# Supplementary material for: Identification of Inflammation-Related Biomarkers in Diabetes of the Exocrine Pancreas With the Use of Weighted Gene Co-Expression Network Analysis
Source: Front Endocrinol (Lausanne). 2022 Apr 14;13:839865. doi: 10.3389/fendo.2022.839865 (PMC9046596; doi:10.3389/fendo.2022.839865)
Supplement: Supplementary file 1 [file DataSheet_1.zip]

Archive with 45 entries (34 files):
- Additional files/
- Additional files/original data/
- Additional files/original data/cibersort/
- Additional files/original data/cibersort/CIBERSORT.R
- Additional files/original data/cibersort/LM22.txt
- Additional files/original data/DEGs/
- Additional files/original data/DEGs/black.xls
- Additional files/original data/DEGs/Co-EDGs.xlsx
- Additional files/original data/DEGs/diffEXp.xls
- Additional files/original data/DEGs/diffExpLevel.xls
- Additional files/original data/DEGs/limmaTab.xls
- Additional files/original data/GO and KEGG/
- Additional files/original data/GO and KEGG/hub gene.xlsx
- Additional files/original data/GO and KEGG/metascape_result.tiu0wdslw.xlsx
- Additional files/original data/GO and KEGG/metascape_result.tzl8l3wmb.xlsx
- Additional files/original data/mRNA-miRNA/
- Additional files/original data/mRNA-miRNA/browsedownload.txt
- Additional files/original data/mRNA-miRNA/Co-miRNA.txt
- Additional files/original data/mRNA-miRNA/data (1).csv
- Additional files/original data/mRNA-miRNA/miRNA/
- Additional files/original data/mRNA-miRNA/miRNA/mirnet_mir_gene.csv
- Additional files/original data/mRNA-miRNA/miRNA/mirnet_mir_target.csv
- Additional files/original data/mRNA-miRNA/miRNA/orig_node_list.csv
- Additional files/original data/mRNA-miRNA/miRNA/Rhistory.R
- Additional files/original data/mRNA-miRNA/mRNA-miRNA.xlsx
- Additional files/original data/PPI/
- Additional files/original data/PPI/metascape_result.t6zgiilvi.xlsx
- Additional files/original data/PPI/metascape_result.t75q18adr.xlsx
- Additional files/original data/PPI/metascape_result.tiw0ne6g_.xlsx
- Additional files/original data/PPI/metascape_result.tw62ggmib.xlsx
- Additional files/original data/PPI/string_interactions_short.tsv
- Additional files/original data/Validation/
- Additional files/original data/Validation/GSE164416_DP_htseq_counts.txt
- Additional files/original data/WGCNA/
- Additional files/original data/WGCNA/ClinicalTraits.txt
- Additional files/original data/WGCNA/expr.txt
- Additional files/original data/WGCNA/G-01-dataInput.RData
- Additional files/original data/WGCNA/G-02-networkConstruction-StepByStep.RData
- Additional files/original data/WGCNA/geneInfo.csv
- Additional files/original data/WGCNA/geneInput_variancetop0.25.txt
- Additional files/Supplementary/
- Additional files/Supplementary/Supplementary Fig1.jpg
- Additional files/Supplementary/Supplementary Table 2.docx
- Additional files/Supplementary/Supplementary Table 3.txt
- Additional files/Supplementary/Supplementary Table1.xlsx
