# Supplementary material for: Identification of Inflammation-Related Biomarkers in Diabetes of the Exocrine Pancreas With the Use of Weighted Gene Co-Expression Network Analysis
Source: Front Endocrinol (Lausanne). 2022 Apr 14;13:839865. doi: 10.3389/fendo.2022.839865 (PMC9046596; doi:10.3389/fendo.2022.839865)
Supplement: Supplementary file 1 [file DataSheet_1.zip › Additional files/original data/DEGs/black.xls]

1	AOC1
2	ACP5
3	ACTC1
4	ADM
5	ADORA3
6	AGT
7	AIF1
8	ABCD2
9	ALDOB
10	ALOX5AP
11	AMPD1
12	ANGPT2
13	ANXA2P1
14	AOAH
15	AOC2
16	BIRC5 /// EPR-1
17	APOC1
18	APOC2
19	AQP3
20	AQP5
21	RHOH
22	ATP1B2
23	BAAT
24	NKX3-2
25	BCL2A1
26	TNFRSF17
27	BFSP1
28	BRS3
29	BUB1B
30	TSPO
31	C1QA
32	C1QB
33	C1QC
34	C2
35	C3
36	C3AR1
37	C5AR1
38	C8B
39	CAPG
40	CAPN6
41	RUNX3
42	SERPINA6
43	CBLN1
44	CD1A
45	CD1C
46	CD1E
47	CD2
48	CD3D
49	CD3E
50	CD3G
51	CD247
52	CD14
53	MS4A1
54	CD27
55	CD86
56	TNFSF8
57	ENTPD1
58	CD44
59	CD53
60	CD74
61	CDC20
62	CDKN1A
63	CDKN1C
64	CD52
65	CEBPD
66	AKR1C4
67	CHI3L2
68	CHIT1
69	CLC
70	CCR1
71	CCR5
72	CCR6
73	CCR7
74	COL9A3
75	COL11A1
76	SLC31A2
77	MAP3K8
78	COX7A1
79	CP
80	CRP
81	CRYBB2P1
82	CSF1R
83	CSN1S1
84	CST1
85	CST2
86	CST4
87	CSTA
88	CTSE
89	CTSG
90	CTSK
91	CTSV
92	CTSS
93	CX3CR1
94	CYBB
95	CYP1B1
96	DGKB
97	BRINP1
98	DDB2
99	DIO3
100	DMBT1
101	DPYD
102	DTX1
103	ECM1
104	EGR4
105	ELF3
106	EVPL
107	EZH2
108	F12
109	FCER1A
110	FCER1G
111	FCGR1A
112	FCGR1B
113	FCGR2A
114	FCGR2B
115	FCN1
116	GPC5
117	FGR
118	FOXC1
119	FOXD1
120	FLNC
121	FMO1
122	FN1
123	BC052775 /// FNTB
124	FOLR2
125	FPR1
126	FPR3
127	FUT3
128	ACKR1
129	FYB
130	GAGE1
131	GABRA1
132	GABRA2
133	GABRB2
134	GABRP
135	GATA3
136	GIF
137	GJB2
138	GLI1
139	GLP1R
140	GLRA1
141	GLUL
142	GPR3
143	GPR19
144	GPR34
145	GPX2
146	GPX3
147	GRM3
148	GRP
149	GZMA
150	GZMK
151	HIST1H2AE
152	HCK
153	HCLS1
154	NCKAP1L
155	HK2
156	HLA-B
157	HLA-DMA
158	HLA-DMB
159	HLA-DPA1
160	HLA-DPB1
161	HLA-DPB2
162	HLA-DQB1
163	HLA-DQB2
164	HLA-DRA
165	HLA-DRB1 /// HLA-DRB1
166	HLA-DRB4
167	HLA-DRB6
168	HMMR
169	HMOX1
170	HNMT
171	HSPA6
172	HSPB2
173	IRF8
174	IDH2
175	IGFBP5
176	IGFBP6
177	IGHM
178	IGJ
179	IGKC
180	IGLC1
181	IL2RG
182	IL7R
183	IL13RA1
184	IMPG1
185	IRF7
186	ITGAL
187	ITGAM
188	ITGAX
189	ITGB2
190	ITGB7
191	ITIH2
192	ITK
193	JAG2
194	JUNB
195	KCNB1
196	KCNF1
197	KCNS1
198	KLRB1
199	KRT6B
200	LAIR1
201	LCK
202	LCP1
203	LCP2
204	LGALS9
205	LMO2
206	LSP1
207	LY6E
208	LY9
209	CD180
210	LYZ
211	MATN3
212	MFAP2
213	SCGB2A1
214	MID1
215	MKI67
216	MMP7
217	MMP9
218	MMP14
219	MNDA
220	MPP3
221	NUDT1
222	MYO1F
223	MX1
224	MYO10
225	NCF2
226	NCF4
227	NELL2
228	NFKBIE
229	NGFR
230	NHLH2
231	NINJ1
232	NINJ2
233	NKG7
234	NKX6-1
235	NNMT
236	NPY
237	NRTN
238	OLR1
239	TNFRSF11B
240	SLC22A18
241	OTC
242	P2RX7
243	PAX4
244	PDK4
245	PENK
246	PHEX
247	SERPINA1
248	SERPINB9
249	PLA2G2A
250	PLAG1
251	PLAUR
252	PLOD1
253	PMS2P4
254	PON1
255	PPBP
256	PPEF1
257	PSMB10
258	PTAFR
259	PTGIS
260	PTH2R
261	PTPRC
262	PTPRK
263	RARRES1
264	RBP2
265	REN
266	RGS1
267	RGS10
268	RNASE2
269	RNASE6
270	RRM2
271	S100A4
272	S100A9
273	S100A11
274	SAT1
275	SCN1B
276	CCL5
277	CCL17
278	CCL18
279	CCL19
280	CCL20
281	CCL21
282	CCL23
283	CXCL6
284	XCL1
285	SECTM1
286	SFRP4
287	SLA
288	SLAMF1
289	SLC6A12
290	SLC8A3
291	SLC22A3
292	SLIT3
293	SIGLEC1
294	SOX4
295	SPIB
296	SPP1
297	SULT1E1
298	TAP1
299	TBXAS1
300	TEAD3
301	TGFB3
302	TGFBI
303	TIMP4
304	TLE3
305	TLR1
306	TLR4
307	TMOD1
308	TNFRSF1B
309	TOP2A
310	TYROBP
311	UPP1
312	VAV1
313	WAS
314	WNT2
315	WT1
316	XDH
317	LAPTM5
318	IL1R2
319	MANF
320	LST1
321	PLA2G7
322	ARHGEF5
323	ADAM12
324	MFAP5
325	TCL1A
326	MADCAM1
327	COLQ
328	CDC45
329	EOMES
330	BBOX1
331	CNTNAP1
332	OASL
333	SOCS1
334	MYOM1
335	TNFSF13
336	ADAM23
337	SIGLEC5
338	RGS9
339	TNFRSF10A
340	CD84
341	GGH
342	WISP2
343	FCGBP
344	SPHK1
345	BSN
346	KYNU
347	HSPB3
348	PSTPIP2
349	SLC7A7
350	CLDN8
351	CLDN2
352	DCLK1
353	FAIM3
354	NOG
355	TRIP13
356	SLC9A3R2
357	ADIPOQ
358	NRXN2
359	FAM189A2
360	KCNK6
361	AIM2
362	LY86
363	THEMIS2
364	LITAF
365	GDF15
366	PTGES
367	CXCL14
368	SPAG6
369	APOBEC3B
370	SMAD5-AS1
371	SAFB2
372	ADAMTSL2
373	RNF144A
374	DLGAP5
375	SPOCK2
376	GINS1
377	TRANK1
378	KIF14
379	NR1H4
380	TSPAN1
381	KIF20A
382	DHRS2
383	PRG4
384	CD96
385	IGSF6
386	FSTL3
387	RGS19
388	LILRB2
389	IKZF1
390	KLHL41
391	IRF9
392	PEMT
393	BASP1
394	GPNMB
395	CLEC10A
396	SEMA4B
397	MAB21L2
398	SLCO1B1
399	PDPN
400	POSTN
401	CXCR6
402	CGREF1
403	CAPN9
404	NEK6
405	LILRB1
406	ADAM28
407	GADD45G
408	LILRB5
409	IL24
410	RBPMS
411	UBE2C
412	KERA
413	SLC7A9
414	CORO1A
415	PTP4A3
416	MAP4K1
417	NRM
418	SLCO2B1
419	CD300A
420	TMC6
421	VSIG4
422	TFEC
423	POMZP3
424	TPX2
425	FAIM2
426	KIF21B
427	EXPH5
428	ATP10B
429	ZFR2
430	MTCL1
431	KIAA1045
432	COTL1
433	SPIDR
434	PIK3R5
435	TSPAN15
436	OPN3
437	ACOT9
438	CLEC5A
439	DAPK2
440	LY96
441	LAMP5
442	SLC24A2
443	DFNB31
444	OLFML2B
445	SAMHD1
446	ZNF385A
447	MOXD1
448	TMEM98
449	SUSD5
450	IPCEF1
451	RIBC2
452	RGS22
453	PTPN22
454	C6orf123
455	CABYR
456	MYOF
457	PCOLCE2
458	SNORA68
459	NSG1
460	DKK4
461	INPP5J
462	PALD1
463	CNTN6
464	SULT1B1
465	ADAMDEC1
466	CECR6
467	TRBC1
468	TRAC
469	IGLV1-44
470	CLEC2D
471	UHRF1
472	ICOS
473	GPR171
474	LINC00312
475	SERTAD1
476	PILRA
477	TBX21
478	EMR2
479	G0S2
480	CD207
481	ATP6V0A4
482	CLEC4A
483	HN1
484	RAPGEFL1
485	NUSAP1
486	COPZ2
487	MZB1
488	PIPOX
489	TLR7
490	SLC15A3
491	TLR8
492	NME8
493	TNFRSF12A
494	MS4A4A
495	WT1-AS
496	ETV7
497	DTL
498	ATP8A2
499	CECR1
500	IL17D
501	P2RY13
502	GPR84
503	PCBP3
504	POLE3
505	H2BFS
506	TREM2
507	TREM1
508	GPR173
509	GPR85
510	WNT4
511	SASH3
512	ANLN
513	CPVL
514	DDIT4
515	FEV
516	IL17RD
517	FAM20A
518	LAX1
519	DNAJC28
520	LPCAT2
521	CEP55
522	LGI2
523	SLC47A1
524	SLC29A3
525	LAPTM4B
526	BATF3
527	SAGE1
528	ASF1B
529	ST6GALNAC1
530	PBK
531	SULF2
532	PCDHB15
533	PCDHB2
534	STK31
535	SUSD2
536	CRTAM
537	CPXM1
538	MUC13
539	SLAMF8
540	DUSP22
541	SALL4
542	TMEM27
543	AS3MT
544	NLGN4X
545	MTUS1
546	STARD9
547	KCTD16
548	ALPK3
549	USP35
550	ERV3-2
551	PLEKHA4
552	CACHD1
553	PCDHB16
554	HAMP
555	SLAMF7
556	CXCL16
557	MS4A7
558	OVOL2
559	ARHGAP22
560	EVA1C
561	GNB4
562	TMEM35
563	TGIF2
564	GPSM3
565	PARVG
566	ERAP2
567	MS4A6A
568	ZSCAN31
569	NFKBIZ
570	ARHGAP9
571	CLEC7A
572	GAREM
573	BCL11B
574	RASAL3
575	REEP1
576	SOWAHC
577	RASL11B
578	PVRIG
579	GDPD3
580	NKAIN1
581	TNFAIP8L2
582	GAL3ST4
583	SUGCT
584	SHCBP1
585	MOB3B
586	ZDHHC11
587	PDZD3
588	BAALC
589	BTNL8
590	DOK3
591	DENND1C
592	BICC1
593	HSD3B7
594	TTYH3
595	COLEC12
596	DCSTAMP
597	FAM83D
598	DOCK8
599	FCRL5
600	GLT8D2
601	RTBDN
602	FERMT3
603	INHBE
604	MRO
605	SPATA16
606	NLRC5
607	ST6GAL2
608	ZNF469
609	MS4A14
610	MGC2889
611	PLCD4
612	PPAPDC3
613	LINC00525
614	SLC7A3
615	MEDAG
616	HIST1H2BK
617	PAQR8
618	TRIM5
619	MICALL1
620	NKD2
621	SCIN
622	DNAJC5B
623	KLHL6
624	PAPLN
625	BMF
626	FAM95A
627	MLIP
628	NUP210L
629	IGLL3P
630	ISX
631	PCED1B
632	TIMD4
633	ATP6AP1L
634	CAPN13
635	SCGB3A1
636	CRB3
637	LOC93432
638	CACNA2D4
639	AHNAK2
640	TUBA3FP
641	KLHL32
642	SLAMF6
643	FCRL3
644	GBP5
645	SLC5A11
646	ALPK2
647	CTHRC1
648	RMI2
649	PIK3AP1
650	ANKRD22
651	AMICA1
652	TMEM52B
653	GTSF1
654	ZG16B
655	SPNS2
656	OSCAR
657	CPT1C
658	TDRD10
659	KLHDC7A
660	FCRLB
661	TSACC
662	C1orf162
663	FBLN7
664	SPATA4
665	SLCO6A1
666	TMEM171
667	CD109
668	WBSCR28
669	SVOPL
670	ZNF572
671	UNC5D
672	DOCK11
673	ZSWIM3
674	SIRPA
675	ASB12
676	PSMA8
677	HAPLN3
678	NRG4
679	KCTD19
680	CD300LF
681	SLFN13
682	KIF18B
683	C18orf15
684	CBLN2
685	C19orf18
686	DACT3
687	GCSAML-AS1
688	CNIH3
689	ABCC13
690	DNAJB7
691	FAM109B
692	CKAP2L
693	FAM132B
694	LBX2-AS1
695	FAM19A4
696	BTLA
697	ZCWPW2
698	SHISA3
699	LINC01085
700	LOC153684
701	ABCA13
702	NKX6-3
703	MGC24103
704	ARHGAP36
705	CXorf65
706	LMNTD1
707	FAM179A
708	CLEC4F
709	TXLNB
710	STKLD1
711	KCNV2
712	ADAMTS15
713	PPAPDC1A
714	PATL2
715	MCEMP1
716	TMEM61
717	TCTEX1D1
718	LOC200830
719	MUC20
720	DHRS7C
721	SLC10A4
722	HTRA4
723	NRK
724	NLRP11
725	C10orf107
726	LOC219688
727	C11orf45
728	MPEG1
729	VWCE
730	PRSS54
731	SERPINB9P1
732	LOC221814
733	LHFPL5
734	DEFB124
735	ATP6V0D2
736	EPHX4
737	SSSCA1-AS1
738	MORN5
739	IGFBP7-AS1
740	NPNT
741	SYCE2
742	STEAP1B
743	NAPSB
744	ARHGAP30
745	KLHL34
746	ASPM
747	FDCSP
748	NPAS4
749	ZNF311
750	JAKMIP3
751	GAS2L3
752	LOC283516
753	LINC00926
754	C16orf54
755	MILR1
756	METRNL
757	LOC284578
758	C1orf204
759	SLC25A34
760	LINC00494
761	C20orf197
762	MIR646HG
763	CCDC141
764	ZNF660
765	TPRG1
766	RNF175
767	CASC7
768	LOC286178
769	SNORD8
770	RAB7B
771	LOC338620
772	TMEM119
773	ASB16-AS1
774	BRINP3
775	ZFP69
776	LINC01115
777	LOC339975
778	LOC340090
779	ZC3H12D
780	MORF4L2-AS1
781	COX8C
782	GLDN
783	ZNF850
784	ZFP57
785	CCDC160
786	LRRTM1
787	DNAAF3
788	HCG26
789	HCP5B
790	SLCO4C1
791	TBC1D10C
792	LOC374443
793	THEMIS
794	CCDC184
795	TRABD2B
796	C2orf71
797	MAP3K15
798	ELFN1
799	LINC00086
800	C11orf87
801	C1orf226
802	FSIP2
803	FLJ33360
804	LINC00951
805	LINC00242
806	LOC401320
807	PTPLAD2
808	CTXN1
809	MIR142
810	C5orf17
811	C4orf47
812	FLJ31104
813	OOEP
814	FAM26F
815	LOC441179
816	FLJ39080
817	DPY19L2P3
818	TIFAB
819	BDNF-AS
820	DUSP5P1
821	LEF1-AS1
822	LOC643659
823	CBLN3
824	FLJ32255
825	RASSF10
826	CXorf30
827	ASH1L-AS1
828	LINC00643
829	DLGAP1-AS1
830	SNORD89
831	LOC727916
832	GXYLT2
833	LINC00290
834	LOC728485
835	LINC01346
836	PLIN4
837	FLJ30403
838	LOC731157
839	LOC100127940
840	LOC100128108
841	LOC100128239
842	CCNT2-AS1
843	C6orf99
844	LOC100130987
845	LOC100132207
846	LOC100132319
847	BSN-AS2
848	CYP4F30P
849	JHDM1D-AS1
850	LOC100147773
851	ARHGEF33
852	LDLRAD4-AS1
853	BRE-AS1
854	LINC00184
855	LOC100310756
856	IGLL5
857	LOC100505549
858	LOC100505564
859	PARD3-AS1
860	LINC01094
861	ITGB2-AS1
862	LOC100505812
863	LINC00920
864	LINC00645
865	PPP5D1
866	APELA
867	SIX3-AS1
868	LOC100506119
869	LOC100506125
870	LINC00963
871	BC042022 /// LOC100506331
872	LOC100506351
873	LOC100506388
874	LOC100506459
875	LINC00540
876	LINC00933
877	LOC100507073
878	SPG20OS
879	LOC100507165
880	MAMDC2-AS1
881	SMC5-AS1
882	LOC100507311
883	LOC100507468
884	LOC100507480
885	ARHGEF26-AS1
886	LOC100507560
887	LOC100507642
888	ZHX1-C8orf76
889	PINK1-AS
890	LINC00441
891	UBXN7-AS1
892	ARHGEF7-AS2
893	C5orf66
894	LOC100996542
895	BLACAT1
896	LOC101927020
897	PLCG1-AS1
898	LOC101927391
899	LOC101927599
900	LOC101927719
901	LOC101927746
902	LOC101927811
903	LOC101928020
904	LOC101928100
905	LOC101928101
906	LOC101928152
907	LOC101928207
908	LOC101928560
909	LOC101928725
910	LOC101928881
911	LOC101928988
912	LOC101929125
913	LOC101929132
914	LOC101929272
915	LOC101929550
916	LINC01215
917	LOC101929988
918	LOC101930657
919	LINC00644
920	STAM-AS1
921	LOC102723479
922	LOC102723927
923	LOC102724587
924	LOC102724880
925	LOC102724927
926	SNHG22
