# Supplementary material for: Identification of Inflammation-Related Biomarkers in Diabetes of the Exocrine Pancreas With the Use of Weighted Gene Co-Expression Network Analysis
Source: Front Endocrinol (Lausanne). 2022 Apr 14;13:839865. doi: 10.3389/fendo.2022.839865 (PMC9046596; doi:10.3389/fendo.2022.839865)
Supplement: Supplementary file 1 [file DataSheet_1.zip › Additional files/original data/DEGs/Co-EDGs.xlsx]

## Sheet: Sheet1
MILR1
LAX1
CDC45
SLC22A3
DACT3
GLI1
LINC00951
TREM1
SVOPL
SNORD89
C18orf15
LOC219688
FLJ31104
EMR2
LOC100507560
LOC731157
PAX4
DHRS7C
DNAAF3
KCNS1
C4orf47
GIF
G0S2
LOC100127940
CXorf30
SHCBP1
TNFRSF11B
EVPL
NRG4
HLA-DRB6
ALDOB
SMC5-AS1
NKX3-2
STKLD1
LDLRAD4-AS1
NKAIN1
TRANK1
HTRA4
TSACC
COL9A3
CD180
GBP5
BTNL8
KIAA1045
GPSM3
C2
IGLV1-44
HLA-B
RBP2
LOC100506351
CDKN1A
KIF14
DDB2
CDKN1C
SPATA16
LINC01346
CHI3L2
GAL3ST4
CAPN9
LOC100128239
MZB1
LINC00290
GAGE1
PTP4A3
TTYH3
SNORD8
MMP9
POMZP3
PTPN22
FLJ33360
CNTNAP1
DHRS2
OVOL2
SCGB2A1
LILRB1
SNORA68
PRSS54
CCR6
C5orf66
TAP1
DKK4
LINC00920
KIF18B
AS3MT
IGFBP7-AS1
ADM
WAS
ADAMDEC1
C19orf18
SPIDR
ASF1B
GTSF1
ZNF850
UBE2C
NUSAP1
TLR4
PRG4
IGLL3P
LOC101928207
LY86
ITGB7
C11orf87
PAPLN
MYO1F
UBXN7-AS1
NRTN
GPR173
RASAL3
GCSAML-AS1
CLEC4A
MKI67
RRM2
F12
IRF8
CXCL16
GPR19
SLC5A11
DUSP5P1
KLHL41
MIR142
CD53
RNASE2
KCNB1
RMI2
TDRD10
CDC20
FLJ32255
CLEC10A
PLCG1-AS1
TOP2A
CTXN1
TNFSF8
ITGAX
IKZF1
CBLN1
FAIM2
AKR1C4
SLC8A3
LINC00184
ELFN1
GABRP
JAG2
ANLN
PLA2G7
CYBB
C1QC
ST6GALNAC1
MMP7
ALPK3
PARVG
PILRA
LINC00525
CBLN3
ADORA3
CD1E
FAIM3
SLAMF7
SULT1E1
LINC00242
RHOH
LMO2
LOC100132319
S100A9
ADAMTSL2
LOC100132207
DGKB
INHBE
TMC6
BRINP3
CEP55
ISX
CACHD1
LOC100506119
ERAP2
LINC00540
PPEF1
LEF1-AS1
CD52
LOC100505549
DOK3
HSPB3
MTUS1
BCL2A1
GPC5
CLEC7A
OLR1
MS4A14
CD84
C1orf226
CLEC4F
LGALS9
ECM1
LCP2
SUSD2
DEFB124
CORO1A
LAPTM4B
HLA-DRB1 /// HLA-DRB1
ITK
FYB
ITIH2
LST1
RTBDN
SECTM1
EXPH5
LILRB2
BC052775 /// FNTB
FPR3
HAMP
ENTPD1
KYNU
BIRC5 /// EPR-1
CD86
DCSTAMP
FAM179A
BLACAT1
BAALC
WNT4
SALL4
TMEM52B
ZG16B
C10orf107
AOAH
SPIB
CYP4F30P
SLAMF6
TLR7
ERV3-2
TMEM119
ITGB2
GAS2L3
PLAUR
CP
NKG7
OTC
CSTA
LPCAT2
IL24
BATF3
ITGAM
TCTEX1D1
THEMIS2
PTPRK
EGR4
POSTN
RARRES1
FN1
KCNK6
CD300LF
AOC1
MYOF
IGSF6
NRK
CLEC5A
REEP1
CD96
CD300A
LY96
GABRA2
SULT1B1
CD3D
BUB1B
SASH3
RNASE6
SOX4
SLAMF1
TMEM61
SLAMF8
ALOX5AP
PCDHB2
CASC7
CSF1R
AMICA1
VSIG4
PDK4
BMF
ITGAL
CTSS
IGJ
IGKC
APOC1
HSD3B7
TPRG1
TNFAIP8L2
LAPTM5
CLEC2D
CD207
IL2RG
ADAM12
FCN1
TRIP13
ADAM28
GPR85
HLA-DRA
LOC100128108
PCOLCE2
FCER1G
SLA
FCGR2A
PALD1
HCLS1
CYP1B1
TREM2
HLA-DQB2
PTAFR
LYZ
LINC00644
PTPRC
CLDN2
NFKBIZ
RGS10
IL7R
TSPO
LSP1
CXCL6
MS4A7
C3AR1
MFAP2
HIST1H2BK
PPBP
MORN5
RGS22
CD109
LOC101928881
CNTN6
KCTD16
GRP
ANGPT2
LOC100507311
OPN3
TRIM5
C20orf197
AGT
AIF1
C1QB
KLHL6
SERPINB9
TXLNB
TRAC
GADD45G
TGFBI
ARHGEF7-AS2
RGS1
NINJ1
ZNF660
MAP3K8
GDF15
MLIP
MGC24103
SLC6A12
NINJ2
MOXD1
MS4A6A
P2RY13
C1orf162
PSMA8
FCGR1A
TLR1
TEAD3
NME8
C5AR1
ABCD2
FOXC1
RASSF10
SLC47A1
GPX2
PBK
LCP1
TNFRSF12A
TFEC
MUC13
CCL5
LOC100506388
