# Supplementary material for: Identification of Inflammation-Related Biomarkers in Diabetes of the Exocrine Pancreas With the Use of Weighted Gene Co-Expression Network Analysis
Source: Front Endocrinol (Lausanne). 2022 Apr 14;13:839865. doi: 10.3389/fendo.2022.839865 (PMC9046596; doi:10.3389/fendo.2022.839865)
Supplement: Supplementary file 1 [file DataSheet_1.zip › Additional files/original data/DEGs/diffEXp.xls]

Symbol	logFC	AveExpr	t	P.Value	adj.P.Val	B
LOC102723697	0.914258944	3.344648633	15.2813513	5.19E-21	1.06E-16	36.96002924
FLJ16779	0.815411679	3.037964957	14.52686377	4.53E-20	4.63E-16	34.93116558
TCP10	0.8519194	3.387832369	13.75987244	4.40E-19	3.00E-15	32.78963458
IQCF5	0.780862309	3.139483495	13.47794704	1.03E-18	5.29E-15	31.98204217
KIF13B	0.812992648	9.361837974	12.39682586	3.00E-17	1.23E-13	28.78173975
LINC01197	0.635928536	2.786311648	11.67495271	3.09E-16	9.05E-13	26.55309706
NPSA	0.750071842	2.523277348	11.36375293	8.64E-16	2.02E-12	25.56979385
BLK	0.770851857	4.682101616	11.3559418	8.86E-16	2.02E-12	25.54493981
FANCA	0.561849801	4.700899775	11.22237111	1.38E-15	2.83E-12	25.11863071
LOC100507506	0.841235608	4.301774061	11.02621098	2.67E-15	4.96E-12	24.48811584
RHO	0.605227397	3.734914608	10.9989508	2.92E-15	4.98E-12	24.400078
LOC100505478	0.69394524	3.16731102	10.79085678	5.90E-15	9.29E-12	23.72471436
CFLAR-AS1	0.67418921	6.71462302	10.66946352	8.91E-15	1.30E-11	23.32804962
UBQLN3	0.52605456	2.516750969	10.64569148	9.66E-15	1.32E-11	23.25014233
MILR1	0.995285847	4.508393042	10.62578628	1.03E-14	1.32E-11	23.18485007
ADAM6	0.634581146	3.978148195	10.52945222	1.44E-14	1.73E-11	22.86811945
DSG1	0.548956666	2.330716608	10.50686707	1.55E-14	1.73E-11	22.79368657
SOX18	0.629307011	4.413903477	10.49676095	1.61E-14	1.73E-11	22.76035861
CARD18	0.669791367	2.947449524	10.38941534	2.32E-14	2.38E-11	22.40553223
KRTAP17-1	0.540069793	3.321540974	10.31889873	2.96E-14	2.82E-11	22.17162967
RNASE11	-0.540900375	2.90099502	-10.3117093	3.04E-14	2.82E-11	22.14774644
LINC00906	-0.562692963	3.622642611	-10.24176514	3.87E-14	3.44E-11	21.91504706
GUSBP11	0.654304118	6.423277874	10.21667177	4.22E-14	3.59E-11	21.83141099
ANHX	0.559903218	4.218397537	10.12027642	5.89E-14	4.63E-11	21.50938399
CD40LG	0.772783884	3.400372671	10.08540167	6.65E-14	5.04E-11	21.39259012
LOC102724611	0.737521186	3.17066378	10.0520096	7.46E-14	5.45E-11	21.28061923
LOC100505540	0.725601053	3.172215058	9.971519978	9.88E-14	6.97E-11	21.01015089
LOC101928565	-0.638794856	3.478680043	-9.781450587	1.92E-13	1.27E-10	20.36831614
SLC35G3	0.626971785	2.697527484	9.721944448	2.37E-13	1.51E-10	20.16647961
EVPLL	0.55539081	3.353133581	9.708544391	2.48E-13	1.54E-10	20.12097054
ADAMTS4	0.532613226	4.422791601	9.698455927	2.57E-13	1.55E-10	20.08669428
LOC101927018	0.755654038	2.726459497	9.597758916	3.67E-13	2.08E-10	19.74391549
LOC101927379	0.617426883	4.200636445	9.55860313	4.21E-13	2.33E-10	19.61030894
LINC01393	0.828139569	3.828586127	9.550721393	4.33E-13	2.33E-10	19.58339372
PRR7-AS1	0.784390062	3.533635972	9.440268821	6.40E-13	3.36E-10	19.20546733
KIR2DS4	-0.621347703	3.132769967	-9.430215349	6.63E-13	3.39E-10	19.17099987
FXYD7	0.571176319	3.754503377	9.393823047	7.55E-13	3.70E-10	19.04613777
CABP5	0.604751913	3.189301664	9.345634951	8.96E-13	4.26E-10	18.88057857
LAX1	1.042709225	3.839656538	9.250658157	1.26E-12	5.84E-10	18.55352549
NR1I2	0.529300167	4.352221559	9.098646783	2.16E-12	9.83E-10	18.02807248
MKNK1-AS1	0.557144073	3.159018721	9.054456064	2.53E-12	1.13E-09	17.87486946
TMC1	0.667550217	3.298193789	8.908306671	4.28E-12	1.77E-09	17.3667923
KIR2DL3	0.625562236	4.051308167	8.905050505	4.33E-12	1.77E-09	17.35544853
C6orf25	0.679007951	3.632575971	8.826393552	5.75E-12	2.31E-09	17.08111562
LOC101927043	0.630367198	3.158823233	8.753932308	7.47E-12	2.88E-09	16.82787522
UNC45B	0.507142523	2.84785167	8.740344455	7.84E-12	2.97E-09	16.78033382
LOC101930405	0.666096574	4.228643039	8.728071077	8.20E-12	3.05E-09	16.73737704
ZNF492	0.797586483	4.891582808	8.638139912	1.13E-11	4.07E-09	16.42220517
LOC100129884	0.713639391	3.065026579	8.605376046	1.28E-11	4.43E-09	16.30720387
LINC00280	-0.559981544	3.836506414	-8.541273628	1.61E-11	5.41E-09	16.0819374
FXYD4	0.647074347	4.19562937	8.483914056	1.99E-11	6.55E-09	15.88007403
KEL	0.643326803	4.473943204	8.443961664	2.30E-11	7.46E-09	15.73931209
LOC102725382	0.56381478	3.432978272	8.436425751	2.36E-11	7.54E-09	15.71274686
B2M	0.612500745	9.876128232	8.431159989	2.41E-11	7.57E-09	15.69418157
MYF6	0.616993137	3.102735354	8.381817169	2.88E-11	8.82E-09	15.52010937
LINC00563	0.572139244	3.478218055	8.380852604	2.89E-11	8.82E-09	15.51670468
TTTY5	0.528155007	2.830384472	8.236126054	4.90E-11	1.39E-08	15.00505925
GPR87	0.763486137	3.027205401	8.162964496	6.40E-11	1.79E-08	14.74584038
OR51B2	0.554139945	2.770167044	8.151943068	6.66E-11	1.84E-08	14.70675854
ACTL9	0.503140514	2.834414033	8.092182108	8.29E-11	2.26E-08	14.49470672
CETN1	0.533823289	2.710354744	8.082239875	8.59E-11	2.31E-08	14.45940583
NT5C2	0.542371567	9.105174501	8.058635798	9.37E-11	2.49E-08	14.37557208
PPEF2	0.520964269	2.32245502	7.949160106	1.40E-10	3.54E-08	13.98630588
RGAG1	0.611027252	3.519278366	7.928241688	1.51E-10	3.75E-08	13.91184576
CDC45	0.809445593	3.943134514	7.911412501	1.61E-10	3.82E-08	13.85192367
LOC101929122	0.752604041	3.322265297	7.875701825	1.83E-10	4.26E-08	13.72472072
CASQ1	0.583412727	2.571496664	7.850529403	2.01E-10	4.57E-08	13.6350146
PCDHGB6	0.572982388	2.205054227	7.845307573	2.05E-10	4.61E-08	13.6164016
IFNL1	-0.507520089	3.408578075	-7.818195343	2.26E-10	5.04E-08	13.51973877
ADAMTS14	0.777609201	4.547247091	7.781656516	2.59E-10	5.70E-08	13.38940946
LOC100127974	0.613968249	2.73667711	7.745459149	2.96E-10	6.31E-08	13.2602349
NTSR1	0.614492855	3.797258914	7.729274414	3.14E-10	6.56E-08	13.20245812
LINC01127	0.730827	3.19494405	7.719521795	3.25E-10	6.73E-08	13.1676372
SLC22A3	0.890268091	5.216189767	7.699519117	3.50E-10	7.17E-08	13.09620612
LOC100129455	0.711899999	3.91055457	7.656740742	4.10E-10	8.15E-08	12.94338372
CXCL5	1.016109401	3.361237955	7.634988177	4.44E-10	8.74E-08	12.86564545
GP1BA	0.649917529	4.227046455	7.621945364	4.66E-10	9.08E-08	12.81902466
LOC285300	0.69427262	3.763034523	7.611071763	4.85E-10	9.37E-08	12.78015255
DACT3	0.794832957	4.985167659	7.606357511	4.94E-10	9.44E-08	12.76329813
KLHL3	0.770023994	7.402424779	7.603275814	4.99E-10	9.46E-08	12.75227998
TYMP	0.566218278	4.61367893	7.599565862	5.06E-10	9.50E-08	12.73901513
CCDC66	0.590524448	5.796875435	7.553148117	6.01E-10	1.11E-07	12.57300691
HLA-J	0.708491561	9.287442031	7.537253124	6.37E-10	1.14E-07	12.51614271
DLX5	-0.596267868	4.715098155	-7.533708423	6.45E-10	1.15E-07	12.50346041
GLI1	1.670411823	4.615181988	7.527491252	6.60E-10	1.15E-07	12.48121548
POLR3E	0.609578497	3.430388796	7.506775535	7.13E-10	1.23E-07	12.40708589
LINC00951	-0.921707539	4.169498032	-7.492031129	7.53E-10	1.28E-07	12.35431586
MELK	0.729454377	3.218971042	7.465834872	8.29E-10	1.39E-07	12.26054347
C3orf43	0.563106799	3.357461592	7.42912771	9.49E-10	1.56E-07	12.12911285
KIR2DL5A	0.582153594	3.133665459	7.426797518	9.57E-10	1.56E-07	12.12076831
PCDHB11	0.5170329	5.926275303	7.426677092	9.58E-10	1.56E-07	12.12033706
LOC101927479	-0.614653305	3.771825518	-7.418532121	9.87E-10	1.59E-07	12.09116834
LOC388942	-0.502870135	3.514138545	-7.382282405	1.13E-09	1.79E-07	11.96133066
UCN	0.630500003	5.26547341	7.374815942	1.16E-09	1.83E-07	11.93458365
TREM1	1.14004218	3.942142818	7.358762944	1.23E-09	1.91E-07	11.87707288
LINC00463	0.721526019	3.224868775	7.338211154	1.33E-09	2.04E-07	11.80343669
CST9	-0.519607529	4.844878748	-7.335187044	1.34E-09	2.05E-07	11.79260068
WDR44	0.541660367	7.206365146	7.330434166	1.37E-09	2.07E-07	11.77556977
LINC01104	0.516459697	2.794577751	7.325135591	1.39E-09	2.10E-07	11.75658293
MICALL2	0.559448668	5.131571131	7.306379289	1.49E-09	2.23E-07	11.68936747
TRIM58	0.521330732	2.33847676	7.293873673	1.56E-09	2.27E-07	11.64454847
LOC286177	0.508897284	3.506102354	7.24552354	1.87E-09	2.60E-07	11.47124122
MOP-1	0.57932734	3.179519604	7.229879098	1.98E-09	2.74E-07	11.41515744
LOC101928557	0.526761188	3.523475051	7.200812793	2.21E-09	3.03E-07	11.31094928
BFSP2-AS1	0.531737043	2.921938046	7.188162904	2.31E-09	3.09E-07	11.26559403
CDK17	0.683169114	7.067515317	7.185609083	2.33E-09	3.10E-07	11.25643729
FAM186B	0.689280991	4.307242068	7.175269118	2.42E-09	3.16E-07	11.21936263
LOC101929715	0.529590983	4.683143278	7.124805529	2.92E-09	3.71E-07	11.03840931
LOC285696	0.537777857	4.605485691	7.106883738	3.12E-09	3.89E-07	10.97414113
SHANK1	0.525481334	3.867029371	7.072076835	3.55E-09	4.40E-07	10.84931886
FOXC2	0.525606447	3.53152719	7.053938519	3.80E-09	4.60E-07	10.78427145
SVOPL	0.927164951	3.170095844	7.036770199	4.04E-09	4.87E-07	10.72270255
SNORD89	1.174300373	4.011166121	6.954959661	5.47E-09	6.33E-07	10.42932544
APOL4	0.621450902	4.852936336	6.929479706	6.01E-09	6.87E-07	10.33796112
AP1S2	0.53322501	8.121569939	6.90931898	6.48E-09	7.32E-07	10.26567445
GOLPH3	0.58625483	10.40205365	6.875656099	7.34E-09	7.98E-07	10.14498595
LOC101928457	0.536700403	4.164934283	6.874918127	7.36E-09	7.98E-07	10.14234033
C18orf15	0.743107859	3.338618868	6.874599701	7.36E-09	7.98E-07	10.14119878
LOC101927552	0.547558117	3.017028861	6.874012851	7.38E-09	7.98E-07	10.13909493
TLDC2	0.523175262	3.996605623	6.872791313	7.41E-09	7.98E-07	10.13471577
FAM212A	0.681350913	5.803720831	6.847693998	8.13E-09	8.54E-07	10.04474775
GPR1	0.598317952	3.47811765	6.79436648	9.91E-09	1.01E-06	9.853616466
LOC219688	0.821905362	3.772237153	6.767840558	1.09E-08	1.09E-06	9.758565882
LOC283745	0.529455086	3.445306945	6.735413164	1.23E-08	1.21E-06	9.642390509
SIGLEC6	0.598507283	3.651493288	6.7214293	1.30E-08	1.27E-06	9.592299639
GLIPR1L1	0.569441659	4.097762313	6.719585799	1.31E-08	1.27E-06	9.585696518
ALG6	0.583680529	8.898471242	6.717024746	1.32E-08	1.28E-06	9.576523393
RGS8	0.524354457	3.987778006	6.71088742	1.35E-08	1.30E-06	9.55454158
ERVFRD-1	0.656833298	4.127064971	6.701594884	1.40E-08	1.33E-06	9.521260874
FLJ31104	0.891667138	4.248921741	6.692933606	1.44E-08	1.34E-06	9.490243208
EMR2	1.340117433	4.455386696	6.690770147	1.45E-08	1.34E-06	9.482495794
SPATA18	0.594813092	6.595541585	6.6804105	1.51E-08	1.39E-06	9.445399511
KIAA1614-AS1	0.585822399	5.089197845	6.651471799	1.68E-08	1.51E-06	9.341792148
IMPG2	0.698556228	4.080307644	6.62276748	1.87E-08	1.66E-06	9.239051225
DIAPH2-AS1	0.534486322	3.629450604	6.615986331	1.91E-08	1.69E-06	9.214783765
NXPH4	0.595003756	4.381761131	6.593334139	2.08E-08	1.81E-06	9.133731382
LOC101928612	0.546199095	4.83577129	6.589358441	2.11E-08	1.83E-06	9.119507833
FLJ13744	0.596007314	3.485180414	6.587907289	2.12E-08	1.83E-06	9.114316307
ATP2A1	0.674931252	4.415400763	6.5842171	2.15E-08	1.84E-06	9.101114954
LOC100134368	-0.711728557	3.597236369	-6.581029072	2.18E-08	1.85E-06	9.089710469
SPTY2D1	0.609346391	8.011017646	6.566653651	2.30E-08	1.92E-06	9.038290499
YAF2	0.725525996	5.63396685	6.549377702	2.45E-08	2.03E-06	8.976506676
LOC100507560	0.855128372	5.111035416	6.511382666	2.82E-08	2.29E-06	8.840670425
SPIN4	0.723894774	9.115613889	6.511277071	2.82E-08	2.29E-06	8.840292999
LOC731157	0.746832686	3.538800489	6.509518038	2.84E-08	2.29E-06	8.834005844
RETSAT	0.586365744	9.438883298	6.503011488	2.90E-08	2.33E-06	8.810751296
LOC440117	0.677189642	2.864647784	6.476896203	3.20E-08	2.53E-06	8.717434824
LYL1	0.686910775	5.021533968	6.47190395	3.26E-08	2.55E-06	8.69960001
OR52A1	0.572056233	2.923230259	6.469945696	3.28E-08	2.56E-06	8.692604487
HSD3B2	0.539235013	2.754560347	6.466558822	3.32E-08	2.57E-06	8.680505918
PAX4	1.063405302	4.526768826	6.437065408	3.70E-08	2.84E-06	8.575174424
C6orf57	0.852722132	7.072273109	6.40923706	4.10E-08	3.09E-06	8.475831623
DHRS7C	0.719143321	4.815079074	6.404908425	4.17E-08	3.12E-06	8.460382896
THEG5	0.523715647	3.424966898	6.398808069	4.26E-08	3.18E-06	8.438612751
LOC147791	0.630642543	5.205838125	6.384396807	4.50E-08	3.31E-06	8.38719215
GRIP1	0.513055822	5.99578408	6.358785174	4.94E-08	3.56E-06	8.295837612
DNAAF3	0.733285192	4.76950299	6.352654754	5.05E-08	3.63E-06	8.273976746
CMTM7	0.607484389	6.179382245	6.349256715	5.12E-08	3.66E-06	8.261860449
KCNS1	1.194076827	4.130542701	6.25751649	7.17E-08	4.86E-06	7.935026047
NFAM1	0.500423668	5.839515475	6.249510671	7.38E-08	4.97E-06	7.906531591
MSI1	0.616487268	5.066268631	6.240300521	7.64E-08	5.12E-06	7.873756336
CACNB4	0.540013469	3.519514308	6.237955315	7.70E-08	5.13E-06	7.865411663
SLC22A11	0.531786458	3.213603359	6.226042637	8.05E-08	5.33E-06	7.823030379
CTLA4	0.596219204	4.320472732	6.220357921	8.22E-08	5.42E-06	7.802809776
HLA-F-AS1	0.503081706	5.364460447	6.21553147	8.37E-08	5.49E-06	7.785643924
CEP104	0.524053666	7.550927235	6.210123501	8.53E-08	5.56E-06	7.766411911
C4orf47	1.013011608	5.419944487	6.208276774	8.59E-08	5.58E-06	7.759845023
MIR143HG	0.873758647	4.048125607	6.157760457	1.03E-07	6.49E-06	7.580313625
MCTP2	0.583006919	8.062000343	6.153093038	1.05E-07	6.58E-06	7.563736206
HLA-C	0.527847672	11.02502033	6.148154878	1.07E-07	6.64E-06	7.546199125
LINC00922	0.627261549	3.393048589	6.144932202	1.08E-07	6.70E-06	7.534755392
PARP14	0.510599448	7.165296777	6.127117341	1.16E-07	7.09E-06	7.471510339
GIF	1.09837304	3.529483782	6.092274797	1.31E-07	7.83E-06	7.347892939
ACBD3	0.573078164	9.016153902	6.073137552	1.41E-07	8.27E-06	7.280041486
PTPN7	0.665498601	4.339324517	6.063391028	1.46E-07	8.52E-06	7.245497687
G0S2	0.814890622	9.201295514	6.045026187	1.56E-07	9.03E-06	7.180432392
LOC100127940	0.839010324	3.398083731	6.034913656	1.62E-07	9.30E-06	7.144617855
CXorf30	0.693275388	3.899784987	6.003225358	1.82E-07	1.01E-05	7.032453792
ADAMTS10	0.534836103	5.370155397	5.993579403	1.89E-07	1.04E-05	6.998330333
SHCBP1	0.806746602	2.316446916	5.980122369	1.98E-07	1.08E-05	6.950740278
KIAA1841	0.580792622	6.070258881	5.97466134	2.02E-07	1.10E-05	6.931432844
IL21R	0.531773361	4.103323015	5.964121769	2.10E-07	1.13E-05	6.894178822
LRRIQ1	0.66607786	3.161746609	5.951872389	2.20E-07	1.17E-05	6.8508955
LOC145678	0.573640115	3.034871774	5.942812191	2.27E-07	1.20E-05	6.818891221
CRLF2	0.559290711	3.739669347	5.939401647	2.30E-07	1.21E-05	6.80684603
TNFRSF11B	1.155853205	4.747916701	5.930089701	2.38E-07	1.24E-05	6.773964818
ACR	0.500517992	4.161348542	5.899134042	2.66E-07	1.37E-05	6.664724868
EVPL	0.678890614	5.132462636	5.885727825	2.80E-07	1.43E-05	6.617447976
LOC101927027	0.508272497	6.974708485	5.877628512	2.88E-07	1.46E-05	6.588895539
LOC441601	0.562763875	2.541460173	5.858988718	3.08E-07	1.52E-05	6.523212996
NRG4	1.076472841	5.307826452	5.849786869	3.19E-07	1.56E-05	6.49080236
SUMF2	0.512066969	10.39356496	5.847535517	3.21E-07	1.57E-05	6.482874168
CPA4	0.829926937	5.870759548	5.844048883	3.26E-07	1.59E-05	6.470597062
CCDC102A	0.51257394	4.921632092	5.808090454	3.71E-07	1.76E-05	6.344064119
SIX6	0.501039292	3.872854442	5.79430842	3.90E-07	1.82E-05	6.295608094
ZNF665	0.531301038	8.01973626	5.788884215	3.98E-07	1.84E-05	6.276543588
WFDC2	0.550058898	5.612926758	5.783677024	4.06E-07	1.87E-05	6.258245228
CCNA2	0.57980417	6.871560171	5.774237843	4.20E-07	1.91E-05	6.225083995
PRIM2	0.558351005	7.706175111	5.7742258	4.20E-07	1.91E-05	6.225041693
UNC5C	0.51552888	4.186151534	5.773278863	4.21E-07	1.91E-05	6.221715578
ALPL	0.545447424	4.260780935	5.77037542	4.26E-07	1.92E-05	6.211517936
CCPG1	0.548042052	8.22782445	5.76350876	4.36E-07	1.96E-05	6.187404666
PDZD9	0.614058058	3.071234284	5.749626148	4.59E-07	2.05E-05	6.138672092
ZNF383	0.597101491	6.504101642	5.73565168	4.83E-07	2.12E-05	6.089641979
C9orf47	0.804799376	4.183081349	5.732965694	4.88E-07	2.14E-05	6.080220952
ACTR3BP2	0.653382005	3.490665958	5.732232295	4.89E-07	2.14E-05	6.07764874
IGHV5-78	0.792801657	3.217062107	5.73166273	4.90E-07	2.14E-05	6.075651179
SCNN1B	0.671041392	4.515919063	5.681659781	5.87E-07	2.47E-05	5.900449637
HLA-DRB6	0.738264431	5.41896536	5.679399933	5.92E-07	2.47E-05	5.89253946
SKIL	0.538667209	6.389136458	5.670414355	6.12E-07	2.54E-05	5.86109404
ETS1	0.567127599	8.056052777	5.650946925	6.56E-07	2.70E-05	5.793005201
LOC142937	0.500197999	4.36422977	5.638687834	6.86E-07	2.79E-05	5.750155287
STIM1	0.529425624	6.61348105	5.624012839	7.24E-07	2.92E-05	5.698888959
ALDOB	1.473466308	6.213626566	5.613635029	7.51E-07	2.99E-05	5.66265327
SMC5-AS1	0.855803723	5.013439242	5.601271164	7.86E-07	3.10E-05	5.619503356
NKX3-2	1.070567236	4.462299309	5.551555839	9.40E-07	3.59E-05	5.446225345
ZNF117	0.557513055	7.292571729	5.536200486	9.94E-07	3.74E-05	5.392781394
COL24A1	1.316406973	4.825172694	5.529416183	1.02E-06	3.81E-05	5.369180394
STKLD1	0.706396534	5.594872197	5.524656666	1.04E-06	3.85E-05	5.352627429
PLXNB3	0.776226694	5.979710575	5.507326516	1.10E-06	4.04E-05	5.292385524
LDLRAD4-AS1	0.775731543	4.166847738	5.46310501	1.29E-06	4.57E-05	5.13888334
LILRB3	0.63795009	6.642509561	5.461993839	1.30E-06	4.57E-05	5.135030329
RSPO4	0.615151566	4.821048486	5.454525847	1.33E-06	4.68E-05	5.109140175
NKAIN1	0.733153382	6.391873495	5.421972233	1.50E-06	5.22E-05	4.9963915
CCDC153	0.640928251	6.695349096	5.420988749	1.50E-06	5.23E-05	4.992988007
CYP2B7P	-0.766122425	4.356600933	-5.416940576	1.53E-06	5.29E-05	4.978980443
MIR34A	0.740421451	7.952180481	5.4015941	1.61E-06	5.54E-05	4.925903777
ZNF189	0.586766595	11.17532521	5.398732016	1.63E-06	5.58E-05	4.916009588
EPHA7	0.554751518	2.968153272	5.380362356	1.74E-06	5.89E-05	4.852539818
EMILIN1	0.606515671	4.67774942	5.378436255	1.75E-06	5.91E-05	4.845888288
VMP1	1.503339845	5.88601265	5.374662531	1.78E-06	5.97E-05	4.832858138
CDC37L1	0.604751337	8.681615921	5.370157823	1.80E-06	6.02E-05	4.817307292
ABCA5	0.511457728	10.82102071	5.36867046	1.81E-06	6.02E-05	4.812173507
RPS10P7	0.5467861	4.108401323	5.352254262	1.92E-06	6.33E-05	4.755537507
ZUFSP	0.546832671	8.07075402	5.35016682	1.94E-06	6.35E-05	4.748339273
KDM3A	0.612279009	6.976199427	5.338443525	2.02E-06	6.60E-05	4.70792784
LOC101927450	0.539741668	2.474161302	5.320446533	2.16E-06	6.99E-05	4.645938954
BRD9	0.579415545	8.913811051	5.315181361	2.20E-06	7.09E-05	4.627814817
TRANK1	0.819240204	6.69075974	5.310396146	2.23E-06	7.14E-05	4.611347263
NLRP7	0.530657393	3.150350579	5.275747234	2.53E-06	7.91E-05	4.492236245
HTRA4	1.215094249	3.846038683	5.272192157	2.56E-06	7.99E-05	4.480027941
TSACC	0.698163496	4.302424675	5.268970558	2.59E-06	8.05E-05	4.468966901
COL9A3	0.808773599	5.318293554	5.264672882	2.63E-06	8.12E-05	4.454214351
KLHDC7B	0.588042772	3.794906932	5.264425539	2.63E-06	8.12E-05	4.453365407
HLA-F	0.572039525	9.568690747	5.245481747	2.82E-06	8.58E-05	4.388380715
LINC01220	0.503562844	3.615315086	5.234040164	2.93E-06	8.88E-05	4.349165333
LOC101928858	0.628407968	3.077154115	5.233287956	2.94E-06	8.88E-05	4.346588079
CD180	1.039346901	4.760842307	5.233123859	2.94E-06	8.88E-05	4.346025859
GBP5	0.843868538	4.838244448	5.227557229	3.00E-06	9.03E-05	4.32695683
LPAR6	0.5885368	5.629610381	5.223447407	3.05E-06	9.10E-05	4.312882156
BTNL8	0.632002116	3.418626832	5.203416966	3.27E-06	9.60E-05	4.244333054
KIAA1045	0.761086833	4.076190803	5.190886934	3.42E-06	9.89E-05	4.201493057
ZCCHC2	0.608124168	7.348725564	5.177962624	3.58E-06	0.000102724	4.157338337
GPSM3	0.859302837	5.338324786	5.173265051	3.64E-06	0.00010397	4.141297951
HIC1	0.528666731	5.492171025	5.170095972	3.68E-06	0.00010475	4.130479333
NKX6-2	0.551634216	4.895661834	5.16041749	3.81E-06	0.00010751	4.097451677
C2	0.867060265	4.625615158	5.149792014	3.96E-06	0.000110762	4.061214741
CLTC	0.527554454	7.866611148	5.145771808	4.01E-06	0.000111709	4.04751043
KRTAP1-1	0.501830091	3.36514706	5.132173329	4.21E-06	0.000116258	4.001180241
CMTM2	0.584256599	4.2352498	5.129287394	4.25E-06	0.00011713	3.991352833
PRKY	0.770162112	4.710053748	5.124074539	4.33E-06	0.000118677	3.973606081
ESPL1	0.556904309	4.640117281	5.123364863	4.34E-06	0.000118686	3.971190489
CD28	0.576771515	2.826175703	5.109125233	4.57E-06	0.000123305	3.922744407
ISL2	0.56545718	3.893848076	5.108399152	4.58E-06	0.000123459	3.920275295
N4BP2	0.777857716	6.564702395	5.093092224	4.83E-06	0.000129452	3.868248945
IGLV1-44	1.130778836	4.795246358	5.089749707	4.89E-06	0.000130048	3.856894883
FLJ41455	0.795410969	5.681130073	5.083426763	5.00E-06	0.000132233	3.835423376
LOC100128922	0.551238517	3.693529852	5.078159398	5.10E-06	0.000134541	3.817543069
MSR1	0.500137349	3.351781903	5.039504948	5.84E-06	0.000149367	3.686516161
SP100	0.565155297	6.493201735	5.035688302	5.92E-06	0.00015092	3.673596964
FUBP3	0.567303666	8.227578277	5.022830785	6.19E-06	0.000156441	3.630098983
HLA-B	0.620823972	11.23568374	5.005647471	6.58E-06	0.000164964	3.572025225
VN1R1	0.577943313	4.723406897	5.004484717	6.61E-06	0.000165437	3.568097956
RBP2	0.684249274	6.174095804	5.002010166	6.66E-06	0.000166678	3.559741053
LOC100506351	0.828439186	4.838876244	4.988382527	6.99E-06	0.000172949	3.513743966
IFNAR2	0.548865353	8.388136704	4.984240846	7.09E-06	0.000174428	3.499773178
SAMSN1	1.02812636	3.999362533	4.96934734	7.47E-06	0.000182253	3.449567283
CDKN1A	0.840980192	10.27457727	4.962259055	7.66E-06	0.000185513	3.425691045
STXBP3	0.585716269	7.087450546	4.9419252	8.23E-06	0.000195739	3.357264461
CCNJL	0.626402314	6.339055091	4.93427982	8.45E-06	0.000199656	3.331562137
DNM3	0.598149053	5.935969862	4.909247203	9.22E-06	0.000214701	3.247506101
KIF14	0.701285753	3.219227894	4.90396802	9.40E-06	0.000217707	3.229798846
HOXA4	0.779677383	5.816111444	4.902761676	9.44E-06	0.00021838	3.225753528
DDB2	0.644751567	9.588971404	4.888391201	9.92E-06	0.000226542	3.177591586
CDKN1C	0.631947568	8.798188567	4.887880994	9.94E-06	0.000226693	3.175882593
SPATA16	0.74764883	5.169456568	4.878609544	1.03E-05	0.000232076	3.144838116
HIST1H2BH	0.614440328	6.092944927	4.877629841	1.03E-05	0.000232614	3.141558935
LINC01346	0.694593627	3.222535952	4.876790112	1.03E-05	0.000233039	3.138748454
CHI3L2	0.798783919	4.975272693	4.869877395	1.06E-05	0.000237412	3.115619048
LINC01057	0.553243305	5.156073105	4.862231971	1.09E-05	0.000242462	3.090052033
AGPAT5	0.570266891	8.268823301	4.859253708	1.10E-05	0.000244228	3.080096426
KCNE4	0.588716804	5.017039002	4.854149095	1.12E-05	0.000247533	3.063038165
GAL3ST4	1.30200287	6.481603913	4.851317988	1.13E-05	0.000249445	3.053580201
GPR82	0.528925006	2.595625223	4.848030205	1.14E-05	0.00025108	3.042599161
FMN1	0.537788271	4.840640043	4.841926875	1.17E-05	0.000255254	3.022221625
CAPN9	0.727941437	3.882170052	4.841545188	1.17E-05	0.00025532	3.020947578
ALDOAP2	0.616585744	4.469922382	4.820915403	1.25E-05	0.000267826	2.952142382
LOC100128239	0.711483448	4.396886094	4.820601814	1.26E-05	0.000267826	2.951097333
LINC00619	0.584726102	2.965392043	4.81961494	1.26E-05	0.000267826	2.947808704
MZB1	0.923869868	4.728290524	4.814658249	1.28E-05	0.000271913	2.931294995
PELP1	0.53786179	9.458473871	4.809314721	1.31E-05	0.000275863	2.913499644
IL1A	0.55072467	3.666134667	4.802704256	1.34E-05	0.000279956	2.89149536
SPATS2L	0.547588908	5.498402111	4.794226156	1.38E-05	0.000287432	2.86329101
PRL	0.70010592	2.793249231	4.771370908	1.49E-05	0.000305546	2.787352205
RRN3P3	0.511265919	5.584536885	4.770905722	1.49E-05	0.000305546	2.785808017
PSMB8-AS1	0.674375256	6.131664642	4.770766085	1.49E-05	0.000305546	2.785344502
LINC00290	-0.679142045	3.838172658	-4.759191339	1.55E-05	0.000314578	2.746941156
EMB	0.600976015	7.301016029	4.742062322	1.65E-05	0.000329295	2.690175638
TAS2R14	0.508616976	6.507677417	4.738334771	1.67E-05	0.000332097	2.677833066
LOC101927380	0.769628802	3.527031094	4.735848516	1.69E-05	0.000334083	2.669602743
GAB2	0.525946793	8.020054478	4.72268629	1.76E-05	0.000346265	2.626059544
ANKRD33B	0.509310395	5.225591333	4.721105783	1.77E-05	0.000347537	2.62083411
BIK	0.721892613	7.534337801	4.719137427	1.79E-05	0.000348326	2.614327341
GAGE1	0.599613291	4.131364253	4.715667727	1.81E-05	0.000351382	2.602860191
TMEM154	1.104490193	4.307557027	4.712656834	1.83E-05	0.000353706	2.592912063
ZNF705G	0.528378124	2.681570077	4.700957204	1.90E-05	0.000365407	2.554279752
SHOX	0.536953411	2.827269903	4.676880821	2.07E-05	0.000388333	2.474899325
ELMOD2	0.534207622	6.666730676	4.672109138	2.10E-05	0.000393674	2.459186307
SLC12A2	0.944693602	7.762643992	4.665476637	2.15E-05	0.000401284	2.437356372
PTP4A3	0.846568302	7.723842673	4.664530147	2.15E-05	0.000401791	2.434242151
CD4	0.535140324	4.574836697	4.664313363	2.16E-05	0.000401791	2.433528905
ZNF484	0.507464907	4.450253885	4.662929804	2.17E-05	0.000403339	2.428977147
CCDC155	0.580080137	3.14865733	4.66084221	2.18E-05	0.000404775	2.422110221
KCNN4	0.628390514	5.434712951	4.660489622	2.18E-05	0.000404894	2.420950541
NOTCH4	0.507981951	6.377051288	4.651737676	2.25E-05	0.000413879	2.392176315
PTPRE	0.579540208	4.701914892	4.6505685	2.26E-05	0.000415171	2.388334013
SPTBN5	0.788484236	5.825165151	4.647669883	2.28E-05	0.000417823	2.378809878
C15orf54	0.544614315	3.200177028	4.645059623	2.30E-05	0.000420456	2.370235275
TTYH3	0.636890689	6.712080371	4.643409697	2.32E-05	0.000421351	2.36481634
WDHD1	0.556014897	5.498202845	4.639177831	2.35E-05	0.000425444	2.350920994
HEATR4	0.576262308	4.841967773	4.628381497	2.44E-05	0.000435501	2.315494615
EYS	0.702236283	4.192853394	4.623398875	2.48E-05	0.000441846	2.299156356
STXBP4	0.590177047	5.525165491	4.611942634	2.58E-05	0.00045283	2.261618218
HAVCR2	0.548710941	4.649591068	4.593502563	2.75E-05	0.000475392	2.201277312
SNORD8	0.909345777	4.683286981	4.585187053	2.83E-05	0.000487657	2.174099565
SPATA22	0.521620337	2.379352113	4.579498727	2.88E-05	0.000495346	2.155520134
MMP9	0.701967711	5.366075693	4.577988841	2.90E-05	0.000496656	2.150590105
TAS2R19	0.558625702	2.699811609	4.57756487	2.90E-05	0.000496959	2.149205892
EPHA3	0.743714121	5.040464842	4.57654963	2.91E-05	0.000497021	2.145891476
POMZP3	-0.920164617	8.56435906	-4.571420072	2.96E-05	0.000502866	2.129149912
PTPN22	0.701245185	3.121399214	4.569074901	2.99E-05	0.000505232	2.121498499
FLJ33360	1.166068227	4.014824703	4.56623112	3.02E-05	0.000508059	2.112222522
CNTNAP1	0.572432524	7.103878605	4.548943233	3.20E-05	0.000531815	2.055884532
DHRS2	0.638842147	10.2206365	4.544825757	3.25E-05	0.000537236	2.04247979
B3GNT5	0.650259545	6.780113023	4.540521968	3.29E-05	0.000542972	2.028474001
OVOL2	0.603836702	6.54488497	4.539733884	3.30E-05	0.000543992	2.025909955
PIK3CG	0.776558503	3.871809521	4.53858584	3.32E-05	0.000545245	2.022175114
SCGB2A1	0.686742198	12.27624739	4.535113651	3.35E-05	0.000549079	2.010881763
LILRB1	0.657867513	5.364942968	4.526721018	3.45E-05	0.000558286	1.983599827
SENP7	0.558571902	6.474083866	4.524976445	3.47E-05	0.000559838	1.977931458
ZNF557	0.511707187	5.688446305	4.514499738	3.60E-05	0.000577859	1.943910837
TNNI3K	0.58560761	7.040291178	4.512942939	3.62E-05	0.000580469	1.938858392
MGC15705	0.532340016	3.550017809	4.506115939	3.70E-05	0.000591555	1.916710881
PCDH12	0.803197563	8.344119144	4.496402983	3.83E-05	0.00060639	1.885225999
CYP39A1	0.651342303	6.815544178	4.495587014	3.84E-05	0.000607131	1.882582348
KIAA1755	0.561140991	4.58721301	4.481873494	4.02E-05	0.000628737	1.838183226
SNORA68	0.881095675	4.268539378	4.481367818	4.03E-05	0.000629334	1.836547171
ARHGEF25	0.545979747	6.795770084	4.466574441	4.23E-05	0.000656154	1.788720669
LOC652993	0.507881838	3.642828354	4.455973962	4.39E-05	0.000673987	1.754492377
SLC7A5	0.667648811	9.85198504	4.453870161	4.42E-05	0.000677781	1.747703594
TGDS	0.638365301	6.127378452	4.451902334	4.45E-05	0.000679757	1.741354867
TSPAN12	0.508930501	8.305986246	4.443236497	4.58E-05	0.000695801	1.713411375
MMP2	0.631558238	5.217452023	4.43684336	4.68E-05	0.000705311	1.69281181
SIGLEC10	0.542273082	5.435987192	4.434704307	4.71E-05	0.000707739	1.685922429
PRSS54	0.635095848	5.033512942	4.430469428	4.78E-05	0.000715822	1.672287256
PHTF1	0.517988884	8.038162768	4.425927234	4.86E-05	0.000722122	1.657669063
NECAB1	0.587886776	2.845799445	4.425335629	4.87E-05	0.000722559	1.655765588
MYO7A	0.503397941	5.903414096	4.420921503	4.94E-05	0.000729117	1.641566823
CCR6	1.141752545	5.536107816	4.414033224	5.06E-05	0.000743028	1.619422213
FANCG	0.505890118	7.030757862	4.390159234	5.48E-05	0.00078539	1.542791841
C5orf66	0.68077068	6.549907201	4.38955119	5.49E-05	0.00078539	1.540842603
ASAH2B	0.503787686	6.297208879	4.386094995	5.55E-05	0.000789625	1.529765226
TAP1	0.677253463	8.889380675	4.381455418	5.64E-05	0.000798704	1.514901244
DKK4	0.660673993	5.350888545	4.375172772	5.76E-05	0.000811808	1.494784712
CENPF	0.54370806	3.124413858	4.374476989	5.77E-05	0.000813147	1.492557678
KLF10	0.505923037	10.52333923	4.374116275	5.78E-05	0.000813573	1.491403182
APOL6	0.529620759	7.456877359	4.370225022	5.86E-05	0.000822574	1.478951671
QKI	0.544432231	6.081102238	4.361379441	6.03E-05	0.000842154	1.450665797
LINC00920	0.557050516	3.755447087	4.35765681	6.11E-05	0.000849259	1.438769637
KIF18B	0.860225226	3.892475913	4.352457284	6.22E-05	0.000861266	1.422161675
AS3MT	0.796539294	9.095830671	4.339125118	6.50E-05	0.000886662	1.379618754
STAP1	0.839224927	3.23059366	4.338532008	6.51E-05	0.00088678	1.377727542
IGFBP7-AS1	0.714063958	3.209789285	4.334358625	6.61E-05	0.000898058	1.364423521
DUXAP10	0.894033481	6.073053391	4.327624962	6.76E-05	0.000915276	1.342970286
PIP	0.892947185	4.433870401	4.326197779	6.79E-05	0.000918638	1.338425316
IL1RN	0.533068105	3.787162397	4.322324209	6.88E-05	0.000927545	1.326093159
ADM	0.593723743	9.061404257	4.320574185	6.92E-05	0.000928701	1.320523352
WAS	0.650071235	5.917523282	4.318735937	6.96E-05	0.000931368	1.314673887
ADAMDEC1	1.444074604	3.439192363	4.316816761	7.00E-05	0.000934304	1.308568141
C19orf18	0.718172306	8.090670414	4.307058044	7.24E-05	0.000959623	1.27754096
AF086126 /// C16orf52	0.558424773	5.107475701	4.302507697	7.35E-05	0.000971453	1.263084682
LIMS1	0.691282127	4.418563396	4.297724595	7.47E-05	0.000981075	1.247896679
SPIDR	0.564570521	7.321601812	4.29503301	7.53E-05	0.000986604	1.23935346
BTG3	0.565780223	9.067343055	4.288834645	7.69E-05	0.001000306	1.219689136
ASF1B	0.677558009	4.143129099	4.27253878	8.12E-05	0.001046768	1.16805451
AFAP1	0.685413394	6.303734893	4.270370636	8.18E-05	0.001053019	1.161191614
GTSF1	1.174054462	3.399862174	4.268551067	8.23E-05	0.001058079	1.155433352
ZNF850	0.812224132	5.998337669	4.267647284	8.25E-05	0.001059267	1.152573644
UBE2C	0.595961311	4.96035009	4.263543052	8.37E-05	0.001071134	1.139590863
NUSAP1	0.861024348	4.512410588	4.262684167	8.39E-05	0.001072854	1.13687473
ADAMTS9	0.718871329	5.183290806	4.260148435	8.46E-05	0.001080584	1.128857277
LOC100129406	0.955207738	4.836149888	4.252395018	8.68E-05	0.00110057	1.104356725
ADAM9	0.598329041	6.430441638	4.249127751	8.78E-05	0.00110979	1.094038658
TLR4	0.736566553	4.614869847	4.247483455	8.82E-05	0.001112426	1.088847389
PRG4	0.950707729	6.877235139	4.246964242	8.84E-05	0.00111321	1.087208362
IGLL3P	0.887301745	8.304960015	4.242866507	8.96E-05	0.001121968	1.074276201
LOC101928207	0.695821688	4.418280834	4.241945048	8.99E-05	0.001123371	1.071368964
STOM	0.65022429	7.812837501	4.239301587	9.07E-05	0.001130503	1.063030439
CAT	0.566064944	7.701716466	4.23555574	9.18E-05	0.001137701	1.051218832
LY86	1.57304253	5.385914646	4.235235534	9.19E-05	0.00113822	1.050209376
RPS6KA5	0.529847541	5.497942624	4.221950776	9.60E-05	0.001178114	1.008361298
ITGB7	0.72879397	6.060982008	4.216176956	9.79E-05	0.001198609	0.990193121
C11orf87	0.724902265	2.990031294	4.208827933	0.000100301	0.001222984	0.96708579
PAPLN	0.541271771	6.600456409	4.198650085	0.000103733	0.001255847	0.935116273
RAB8A	0.509411996	10.24770844	4.195842794	0.0001047	0.001265301	0.926304973
MYO1F	1.001797243	4.74819835	4.191612571	0.000106172	0.001276316	0.913032928
CHRNB4	0.51375568	3.921142851	4.191154111	0.000106333	0.001276749	0.911594936
SAMD5	0.795228988	7.69431147	4.185525151	0.000108327	0.001294612	0.893945562
UBXN7-AS1	0.686656338	4.637663464	4.180160144	0.000110261	0.001310836	0.87713464
NRTN	0.922574972	4.585041315	4.172781836	0.000112976	0.001334581	0.854032488
PCDHB3	0.559512231	7.137058105	4.171009871	0.000113638	0.001339303	0.848487301
PCDHB8	0.784956369	4.212220787	4.16999482	0.000114019	0.001343016	0.845311324
GPR173	0.56336524	6.61889103	4.154802325	0.000119866	0.001399805	0.797821457
RASAL3	0.58477663	5.654515983	4.15048674	0.000121579	0.001411756	0.78434715
MICB	1.539106526	4.570442966	4.139301794	0.000126131	0.001457993	0.749457465
GCSAML-AS1	1.00725184	4.263341285	4.138824737	0.000126329	0.001458631	0.747970406
PFKFB3	0.518742142	11.51230881	4.137271045	0.000126975	0.00146279	0.743127901
CLEC4A	0.745562442	6.619334349	4.136846167	0.000127153	0.001463185	0.741803811
MKI67	0.54186349	3.860039976	4.135013034	0.00012792	0.00147119	0.736091815
RRM2	1.378018262	4.644575277	4.129240663	0.000130367	0.00149178	0.718113522
SPPL2A	0.526787989	8.738724355	4.123146629	0.000132999	0.00151512	0.699147058
LOC101930541	0.942458356	4.250240955	4.113713874	0.000137175	0.001553178	0.669817253
F12	0.538087697	5.614542824	4.103934284	0.000141638	0.001595767	0.639444779
IRF8	1.547217202	7.591432476	4.098400787	0.000144225	0.001617792	0.622275588
CXCL16	0.662058583	8.973791653	4.093674203	0.000146472	0.001634922	0.607619367
UGT8	0.501030718	8.333064599	4.092840316	0.000146872	0.001637598	0.605034533
ADRB1	0.507872726	4.814882511	4.090970032	0.000147772	0.00164458	0.599238115
KCNN3	0.524299355	5.864280378	4.08555028	0.000150412	0.001664376	0.582448725
NMI	0.601412499	8.733376384	4.08499564	0.000150685	0.001665592	0.580731189
CACNA2D1	0.526891569	8.545233969	4.07988012	0.000153223	0.001688174	0.56489575
GPR19	0.796262327	7.749034861	4.077855316	0.000154239	0.001698454	0.558630624
LINC01118	0.51258452	4.602148685	4.076065206	0.000155143	0.001705651	0.553093011
TMEM144	0.56150996	4.719871541	4.067801544	0.000159381	0.001743814	0.527545913
IGF2BP3	0.501683866	4.419591905	4.058392679	0.000164343	0.001782852	0.498490785
DOCK10	0.590659998	7.968058254	4.057019235	0.00016508	0.001788	0.494252401
ECEL1	0.879455729	5.987027562	4.047098667	0.000170497	0.001838887	0.463659926
KCNA6	0.999870432	5.832623999	4.042450719	0.000173094	0.001856132	0.449340148
SLC5A11	0.599770214	5.323952157	4.041953377	0.000173374	0.001857189	0.4478084
DUSP5P1	0.62590073	2.707214568	4.039896084	0.000174537	0.001863797	0.441473243
KLHL41	0.8332375	5.6994719	4.038801291	0.00017516	0.001868026	0.438102657
MIR142	0.58418774	6.056097587	4.033765909	0.000178049	0.001888482	0.422606099
MAGI2-IT1	0.593311361	3.431051039	4.031721385	0.000179235	0.00189713	0.416316868
CD53	0.736658515	4.781083535	4.031401835	0.000179421	0.001898118	0.415334038
RNASE2	1.077311527	3.399468339	4.018508168	0.000187088	0.001958969	0.375711215
LOC388456	0.574746281	3.790028361	4.016438759	0.000188348	0.001967125	0.369357985
KCNB1	0.611763888	5.228347929	4.014898556	0.000189291	0.001974956	0.364630563
RMI2	1.45595041	4.088443246	4.008813934	0.00019306	0.002002395	0.345963991
EPHA2	1.097199615	6.152424451	3.994177723	0.000202427	0.00207706	0.301123382
TDRD10	0.966015599	5.259600297	3.993299691	0.000203003	0.00207907	0.298436115
LOC100506538	0.690495914	4.947798434	3.985499346	0.000208187	0.002122323	0.274576373
AGO2	0.523733224	6.662084044	3.970727575	0.000218356	0.002198653	0.22945992
CDC20	0.976776284	5.036611578	3.969760872	0.000219038	0.002204391	0.226510473
FLJ32255	0.91877567	4.116162282	3.969459819	0.000219251	0.002205251	0.225592027
CLEC10A	0.656962166	5.275335978	3.966914538	0.000221058	0.00221383	0.21782842
LINC00996	0.654518981	3.317982665	3.959335855	0.000226525	0.002244407	0.19472761
PLCG1-AS1	0.65555349	8.306503088	3.951818732	0.000232076	0.002283921	0.171837681
TOP2A	0.968217781	3.206833613	3.950143466	0.000233331	0.002295166	0.166739593
CTXN1	0.541496706	5.429817325	3.940957652	0.000240328	0.002345954	0.138806309
PIP4K2A	0.522908843	6.415491791	3.938656722	0.000242113	0.002361904	0.131814827
LOC728061	0.519085497	7.233992588	3.934272591	0.000245548	0.002384823	0.118499506
FAM71F2	0.620550828	5.039589057	3.934016037	0.00024575	0.002385224	0.117720556
TNFSF8	0.570536711	3.399427236	3.928261262	0.000250335	0.002413688	0.100255066
ITGAX	0.551626768	5.394267546	3.926962729	0.00025138	0.002418632	0.096315974
IKZF1	0.560762261	3.958010689	3.922895835	0.000254683	0.00244295	0.08398362
SRGAP1	0.507677469	4.99523783	3.920709628	0.000256475	0.00245784	0.077357063
CBLN1	0.814623123	3.355397812	3.913387482	0.000262568	0.002498673	0.055177615
FAIM2	0.721126682	6.350650716	3.912287371	0.000263496	0.002504004	0.051847214
AKR1C4	0.521467974	3.613538716	3.910569484	0.00026495	0.002513157	0.046647611
SLC8A3	0.528728558	6.299968177	3.909641831	0.000265739	0.002518302	0.043840361
LINC00184	0.53612932	4.772746703	3.908379803	0.000266815	0.002525313	0.040021806
MAN1A1	0.558730232	10.29682726	3.907228471	0.000267801	0.002533153	0.036538769
HGF	0.694065388	4.128789252	3.904130704	0.000270471	0.002548979	0.027170091
ELFN1	1.059675192	6.354594904	3.903530703	0.000270991	0.002551529	0.025355953
LINC00624	0.790769857	3.847472205	3.901591386	0.000272678	0.002562701	0.019493356
FCN3	1.38712827	6.518653252	3.893499375	0.00027983	0.002608344	-0.004951892
KMO	0.895642891	5.387755528	3.885255489	0.000287301	0.002663424	-0.029827521
GABRP	1.865344636	3.873479596	3.873216412	0.000298558	0.002750334	-0.066103247
JAG2	0.559899725	7.498175843	3.871299778	0.000300389	0.00276471	-0.071872692
HOXB5	0.540014061	5.243675917	3.861835748	0.000309589	0.002828792	-0.100338307
ANLN	0.609882339	3.196262975	3.857508214	0.000313885	0.002856804	-0.113341763
RGS16	0.703070545	8.053923035	3.857058038	0.000314336	0.00285963	-0.114693999
TNFSF15	0.724278243	4.096196961	3.853390608	0.000318027	0.002878758	-0.125706965
RBM6	0.572379148	9.877083491	3.848797566	0.000322709	0.002907363	-0.139491306
PLA2G7	1.837963485	5.193008489	3.845491585	0.00032612	0.002931637	-0.149407384
CYBB	0.598286409	4.940078517	3.84380292	0.000327875	0.002939669	-0.154470607
SEMA3F	0.502544927	5.544862704	3.843193779	0.000328511	0.002944025	-0.156296729
C1QC	1.344768741	7.902250887	3.839614406	0.000332269	0.002964772	-0.167023961
PSMB8	0.547759333	9.399918875	3.838949086	0.000332972	0.002969751	-0.169017285
ST6GALNAC1	1.265375907	3.924962037	3.836869184	0.000335179	0.002984234	-0.175247523
MMP7	2.10017456	7.007822505	3.83113977	0.000341333	0.00302145	-0.192399988
ALPK3	0.543804021	10.27773578	3.827932476	0.000344825	0.003039689	-0.201995627
VSIG10L	0.863981592	3.726737487	3.827574974	0.000345216	0.003040519	-0.203064928
TXNIP	0.533992703	11.62008822	3.822551451	0.000350761	0.003070846	-0.218084621
APOBEC2	0.613079188	10.30360494	3.821994554	0.000351381	0.003074051	-0.219748994
PARVG	0.775357244	5.585228197	3.821898976	0.000351487	0.003074051	-0.22003463
PILRA	0.609024098	5.969142995	3.81927081	0.000354428	0.00308973	-0.227887386
M6PR	0.504514578	7.886094366	3.816493417	0.000357561	0.003105503	-0.236182741
LOC148696	0.739482458	5.108324722	3.814127674	0.000360251	0.003117911	-0.243245949
LINC00525	0.693184555	2.95270014	3.808764646	0.000366421	0.003156625	-0.25924884
CBLN3	0.703197604	5.295814585	3.806015333	0.000369624	0.003172191	-0.267447705
TSPAN18	0.836844765	5.256764459	3.794324237	0.000383545	0.003264277	-0.302275221
OGFRL1	0.530021535	6.405069591	3.792682155	0.00038554	0.003268678	-0.307162124
SNAI1	0.50487959	4.99236362	3.787643741	0.000391724	0.003303656	-0.322149217
ADORA3	1.023459892	4.324618249	3.786681707	0.000392915	0.003311456	-0.325009575
CD1E	0.505427202	3.15293328	3.786505324	0.000393134	0.003311456	-0.32553396
SRGN	1.200501239	6.472431855	3.786336142	0.000393344	0.003311862	-0.326036923
RIPK2	0.675499546	7.258224152	3.783781114	0.000396529	0.003326358	-0.333631252
AVPR1A	0.572494348	4.366410519	3.783143609	0.000397328	0.003331691	-0.33552566
FAIM3	0.678683399	4.74632939	3.782894452	0.00039764	0.003332946	-0.336266009
WIPF1	0.638480217	5.861459013	3.780706389	0.000400395	0.003353287	-0.342766444
RCSD1	1.264855731	5.300377446	3.779552659	0.000401855	0.003360011	-0.346193164
FAM198B	0.908263742	6.681788734	3.779049588	0.000402493	0.003363972	-0.34768716
ETV1	0.662390335	6.542803004	3.772013988	0.00041152	0.003412931	-0.368569372
SLAMF7	0.789430846	3.758612686	3.770923382	0.000412937	0.003418746	-0.371804406
SULT1E1	0.580926351	2.778005167	3.768859794	0.00041563	0.003434487	-0.377924113
COL1A1	0.912013529	8.204534442	3.767164946	0.000417855	0.003448691	-0.382948878
KDELC2	0.62948908	8.8341184	3.766204232	0.000419121	0.003456153	-0.385796566
LINC00242	0.560893144	4.90247869	3.761989099	0.000424719	0.003494073	-0.398285921
RHOH	0.567794604	3.357172116	3.760125091	0.000427218	0.003504764	-0.403806405
LMO2	0.574979379	7.58730219	3.753735965	0.00043589	0.003553112	-0.422716755
ICAM1	0.815778173	6.118572456	3.749634236	0.000441546	0.003583513	-0.434847278
LOC100132319	0.587076009	3.643327242	3.749424635	0.000441837	0.003584452	-0.435466952
S100A9	0.64776323	5.850026689	3.74026234	0.000454735	0.00367162	-0.462535458
ADAMTSL2	0.614423918	7.703482139	3.738440828	0.000457342	0.003685396	-0.467912304
FLT3	1.131675814	4.713050755	3.736835152	0.000459652	0.003695278	-0.472650787
LOC100132207	0.826273677	6.565783266	3.735997485	0.000460862	0.003700639	-0.47512235
SH3RF3-AS1	0.593298804	3.346796091	3.73007626	0.000469499	0.003756724	-0.492584052
RAB3GAP2	0.693522396	5.844287974	3.728044414	0.000472498	0.003770402	-0.498572307
CCDC158	0.502602245	5.429489176	3.726908231	0.000474183	0.003777956	-0.501920046
DGKB	0.810042782	5.829775092	3.726076452	0.000475421	0.003781924	-0.504370494
INHBE	0.567618216	4.778033307	3.724380388	0.000477953	0.003796168	-0.50936618
CNTNAP5	0.618935597	4.44120721	3.724071071	0.000478417	0.003798373	-0.510277118
CFI	0.763137279	8.173459747	3.722324492	0.000481041	0.003808861	-0.515419982
HEATR3	0.576777216	6.807285265	3.720036452	0.000484499	0.003825913	-0.522155092
TMC6	0.511807317	5.425338289	3.720033811	0.000484503	0.003825913	-0.522162864
ANKRD10-IT1	0.564778146	6.815066137	3.716537685	0.000489834	0.003859071	-0.532449507
BRINP3	0.775396249	3.678976389	3.71627014	0.000490244	0.003860816	-0.533236475
CEP55	1.600347295	4.028389236	3.711411614	0.000497752	0.003902164	-0.547521846
ISX	-0.690547673	3.710480354	-3.710933618	0.000498497	0.003906258	-0.548926699
CACHD1	0.584322995	8.320000623	3.705926297	0.000506361	0.003948224	-0.563637175
GADD45A	0.562686774	9.81669801	3.70340884	0.000510359	0.003974856	-0.571028607
LOC101927886	0.501625057	5.780990792	3.703009404	0.000510996	0.003978305	-0.572201111
BHLHE40	0.706597683	7.564610642	3.697528769	0.000519817	0.004035047	-0.588281571
CRLF3	0.578472965	8.617316393	3.697500696	0.000519862	0.004035047	-0.588363902
VPS9D1	0.559217773	8.397647338	3.694236081	0.000525186	0.004064033	-0.597935841
ARL4C	0.620025561	7.438428584	3.681809914	0.000545931	0.004175607	-0.634324729
LOC100506119	0.830638746	5.976329177	3.680794089	0.000547661	0.004183127	-0.63729632
ERAP2	0.69621492	4.640301156	3.676174397	0.000555596	0.004227406	-0.650804276
KIF5A	0.540653129	6.843139467	3.673335174	0.000560527	0.00425399	-0.659101233
LINC00540	0.653303043	4.77305289	3.67071039	0.000565123	0.004273473	-0.666768211
MYH9	0.625696163	8.91168792	3.668666056	0.000568728	0.004290624	-0.672737477
PPEF1	0.683147026	3.677519688	3.666407326	0.000572736	0.004312911	-0.679330497
LEF1-AS1	0.594800467	2.970348746	3.661717477	0.000581145	0.004352206	-0.693012127
CD52	1.436653472	6.675345561	3.659269589	0.000585581	0.004380616	-0.700149237
GCA	0.5900185	8.559947973	3.655910103	0.000591722	0.004407216	-0.70993966
LOC100505549	0.552902847	6.527202191	3.652994968	0.0005971	0.004439195	-0.718430845
DOK3	0.537368889	5.567094607	3.649461439	0.000603682	0.004478366	-0.72871794
HSPB3	0.631568608	5.016581438	3.648493527	0.000605497	0.004485492	-0.731534783
MTUS1	0.661047579	7.872845395	3.639821097	0.000621994	0.004574408	-0.756753851
THAP10	0.585053685	8.169008916	3.637497074	0.000626488	0.004602492	-0.763505998
BCL2A1	1.556838749	5.137793078	3.635054001	0.000631245	0.004625393	-0.770601281
SERPINH1	0.738508083	6.448629888	3.632532941	0.00063619	0.004652055	-0.777920101
THSD7B	0.858916173	3.917544128	3.625455539	0.000650272	0.004718424	-0.798450243
DKFZp434J0226	0.701917878	5.410414687	3.623410076	0.000654397	0.004739453	-0.804379303
GPC5	1.049028705	4.298722347	3.620708633	0.000659883	0.004770743	-0.812206771
BTBD18	-0.747868514	4.683827966	-3.617192625	0.000667089	0.004817735	-0.822389259
CLEC7A	0.554267633	4.561130866	3.613594416	0.000674542	0.004857841	-0.832803716
OLR1	1.162831684	4.855180309	3.613089527	0.000675594	0.004860286	-0.834264543
MS4A14	1.141638545	4.807577192	3.608400655	0.00068544	0.004900104	-0.847825362
CHRM3-AS2	0.878545085	3.269594905	3.60736913	0.000687624	0.004912287	-0.850807257
PTCHD4	0.518272724	4.617118526	3.603359126	0.000696179	0.004954374	-0.862394395
CD84	0.531474561	3.880514541	3.601932777	0.000699247	0.004967565	-0.86651406
C1orf226	0.604026715	5.599146012	3.60103064	0.000701193	0.004976211	-0.869119161
RBMS2	0.513512386	6.20939436	3.599233419	0.000705087	0.00500002	-0.874307836
MAGI2-AS2	0.547590682	3.708519806	3.587815308	0.000730312	0.005134769	-0.907236318
LOC101929335	0.624234703	3.768629009	3.584961162	0.00073675	0.005171154	-0.915457537
SPRY1	0.706277315	7.439479992	3.582588539	0.000742144	0.005196532	-0.922288767
CDH10	0.79331852	10.45216394	3.581800992	0.000743943	0.00520234	-0.924555664
CLEC4F	0.555793619	4.763144393	3.579630129	0.000748922	0.005229675	-0.930802781
LGALS9	0.681263497	6.574273373	3.578805074	0.000750823	0.005236404	-0.933176455
OR51E1	1.045414469	4.104870492	3.576858435	0.000755326	0.005254917	-0.938775607
GUSBP2	0.56069568	6.629434321	3.57144515	0.000767985	0.00532282	-0.954336292
ECM1	0.658677914	7.923704553	3.567365463	0.000777658	0.005371735	-0.966054112
EGFL6	1.08530687	3.399017564	3.566078757	0.000780733	0.005385637	-0.969748157
POM121L9P	0.873136852	5.557225723	3.560475655	0.000794259	0.005462369	-0.9858249
TOPORS	0.618872542	7.992330029	3.558635207	0.000798751	0.005485883	-0.991102284
LCP2	0.745134314	4.474826599	3.553254705	0.000812021	0.005562089	-1.006521105
SUSD2	0.519719868	5.369928797	3.542076574	0.000840267	0.005715378	-1.038508857
FAM135A	0.540482251	6.346769285	3.541244438	0.000842406	0.005726125	-1.040887681
CD93	1.102420777	7.689567676	3.534369437	0.000860285	0.005805218	-1.060528187
GVINP1	0.776596001	3.70495405	3.533756401	0.000861896	0.005810345	-1.062278379
LOC100506083	0.528354487	5.406808721	3.531906333	0.000866777	0.00583748	-1.067559125
C7orf57	0.580644437	2.803620672	3.526826251	0.000880316	0.005904439	-1.082050795
SSUH2	0.679545319	6.176067474	3.526446262	0.000881337	0.005904439	-1.083134256
DEFB124	0.694728284	4.558901521	3.525810245	0.000883048	0.005912031	-1.08494757
HCG4	0.769731792	8.723366999	3.52202026	0.00089331	0.005957343	-1.095748847
CORO1A	0.923106213	5.707789322	3.518667613	0.000902483	0.006001748	-1.105297807
GPR65	1.340086009	5.696123261	3.511956431	0.000921115	0.006091461	-1.124395761
CKB	0.524789864	10.05535572	3.508668221	0.000930377	0.006136526	-1.133744831
LAPTM4B	0.542898708	8.945955279	3.503651298	0.000944679	0.006192929	-1.147998628
RASSF2	1.389544052	6.705222435	3.500259718	0.000954466	0.006239954	-1.157627487
DKK3	0.762730355	7.354194075	3.496923242	0.000964189	0.00628058	-1.167094302
HLA-DRB1 /// HLA-DRB1	1.162006059	10.22892725	3.496317348	0.000965964	0.006286282	-1.16881285
ITK	1.194702475	3.777251308	3.49423873	0.00097208	0.006309883	-1.174707216
FYB	0.763166056	3.935116196	3.490533614	0.000983072	0.006363066	-1.185208499
ITIH2	0.889780819	3.876201761	3.485608321	0.000997867	0.006438463	-1.199157442
CASP1	1.202558248	5.438728497	3.48499069	0.000999738	0.006445434	-1.200905777
LST1	0.929769329	6.281545144	3.483251132	0.001005023	0.006462216	-1.205828939
SH3TC1	0.535093058	8.977183145	3.476324086	0.001026335	0.006578577	-1.225418224
RTBDN	0.523123087	6.773444508	3.472885148	0.001037075	0.006616668	-1.235134365
SECTM1	0.662970997	5.309717631	3.472042134	0.001039724	0.006627024	-1.23751525
EXPH5	0.589314478	5.340966559	3.466679896	0.001056724	0.006689536	-1.252651158
PNPT1	0.562882244	8.276225692	3.463744974	0.001066141	0.006727605	-1.260929361
LILRB2	0.951736661	5.979524194	3.461134158	0.001074585	0.006762685	-1.268289729
BC052775 /// FNTB	0.907175777	4.982049998	3.455977595	0.001091449	0.006847333	-1.28281687
FPR3	0.833728869	3.850735857	3.455699552	0.001092366	0.006847367	-1.283599793
YWHAH	0.506771423	6.125134854	3.451675413	0.001105712	0.006909294	-1.294926701
HAMP	0.541303676	6.292105474	3.445754446	0.001125631	0.007002254	-1.311577705
ENTPD1	0.780274916	5.735303623	3.44421515	0.001130865	0.007032676	-1.3159036
CHEK2	0.533046262	5.721284012	3.441937193	0.001138653	0.007070364	-1.322303144
MYB	0.538368337	4.154820785	3.440088947	0.00114501	0.007091767	-1.327493539
KYNU	0.787558478	3.96461454	3.440028078	0.00114522	0.007091767	-1.327664448
PLAC8	0.603892659	9.340579038	3.439278941	0.001147806	0.007099189	-1.329767714
BIRC5 /// EPR-1	0.664067415	4.639632447	3.429271815	0.001182894	0.007235279	-1.357836028
LOC101928861	0.654933731	3.513770799	3.423718547	0.001202802	0.007330753	-1.37338985
CD86	1.023483657	4.887981509	3.419977106	0.001216394	0.007384994	-1.383860089
DCSTAMP	1.015823235	4.312308852	3.414664273	0.001235946	0.00748371	-1.398715396
FAM179A	0.65396473	9.472586904	3.413558371	0.001240053	0.007500675	-1.401805798
ENPP3	0.65648588	3.938510541	3.409163367	0.001256504	0.007576798	-1.414081223
TMEM2	0.825373281	8.351579017	3.40800306	0.001260882	0.007594242	-1.417320341
SEC24D	0.546036714	7.133588678	3.407220948	0.001263841	0.007609198	-1.419503295
GBP4	0.783062451	5.749297031	3.407052	0.001264481	0.007609198	-1.419974804
LINC00478	0.507349553	6.780226263	3.404964037	0.001272416	0.007645707	-1.425800788
BLACAT1	0.524244405	3.480586839	3.401406241	0.001286047	0.007707127	-1.435722796
PLS1	0.576887205	9.517703308	3.400941502	0.001287837	0.007708938	-1.437018381
BAALC	0.640780882	5.368352708	3.400627018	0.00128905	0.007711687	-1.437895022
TDRKH	0.528291298	6.009573392	3.400003635	0.001291458	0.007718515	-1.439632591
RASGRP3	0.65683403	5.36144734	3.39841392	0.001297618	0.007733545	-1.444062719
RLN2	0.569314256	6.553230802	3.398157861	0.001298613	0.00773722	-1.444776168
ELOVL7	0.590069626	8.417588692	3.39662487	0.001304583	0.007766009	-1.449046773
PPP1R18	0.870718415	5.203413539	3.396395891	0.001305477	0.007766811	-1.449684561
PRIMA1	1.332553159	5.794680202	3.394759069	0.001311885	0.00778908	-1.454242874
WNT4	0.585470113	8.598474307	3.393986882	0.001314919	0.007804825	-1.45639282
SALL4	0.584678465	5.369778427	3.393280202	0.0013177	0.007816802	-1.458360107
TMEM52B	0.852205793	2.946189039	3.386261374	0.001345635	0.007934205	-1.477885314
ZG16B	1.061825795	6.350197733	3.383185386	0.001358054	0.007986713	-1.4864341
ERV3-1	0.780317982	4.692196809	3.382349042	0.001361449	0.008001005	-1.48875761
C10orf107	0.542869338	5.901576701	3.381371884	0.001365426	0.008020326	-1.491471866
AOAH	0.726147954	6.430729713	3.377912138	0.001379596	0.008083202	-1.501077998
SPIB	0.508166297	3.49481411	3.377718304	0.001380394	0.008085562	-1.501616002
CYP4F30P	0.696186104	5.177022945	3.373807572	0.001396589	0.008158266	-1.512466372
SLAMF6	0.594239263	2.891120199	3.373537756	0.001397712	0.008161301	-1.513214683
TRPC4	0.670434021	5.153376174	3.372031237	0.001404004	0.008186354	-1.517392185
BTK	0.669124774	6.041086262	3.371100567	0.001407904	0.008204383	-1.51997229
MIR4313	0.568926754	4.474816948	3.370659083	0.001409757	0.008208205	-1.521196063
TLR7	0.796360033	4.758393079	3.367687572	0.001422293	0.00826943	-1.529430277
LINC00616	1.077349618	6.959190298	3.367388245	0.001423562	0.008272104	-1.53025947
ERV3-2	0.500188567	7.39470887	3.3580412	0.001463722	0.008445503	-1.556128864
TMEM119	1.027592222	5.231915776	3.355376278	0.001475367	0.008495923	-1.563496009
ITGB2	0.769271021	5.936898429	3.354801641	0.00147789	0.008500879	-1.565084093
IL2RB	0.724253408	4.586070129	3.352359198	0.001488657	0.008545996	-1.571832163
GAS2L3	0.702611784	4.35682848	3.350360312	0.001497525	0.008587494	-1.577352408
KIAA0319	0.51152744	9.936794684	3.348314266	0.001506653	0.008623612	-1.583000705
PLAUR	0.92220507	5.802146456	3.348067804	0.001507756	0.008626592	-1.583680935
PCAT19	1.018481242	6.788020732	3.346759044	0.001513627	0.008644408	-1.58729255
CP	1.329486158	4.910483306	3.346590937	0.001514383	0.008645164	-1.58775639
CETP	0.633911176	4.104291398	3.344879648	0.001522095	0.008672255	-1.592477291
NKG7	0.66044628	5.227082436	3.339856717	0.001544948	0.008739169	-1.606324988
LOC101928173	0.64387872	4.359936994	3.338036712	0.001553309	0.008760442	-1.611339246
LRP12	0.567201388	5.332586089	3.335382209	0.00156558	0.008809616	-1.61864945
CARD6	1.222289124	6.825086155	3.331727487	0.001582625	0.008876234	-1.628708012
OTC	0.534436862	3.397433437	3.327713525	0.001601547	0.008940079	-1.639747069
CSTA	1.539348609	6.004456952	3.327159611	0.001604175	0.008948045	-1.641269749
LRRTM2	0.89505703	7.996066415	3.325153644	0.001613727	0.008984177	-1.646782676
LPCAT2	0.956867082	4.736524121	3.317509	0.001650622	0.009139847	-1.667772446
IL24	0.81735733	3.59049441	3.315821897	0.001658872	0.009173113	-1.67240048
BATF3	0.668185189	5.503094292	3.312921213	0.001673146	0.009237068	-1.680354021
ITGAM	1.217218334	5.774368275	3.311752776	0.001678929	0.009259	-1.683556547
PRSS23	0.503312057	7.570689642	3.305804123	0.001708664	0.009380004	-1.699849608
NR4A3	0.542340046	5.858013921	3.301215864	0.001731939	0.009492493	-1.712403611
TCTEX1D1	0.814188891	5.08083211	3.298414325	0.001746297	0.009549738	-1.720063363
ADORA2B	0.810579056	4.229457993	3.298396211	0.001746391	0.009549738	-1.720112874
SNX16	0.520639783	6.953596119	3.296572562	0.001755798	0.009574638	-1.72509666
ARRDC3	0.622625976	8.850582555	3.294559969	0.001766236	0.009610953	-1.730594718
THEMIS2	0.552682244	7.56735513	3.292760321	0.001775619	0.009650404	-1.735509195
PTPRK	0.517221651	8.648508673	3.287629498	0.001802629	0.009757013	-1.749510815
SLC26A4	1.065224739	8.157274196	3.282120042	0.001832064	0.009880011	-1.764529813
EGR4	0.662032528	6.58379811	3.280854137	0.001838892	0.009905638	-1.767978394
CHST1	0.528777416	4.754711045	3.277237935	0.001858527	0.009977819	-1.777824855
POSTN	1.123893756	4.348956637	3.273408476	0.001879537	0.010061571	-1.788244234
IER5L	0.586483041	5.482961776	3.271585116	0.001889619	0.010102326	-1.793202514
RARRES1	0.991987237	5.343235847	3.270093259	0.001897906	0.010130748	-1.797257986
FN1	0.864091203	7.158661967	3.266786537	0.001916397	0.01019989	-1.806242667
KCNK6	0.585040082	5.988286259	3.266707381	0.001916842	0.01019989	-1.806457669
CD300LF	1.120261358	4.7276242	3.263918	0.001932575	0.010264924	-1.814031922
BCHE	0.61537118	8.514449298	3.262548194	0.001940346	0.01029284	-1.817749919
LOC100506929	0.572352459	3.934444706	3.261647671	0.001945471	0.010306664	-1.820193607
CD163L1	0.59840507	5.259405507	3.260745534	0.001950618	0.010323238	-1.822641229
AOC1	0.933395509	5.91648888	3.259874764	0.001955598	0.010344243	-1.825003323
MYOF	0.882648625	5.949295239	3.25885163	0.001961465	0.01036415	-1.827778201
LOC101927359	1.263744475	3.838740155	3.258563225	0.001963121	0.010367956	-1.828560291
NTS	1.472090824	3.690582502	3.256171716	0.00197691	0.010424635	-1.835043765
IGSF6	0.796151069	3.828360884	3.255588836	0.001980285	0.010435093	-1.836623503
NRK	0.829055585	3.780138862	3.25485705	0.001984529	0.010451343	-1.838606541
SLC1A1	0.532890507	6.101519746	3.252735142	0.001996885	0.010494803	-1.844354963
CLEC5A	1.312202817	4.750662729	3.250601643	0.002009382	0.010544229	-1.850132292
REEP1	0.599498606	7.660872629	3.250275642	0.002011298	0.010551576	-1.851014856
ZNF852	0.577950833	4.473248212	3.249317785	0.002016937	0.010567928	-1.853607663
CD96	0.606997554	3.29660262	3.247763351	0.002026121	0.010599195	-1.857814263
IPO11	0.550669509	3.711363568	3.246598628	0.002033028	0.010621999	-1.860965358
CD300A	0.543450733	5.619150358	3.238088257	0.002084175	0.010831143	-1.883967036
C1QTNF2	0.509167996	5.009394328	3.235364931	0.002100796	0.010903676	-1.891319153
MGP	1.015173916	7.480642588	3.231922019	0.002121989	0.010971922	-1.900608058
DUSP5	0.617299048	8.483196374	3.227156173	0.002151658	0.011094485	-1.91345539
LOC100271840	0.549066373	3.495100755	3.223390102	0.002175379	0.011177361	-1.923598715
LY96	1.528042253	7.367565128	3.222806011	0.00217908	0.011185142	-1.925171168
ENG	0.546235365	6.81257699	3.222158592	0.002183189	0.011197806	-1.926913886
NCKAP5	0.658043283	6.08554881	3.22052325	0.002193601	0.011223076	-1.931314858
KRT23	1.310131025	5.52041887	3.219506602	0.002200098	0.011244384	-1.934050072
GABRA2	-0.718025797	3.88772413	-3.217709356	0.002211627	0.011292708	-1.938884024
SULT1B1	0.509469347	3.406458071	3.216850434	0.002217157	0.011310274	-1.941193583
C1S	1.260632565	6.53905921	3.208253702	0.002273227	0.011520986	-1.964286739
ITIH4	0.546495814	5.955053395	3.206339331	0.002285893	0.011567747	-1.969423651
CD3D	0.895724335	5.882304309	3.204666075	0.002297019	0.0116042	-1.973911892
BUB1B	0.844596538	5.763287518	3.203046665	0.002307835	0.011647338	-1.978254207
SCN7A	0.541875485	5.954041429	3.198028711	0.002341656	0.011777356	-1.991700131
SASH3	1.135062865	6.39504962	3.197062017	0.002348225	0.011794719	-1.994288829
RNASE6	1.215633493	7.025491558	3.196800607	0.002350004	0.011796145	-1.994988766
SOX4	0.516368515	6.698568284	3.194977276	0.00236245	0.01184409	-1.999869747
MCTP1	0.842946104	5.259497923	3.192236238	0.002381277	0.011912209	-2.007203886
SERTAD4-AS1	0.604564994	8.518371245	3.190113801	0.002395953	0.011962857	-2.012879949
LOC101927482	0.711172776	3.265361419	3.189253293	0.002401927	0.011977435	-2.015180497
TNFAIP2	0.628621605	5.209639402	3.186735731	0.002419485	0.012038216	-2.021908749
DMXL2	0.527853476	8.744645579	3.184027967	0.002438505	0.012109664	-2.029141343
PSMB9	0.924658306	7.608635134	3.183874292	0.002439589	0.012112106	-2.029551693
SNORA72	0.559573226	7.204326797	3.183570545	0.002441732	0.0121149	-2.030362735
PTGFRN	0.748041912	8.482417538	3.182640768	0.002448304	0.012140643	-2.03284503
SLAMF1	0.556372149	3.296536826	3.179362424	0.002471608	0.012237286	-2.041593588
LOC100505915	0.510649451	5.022079905	3.179101032	0.002473475	0.012237286	-2.042290876
TMEM61	0.505327317	9.780258502	3.17753605	0.002484681	0.012266433	-2.046464803
DAPK1-IT1 /// DAPK1-IT1	0.705843582	6.312690085	3.177232413	0.00248686	0.012266433	-2.047274468
TMEM100	1.393483953	5.547092789	3.175388359	0.002500137	0.012301378	-2.052190613
CD36	0.513688155	7.855405544	3.171679461	0.002527042	0.012390991	-2.06207251
SLAMF8	0.898624385	6.022172938	3.168439389	0.002550769	0.01247937	-2.07069891
ALOX5AP	0.663881564	6.630354983	3.163783924	0.002585227	0.012605755	-2.083083263
RASD2	0.697728677	6.756663673	3.162394587	0.002595595	0.012644256	-2.086776763
PCDHB2	0.735869402	6.120144116	3.15915688	0.002619909	0.01272683	-2.095379831
OTOGL	0.603568977	8.68566972	3.156643673	0.002638929	0.012776263	-2.10205369
EHD4	0.517138042	6.376992407	3.145925967	0.002721509	0.013080119	-2.130474362
CD33	0.868145095	4.929819551	3.143798228	0.002738189	0.013138684	-2.136108802
NES	0.74659801	5.858639987	3.140837552	0.002761559	0.013212572	-2.143944627
HRASLS	0.512986743	7.528419407	3.135383323	0.002805104	0.013362613	-2.158366849
SGIP1	0.722233911	6.557363398	3.134316201	0.002813698	0.013381745	-2.161186567
FLJ38379	0.578874261	6.39893211	3.131461668	0.00283681	0.013466621	-2.168726063
CASC7	0.521843859	5.485293041	3.131372756	0.002837533	0.013466927	-2.168960826
GINS3	0.594354745	7.567560284	3.129467261	0.002853064	0.013530191	-2.173990989
CD48	0.615989012	4.590439137	3.129278961	0.002854603	0.013530191	-2.174487952
COL6A2	0.666431732	5.941343089	3.126557311	0.002876936	0.013609734	-2.181668708
CSF1R	1.166985783	7.317344405	3.125234341	0.00288785	0.01364877	-2.185157671
SSBP3-AS1	0.509671544	6.669551552	3.125103654	0.002888931	0.013650698	-2.185502268
MYOC	-0.654768666	3.093760121	-3.123794775	0.002899771	0.013679807	-2.188952982
AMICA1	0.893198451	6.975415896	3.123299481	0.002903884	0.013696048	-2.190258511
KIAA0087	1.07397974	4.183042225	3.120794102	0.002924768	0.013772327	-2.1968602
PRC1	0.592471622	5.555771422	3.119112509	0.002938865	0.013813274	-2.201289183
CD1D	0.96108848	5.715486272	3.118221997	0.002946356	0.013832828	-2.203633952
F2R	0.533190607	4.810236773	3.116703198	0.002959174	0.013873669	-2.207631987
PTGR2	0.803821309	6.502958312	3.115176343	0.002972112	0.013918381	-2.211649884
IFITM2	1.214136197	9.430670707	3.111670143	0.003002023	0.014029557	-2.220871311
VSIG4	1.179995882	6.951695241	3.110515293	0.003011937	0.014056623	-2.223907052
PDK4	0.786344119	8.846654946	3.107869488	0.003034766	0.014137367	-2.230859142
JAKMIP1	0.571646986	8.061643877	3.106295674	0.003048422	0.014176673	-2.234992559
LOC645984	0.653488633	4.127740058	3.101714922	0.003088499	0.014332205	-2.247015141
TNFAIP6	0.896600291	4.550978545	3.096042853	0.003138808	0.014506442	-2.261885117
BMF	0.727167558	5.894846214	3.08991841	0.003193992	0.014695093	-2.277920054
ID3	0.699234599	7.194579549	3.089133443	0.00320113	0.014718006	-2.279973666
SOX7	0.680305596	5.85904274	3.081409788	0.003272169	0.014984013	-2.300160963
ITGAL	0.77841853	5.165350846	3.080179904	0.003283616	0.015022983	-2.303372294
ABHD17C	0.539920875	6.637859424	3.080015746	0.003285147	0.015026627	-2.303800858
ARMC2	0.603331697	6.886749895	3.07749157	0.003308769	0.015092127	-2.310388684
CTSS	1.112661687	6.126459065	3.076744664	0.003315789	0.015112729	-2.312337314
IGJ	1.963472885	6.665583956	3.073415656	0.003347248	0.015205307	-2.321018514
COL16A1	0.561086512	7.088142848	3.073104324	0.003350205	0.015208282	-2.321830055
IGKC	0.787210524	4.945931923	3.073062191	0.003350605	0.015208282	-2.321939879
APOC1	1.135374781	7.346465994	3.071874715	0.003361905	0.015248187	-2.325034696
TMEM123	0.504756834	9.901727995	3.067283169	0.003405934	0.015386489	-2.336993472
HSD3B7	0.590241757	7.071821486	3.067181766	0.003406912	0.015387512	-2.337257437
LOC102723542	0.725539931	6.142330014	3.06581358	0.00342014	0.015434573	-2.340818435
GIMAP1	0.61659175	4.669745469	3.065195145	0.003426135	0.015449971	-2.342427682
ZEB1-AS1	0.517721798	8.220812312	3.063134924	0.003446176	0.015503246	-2.347787024
LOC101929709	0.618270165	5.591175082	3.062189927	0.003455405	0.015541349	-2.350244451
ATCAY	0.64614393	6.206342915	3.060560388	0.003471375	0.015585765	-2.35448077
TPRG1	0.900500524	3.933926366	3.053581978	0.003540548	0.015795814	-2.372604886
TNFAIP8L2	0.834847018	5.460994884	3.051367156	0.00356277	0.015863824	-2.378351154
PCDHB7	0.604270901	7.41621784	3.050337348	0.003573147	0.015896192	-2.381021966
AHR	0.652828542	8.96877732	3.050074438	0.003575801	0.015901758	-2.381703725
PPIC	0.85597782	8.044839357	3.048792549	0.003588766	0.01594834	-2.385027235
LAPTM5	1.139030226	7.683628201	3.048664334	0.003590066	0.015950649	-2.385359601
TNFRSF11A	0.505317317	8.866423428	3.047395431	0.003602947	0.015988193	-2.388648391
CLEC2D	0.791990739	3.988760342	3.046228876	0.003614828	0.016027521	-2.391671071
CD207	1.066769561	4.057659231	3.042355114	0.003654545	0.016156436	-2.401702671
IL2RG	1.169224357	5.279556815	3.040641022	0.003672249	0.016206689	-2.406138696
ADAM12	0.548184916	4.159125008	3.033776734	0.003743953	0.016438668	-2.423885845
STEAP4	1.160270884	6.879423215	3.033415345	0.003747764	0.016446935	-2.424819419
FCN1	0.579581084	4.412627846	3.029065244	0.003793925	0.016620868	-2.436050895
CCL4	0.876015206	6.10696462	3.024785575	0.003839856	0.016765567	-2.447089546
C12orf5	0.524541449	8.403861971	3.022747009	0.003861916	0.016841529	-2.45234383
ASPN	1.120290848	7.340348334	3.022064651	0.003869327	0.016865452	-2.454102017
LOC100272216	0.624660296	7.330154398	3.016685928	0.003928209	0.01703942	-2.467951281
TEK	0.58539026	4.778966272	3.010586835	0.00399599	0.017255794	-2.483634468
TRIP13	0.558613704	4.393014235	3.006034631	0.004047289	0.017389236	-2.495325482
LOC643733	0.567911585	4.681593002	3.003651947	0.004074385	0.017454337	-2.501439764
LOC286087	1.042925551	3.586535049	3.001668323	0.004097071	0.017516123	-2.506527409
EDN3	0.522274461	9.200572537	2.999554645	0.004121375	0.017594517	-2.511946018
LEMD1-AS1	0.699672752	4.553699766	2.999214322	0.0041253	0.017602428	-2.512818217
ADAM28	0.619082685	4.746356412	2.99182118	0.004211447	0.017825032	-2.531748586
GPR85	0.581734526	3.543892236	2.988798766	0.004247146	0.017931614	-2.539478095
HLA-DRA	1.284708317	8.885383541	2.986721665	0.004271843	0.01800987	-2.544786872
LOC100128108	0.566971417	9.312902998	2.986103631	0.004279217	0.018026102	-2.546365977
AXL	0.90730483	6.562276911	2.981779112	0.004331149	0.018184961	-2.557408872
TRIM22	1.333764035	6.892847403	2.980508809	0.004346515	0.01823451	-2.560650511
RGS13	0.690776705	3.43199385	2.980234936	0.004349835	0.018240956	-2.561349271
PCOLCE2	0.954049029	4.999548823	2.975188123	0.004411431	0.018428893	-2.574217572
INHBA	0.603567418	6.59059669	2.974011555	0.004425907	0.01848042	-2.577215356
EDNRA	0.714246841	4.954395565	2.973097282	0.004437187	0.018501255	-2.579544255
FBLN2	0.770398583	6.451452328	2.971027243	0.004462824	0.01858526	-2.584815334
COL6A3	1.266175501	10.37537161	2.966128476	0.004524047	0.018767639	-2.597279029
TWIST1	1.047716477	6.346476165	2.964518542	0.004544337	0.018836536	-2.601371925
CRISPLD2	0.538285117	6.394373865	2.960273373	0.004598248	0.019000822	-2.612156759
FCER1G	1.284603953	7.615026631	2.96015501	0.004599759	0.019000822	-2.612457302
SLA	0.777523687	5.739875395	2.958419015	0.004621983	0.01907337	-2.616864304
FCGR2A	0.538912034	6.06567046	2.957246295	0.004637052	0.019106262	-2.619840337
PCK1	0.935151065	5.856173292	2.944627671	0.004802121	0.019638496	-2.65180975
SYNGR3	0.609356164	7.368603062	2.944078668	0.004809425	0.019660508	-2.653198445
PALD1	0.932714097	7.026861314	2.943636211	0.00481532	0.019670002	-2.6543175
IFI16	1.192071411	7.912785904	2.938358268	0.004886152	0.019883163	-2.667657143
ARSJ	0.840344845	6.447891798	2.938351456	0.004886244	0.019883163	-2.667674348
HCLS1	1.013752102	6.899901789	2.938254941	0.004887548	0.019884516	-2.667918123
BTN3A2	0.556528918	6.986521569	2.937481359	0.004898014	0.019911367	-2.669871816
LOC102724275	0.518958048	7.969980554	2.934846087	0.004933822	0.020021024	-2.676524475
CYP1B1	1.036749265	5.551653651	2.934438202	0.004939386	0.020035655	-2.677553788
LOC101928847	0.567895609	4.032472298	2.93185186	0.004974804	0.020136328	-2.684078133
TREM2	0.609322969	5.821614913	2.927560869	0.005034087	0.020327099	-2.694893579
SCN2A	0.54051102	7.986679653	2.925973199	0.005056187	0.020397923	-2.698892432
HLA-DQB2	0.572607877	3.757223074	2.922064974	0.005110975	0.020554518	-2.708729436
FZD10	0.75258923	3.983225619	2.919643281	0.0051452	0.020666769	-2.714820114
OSBPL3	1.040841257	5.457247602	2.918878927	0.005156047	0.020697022	-2.716741751
S1PR3	0.618995523	5.17343481	2.916539608	0.005189375	0.020792439	-2.722620713
LINC00216	0.532966309	3.983599617	2.913042904	0.005239566	0.020945981	-2.731402006
S1PR1	1.338994237	6.346176223	2.911927111	0.005255677	0.020973503	-2.734202515
COL9A2	0.525089233	5.786923106	2.910526452	0.005275966	0.021038055	-2.73771691
APOL1	0.651016374	7.241578835	2.905965876	0.005342532	0.021237265	-2.749151442
AJUBA	0.672982578	4.079639129	2.903174112	0.005383664	0.02135305	-2.756144751
PTAFR	0.576451113	5.091940973	2.901261287	0.005412017	0.021413612	-2.760933547
LYZ	1.030353958	6.641906144	2.901121356	0.005414096	0.021413612	-2.761283777
SLC35F2	0.529880235	7.795014091	2.900877287	0.005417725	0.021413612	-2.761894623
LINC00644	0.565499843	2.973178958	2.900127273	0.005428891	0.021430811	-2.7637715
LRRIQ3	0.640244366	5.784443213	2.89198543	0.005551482	0.021784296	-2.784123591
PTPRC	0.765045519	4.667579087	2.891393453	0.005560495	0.021807115	-2.785601743
LUM	1.015121111	9.516150823	2.891188343	0.005563621	0.021811013	-2.786113845
CLDN2	1.194560234	5.476468875	2.890870762	0.005568464	0.021825818	-2.786906706
GTF2H2B	0.54373227	9.495129997	2.889086431	0.005595749	0.02190339	-2.791360234
CALHM2	0.536138023	5.462474331	2.883827903	0.005676882	0.022140488	-2.80447349
NFKBIZ	0.558613222	8.74704425	2.883565166	0.005680964	0.022152186	-2.805128229
RGS18	1.222014812	5.001844379	2.881814509	0.005708234	0.022224636	-2.809489747
CAPN10-AS1	0.615854056	5.663813648	2.88109173	0.005719528	0.022264372	-2.811289893
RERGL	0.736879289	5.046124557	2.878215861	0.005764672	0.022384738	-2.818449265
MORC4	0.595624647	8.319233176	2.877278063	0.005779464	0.022433662	-2.82078276
RGS10	0.884883391	6.80082299	2.876839439	0.005786395	0.022444249	-2.821873988
SELL	1.103692209	4.504644257	2.867193316	0.005940775	0.022899069	-2.845841541
BAZ1A	0.551278543	8.023281657	2.865703239	0.00596496	0.022952616	-2.849538704
ENC1	0.965897704	5.967759992	2.865212299	0.005972949	0.022958206	-2.850756516
IL7R	0.984429461	5.103560544	2.86496167	0.005977031	0.022963681	-2.851378159
SLC16A14	1.184529043	6.117986285	2.864611785	0.005982734	0.022969925	-2.852245924
TSPO	0.612661524	7.411603407	2.864344809	0.005987089	0.022978021	-2.852908014
LSP1	0.796423374	5.967139234	2.864018615	0.005992413	0.022989833	-2.853716899
CXCL6	1.641813035	4.376920127	2.858931465	0.006076027	0.023210513	-2.866323184
MS4A7	1.015740363	5.839110135	2.853923824	0.006159388	0.02344409	-2.878716534
C3AR1	0.962525644	7.292469713	2.853744973	0.006162385	0.023448464	-2.879158878
MFAP2	0.643312454	5.821492399	2.853195854	0.006171594	0.023459195	-2.880516864
NYAP2	0.895186285	4.18574146	2.852731686	0.006179388	0.023476069	-2.881664613
HIST1H2BK	0.635019777	9.242856768	2.852697305	0.006179966	0.023476069	-2.881749624
CHSY3	0.898982545	4.711537748	2.852012258	0.006191488	0.023502751	-2.883443277
ZCCHC24	0.835951781	7.339746453	2.850037564	0.00622481	0.023572927	-2.888323699
S100A2	0.688452869	5.218506381	2.849770107	0.006229336	0.023583637	-2.888984525
THY1	0.92037811	7.458860316	2.846445595	0.00628585	0.0237548	-2.897194871
SULF1	0.785385987	8.112906353	2.842424557	0.006354838	0.023957984	-2.907116055
COL4A4	0.598147981	5.397201326	2.836861209	0.006451443	0.024192911	-2.920825733
PHLDA1	0.733442556	6.79695786	2.835906098	0.006468164	0.024224535	-2.923177427
MECOM	0.543439921	4.961573871	2.835487841	0.006475499	0.024242337	-2.924207085
CCP110	0.579956411	7.577335121	2.830228812	0.006568386	0.024501219	-2.937144211
NYAP1	0.505487776	9.155759537	2.823307217	0.006692518	0.024805962	-2.95414444
PAX8-AS1	1.139773884	7.482405877	2.820439014	0.006744588	0.024940268	-2.961180137
FLT1	0.571146412	7.294072727	2.81910498	0.006768934	0.024989606	-2.964450738
PPBP	0.587607599	3.25300928	2.817773099	0.006793322	0.025038979	-2.967714925
TSHR	0.560127046	4.74008355	2.816431325	0.006817973	0.025107223	-2.971002213
MORN5	0.679682894	5.005640278	2.816223448	0.0068218	0.025111125	-2.971511401
PTGS1	0.695312388	5.598421744	2.815840946	0.006828846	0.025124651	-2.972448254
SLC15A2	0.550325578	5.853036175	2.812548448	0.006889776	0.025298782	-2.980508623
MS4A2	0.635091428	4.236268612	2.812380043	0.006892906	0.025301193	-2.980920712
RGS22	0.50136028	7.7033721	2.812122779	0.00689769	0.025314212	-2.981550199
CD109	0.588538126	5.380665189	2.811854017	0.006902691	0.025323481	-2.982207779
TMED2	0.513312286	8.750138574	2.811454037	0.00691014	0.025340971	-2.983186319
COL1A2	1.165287006	8.362908338	2.809562931	0.006945459	0.025439179	-2.987811486
LOC101928881	0.581755194	4.639704266	2.808447066	0.006966377	0.02548857	-2.990539537
EHF	0.535599417	7.481238434	2.807949973	0.006975715	0.02550449	-2.991754566
SYNC	0.682116273	6.87258538	2.80705732	0.006992512	0.025555421	-2.993936053
CNTN6	0.61178542	4.196767448	2.805401794	0.007023762	0.025646438	-2.997980519
LRRC19	0.636316035	3.663502745	2.804095313	0.007048515	0.025710931	-3.001171025
MICAL2	0.51223031	5.733212391	2.800646508	0.007114244	0.025885438	-3.009587964
COL13A1	0.564250878	6.524772456	2.798717819	0.007151248	0.025974343	-3.014291678
KCTD16	0.74357475	5.397633939	2.798118401	0.007162785	0.025997973	-3.015753061
AREG	0.582364676	3.201041775	2.798042371	0.007164249	0.025998676	-3.015938405
KL	0.513005907	9.394785861	2.795365007	0.007215999	0.02616327	-3.022462879
CCDC137	0.554166925	6.425317482	2.794930637	0.007224427	0.02617064	-3.023520961
DYSF	0.961825885	6.883257373	2.794834931	0.007226285	0.026172737	-3.023754075
TDO2	0.808374315	3.93791815	2.793585527	0.007250584	0.026237062	-3.02679675
FJX1	0.739451776	6.574987402	2.792725321	0.007267358	0.026261063	-3.028891026
TTK	0.630986786	3.153639114	2.792621764	0.007269379	0.02626373	-3.029143116
CARD16	0.63564289	3.426760087	2.791452233	0.007292248	0.02632311	-3.031989642
GPR18	0.731574689	5.526950462	2.790263955	0.007315551	0.02639245	-3.034880893
HSD11B1	0.969090164	6.352854708	2.789378395	0.007332962	0.02643277	-3.037034999
ANGPTL2	0.517614505	6.865168012	2.78587907	0.007402137	0.026602447	-3.04554209
VANGL1	0.649758673	5.063169575	2.785097361	0.007417673	0.026634886	-3.047441398
GRP	0.769162414	5.245092854	2.784492678	0.00742971	0.026659395	-3.048910318
PDGFRB	1.014684	8.441986415	2.782878715	0.007461928	0.026723446	-3.05282987
C8orf4	1.20976326	9.143686397	2.780374465	0.007512173	0.026851688	-3.058908181
EVI2B	1.059010027	4.5986149	2.779298731	0.007533852	0.026905676	-3.061517955
ANGPT2	0.653567908	6.327274842	2.777504632	0.007570137	0.027006975	-3.065868854
JAG1	0.510203485	7.62629115	2.774871284	0.007623687	0.027150675	-3.072251263
LOC100129461	0.61270525	4.980273228	2.773113072	0.007659634	0.027225895	-3.076510121
ZNF702P	0.518793727	5.887079341	2.770346101	0.007716524	0.027390714	-3.08320841
TMEM132C	0.542531588	7.281685059	2.768677738	0.007751013	0.027470246	-3.087244791
CXCL9	1.181629074	4.870503678	2.768103841	0.00776291	0.02749812	-3.088632841
GIMAP4	1.108769028	6.520781333	2.766029053	0.007806061	0.027587451	-3.093649228
LOC100507311	0.588564012	3.932317405	2.764904208	0.007829547	0.027633696	-3.096367691
OPN3	0.614662415	7.933931191	2.764098105	0.007846418	0.027645007	-3.098315331
TRIM5	0.566584571	4.784251856	2.76130186	0.007905202	0.027761831	-3.105068126
CDR2L	0.580083751	6.51684826	2.754535419	0.00804913	0.028111857	-3.121387727
LOC100506834	0.616523418	3.372008973	2.753839687	0.008064065	0.028141015	-3.123064036
LINC00473	0.828322174	6.700771398	2.751052987	0.008124142	0.028283128	-3.129775203
NBL1	0.783491425	8.330558176	2.747866909	0.008193333	0.028485232	-3.137441987
GBP2	1.094606642	5.799258117	2.745383039	0.00824765	0.028636588	-3.143414431
RAB31	0.540871901	8.699508621	2.745259288	0.008250365	0.028636588	-3.143711884
C20orf197	0.642415818	4.294502299	2.744264021	0.008272229	0.028681547	-3.146103784
ANO3	0.848592477	3.485580349	2.743948141	0.00827918	0.02869592	-3.146862794
CTSC	0.721361795	6.830969037	2.73610118	0.008453572	0.029147301	-3.165696918
SERTAD4	0.5856849	7.094332383	2.733702163	0.008507559	0.029279169	-3.171446954
GABRG1	0.532524375	2.989183397	2.733623703	0.00850933	0.029280338	-3.171634947
FSTL5	0.790402712	9.690489234	2.732546076	0.008533688	0.029335818	-3.174216553
LRRC32	0.914966557	7.034429604	2.732036167	0.008545237	0.029354523	-3.175437846
AGT	0.701360635	10.01968995	2.731236917	0.008563366	0.02939706	-3.177351804
WDR17	0.500002833	6.830444861	2.730872413	0.008571647	0.029414048	-3.178224539
AIF1	0.665998647	6.94653076	2.729060296	0.00861292	0.02952259	-3.182562016
C1QB	1.018194491	6.394091471	2.728700055	0.008621146	0.02954089	-3.183424032
KLHL6	0.558394676	3.677023282	2.724540188	0.008716668	0.029753592	-3.193371941
FOXF1	1.065604292	7.389794407	2.72367386	0.008736684	0.029806994	-3.19544225
VCAN	1.173694315	6.567130438	2.71989529	0.008824477	0.029984421	-3.204466326
TM4SF1	0.733042382	6.734147107	2.719858875	0.008825327	0.029984421	-3.204553247
PLEKHO2	0.615293825	6.472366078	2.71964153	0.008830402	0.029996682	-3.205072026
SERPINB9	0.536799607	5.718739365	2.715318933	0.008931891	0.030246027	-3.215383122
PRDM1	0.66770675	5.927657193	2.714894745	0.008941908	0.03026492	-3.216394315
ETS2	0.539874557	7.638101415	2.714174256	0.008958946	0.030297525	-3.218111567
HRH1	0.606642148	4.051425167	2.711228587	0.009028913	0.030468673	-3.225128874
GZMB	1.020672341	4.504225423	2.70719954	0.009125427	0.030711964	-3.234717789
HOTAIRM1	0.956442179	5.014266381	2.706583807	0.009140259	0.030732902	-3.236182258
TXLNB	0.577776981	3.809688876	2.706500335	0.009142272	0.030734617	-3.236380768
COL3A1	1.168777348	9.577286768	2.704702959	0.009185705	0.030840093	-3.240654139
TRAC	0.66430948	5.940951337	2.703600216	0.009212446	0.030908985	-3.243274924
ABI3	0.5585214	6.395209739	2.702044223	0.0092503	0.031001007	-3.246971533
CATIP-AS1	0.599679379	6.483915563	2.701871342	0.009254515	0.031010052	-3.247382152
DEPDC1B	0.559652605	2.626957714	2.701601753	0.009261091	0.031027005	-3.248022428
GADD45G	0.687540162	9.192151403	2.700453349	0.009289151	0.03108964	-3.250749356
CXCR4	0.949258273	6.72389156	2.695766051	0.00940449	0.031353407	-3.261870467
RAMP2	0.589647795	7.690978321	2.695543836	0.00940999	0.031356416	-3.262397334
C2orf80	0.73055859	4.793182288	2.69489481	0.009426072	0.031399778	-3.263935974
S100Z	0.533291615	5.975146515	2.689294174	0.009565901	0.031741541	-3.277201749
RYR2	0.534064749	6.284723919	2.688409288	0.009588167	0.031807436	-3.279295805
TGFBI	1.08732556	8.791431496	2.688319705	0.009590424	0.031807436	-3.27950777
LOC100240734	0.617975812	4.455545478	2.686688712	0.009631597	0.031897454	-3.283366002
ZEB2	0.520330561	5.365248375	2.686346624	0.009640253	0.031920955	-3.284175014
COL4A2	0.791014356	7.610334405	2.684311744	0.009691892	0.032040088	-3.288985727
LOC101927988	0.63555626	4.196744209	2.682434839	0.009739746	0.032146348	-3.293420529
F2RL3	0.517505097	3.30741844	2.681016565	0.009776051	0.032229778	-3.296770109
SNAI2	0.910549316	6.874072363	2.680057195	0.009800679	0.032276378	-3.299035125
ARHGEF7-AS2	0.593775814	5.673907817	2.677669894	0.00986221	0.03242991	-3.304668738
ZNF423	0.961525008	7.202543159	2.677104328	0.009876839	0.032457457	-3.306002819
PTPN20B	0.611323302	8.764317231	2.674872175	0.00993477	0.032600705	-3.311266035
NET1	0.557785621	9.742783499	2.671310511	0.010027851	0.032816671	-3.319657233
RGS1	0.867855731	6.059561245	2.669295088	0.010080875	0.032953126	-3.324401775
NINJ1	0.539619029	7.529750933	2.668756831	0.01009508	0.032978658	-3.325668434
ZNF660	0.668657777	6.249421644	2.664610532	0.010205117	0.033232005	-3.335419279
MAP3K8	0.510646499	5.476703088	2.66221725	0.01026913	0.03337671	-3.34104232
LINC00266-1	0.569734313	4.950885451	2.657966443	0.010383732	0.033621011	-3.351020186
HK1	0.809912027	6.227252903	2.65654804	0.010422233	0.03370189	-3.354346891
GDF15	0.619769704	6.07787871	2.656500081	0.010423537	0.03370189	-3.35445935
MLIP	0.624376584	9.41532824	2.655480623	0.010451292	0.033775618	-3.356849509
MGC24103	0.772074819	4.667327415	2.6509792	0.010574656	0.034072787	-3.36739493
SLC6A12	0.538972181	2.962194432	2.650853612	0.010578117	0.034077827	-3.36768895
PTGER2	0.588085098	3.282501792	2.64968722	0.010610309	0.034149272	-3.370419122
TMEM45A	0.757978852	10.83157107	2.645849618	0.010716858	0.034405606	-3.379395342
ITGA1	0.568739672	7.697927926	2.639845245	0.010885532	0.03483234	-3.393419794
NINJ2	0.709813222	5.62171074	2.639553874	0.010893778	0.03484238	-3.394099732
KCNT2	0.680296243	6.199810253	2.638572066	0.010921608	0.034900934	-3.396390446
CEACAM6	1.815610119	5.535262797	2.637511267	0.01095175	0.03496221	-3.398864727
SHE	0.74508196	5.571365363	2.632653331	0.011090758	0.035309097	-3.410186013
MOXD1	0.715767782	5.403540619	2.628719237	0.01120451	0.035607994	-3.419342632
SDPR	0.752600997	6.151837106	2.625876007	0.011287382	0.035799075	-3.425953746
SIGLEC17P	0.853434094	4.626646276	2.625170398	0.011308035	0.035835473	-3.427593589
C1R	1.211199475	8.446971999	2.623065461	0.011369852	0.035985762	-3.432483487
EHD2	0.705773625	7.291640073	2.619569103	0.011473213	0.036208844	-3.440599106
PPP1R1C	0.629119852	5.698945423	2.617200695	0.011543715	0.036362979	-3.446091863
NRIP2	0.694211081	6.143673239	2.615104593	0.011606442	0.036511039	-3.450949918
SLC14A1	0.809116086	7.108607502	2.614987949	0.011609941	0.036516433	-3.451220172
MS4A6A	0.89462337	6.697393921	2.614213806	0.011633193	0.036572698	-3.453013558
RFTN2	0.561971413	4.835517607	2.608274652	0.011812993	0.036990179	-3.466758706
LRRK1	0.584603156	5.816789938	2.606314072	0.011872901	0.037121549	-3.471290865
LIPG	0.756856359	6.897544191	2.60147921	0.012021823	0.037495848	-3.48245615
LDB2	0.51462812	8.105383484	2.600848844	0.012041364	0.037504386	-3.483910699
SLC6A20	0.666102124	4.485119867	2.598953019	0.012100309	0.037636413	-3.48828362
BANK1	0.599710412	6.609354062	2.593700652	0.012264992	0.037958819	-3.500385948
NLGN4Y	0.937534767	4.510042342	2.593694447	0.012265188	0.037958819	-3.500400236
GPR183	1.061420084	5.74339705	2.592677258	0.012297317	0.03802949	-3.502741826
KIF4A	0.512025649	5.812871469	2.591670878	0.01232918	0.038110744	-3.505057839
TPH1	0.521659669	5.742103478	2.59152893	0.01233368	0.038118895	-3.505384452
LCN10	0.668384344	7.762826803	2.590958219	0.012351788	0.038163332	-3.506697483
ASAP2	0.643180554	8.738743459	2.590540188	0.012365068	0.038192827	-3.507659103
P2RY13	0.816918989	4.378142897	2.587887873	0.012449626	0.038396042	-3.513757589
CC2D2B	0.536389506	4.388438938	2.584792284	0.012548982	0.038609822	-3.520869207
NPIPB15	1.177703499	8.665912077	2.583946258	0.012576261	0.038657257	-3.522811673
COL5A2	0.644533594	8.867221665	2.582282595	0.012630062	0.038782992	-3.526629997
DCHS2	0.51230039	3.693568809	2.582202184	0.012632668	0.038783118	-3.526814503
CRISPLD1	0.957274003	6.382936852	2.581146002	0.012666939	0.038837939	-3.529237533
PROS1	0.58388522	10.36957228	2.579343547	0.01272562	0.038958479	-3.533370856
C1orf162	0.526020609	8.559800535	2.575154144	0.012862969	0.039303516	-3.542969226
DUSP10	0.525053979	6.489203866	2.575047657	0.012866478	0.039303962	-3.543213042
C15orf27	0.910827741	4.983972451	2.57479107	0.012874936	0.039316594	-3.543800499
BACE2	0.963288358	7.388814908	2.573880193	0.012905002	0.039369262	-3.545885593
BGN	0.857911382	8.327462562	2.570248046	0.013025529	0.039659716	-3.554194292
C2CD4A	0.983261609	9.422893946	2.56749939	0.013117418	0.039854822	-3.560475933
FAM124B	0.860427143	3.773061497	2.566343231	0.013156245	0.039935645	-3.563116607
SSTR5-AS1	0.502162058	10.95344234	2.564952009	0.013203104	0.04001238	-3.566292949
SNX31	0.68470864	3.934899505	2.564808841	0.013207935	0.04001238	-3.566619744
CLEC2B	1.096062028	7.055747183	2.562013643	0.013302574	0.040208401	-3.572997234
BORA	0.59925035	6.450151117	2.558090469	0.013436444	0.040493394	-3.581939212
ASIC1	0.59829852	6.639673653	2.556754251	0.013482319	0.040581859	-3.584982393
PRF1	0.555350859	6.286927817	2.556715532	0.01348365	0.040581859	-3.585070553
CSF2RB	1.093547427	6.041550309	2.555964943	0.013509484	0.040653631	-3.586779428
PSMA8	0.661339651	3.782238673	2.55255239	0.013627504	0.040906504	-3.594543911
RGS5	0.633912526	7.927617272	2.55240342	0.013632677	0.040910029	-3.594882675
DIO2	0.533572713	4.430097964	2.55185713	0.013651664	0.040954991	-3.59612483
HSPG2	0.545701643	7.269276168	2.548018555	0.013785752	0.041268723	-3.604847159
SLC16A1	0.596468308	5.059148498	2.547553043	0.013802094	0.041309369	-3.605904241
COL14A1	0.631594288	5.738161769	2.5461417	0.013851748	0.041403473	-3.609108194
FCGR1A	0.751353381	3.63639209	2.542562707	0.013978393	0.041678509	-3.617226836
TLR1	0.738583208	6.566858583	2.538690335	0.014116603	0.04194614	-3.626000978
TEAD3	0.651255352	5.480172684	2.535281854	0.014239281	0.042210328	-3.63371541
CTTNBP2	0.650211197	8.606985258	2.534100445	0.014282027	0.042295286	-3.636387414
EPS8L1	0.522969555	4.985421446	2.531442801	0.014378613	0.042532291	-3.642394687
NME8	0.676140523	3.645611885	2.531268379	0.014384973	0.042543589	-3.642788775
GPR4	0.643698651	7.071789608	2.531113972	0.014390605	0.042550931	-3.643137623
COL5A1	0.974505804	7.837489533	2.53092347	0.014397557	0.042562347	-3.643567998
LATS2	0.529331287	5.860431872	2.530080198	0.014428364	0.042610324	-3.645472777
NOTCH3	0.554406962	7.095429531	2.528497824	0.014486334	0.042737399	-3.649045702
PRICKLE1	0.559618988	7.371090283	2.526326946	0.014566208	0.042862738	-3.653944606
C5AR1	0.609257615	8.45068005	2.525878468	0.014582759	0.042886767	-3.654956252
ID2	0.544389981	8.031017184	2.524555855	0.014631668	0.042993526	-3.657938901
XAF1	0.510838111	5.236063129	2.523497926	0.014670896	0.04307168	-3.660323775
ATP6V1G2	0.519360787	7.31027224	2.520709497	0.01477475	0.043277219	-3.666605957
THBS2	1.072029175	10.32216085	2.519847909	0.014806973	0.043346785	-3.66854597
ABCD2	0.538815185	2.57110585	2.515598833	0.014966825	0.043720907	-3.67810592
FOXC1	0.700579834	6.076196112	2.513470374	0.015047484	0.043856343	-3.682889973
SPRED1	0.509320348	6.913478451	2.51166351	0.015116265	0.044006657	-3.686948704
LINC01139	1.147095994	4.342406114	2.510589192	0.015157296	0.044101006	-3.689360845
SPARC	1.014576202	10.44160226	2.507987408	0.015257082	0.044359797	-3.695199225
CASP4	0.549125918	8.035362003	2.506469373	0.015315577	0.044481703	-3.698603493
AC010980.2 /// LOC440934 /// LOC440934	0.500265922	8.596118507	2.505183495	0.015365286	0.044611014	-3.701485873
RASSF10	-0.660956282	4.348474266	-2.503875358	0.015416005	0.04471999	-3.70441696
SLC47A1	0.563979521	3.846929554	2.502432372	0.015472127	0.044819443	-3.707648805
RASD1	0.541363171	10.49380741	2.500894432	0.015532147	0.044948759	-3.71109171
TRIM6	0.818038163	5.801965373	2.500014189	0.015566594	0.045016609	-3.713061517
ANTXR2	0.587768317	4.513072794	2.496727115	0.01569584	0.045294344	-3.720412516
IGFBP4	1.018493654	9.378916704	2.496061648	0.015722124	0.045351003	-3.7218998
GPX2	0.505906353	6.972292592	2.49597496	0.015725551	0.045354493	-3.722093521
CORO2A	0.522385871	6.875580655	2.493366307	0.015828989	0.045562799	-3.727920563
ARHGDIB	0.631266673	7.792355009	2.492386922	0.015867983	0.045636622	-3.730107017
CCL13	0.770153324	4.702974834	2.491697209	0.015895495	0.045695683	-3.731646378
CLIC2	0.724906351	6.136957957	2.488427797	0.016026498	0.045976185	-3.738938785
ADAMTS17	0.554685187	5.413042316	2.486072008	0.016121497	0.046151649	-3.744188694
TYRP1	0.99393798	4.068491834	2.484295376	0.016193478	0.046292939	-3.748145355
ELTD1	1.099098582	7.934163824	2.484056283	0.016203187	0.046304551	-3.74867766
PBK	0.500966904	2.905988811	2.483255752	0.016235733	0.046374857	-3.750459628
CHST15	0.633114104	6.172770036	2.482678192	0.016259251	0.046409637	-3.751744985
CYTIP	0.959222311	5.318528799	2.478363589	0.016435915	0.046809412	-3.761339665
SLC17A6	0.574502934	10.1058703	2.477835878	0.016457641	0.046855436	-3.762512271
LCP1	0.849778526	6.90117634	2.475278588	0.016563293	0.047073896	-3.768191936
LOC101929774	0.649109117	4.988263758	2.470117468	0.016778388	0.047533346	-3.77964055
CALCB	0.810759829	6.329493812	2.470038887	0.016781683	0.047536097	-3.779814716
VCAM1	1.24660016	8.552972013	2.467637128	0.016882654	0.047742791	-3.785135836
F3	0.502846344	10.21646065	2.466511752	0.016930153	0.047824236	-3.787627713
ADCY4	0.755687009	7.730041302	2.466353494	0.016936843	0.047829925	-3.787978066
TPSB2	0.9773206	8.357841687	2.465853725	0.016957983	0.047871533	-3.789084341
LOC101928553	0.50647268	4.459446238	2.465409932	0.016976776	0.047903025	-3.790066561
TNFRSF12A	0.562000569	7.052578433	2.463085618	0.017075507	0.048115256	-3.795208544
CNN3	0.901253262	7.117836261	2.462279824	0.017109856	0.048175155	-3.796990272
RBP7	0.747189885	8.650560486	2.460539356	0.01718426	0.048335162	-3.800837132
CCDC62	0.628024752	5.244675789	2.458856259	0.01725649	0.048451734	-3.804555143
TFEC	0.730125298	3.752222776	2.457366215	0.017320663	0.048571925	-3.807845018
SRY	1.408464195	5.365241877	2.455755191	0.017390289	0.048700731	-3.811400228
FABP4	1.062949619	6.701800815	2.455548726	0.01739923	0.048705465	-3.811855721
CD5	0.553604972	6.764194894	2.452388156	0.017536621	0.049002906	-3.818824649
MYCT1	0.752962066	6.022226637	2.452310572	0.017540006	0.049004187	-3.818995629
MUC13	0.744052238	7.255298488	2.449165356	0.017677725	0.049255924	-3.825923475
TDRD12	0.912668017	5.093023692	2.448594799	0.017702812	0.04929897	-3.827179464
LINC00520	0.643414899	2.776084153	2.447769408	0.01773916	0.04938003	-3.828996019
CCL5	0.737010433	5.428891072	2.443449177	0.017930515	0.04977752	-3.838496242
ADTRP	0.67920983	6.62791202	2.443392334	0.017933045	0.04977752	-3.838621153
WNT5A	0.871091081	6.338311361	2.442278055	0.017982706	0.049888294	-3.841069257
LOC100506388	0.569626166	5.971046907	2.441805673	0.018003797	0.049938929	-3.842106827
FGL2	0.924554076	6.671538697	2.441759948	0.01800584	0.049938929	-3.842207253
