# Supplementary material for: Identification of Inflammation-Related Biomarkers in Diabetes of the Exocrine Pancreas With the Use of Weighted Gene Co-Expression Network Analysis
Source: Front Endocrinol (Lausanne). 2022 Apr 14;13:839865. doi: 10.3389/fendo.2022.839865 (PMC9046596; doi:10.3389/fendo.2022.839865)
Supplement: Supplementary file 1 [file DataSheet_1.zip › Additional files/original data/DEGs/diffExpLevel.xls]

qvalue	GSM2040155	GSM2040156	GSM2040157	GSM2040158	GSM2040162	GSM2040163	GSM2040164	GSM2040171	GSM2040173	GSM2040174	GSM2040177	GSM2040183	GSM2040184	GSM2040190	GSM2040192	GSM2040193	GSM2040194	GSM2040202	GSM2040204	GSM2040215	GSM2040219	GSM2040220	GSM2040222	GSM2040227	GSM2040228	GSM2040229	GSM2040233	GSM2040237	GSM2040241	GSM2040242	GSM2040243	GSM2040247	GSM2040152	GSM2040159	GSM2040167	GSM2040168	GSM2040170	GSM2040179	GSM2040189	GSM2040195	GSM2040210	GSM2040211	GSM2040213	GSM2040214	GSM2040221	GSM2040223	GSM2040230	GSM2040231	GSM2040232
LOC102723697	1.06276001675643e-16	2.953471982	2.811006861	3.08902736	2.71282216	3.004870585	3.005455436	3.111864797	3.039960301	2.756598459	3.459434021	3.519858883	2.759414465	2.828931546	2.968002568	2.868656395	3.07441531	2.74937945	3.200911227	2.582554406	2.774139196	3.157743237	3.148790868	3.099737293	2.853522605	2.837519867	2.829583671	3.011494676	3.078953088	3.035483173	3.2232096	3.140111078	3.0894139	3.71619857	3.723644676	3.877998751	3.625031125	3.778415539	4.322150106	3.924695707	3.899540517	3.783875223	4.167327803	3.661251184	3.728516245	3.839705606	4.069043543	4.261829895	3.860466615
FLJ16779	4.63490450005599e-16	2.740325644	2.717873905	2.798821117	2.523287864	2.663219107	2.943946869	2.907884511	2.990158037	2.424755169	2.232522629	2.82108279	2.442199088	2.288508751	2.861323991	2.481236503	2.762800816	2.678921172	2.87497057	3.052045813	2.638837084	2.93084351	2.753701093	2.825694149	2.762744524	2.670647137	2.582624257	2.932141497	2.589427275	2.713252743	2.930547582	2.796448077	2.846249308	3.338139742	3.60545881	3.837839513	3.599221734	3.436717534	3.591576446	3.72041321	3.370907994	3.520889728	3.320794427	3.382111328	3.203285548	3.541966834	3.621647993	3.610704134	3.649024399
TCP10	3.00025520728032e-15	3.00263456	3.254117156	3.307300351	3.27278611	3.088679776	3.552582047	3.54672732	3.161725674	2.997519582	2.697538343	3.076217525	2.899569434	3.133683273	2.833298966	3.294248475	2.989416411	3.043778475	2.977541729	3.307309542	2.921172193	2.961553485	3.030209704	2.880102645	2.852124195	3.156886889	2.892504629	2.968659107	2.848483798	2.886861124	3.004878941	2.944165111	3.141197401	3.946862219	4.258533331	3.763109867	3.788827148	4.171594225	3.836450662	3.845495916	4.233313028	3.900148583	3.673425352	3.948510524	3.733821094	4.047534495	3.882521354	3.970788345	3.634500972
IQCF5	5.28590778397389e-15	3.084801106	2.788361591	3.102613804	2.796954823	2.95637314	3.283097166	2.843871861	3.018463893	3.206101884	2.514361482	2.845078975	2.764525569	2.775920999	2.895582895	2.776275457	2.664064571	2.808401728	2.970064253	2.721582436	2.832390453	2.955534878	2.761750243	3.094560787	2.371701298	2.612666479	2.50215009	2.822344757	2.824733454	2.753011617	2.929495212	2.841891313	2.734130584	3.888216449	3.95940355	3.507883958	3.780381097	3.492035417	3.517941297	3.717488491	3.412829728	3.511620964	3.636149852	3.2003274	3.45523737	3.693777989	3.766544479	3.353598561	3.851946557
KIF13B	1.22830345748026e-13	9.063521472	9.165467985	8.840749387	9.255624526	8.917076787	9.379059662	9.046167676	9.178322933	9.058883722	9.213148736	8.683188104	8.744791464	9.075494588	8.817223814	8.877761941	8.641753049	9.071513438	9.186773949	8.612589826	9.076234183	9.230635894	9.05558829	9.125849144	9.000810519	8.981872853	8.841641019	9.171587864	9.413672328	9.086464071	9.326988049	9.237940846	9.194353677	10.02647324	9.960444385	9.596272531	10.26376378	9.768265643	9.827056498	9.522748088	9.552853787	9.750789352	9.621881087	9.861866828	9.496189198	9.902193849	9.875005561	9.903753654	9.980117763
LINC01197	9.04544897681039e-13	2.529582148	2.496637316	2.679121114	2.294211559	2.6236902	2.882977076	2.679121114	2.767041011	2.682800083	2.245396605	2.323829372	2.344429753	2.869710305	2.579485532	2.852244296	2.436235464	2.327474804	2.615932989	2.450801157	2.223431295	2.717656123	2.597488598	2.679905009	2.439487242	2.406582716	2.557721599	2.439855606	2.986340667	2.475328746	2.527407139	2.226322863	2.376910482	3.106613	2.974342741	3.47258037	3.375672088	3.178821308	3.112482921	3.244223306	3.029618752	3.318630034	2.974537349	3.082132437	3.00832791	3.080439922	3.140446937	3.194911324	3.345574682
NPSA	2.01516500570381e-12	2.778623431	2.105288854	2.392345656	2.506602535	2.068618541	2.565833523	2.267434084	2.175101309	2.031630888	2.162736464	2.24877215	2.266107196	2.576138007	2.243168899	2.159393392	2.283349977	2.236487003	2.384835786	2.191983534	2.165521054	2.175230701	2.139683531	1.965605096	1.846374309	2.079303534	1.984699505	2.649428981	2.6067563	1.79525297	2.173486982	2.04596192	2.241465575	3.28804924	3.369224993	3.241474792	3.100706747	2.941152938	2.787364921	3.413408329	3.068735665	2.997566224	3.022696866	2.771395676	3.016845203	2.833802699	2.668634965	3.138201263	2.904333944
BLK	2.01516500570381e-12	4.180122747	4.672620529	4.845408007	4.583341125	4.869066712	4.645287933	4.577087789	4.310960975	4.719964663	4.475613425	4.0763355	4.015060986	4.450728962	4.7499901	4.374245866	4.613417467	4.133002857	4.235094627	4.08213701	4.087186063	4.368976024	4.307209984	4.477162591	3.922934471	4.17565861	4.3262764	4.305282043	4.336937635	4.293521338	4.51625835	4.331113736	4.281839706	5.145479628	5.436987185	5.478350077	5.411084733	5.001099753	5.41370789	5.130091339	5.195764919	4.996480471	5.145481879	4.884636877	4.953418129	4.960427272	5.586358525	4.991811853	5.106586107
FANCA	2.82865189060429e-12	4.571987142	4.776591237	4.697150298	4.805642468	4.830992662	4.646549736	4.752519381	4.677818572	4.417652703	4.306447532	4.325653934	4.27061976	4.450151684	4.549003334	4.439848809	4.505540436	4.479944931	4.402395586	4.390380172	4.559687824	4.310510835	4.256742532	4.298168117	4.237087574	4.416785779	4.284829932	4.527550534	4.47613647	4.252330602	4.594622947	4.683805342	4.318569449	5.086778856	5.319751416	5.103271328	5.252602175	5.114172056	5.101190939	4.997715086	4.889430026	5.031899835	4.958266668	5.06906163	5.175954969	5.071634822	4.886617575	4.836135554	5.11286255
LOC100507506	4.95945743808008e-12	3.772479855	3.755702283	4.104586886	3.963423362	4.547401068	4.272265505	4.34709173	3.989123493	4.048989767	3.784572913	4.418184394	3.960306163	3.998151593	4.077672262	3.741739205	3.922580816	3.839929807	3.997800869	3.859500224	3.876651828	4.188364855	4.253457624	3.902828085	3.7044704	3.75267947	3.605590117	4.05942465	4.01138894	3.9799461	4.342136931	3.507316007	3.717343733	4.556201849	5.103216859	5.074951464	4.516068181	5.584854369	5.055253229	4.8164143	4.653404324	4.965606069	4.528199975	4.615458961	4.699912717	4.823574908	5.018681104	4.599629765	4.793280704
RHO	4.98255434003976e-12	3.572422221	3.790826738	3.703619608	3.412162101	3.897036859	3.632259074	3.78732158	3.647312368	3.180005706	3.16847022	3.349587071	3.437997025	3.378369919	3.509688973	3.516967649	3.517446689	3.423283908	3.59277488	3.640176119	3.316936884	3.637672994	3.691018383	3.418355045	3.389243662	3.263585213	3.203813785	3.518764367	3.623188535	3.423581149	3.763782561	3.326270384	3.334373199	4.164134062	4.327385573	4.585618929	4.238662468	4.250946235	4.10984004	4.251819876	4.05539382	3.91203507	3.887861074	3.913435011	3.983175366	4.066301436	4.257641393	4.071531656	4.109462738
LOC100505478	9.28712676670795e-12	3.380307927	2.706439934	3.285905824	3.156082066	3.157455191	2.903060929	3.063688389	2.975183896	3.203805161	2.772649615	2.969156285	2.790749817	2.586969352	2.972923069	2.510872072	2.70160413	2.563467002	2.966105207	2.715244549	2.818621146	3.060616721	2.996888961	2.84000885	2.86382129	2.900249709	2.724543809	3.240161271	2.832026113	2.669539149	3.194446272	2.688523734	2.601970701	3.652903447	3.886827564	3.931149199	3.740279404	3.516318906	3.831565892	3.478707486	3.402591899	3.599221734	3.915896851	3.442104033	3.396141182	3.794363661	3.63394991	3.4882801	3.564331457
CFLAR-AS1	1.30258435726343e-11	6.472759454	6.539119282	6.628992493	6.282263648	6.456411631	6.651286494	6.340174532	6.547542735	6.42877512	6.82972811	6.387147905	6.63463388	6.452071464	6.442669114	6.456563109	6.498815687	6.907495162	6.338449427	6.217541398	6.372571936	6.688815884	6.287203431	6.234215325	6.432307148	6.339809827	6.590305779	6.09138013	6.772565932	6.356177075	6.289869156	6.167170407	6.435390594	6.577758893	7.582762173	6.77439421	7.398235708	7.209110979	7.182150712	6.744070658	7.254698133	6.949122173	7.190250438	7.268262078	7.420612159	7.252588551	7.125948884	6.97279864	7.208071642
UBQLN3	1.31828364264973e-11	2.093458422	2.278738371	2.561971639	2.38443772	2.427858418	2.679212318	2.496637316	2.320799224	2.153230245	2.286211996	2.615941741	2.32224599	2.384835786	2.457352041	2.215856685	2.442308909	2.217110961	2.300566724	1.951930928	2.369658355	2.551387976	2.378493038	2.349484503	2.079150571	2.22966752	2.020607572	2.321407786	2.17031231	2.242245217	2.180626489	2.261885543	2.315881039	2.859830407	2.969463708	3.063405521	2.778110093	2.905529934	2.812556607	3.089821946	2.833085436	2.848118159	2.724079321	2.773117979	2.952157028	2.753551611	2.690965997	2.576565594	3.051141533
MILR1	1.3226628897719e-11	4.409143585	4.154510058	4.397420887	4.466668732	4.010942178	3.956482778	3.828958508	4.078542389	3.812751422	5.153209965	3.608144573	3.761120349	3.677406325	4.129818327	3.665308899	3.817258653	4.344759358	4.356968886	4.196984859	4.346854957	4.109395108	4.08877908	4.247878292	4.557999635	4.229877858	4.337527589	4.059874875	3.802887212	4.08481032	4.295854822	4.106878092	3.923886797	4.967892559	5.100793013	5.587959683	5.021349655	5.496581693	4.789188146	4.7986369	4.565916041	4.795071539	5.396433797	5.661777286	5.007048242	5.349812905	5.069703579	4.563151683	4.735404316
ADAM6	1.72995848198049e-11	3.902018517	4.084170415	4.054461933	3.678039316	4.158718347	3.929927272	3.644967745	3.59360772	3.719558487	3.668358883	3.789084733	3.637137004	3.494321613	3.737634824	3.69718679	3.804951718	3.629282347	3.616781095	3.869171766	3.749279606	3.857066335	3.604498027	3.407940028	3.32677645	3.312841218	3.7421901	3.92934969	3.905866261	3.860097097	4.03007626	3.551291061	3.503860092	4.622991158	4.385539233	4.800634103	4.345994639	4.509060831	4.394556641	4.679846192	4.30111728	4.153469947	4.442512674	4.122787693	4.155654772	4.431539518	4.352535698	4.418312727	4.071275202
DSG1	1.73117436576899e-11	2.172732107	2.131342089	2.229366487	2.127042097	2.280515396	2.064253135	2.099335071	2.246176317	1.879395921	2.196589182	2.090400718	1.98280472	2.362920765	2.145886845	2.301210319	2.263083072	1.949685518	2.105534183	2.317550407	1.729140797	2.20016169	1.744889445	2.149342851	1.945081529	2.064253135	1.910920725	2.028097836	2.115876226	1.858328856	2.734297124	2.44216977	1.958157383	2.826703368	2.755241261	2.767920043	2.644336145	2.627114665	2.652015382	2.554606624	2.510546859	2.812839312	2.691926942	2.77388363	2.679638371	2.639880213	2.663426248	2.53357062	2.671745112
SOX18	1.73117436576899e-11	4.211662186	4.179987789	4.240437051	4.060797346	4.163810792	4.420910197	4.585019438	4.147566596	3.822616696	3.423280282	3.912839341	3.919132243	4.054352318	4.352677833	4.197931634	4.039113891	3.888272788	3.872707612	4.195428385	4.183950101	4.486852454	4.316373654	4.456777086	4.183060231	4.492400737	4.270683644	4.272257873	4.170334472	4.241616078	4.117839261	4.463260074	4.155644116	4.964446797	4.78212059	4.793089507	4.775856077	4.876591382	4.63942486	4.766897767	4.629508894	4.758387425	4.708310095	4.535375388	4.758735085	4.975793284	5.020934159	4.882702059	4.851863913
CARD18	2.37724163771248e-11	2.782545406	2.911980448	2.672239296	2.372292799	3.096416167	2.595892739	2.435380852	2.446659478	2.374259922	2.637086121	2.547891853	3.069620723	3.206588221	3.110133637	2.264174618	2.539944064	2.930872718	2.608426285	2.781020075	2.532977121	2.626224669	2.874701123	2.638873537	2.706697685	2.531228992	2.717454971	2.724181521	2.929712016	2.376227045	2.816107412	2.56775522	2.649231983	3.111762301	3.415661761	3.286623442	3.284417877	3.518015562	3.303344251	3.560900334	3.263074416	3.290177319	3.667504614	3.599221734	3.057698985	3.202065412	3.393817848	3.335704626	3.310061252
KRTAP17-1	2.82411444420414e-11	3.179429889	3.207203617	2.859661659	3.288053444	3.227309056	3.173118762	3.19454164	3.159510445	3.390963034	2.772148169	3.138415143	2.76796181	3.282753363	3.308455985	3.052406342	3.142744484	2.970652804	3.052406342	3.190887263	2.84250348	3.284258087	3.300288762	3.416852829	2.962094583	3.020042022	3.049717995	3.17781005	3.084817096	2.888475011	3.013198478	3.29744762	2.946169059	3.506856143	3.886827564	3.522064788	3.776709276	3.695211408	3.934561635	3.428060836	3.935240707	3.504078671	3.609549795	3.521842916	3.580555763	3.785369571	3.505279693	3.662327331	3.561374377
RNASE11	2.82411444420414e-11	3.065547346	2.901931476	2.954187436	2.959266521	3.451074219	3.422998759	3.476400896	2.878534181	3.004966159	2.968298385	3.489657229	2.8550963	2.954806626	2.964301379	2.938981765	3.240222926	3.022636249	3.146001319	3.22667776	3.188901583	3.326464707	3.166411345	3.229282875	2.888184378	2.937257	2.930964255	2.869855713	3.229001353	3.032151507	3.048567564	3.381402117	3.339044701	2.56496323	2.643675121	2.572764481	2.931041425	2.493286791	2.716952184	2.564517193	2.558138486	2.552177171	2.560085699	2.530219867	2.474634209	2.413235152	2.574128335	2.381514578	2.558138486
LINC00906	3.43904277256525e-11	3.757689452	3.609695209	3.867656386	3.809141083	4.316242679	3.762923862	3.839002944	3.762923862	3.584349607	3.318978439	3.857357522	4.057351651	3.578795701	3.838377069	3.970819129	3.953414288	3.438929166	4.079956807	4.006435082	3.88953668	4.021576479	4.06662254	3.885265248	3.79491676	3.742442109	3.510618754	3.916420984	3.867856916	3.978944572	4.234720552	3.672812483	3.858241381	3.174535905	3.288757364	3.271648319	3.354178538	3.201107134	3.161161269	3.372151646	3.475303082	3.512174985	3.303726575	3.356766694	3.249064049	3.248545596	3.132154681	3.36575565	3.161375886
GUSBP11	3.5944730956155e-11	6.224279907	6.23237332	6.247441694	6.429408414	6.28097255	6.664348016	5.893496796	5.890306778	6.23146732	6.446906013	6.272407934	6.255754404	6.182494758	5.898621414	6.57617177	5.961669852	6.042114806	6.249764873	6.267179039	6.09277689	6.132624662	5.927583161	5.913258027	6.204220968	6.016465958	6.058793411	5.984666152	6.579878475	5.900963602	6.396939783	6.037065645	5.99950181	6.705912637	7.138407235	7.119670202	6.761314254	6.985784584	6.926539964	6.791234452	6.752230911	6.774078329	6.86684657	6.842612815	6.940550763	6.818447968	6.812801366	6.371365075	6.439213335
ANHX	4.63363036013681e-11	3.954305399	3.970064632	4.401958748	3.998556983	4.346587878	4.248097	4.038031837	4.191330195	3.865802406	4.092042638	4.04244679	3.978075164	3.913708739	4.119797605	3.904829709	4.026151077	3.771351635	4.221189691	3.913910133	3.912259623	4.143076332	3.978082198	4.140550759	3.987081527	3.636569227	3.715469835	4.082410783	3.883961786	3.541179558	4.353887053	3.901419026	3.823418676	4.768849927	4.73641221	4.904777182	4.544608294	4.844365649	4.522873859	4.451943359	4.612687137	4.617499135	4.387603565	4.571747351	4.379597858	4.642479188	4.646742297	4.456011014	4.386822999
CD40LG	5.03643759830021e-11	3.084396867	3.186803726	3.162999414	3.160658087	3.081523693	3.356256548	3.779747584	3.259852362	3.14010218	3.156795746	2.805911314	3.078650519	3.038191598	2.879578481	2.76518443	2.952825598	3.108884469	3.465993772	2.837420476	3.081523693	3.138462197	2.912013839	2.956322725	3.034827652	2.841889821	2.700192688	3.23449875	3.249128326	2.903377583	3.846578305	3.174715721	2.92543105	3.830949878	3.844538032	4.02305462	4.671188739	4.26942186	3.753803462	3.911568955	3.913939499	3.579897191	3.749380977	3.715111894	3.655746777	3.601471552	3.956745525	3.457674085	3.653820003
LOC102724611	5.45434931718272e-11	3.460468006	3.052890983	2.70251587	3.268249001	2.825095622	2.963444008	3.238791333	2.887649411	2.952143175	2.883079191	2.6660307	2.853083879	2.927779083	2.723339471	2.403062033	2.297252469	3.203876947	2.469575753	2.713255628	2.713255628	3.158584817	2.859613752	2.803929586	3.034910411	3.469295247	2.813361667	2.903803116	2.769706385	2.859613752	3.168135436	2.611680054	2.726584704	3.777450998	3.87268347	3.627716286	3.783221011	3.310321006	3.564487463	3.49743246	3.599339216	3.964305551	3.706610835	3.345548531	3.895530886	3.803099998	3.61046866	3.655241689	3.847608838
LOC100505540	6.97029264582779e-11	3.18667155	3.041517927	3.173864825	3.16091132	2.95633457	3.307878184	3.191834579	2.932326604	3.083324069	2.533647645	2.841077006	2.812720589	2.802332024	2.857296309	2.993229527	2.706050052	2.728902367	2.857560927	2.756038306	2.6543214	2.952559837	2.853502787	2.899102862	2.569700658	2.81891801	2.3664481	2.919444149	3.230406913	2.595763474	3.252061602	2.798313148	2.746346049	3.800645072	3.732993792	3.682423728	3.902578354	3.675404706	3.607778626	3.936368361	3.849228067	3.634447924	3.359404942	3.289827582	3.635287128	3.36713578	4.327704804	3.719741248	3.483895208
LOC101928565	1.26779836969721e-10	3.641521237	3.834505216	3.758253411	3.736496561	4.314062635	3.884545414	4.015157116	3.693587812	3.557601691	3.458369241	3.911466241	3.398060979	3.606625662	4.049154619	3.862534212	4.063716129	3.617784712	3.63868371	3.516711018	3.49926738	3.889136204	3.503318683	3.899089655	3.629791412	3.568198002	3.6353042	3.613603571	3.714745364	3.455852469	4.195294178	3.412614366	3.604798801	3.606099213	3.363196723	3.081813981	3.347654339	3.35725472	3.029006707	3.100366903	3.276709873	3.031679633	2.791400451	2.912045586	3.050283359	2.877174559	2.86180718	3.043082565	3.015987333
SLC35G3	1.51365254510274e-10	2.777989545	2.427547101	2.738669824	2.209574781	2.618568422	2.518077156	2.669910509	2.29668239	2.171876922	2.291718262	2.705080251	2.672567505	2.031333418	2.631765474	2.422133857	2.532893009	2.249773576	2.479353587	2.570810175	2.381712213	2.486742471	2.633512302	2.589640729	2.336065325	2.443316448	2.440062836	2.526188014	2.61284774	2.16968486	2.205336124	2.608503459	2.154365386	3.118208631	2.854006894	3.137016825	2.901476709	3.070937391	2.877258384	3.583329667	3.054476839	2.700357828	2.753363342	3.396785565	2.7898431	3.32150938	3.054476839	2.941342442	3.05017902
EVPLL	1.53859593739224e-10	3.288480066	3.216600154	3.151979332	2.939063962	3.595192645	2.964688837	3.334725914	3.295698209	2.988564627	3.08144915	2.893264336	2.951504738	2.947247159	3.324173195	3.200135483	3.158906055	2.808654985	2.946647232	2.970235395	3.114377799	3.467340323	3.213692577	3.451503014	3.211413905	3.028908104	3.037708173	3.025186775	3.127429117	2.787735577	3.790904755	3.0722582	3.079025587	3.695251725	3.517629675	3.753510683	3.632419535	3.833717918	3.444049037	3.61592396	3.687853041	3.743925937	3.781150401	3.772520805	3.410420254	3.843593079	3.93241385	3.675639034	3.648543802
ADAMTS4	1.54728625504509e-10	4.503963182	4.336858899	4.486246558	4.408153923	4.489627752	4.468166117	4.209413659	4.497755727	4.061802284	4.232208632	4.041728881	4.124740764	4.236574372	4.209922516	4.042448148	4.083249266	4.222026496	4.377402139	4.203838474	4.26934235	4.183999268	4.21832491	4.128821573	3.664509547	4.031317823	3.915173928	3.871771343	4.466258128	4.362355026	4.468434049	4.114510586	4.043145189	4.867956144	4.767485179	4.728569895	4.753754337	4.929616644	4.681861207	4.879513142	4.812418724	4.753814059	4.647135962	4.756817478	4.897011392	4.829073147	5.024106513	4.675749575	4.727352649
LOC101927018	2.08369665318476e-10	2.252631225	2.403559876	2.321024683	2.276229941	2.707136899	2.848196917	2.634659803	2.266249318	2.294423237	1.984711035	2.309090091	2.75428763	2.502585635	2.346369693	2.320040411	2.430969287	2.351601757	2.455170164	2.608303617	2.306611864	2.429406672	2.622026002	2.735845542	2.471881058	2.53153084	2.302168932	2.633322613	2.72620236	2.039809424	2.483425497	2.280750861	2.316123631	3.171898808	3.152171373	3.000217588	3.816213906	2.93156944	3.332945894	4.124112128	3.761065555	3.258034664	3.071429816	2.795111995	3.161352864	2.840636044	3.353350167	2.597862358	3.030350913
LOC101927379	2.32798372685788e-10	4.120761788	4.037697267	3.91152151	4.242555143	4.499275581	4.087392764	3.961337409	4.159657408	3.833931709	3.659711026	3.744371384	3.891663152	3.833504155	4.151628579	3.905735574	4.079228143	3.943752137	4.249830445	3.815838612	4.043961668	3.988587957	4.059997765	4.11644748	4.086421138	3.851179208	3.475937739	3.957917542	3.660101974	3.803476544	3.721770023	4.074819974	3.851253339	4.676178241	4.604819656	5.130870396	4.89577976	4.968829897	4.466030485	4.462096965	4.632468264	4.45845797	4.399912239	4.369188336	4.465978703	4.622859512	5.000069141	4.514837681	4.551988959
LINC01393	2.33073642513263e-10	3.805634536	3.515988834	3.653164739	3.292043263	3.466549338	3.752012682	3.725657644	3.817029879	3.234770804	3.591356053	4.183514994	4.081316393	3.546101434	3.463970673	3.280234431	3.469716713	2.892766988	3.06182967	3.25720855	3.396830576	3.486791457	2.954389633	3.560684846	3.829842557	3.465507331	3.343251087	3.378342974	3.847495357	3.099793731	3.909213061	3.559274908	3.399983917	4.014506209	4.200144306	4.459674693	4.115389902	4.311377274	4.42449761	4.371685148	4.631399501	4.742513473	3.955072235	5.253705646	4.240645373	3.913134838	4.277213057	4.384464316	4.264092213
PRR7-AS1	3.35745152505339e-10	3.256546791	3.390641884	3.729420156	3.012077418	3.420058493	2.912708565	3.158615394	3.234348882	2.89589031	2.883970105	2.806817009	3.316541877	2.850714372	3.26675695	3.184304769	3.589793842	3.115547876	3.200728865	3.482636953	3.103074112	3.371407347	3.404060889	3.248645947	3.223703123	3.22115197	2.825276254	3.333289155	3.541208949	3.129588512	3.555520608	2.919041662	3.838230536	4.186144957	4.16517534	3.888575675	4.442377499	3.75781766	4.09762176	3.963440288	3.623180123	5.173812185	3.969168461	3.960902608	3.777678559	4.076767566	4.07130794	3.817145041	3.800351571
KIR2DS4	3.39232186489674e-10	3.329705068	3.679470166	3.484371586	3.998980496	3.946062678	3.658367487	3.318695476	3.225599846	3.172719015	3.466239683	3.385506635	3.238464991	3.091605612	3.424435291	3.541477209	3.54998212	3.221521049	3.481877951	3.335869537	3.080011874	3.356104155	3.105973028	3.327213981	3.259155691	3.093730601	3.049398548	3.488037447	3.378573083	3.099812639	3.526548037	3.178733852	3.401750468	2.906321208	2.969463708	3.171549107	2.959607452	2.407706885	2.900492792	2.997201255	2.783060283	2.947827069	2.64496352	2.327700417	2.56814127	2.600529163	2.626495317	2.615700091	2.66324647
FXYD7	3.70340840274759e-10	3.53910731	3.635944291	3.344416132	3.60102028	3.953073878	3.750194096	3.597868984	3.781231351	3.235129924	3.568954978	3.396054674	3.584422679	3.684335001	3.689206888	3.448686016	3.536073638	3.267610355	3.81754773	3.561305488	3.402984303	3.708068367	3.730292257	3.563982615	3.020381959	3.48074945	3.393445193	3.617488418	3.652281907	3.351639521	3.472640796	3.376467664	3.351639521	3.95940355	4.374726113	4.394318999	4.37585984	4.490292027	4.309885183	4.280299863	4.103931539	3.916386601	4.184781956	3.923877936	3.781141779	4.14272146	4.351149266	3.852750682	3.933700047
CABP5	4.26113145804588e-10	2.902416675	2.897361696	3.031660879	2.866551065	3.237179595	3.391136915	2.786936886	2.830171987	2.988533371	2.7629749	2.823107525	2.924154005	2.778911505	3.278039048	2.843483166	2.741917142	2.876002979	2.94445646	3.043029409	2.674028966	2.850645652	2.869298722	3.04567614	3.085000123	2.855409649	2.912281244	3.290793092	3.013202238	2.626835637	3.186611379	3.085954304	3.170790422	3.601817536	3.652331398	3.962420079	3.299819744	3.468373038	3.675042163	3.608215839	3.553470708	3.34043198	3.234031617	3.692707045	2.925183572	3.459450175	4.171895429	3.447591262	3.518268724
LAX1	5.83965981879836e-10	3.440659652	3.27291217	3.616735703	3.921205431	4.059972071	3.311912768	3.654493466	3.258523725	3.481702906	4.326455433	3.232894112	3.11345724	3.630865881	4.127658696	2.932141497	3.437815443	2.846137395	3.216598779	3.336115466	3.631753527	3.594593387	3.243094204	3.213472867	3.624265981	3.52631885	3.438830136	3.070844421	3.060868831	3.350498685	3.580693238	3.414325996	3.067846942	4.066817185	4.153846518	4.26084802	4.56693113	4.478079913	3.580822749	3.985919373	4.135232717	5.401002794	3.866747858	4.956669209	4.934591648	4.4897574	5.370797093	4.573545388	4.630948757
NR1I2	9.82805751177178e-10	4.210538275	4.180124292	4.436073308	4.247835381	4.454966785	4.237186006	3.997431264	4.200675222	4.084703749	4.039778142	4.061153441	4.111392279	4.046802777	4.327502084	4.158257428	4.398291472	3.966317489	3.978923046	3.979699509	4.025298213	4.186173366	4.168853213	4.220025608	4.154881942	3.95814537	3.932259598	4.008014518	4.40102336	4.173475084	4.420288741	4.069344946	3.921190378	4.704056108	4.501644391	4.46663203	4.923453285	4.959691861	4.280831199	4.626655	4.736262044	4.778148476	4.682924305	4.802257179	4.545273553	4.698988985	4.59759081	4.5058087	4.457961016
MKNK1-AS1	1.12632866643785e-09	2.876898341	2.94872664	2.977531872	2.831208331	3.161598998	2.961904556	3.245297633	2.792902229	2.691669916	2.823762783	2.888260411	2.805897779	2.630668861	2.811067843	2.932176566	2.817868494	2.882661371	3.352153592	3.101662133	3.147224555	2.967476958	3.06782424	2.940689628	2.685700758	2.615888686	3.39852328	2.985252217	3.340775658	2.886559179	3.135085991	2.882204398	2.644317368	3.742653227	3.930515516	3.426861417	3.227317707	3.511741282	3.427338114	3.516010645	3.400425526	3.397286956	3.454197223	3.476692787	3.301031072	3.678925754	3.647328895	3.578174623	2.975245467
TMC1	1.77197211800883e-09	3.210159455	3.121540941	2.939008291	3.014195884	3.3720451	2.858401958	3.153979412	3.103481577	2.711442106	2.599783595	3.260533454	3.678666494	3.241749088	3.264475131	2.784521843	3.158450799	2.775237636	3.041674248	3.083198515	2.944186514	3.484691623	3.300790768	3.181238896	2.699374419	2.989070573	3.088429242	2.876616799	2.667579242	2.572559323	3.163817559	3.041730455	2.943567632	3.95726463	3.857656371	3.493637469	3.768910056	3.776236796	3.71166523	4.109802835	3.389739551	3.840326506	3.361307745	3.933798576	3.190719334	3.837135471	4.29929262	3.716845606	3.709120099
KIR2DL3	1.77197211800883e-09	4.06559106	3.75152822	4.163664968	3.665984783	4.204030591	3.641996286	3.55539891	3.733662072	3.792265306	3.46948399	3.649625332	3.654182649	3.42983791	3.89398596	3.674444859	4.273671083	3.806470648	4.599995062	3.714197658	3.65273614	3.721388029	3.938926203	4.029510056	4.101048644	3.702528078	3.428310323	3.920388984	4.090870977	3.655855234	3.426592404	3.855080086	3.679381306	4.634070311	4.393213036	4.419418847	4.558835716	4.766608288	4.464315806	4.585482978	4.071668529	4.202619371	4.071668529	4.422655783	4.369735684	4.623738532	4.424832292	4.431253508	4.649039862
C6orf25	2.30611609329281e-09	3.72820569	3.339014364	3.456017747	3.766334539	3.655852194	3.790400998	3.669337661	3.34592619	2.704286359	2.898562228	2.941101062	3.342871625	3.12873787	3.648975765	3.414266816	3.501699033	3.313675393	3.407236347	3.244351469	3.364618417	3.823149142	3.567301075	3.471147753	3.091648094	3.113549894	2.955670028	3.475001517	3.565752614	2.946191152	3.720287492	3.318127869	3.176111724	4.372413101	4.352156549	4.668783625	4.031761088	4.079507313	3.844630098	3.772491542	4.004909364	4.025802208	3.732076941	4.069767309	4.096601848	4.211240309	4.02120045	4.065688566	3.983787771
LOC101927043	2.8821702649526e-09	2.650131827	2.465269098	2.594520358	2.867808262	2.85278729	2.488273567	2.735392925	2.71358319	2.769463663	2.795650471	2.573468449	2.860556685	2.907177415	2.875286904	2.975581258	2.878529675	3.571167939	3.101811403	2.766270882	3.094079198	3.154017205	3.456590262	3.265447874	2.696068702	2.904409789	2.948233	2.974473611	2.969751931	2.906402881	3.160717721	3.126261567	3.224792929	3.306937569	3.627186519	3.343648577	3.319126279	3.075500536	4.079843241	3.421869402	3.46314444	3.648690063	3.408631441	3.645294067	3.856267713	3.789626255	3.536441887	3.629498243	3.831603165
UNC45B	2.97108745523988e-09	2.688434899	2.436887981	2.479737425	2.479737425	2.761011218	2.806610054	2.518353547	2.849169414	2.779066835	2.404067116	2.640949831	2.603347299	2.79429174	2.412899765	2.684904674	2.632287288	2.543022233	2.918666016	2.746753496	2.454849514	2.710751193	2.60722769	2.756088317	2.744088713	2.50511117	2.513018425	2.824270672	3.19633596	2.390756365	2.648783238	2.89704305	2.460976727	3.042649507	2.977203886	3.74372869	3.445968304	3.082424797	3.227983126	3.132699233	3.309821154	2.962614288	2.859830407	3.000146316	2.802645133	3.069885757	3.322194571	3.294921466	3.173376012
LOC101930405	3.04932868154117e-09	3.766355978	4.035162233	4.057236004	4.310209178	4.417179522	3.822195223	3.990108154	3.817519767	3.671322902	3.914071851	3.522676104	3.906184229	3.925143071	3.987764029	3.99585955	3.547206546	4.114047184	4.196515763	3.845474582	4.122587972	4.278647925	3.987425285	3.803647041	4.485682033	3.800632028	4.159877801	4.105616163	3.805716212	3.746149551	4.209117818	3.882583943	3.888549937	4.744657819	4.490553704	4.483462491	4.61006312	4.500596329	4.475060476	4.837739298	4.890079347	4.53802352	4.184754756	4.425774505	4.507170439	4.583790713	5.70996439	4.423709395	4.345850097
ZNF492	4.07350725539314e-09	4.489408427	4.983698874	4.963409267	4.757639915	4.193310271	4.613798152	4.83913262	4.986074314	4.884069376	4.703453992	4.616514301	4.603216835	4.367504612	4.520786291	5.003361198	4.586874838	4.860192198	4.406900607	4.567158754	4.332451568	4.557991367	4.567915935	4.598020242	5.343001696	4.674869863	4.43191192	4.104507642	4.305591355	4.682194008	3.606931252	4.437203184	4.125105964	5.289718483	5.253584513	5.428488048	5.487604258	5.430186642	5.522390955	6.156202104	5.812997445	5.348653096	5.374477908	5.538069032	5.335815709	5.41118491	5.013162807	5.172202818	5.776166798
LOC100129884	4.43132715827974e-09	2.593752123	2.517486599	3.221727349	2.294518944	2.901931476	2.76578519	2.785694378	2.657977316	2.809907204	2.678003891	2.603313828	3.112228474	3.23637545	2.719881016	2.496822786	2.627871381	2.431956406	3.320791381	3.210566766	2.778965899	3.12068367	3.071113533	2.771541716	2.340794219	2.807403878	2.931988487	2.438501177	3.215214605	2.593752123	2.717006009	2.73021719	2.793822024	3.157719239	3.595013383	3.082817848	3.504324946	3.645037125	3.290041265	3.891681348	3.475586682	3.574447372	3.849853368	3.753608214	3.093602097	3.2716918	3.312960897	4.25826152	3.518605171
LINC00280	5.40763984709111e-09	4.093492851	4.125276954	4.305219541	4.036967125	4.349370905	4.417364642	3.94149	4.024405737	3.869655742	3.806503135	4.05461041	4.166389249	3.909169939	4.154053151	4.281265781	4.507055547	3.672580757	4.176949096	4.037732039	3.848895885	3.992836506	3.873782723	4.317717464	3.535488203	3.899204769	3.99530589	4.086379624	3.937218227	3.653257377	4.440041874	4.224438538	3.926166091	3.584098899	3.49285052	3.870985323	3.255223623	3.339074238	3.82875528	3.751670559	3.089764698	3.498777079	3.547022281	3.392685959	3.340041692	3.695208329	3.476847662	3.668486035	3.347595783
FXYD4	6.55236904998737e-09	3.989791751	4.636344231	4.374921047	3.808646509	4.130359589	4.20341781	4.468991222	4.216300235	3.942078844	3.866754649	4.166066178	3.948122421	3.772680282	4.096042258	3.97237946	3.83143604	4.019634754	3.556135044	3.58625531	3.760837218	3.857245926	3.550112128	3.824785503	3.186933418	3.960306163	3.989729799	3.835315087	3.97237946	3.788288818	4.222340099	4.119441354	3.642075286	4.839104909	5.03196996	4.767461138	4.961479134	4.50756953	4.858075274	4.667298896	4.511061563	4.511246475	4.567701523	4.436694087	4.506219687	4.614660189	4.816791027	4.209267378	4.48442706
KEL	7.45619161876671e-09	4.430684534	4.268043544	4.822526683	4.284937812	4.543800283	4.371427141	4.504701234	4.287447203	3.874827744	4.088851471	3.979683155	3.992148017	4.208149025	4.155133773	4.3827193	4.263761821	4.334954688	4.51875806	4.444908422	3.925093581	4.292271244	3.817855329	4.132419779	3.588714522	3.814640593	4.08671794	3.999643778	4.467660492	4.253842089	4.663418811	4.548187329	3.90038477	4.974640478	5.174874375	5.352837288	4.560396206	4.989828499	4.837067589	4.363631056	4.858922109	4.659280656	4.971362063	4.425965897	4.941346117	4.830391758	4.882704875	4.95036004	4.668398663
LOC102725382	7.54361450515426e-09	3.48856704	3.033753658	3.029185334	3.28312444	3.520144576	3.364615032	3.490850361	3.684675844	2.909829836	3.091481462	3.089645993	3.210897656	3.214610647	3.204796253	3.177619337	3.10743688	2.997028211	3.177285945	2.983437837	3.023209196	3.201450006	3.381399732	3.232620803	3.016074452	3.001516381	3.032022671	3.432778134	3.482767986	3.159297651	3.683916662	3.13224461	3.077761247	3.658107191	4.006284051	4.031780591	3.936891734	4.318318652	4.033728454	3.715929337	3.924917344	3.502617221	3.661635286	3.605289224	3.2242272	4.002547804	3.556062914	3.807773416	3.480977317
B2M	7.57118209221115e-09	9.465426448	9.378177313	9.204923711	9.157432172	9.235968332	9.119772249	9.535533633	9.712631698	9.744965945	9.786417751	9.664635411	10.42057619	9.947391205	9.394290381	9.845710361	9.717586962	9.799299714	9.657695951	9.541847219	9.918617217	9.61538656	9.579425057	9.667656647	9.983208973	9.792872616	9.90856209	9.554392288	9.779413117	9.750748878	9.263624237	9.685513376	9.66792903	10.41682593	9.992083452	9.859168463	9.840253734	10.04225982	10.34468595	10.24235029	10.11373441	10.53415424	10.47587149	10.54686235	10.34908106	10.36437107	10.44169402	10.12724979	10.34596701
MYF6	8.82086139499234e-09	2.594764829	2.907058419	2.751828481	3.008741001	3.137739938	3.085784676	3.229232463	3.137739938	2.769981399	2.336551469	2.770449671	2.735056588	2.689340711	2.864639005	3.066213985	3.145329966	2.627237039	2.909273417	2.752627811	2.521157997	3.004219068	2.948440178	2.728245788	2.952170614	2.847338921	2.638230874	2.56727652	3.045990669	2.782501975	3.164460071	3.151448069	2.822698096	3.338164336	3.338107603	3.637614885	3.644096917	3.419142977	3.188730949	3.263667396	3.415661761	3.428861829	3.104789808	4.162189423	3.389775429	3.837377451	3.749999337	3.777023987	2.989056206
LINC00563	8.82086139499234e-09	3.364671435	3.193592425	3.454966209	3.129769131	3.660111987	3.676977621	3.372932199	3.712147637	2.931091311	3.088387926	2.908107366	3.361265846	3.356524102	3.113169295	3.212011826	3.233489015	3.007248008	3.217334122	3.165358584	3.3453064	3.692487209	3.156386346	3.241137341	2.849512157	3.330835138	2.904081468	3.056739488	3.437558758	3.33430869	3.833457214	3.005741513	2.914556218	3.757843545	3.926176675	3.87758156	4.362666954	4.054187046	3.853254431	3.936833978	3.960241988	3.982019928	3.874976899	3.710586857	3.697840039	3.895530886	3.722063279	3.801923603	3.689813934
TTTY5	1.39132474395015e-08	2.664675471	2.319753845	2.822381847	2.648368127	2.849841025	2.463491101	2.804664624	2.590755756	2.314005999	2.724143704	2.855234961	2.935068204	2.461055028	2.668482277	2.845889127	3.027625186	2.355332785	2.650269187	2.859467336	2.707316469	2.442767423	2.459983739	2.769563929	2.539564469	2.528280988	2.062975916	2.713755145	2.759434206	2.374626672	2.814099514	2.542339896	2.496719833	3.055635253	3.284400887	3.742727105	2.838903331	2.932791038	3.067350847	3.16040935	3.093685884	3.477593947	2.827209473	3.267163128	2.980569461	3.190610024	3.490613965	3.073700905	3.262780117
GPR87	1.79277818580276e-08	2.6804097	2.803774062	3.118281808	3.13536938	3.097849756	2.564051149	3.041279091	2.808134235	3.089719011	2.718902323	2.439816637	2.582094155	2.647981935	2.795391457	2.601090711	2.81884398	2.562675459	2.936982647	2.611359974	2.504958695	2.564051149	2.649312687	2.951453348	2.519943161	2.668937206	2.449739139	2.535228523	2.881836979	2.672106437	2.737232584	2.973671868	2.311341137	3.724742167	3.54790023	4.218702375	3.023074091	3.3447175	3.27595019	3.653579787	3.400960054	3.278283763	3.078691556	4.525688474	2.948504029	3.721041807	3.395585706	3.139933391	3.284615854
OR51B2	1.84127644196518e-08	2.684049479	2.792414757	2.585053274	2.264854708	2.6023477	2.637255488	2.979662032	2.368608917	2.467640221	2.387715399	2.323829372	2.593725465	2.37551613	2.497474079	2.427376901	2.778185792	2.379531421	2.765851846	2.662425174	2.387971772	2.467149413	2.496637316	2.564161217	3.321935771	2.129505949	2.35479321	2.673864596	3.073963232	2.479535905	2.497397344	2.509296646	2.295430953	3.248025432	3.137016825	3.04335932	3.297719896	3.26999497	3.098286614	3.118998206	3.514161724	2.925168271	2.956360202	3.042784222	3.01481171	3.017654385	3.668726635	2.92150031	2.762939509
ACTL9	2.26070541072262e-08	2.673365367	2.843009744	2.784451501	2.837046706	2.584747559	2.661377845	2.723175255	2.648359696	2.235211772	2.716258393	2.352835463	2.606434672	2.774626765	2.732214724	2.69987166	2.451600728	2.449162305	3.207341672	2.561323907	2.44456482	2.695384286	2.514656226	2.536031746	2.424061439	2.430382703	2.551759602	2.471728116	2.932705621	2.248722929	3.065635384	2.881856111	2.768845724	3.138298105	3.069885757	3.449476953	3.541480972	3.093562551	3.134237051	3.220734651	3.197165827	3.058410104	2.871219725	2.916999459	2.947057085	3.103451291	3.251674702	3.461358184	3.336688938
CETN1	2.31365316302158e-08	2.434905365	2.245286319	2.878225686	2.755601701	2.524033729	2.668600365	2.44626881	2.320799224	2.780151113	2.430369856	2.643513516	2.44626881	2.232174442	2.481236503	2.378360506	2.63583748	2.183910424	2.679947929	2.54055722	2.433281399	2.574384497	2.651099321	2.716875932	1.842473954	2.430369856	2.358481952	2.893757263	2.5255373	2.534675444	2.544720927	2.411249104	2.53826306	3.079222444	3.070438458	3.730891672	2.974530156	3.268707278	2.857601475	3.411116123	2.933710072	3.070438458	2.813831467	2.953612993	2.880110278	3.290195796	2.737806855	3.113209779	3.026813501
NT5C2	2.48976517494705e-08	8.929390637	8.988356201	9.101566522	9.022962423	9.329311383	8.900924294	8.849153451	9.221988895	8.90922565	8.778913169	9.074646809	8.862264381	8.579927546	9.306318747	9.162072075	9.07527937	8.98599191	8.858040216	8.608671755	8.820011447	8.484561984	8.809308192	8.796000615	8.809241795	8.969604282	8.929620598	8.628505368	8.773528626	9.037785917	8.49006775	8.655114653	8.941885009	8.960280634	9.568190286	9.15125504	9.655736201	9.004179869	9.344523167	9.398624029	9.57103281	9.620813602	9.453272041	9.94382101	9.469218403	9.448079075	8.982217057	9.324839357	9.442093134
PPEF2	3.53547062913998e-08	2.445668487	1.991611376	2.306252317	2.101448941	2.316064197	2.384835786	2.012313635	2.092938759	2.108363831	1.861127483	2.240124538	2.233343048	2.03674886	2.455291744	2.222117743	2.384848343	2.056084258	2.203552012	1.950672884	2.161287913	2.126242116	2.219391397	2.024215982	2.379515129	1.9472806	2.121530388	1.818985047	2.116811893	1.907713279	2.038604735	2.032396953	1.60930905	2.504768401	2.5856015	2.379810736	2.902945242	2.353390166	3.064239267	3.255761357	3.047591392	2.72918256	2.555254945	2.763710166	2.230589042	2.661898191	2.762891453	2.391809183	2.322125093
RGAG1	3.75373862762668e-08	3.236616742	3.408339204	3.60161285	2.990711099	3.621482256	3.288889465	3.141357889	2.960149445	3.436270878	3.243890718	3.202821198	3.011308535	3.37161534	2.894379501	3.236412968	3.876570306	2.885065155	3.55881407	3.135414653	3.062741452	3.49400319	3.287035109	3.471051977	3.123528212	2.959985579	3.131509298	3.924080389	3.426073757	3.068804465	3.690961147	3.237684479	3.117390987	4.032514949	3.871979062	3.689013786	3.671254042	4.236663872	3.980851821	3.691457607	3.243930143	4.276588434	3.819410567	3.903034427	3.720212584	4.11194	3.846276099	3.731230037	3.75276995
CDC45	3.82467731298724e-08	3.825344106	3.622342244	3.41883418	3.466716477	3.503260185	3.688682091	4.277920674	4.387626421	3.816838054	4.096972201	3.643238885	3.408276574	3.271474295	3.564693195	3.586563572	3.326612788	3.636310534	3.732352111	3.339040174	3.394382839	3.503260185	3.841790041	3.243994846	3.375620645	3.671342519	3.499184429	3.653574787	3.924070295	3.331485493	4.359115608	3.573259627	3.233717065	4.418612247	4.35867853	4.806613863	4.389253798	4.827418783	4.945467101	4.184907784	3.580242675	3.921645121	4.034499783	4.451864253	4.394832781	5.022125239	4.530197503	4.221892116	3.618768214
LOC101929122	4.26143084227194e-08	3.089492957	3.107745094	3.173062579	3.192314095	3.221887357	3.112640495	2.76497446	2.695591251	2.863570087	4.265045411	3.055858999	2.883769287	2.79230061	3.177286431	2.815812223	3.206290711	2.961795378	3.132576665	2.563713139	2.621687949	3.047612629	3.168716568	3.592355027	3.043802946	2.888355385	3.039508484	3.316688017	3.147677414	2.672033957	3.071839656	2.818697597	2.544967686	4.270368342	3.80314831	4.538766418	4.072506918	3.43338709	3.466302448	3.641624439	3.432463634	3.86495073	3.792390363	3.364507793	3.510452059	4.563323889	3.663033026	3.58270331	3.690655752
CASQ1	4.57038880921538e-08	2.048128269	2.356181571	2.140463139	2.064656572	2.210515737	2.245278703	2.431102432	2.174063139	2.294888228	2.186386613	2.020687016	2.023510114	2.591286012	3.226641555	2.27217409	2.189981052	2.417217021	2.310203397	2.257329387	2.158758861	2.254983349	2.43932851	2.609536354	2.533000465	2.307502583	3.123500396	2.408997646	2.629522005	2.551161354	2.223572418	2.152997801	2.253873123	2.896489846	2.825789382	2.909366161	2.959142401	2.598797704	3.087673933	2.620632631	3.166675202	2.963019585	2.910546426	2.643752994	2.905672576	2.764272508	3.575452259	2.756203531	2.862729272
PCDHGB6	4.60772323004712e-08	2.06045992	2.260985303	2.018769165	2.102794314	2.1924464	2.109806782	2.085466486	2.320799224	1.934839679	1.976706054	2.112984924	1.759120143	1.768432186	1.894226194	2.143712538	1.948244396	1.953181282	2.164849238	1.935921642	2.112662392	1.910056407	1.815013463	1.750056453	1.787095453	1.879741289	1.745818639	1.788760361	1.934839679	2.01476991	2.081910553	1.996766084	1.948407782	2.599906863	2.890651442	2.703519117	2.632925927	2.39897961	2.509610707	3.820147466	2.860957328	2.590281511	2.342727045	2.516291905	2.511149677	2.173971656	2.283652236	2.36373744	2.202932002
IFNL1	5.03512813767492e-08	3.577413718	3.814763543	3.578275871	3.474515732	4.300399644	3.444378867	3.688991935	3.40565849	3.53293108	3.358186389	3.557194522	3.357211544	3.38391187	3.832277501	3.482283861	3.617002488	3.462380894	3.53293108	3.467528832	3.477424852	3.815025836	3.841644395	3.904181604	3.719238528	3.498375679	3.556654213	3.696236871	3.773675497	3.595348231	3.534770206	3.659552199	3.380533532	3.595749123	2.960144164	3.236073941	3.458676268	2.893648123	2.730787847	2.919485383	3.064232678	3.236116641	2.826635455	3.038482732	2.846546078	3.400757143	3.265763097	3.185045879	3.076388013
ADAMTS14	5.6971164182905e-08	5.319295713	4.190581065	4.6056972	4.470434279	4.433599275	4.345892916	4.321147601	4.698814123	3.593958271	5.014395739	4.189299551	3.836115191	3.821436761	4.288019105	3.934154946	4.268950355	4.380892384	3.959603858	3.871291901	4.363417352	3.837706311	4.030589325	4.189299551	4.339012962	4.19388793	4.209570238	4.272061822	4.314476042	3.871291901	4.455908054	4.174319308	4.146211118	5.166297842	5.524582785	5.155627852	4.987153729	4.913187778	4.343828878	4.536112842	5.023636611	4.924791877	4.596486247	5.32657952	4.649362922	5.383859451	5.19063236	4.667883809	5.219596494
LOC100127974	6.30504264436757e-08	2.400403817	2.630768774	2.539861713	2.381433531	2.585815198	2.55929164	2.114092357	2.412823458	2.834303842	2.000517323	2.776280212	2.761987862	2.382100279	2.755646384	2.870217484	2.754635393	2.220356724	2.245852684	2.37018488	2.485801181	2.32651879	2.687462845	2.299425962	2.927754519	2.668937206	2.537892244	2.547486268	2.761206086	1.987821927	2.572563823	2.329167611	2.288523223	3.235373914	2.790224518	3.737210379	3.289205544	2.656013564	3.469395635	3.137016825	3.388951701	3.118182313	3.39639506	2.831573496	2.730850527	3.293228277	3.017786713	2.865378837	2.498366148
NTSR1	6.55533371816364e-08	3.832946224	3.466239683	3.708908124	3.882140145	4.290043408	3.871411552	4.097063115	3.547235432	3.466239683	3.215306374	3.325108679	3.228263586	3.179462308	3.762325068	3.594403505	3.632040168	3.473673916	3.792118567	3.981575423	3.369254139	3.665292523	3.632465264	3.623676701	3.340435315	3.570635048	3.034846096	3.2119701	3.740495482	3.19219008	3.782597531	3.377226547	3.061706472	4.412295188	4.132316117	4.710062714	4.301644767	4.26631744	3.998950995	3.965630256	3.95528601	3.84242563	4.262412804	3.80592328	3.940741223	4.472028086	4.010967752	4.20601257	4.190454944
LINC01127	6.72623199526408e-08	2.881082466	2.900544887	2.751380642	2.968637355	3.167859158	2.898277777	4.134051877	2.941769192	3.134365195	2.744857104	2.663352483	3.248706819	2.445189	2.891535115	2.607454647	3.846153962	2.537678901	2.850786674	2.834277304	2.636836693	3.090245023	2.990312248	3.036710874	2.69087273	2.615096311	2.607582895	3.175552832	2.747589714	2.702463916	2.936757875	2.857142904	2.708291186	3.595247848	3.901929731	3.687072969	3.195450798	3.745996855	3.69514023	3.428830469	3.382170937	3.277875702	3.421056159	3.62972245	3.520159189	3.903591856	3.704200365	3.608679888	3.432907325
SLC22A3	7.16770198074712e-08	4.696356175	4.455387287	4.583342013	4.953469192	4.871938156	4.815882708	4.522160465	5.862801614	4.574574623	6.200487076	5.329619077	4.75909312	4.627657082	4.807332907	4.493355373	4.749972753	5.946791952	4.762131492	4.810047405	5.084495316	4.769944467	4.651035339	4.564505587	4.861259573	5.220305137	4.9392273	4.493821033	4.907458386	4.593038439	4.668004004	4.601844519	4.783587254	5.361742048	6.122521719	5.587232176	5.561897069	5.355965918	5.757490255	5.846567948	5.900250329	5.40752036	5.492832106	6.869099986	6.173928877	5.338508018	5.373214217	5.570974621	5.848007485
LOC100129455	8.1460216322595e-08	3.830542614	3.916505595	3.511322497	3.380492284	3.972593723	3.619660357	3.337083886	3.478913741	3.172719015	4.119744266	3.372706027	3.380399701	3.247284894	3.2558254	3.235321853	3.79439457	3.535870482	3.581673408	3.391503058	3.11060147	3.890973706	3.752127133	3.672627605	3.54156909	3.949933701	4.080052174	3.949103244	3.700032959	4.088768812	4.397099555	3.54545994	3.562993329	4.111679631	4.693622335	4.192131348	4.671491269	4.204574037	4.063596556	4.088693359	3.701073297	4.248114002	4.563049322	4.226139476	4.188189371	4.174698769	4.408290356	5.003674683	4.306281786
CXCL5	8.74066127362696e-08	2.464266369	3.056953861	2.875527944	2.88145946	3.226994258	3.114041861	2.792242788	2.838347707	2.618557453	4.132199889	2.73936026	2.635411382	2.667089966	2.931161803	2.915388173	2.849790617	2.993551996	2.684624582	2.779054883	3.567215626	3.570083184	3.538682437	2.955309406	2.98658666	3.001117173	3.073663482	2.51251907	2.976883085	2.640937459	2.570710356	3.2894311	3.17448841	3.58381018	3.732357204	3.278623916	3.506674393	3.475365806	3.480322761	3.737863151	3.369491683	4.003528972	4.404792238	5.021472833	3.572337334	4.199656515	4.032278391	3.605639099	3.98020242
GP1BA	9.08354031710102e-08	3.868462026	3.910506931	4.306668456	3.82048675	4.472668395	3.994601886	3.942929364	3.966405439	3.879598361	5.05082093	3.863469665	3.98661202	4.177796779	3.743577847	4.321198131	3.553731185	3.611841876	4.270989725	3.819588498	3.842164144	4.034134596	4.381609851	3.485695292	3.978019314	3.916970786	3.429952395	3.9340069	4.153526555	3.833712279	4.043450089	3.710998943	3.960306163	4.322944336	4.74185854	4.67804424	4.503411719	4.750815268	4.677832171	4.560677079	4.076847716	4.632884221	4.637913208	4.672626925	4.581697867	5.099432355	4.896166946	4.536749918	4.414986928
LOC285300	9.36563246185955e-08	3.484643005	3.490138596	3.49369148	3.484839934	3.793429202	3.672534383	4.303728218	3.165468696	3.715970201	3.297206697	3.309865983	3.589463757	3.793476093	3.617313258	3.575697434	3.84858803	3.041837748	3.549340591	2.972139276	3.310064932	3.373621055	3.603288637	3.339671151	2.992263095	3.397524719	3.261150044	3.452769034	3.874448828	3.525464229	3.484643005	3.651827841	3.406101784	4.472693876	4.304654593	3.978741225	5.434914889	3.786666376	4.058098063	3.819125881	4.581044457	4.012106729	3.848076952	3.763125555	3.973613953	4.188433255	4.065621637	4.229316527	4.674983318
DACT3	9.44067265766429e-08	4.759076783	4.952925757	5.048947026	4.872734167	4.507872461	4.705098402	4.597092083	4.869385305	3.9264155	5.54619994	4.568121759	4.071891897	4.148557322	4.530779801	4.689451993	4.544340374	5.39875998	4.73800119	4.246242683	4.027210123	5.025080015	4.535523793	4.664735961	5.293273819	4.573420196	4.825445547	4.659742315	4.421053314	4.632711138	4.661360145	4.822971285	4.878383545	5.545522913	6.532007192	6.068608015	4.895510595	5.324376979	5.151975624	5.256833637	5.287771769	5.576778102	5.422498518	5.065854292	5.582221542	5.266564498	5.297941542	5.360524221	5.498877254
KLHL3	9.46007294942211e-08	6.867651475	7.082795591	6.850998082	6.827918051	7.452343583	7.111106056	6.337157126	6.010998312	7.180223691	5.984843892	7.508195438	7.905929194	7.111546414	7.021091194	7.061883964	7.043101973	7.057990491	7.258397106	7.258269007	7.226939939	7.110027476	7.148683392	7.430896156	7.02884509	7.074472205	7.315009387	7.50300914	7.188756977	7.307829291	7.625263726	7.211826243	7.296374886	7.753238585	8.014944916	8.16221183	7.463299327	7.401522501	7.944884638	7.476056698	8.004222179	8.002379787	8.097027797	8.10391951	8.425030665	8.200397156	7.875349391	7.90274295	7.608888608
TYMP	9.50230229690839e-08	4.738642872	4.390330335	4.656233416	4.657490874	4.513823171	4.548320631	4.677290402	4.589433583	4.105015329	4.72681302	4.379469708	4.370116321	4.063542324	4.19315294	4.024192216	4.467691031	4.74026787	4.26548926	4.100689883	4.323818522	4.280691616	4.04679462	4.22229209	4.398974522	4.489163633	4.289469961	4.543234115	4.299051428	3.875595711	4.809104604	4.552058228	4.330631181	5.194764516	5.627147813	5.008256888	4.940406871	5.440597928	4.717606581	4.683634677	4.746437834	4.602873846	4.907407599	5.164921703	4.862292576	5.194563267	4.831210128	4.850919287	4.471213263
CCDC66	1.10721987317674e-07	5.162177619	5.603336021	5.321960565	5.360739981	5.284178582	5.766599345	5.194203537	5.138265628	5.774169104	5.002157366	5.553359169	5.965842691	5.457188544	5.922947659	5.66145295	5.404793681	5.55714891	6.120356201	6.061103719	5.657883812	5.430081475	5.408748448	5.474110503	5.745267355	5.658572419	5.789751089	5.316275254	5.844908724	5.546806518	5.714930954	5.421636009	5.911066885	6.043636731	5.87506364	5.826806081	6.302914583	5.709273208	6.020414588	6.212545569	6.767792191	6.364845872	6.131125924	6.400882847	6.679791969	5.978141978	6.148588682	6.227586934	6.120206839
HLA-J	1.14314912937188e-07	9.597851123	9.267286977	8.739603616	9.020957552	9.293265462	8.770563806	8.741772835	8.84394255	8.886429174	9.61804612	8.999726504	8.937079806	9.279412524	9.403333332	8.556818497	9.124342526	9.155302777	8.867558315	7.929925902	9.322583338	9.09391229	9.003947144	9.48091732	9.093244107	9.005353888	9.093244107	9.099315713	8.680953631	8.997409666	8.530026655	8.825760341	9.218361257	9.453487762	9.787685432	9.516772914	9.444528098	9.344278489	10.51397045	9.574716279	9.870083352	9.610003853	9.519960292	9.870450606	9.179986218	10.19476953	9.8320488	9.861575292	9.459257173
DLX5	1.14811699646382e-07	4.970856021	5.002456403	5.372350854	5.237152212	5.395221158	4.826162114	4.832080937	4.380795713	4.579879305	5.158030817	4.695405657	4.42042882	4.858850334	5.257914203	5.054455168	5.191217369	4.608626509	4.818339347	5.154857766	4.691711358	5.150327721	5.144183279	5.198505329	5.028393517	4.899651323	4.69853794	5.02152669	5.092260689	4.840238819	5.36834323	4.700655808	4.572405994	4.302340671	4.781614362	4.470096905	4.719171243	4.425062652	3.894271157	3.991933635	4.13650032	4.169948697	4.202113325	4.21126401	3.911061514	4.616798043	4.669626895	4.359709797	4.087949857
GLI1	1.15466053980385e-07	4.033731016	4.089172483	4.127992834	4.581702477	3.86383189	3.773047785	3.816838054	4.483818733	3.145836916	6.756810441	3.075952865	3.217706547	2.902051394	3.577201405	3.894172888	3.507886431	4.462906242	3.934307411	3.267610293	3.212965885	3.38796819	3.626824616	4.025955944	5.545553044	4.839431145	5.231087442	3.107360673	4.102748916	4.020398358	3.962169976	3.830264635	3.721601932	5.690899065	4.725821261	5.981050733	5.431854589	5.829134355	4.433518989	4.999756501	4.225526643	5.576608004	4.994013452	5.93818941	5.631246371	5.862779676	5.536497676	5.808862129	5.52769166
POLR3E	1.22538180596008e-07	3.32090684	3.226986164	3.436918025	3.377873283	3.949236911	3.221521049	3.431193055	3.474157322	3.075565203	3.127197607	3.135578445	2.744978382	3.304372587	3.05414811	2.957744756	3.226194279	2.978495366	3.124752099	2.859059623	3.212466496	3.118475998	3.098137326	3.46924817	2.681110238	3.377241878	3.133268752	3.529024395	3.527553186	2.617921558	3.327891728	2.901384051	3.249334019	4.254506304	4.066431926	3.580822749	3.684773137	4.605567831	3.685599376	3.780532547	3.876251811	3.95940355	3.398233554	3.975437691	3.495844186	4.106722639	3.955644	3.54811055	3.639323889
LINC00951	1.28308480993915e-07	4.644940132	4.673127561	4.967690483	4.634709631	4.948194262	5.96253131	4.322655073	3.604498027	5.030629851	3.860040661	4.759695461	4.206136099	5.433251768	4.562722434	4.651564604	4.208128535	3.78856275	3.62964311	4.779246348	4.365555279	4.434514416	4.553047157	4.537238656	4.004928521	4.933012268	4.953594736	4.536749365	4.119069412	5.09091839	4.492496023	4.022555564	4.056381906	3.813988445	3.462065549	3.628066505	3.758453872	4.018316896	3.822620725	4.254201281	3.836138094	3.393070766	3.491168702	3.136600684	3.319412424	3.585292566	3.477522796	3.71315434	3.361956637
MELK	1.39010071067803e-07	2.712525732	2.660905881	2.900539753	2.934845019	3.148541734	2.889022842	2.954188707	3.704955777	2.529482958	3.621113397	2.645900881	2.787045386	2.533753874	2.712525732	2.714716266	2.924510599	3.197162701	2.990371057	2.812980663	2.582084859	3.152588927	3.116788578	2.817770041	3.752770039	2.889022842	2.818774969	2.990828011	2.91818187	2.744661618	3.281735303	2.954188707	2.634688605	3.627833079	3.91004402	3.464274261	3.532779766	3.592968384	3.351159573	3.504415205	3.387721422	3.509236709	3.344421526	4.146426173	3.207816465	4.122817626	3.303326964	3.441264172	3.432723144
C3orf43	1.55520357443668e-07	3.212613488	3.402157088	3.113744778	3.286372826	3.767551898	3.039876023	3.391703613	3.127391959	3.003203163	2.883079191	3.081673578	3.482025727	3.276716448	3.024930757	3.159825644	3.607374326	3.000555445	3.268179157	3.175901154	2.971239175	3.074378101	3.327068057	2.976995784	2.502733651	3.043079737	3.017803621	3.066114919	3.405914965	2.978530984	2.862798498	3.117196554	2.859495402	3.770843512	4.086103582	3.736548918	3.622547997	4.219812313	3.650047848	4.137433804	3.83864216	3.298463955	4.132336212	3.495057698	3.742001665	3.615870679	3.626852763	3.797859445	3.474095583
KIR2DL5A	1.55520357443668e-07	3.21737892	2.913528997	2.908217655	3.146676057	3.315521357	2.959788427	2.906117277	2.695444822	3.510361985	2.819048263	2.823107525	2.860454954	2.762122459	2.562497835	3.329554233	2.672954243	3.153634575	3.020189623	2.974459108	2.808027886	2.853691128	2.922931346	3.091204544	2.983484301	2.77071078	2.687944404	2.780558325	3.298638897	2.413464708	2.532683619	3.066807355	2.351121786	3.742822407	3.49808983	4.01228705	3.263752669	3.380850851	3.492709549	3.192293002	3.537544924	3.706538172	3.494349096	3.426806219	3.287005929	3.460539863	3.937557619	2.798669415	3.473724497
PCDHB11	1.55520357443668e-07	6.028865307	5.784538277	5.659681195	5.841395547	5.879907792	5.644033005	5.895645309	5.747807084	5.882826125	5.2398355	6.246508741	5.797672632	5.867749395	5.819225412	5.77359406	6.048320185	5.375323282	5.626499477	5.523896485	5.390722709	6.138322849	5.587340367	5.83328215	5.503153824	5.306753827	5.489693104	5.840460943	5.362804363	5.371862086	6.186156702	5.537973206	6.045476918	6.455633247	6.346033675	6.134731875	6.165293191	6.333051506	6.553459683	6.512035127	6.357697063	6.041739636	6.123109896	6.122718024	6.287067452	6.458955076	6.180684553	6.261343586	6.110720629
LOC101927479	1.59004349718069e-07	4.577593598	4.502812065	4.623144563	4.25586117	4.631272262	4.066401914	3.920683479	4.262115671	3.695853658	4.065689044	3.96098738	3.91675051	4.171381452	4.11344763	3.746496678	4.238741416	3.904801226	3.904397673	3.984511893	3.761050432	3.463202442	3.749402148	3.994123472	3.78757288	3.626650199	3.805740274	3.785389134	3.876162557	3.712639937	3.975857252	4.056678725	4.125967586	3.742455887	4.071700502	3.629152044	3.293391442	3.705186674	3.729550746	3.242157487	3.261897028	3.908417429	3.179602942	3.247280102	3.192366623	3.356249833	3.072834506	3.181159138	3.244974249
LOC388942	1.78950960106624e-07	3.591308364	3.619890122	3.790912768	3.849577546	3.844796839	3.919841591	3.86272262	3.473853581	3.7079014	3.35519786	3.565295794	3.37906582	3.754559792	3.903856315	3.300043505	3.574568087	3.316252122	4.077257167	3.397708028	3.707894733	3.926480531	3.592659769	3.78056018	3.422318805	3.35998611	3.465882533	3.650100143	4.303507106	3.98169531	4.250539232	3.831200159	4.084170415	3.32778959	3.194374668	3.367044578	3.096603633	3.460923938	3.275058705	2.987599132	3.100059741	3.216378297	2.952870914	3.007029068	3.041119357	3.411815387	3.075888104	3.300912596	3.144921453
UCN	1.8253724059294e-07	5.117861322	5.37081978	5.240375824	5.203798498	5.16571791	4.736027758	4.878834554	5.063499368	4.78434759	4.625473273	4.958223582	5.385944302	4.569534081	5.383504213	5.203854079	4.892379834	5.018609465	4.704299765	5.288810842	4.943925926	4.742466466	5.161057129	5.099314643	4.623956369	4.978382099	4.70207214	5.077891698	5.525138724	4.975365983	5.600880093	4.941311218	4.77147056	5.555548561	5.528136517	6.613216494	5.850117375	5.955036472	5.95918777	5.960163166	5.659119339	5.468044919	5.760363274	5.577878435	5.005275548	5.572783743	5.250801144	5.479931128	5.85313468
TREM1	1.90748392796238e-07	3.55702035	3.339700692	3.293776937	3.584187503	3.476477487	3.213433904	4.229671421	3.741353704	2.994564412	6.386438054	3.097098958	3.40717381	3.155517467	3.109451989	3.620901578	3.191087727	3.374363357	3.441280398	3.222089461	3.211745632	3.077752549	3.538329314	3.259563825	3.33405698	3.591921241	4.173795134	3.442130282	3.266900265	3.337838059	3.840546918	3.30147087	3.305641519	4.752266927	5.839330529	5.288361862	4.249757907	4.962124067	4.600581802	4.127374266	4.039033095	4.517280522	3.967206818	4.941250681	4.91627055	4.746127576	4.401257108	4.362995126	4.236384837
LINC00463	2.04239849823811e-07	3.09547639	3.016629986	3.743383089	2.934352841	2.970361355	3.201529666	2.947742872	3.26271284	2.646912928	2.832586787	2.93578767	3.133236734	2.944025858	2.506550812	2.966515284	2.924510599	2.798141857	3.281598882	2.714472662	2.880834827	2.952559837	3.039559347	2.56847978	2.788002087	2.826370969	2.582084859	3.011850665	3.279910126	2.838880092	2.895937692	2.546231927	3.248249236	3.663033026	3.816636287	3.528005739	3.744974014	3.669351889	3.171817386	4.021618834	5.390973358	3.484035126	3.64908317	3.432573277	3.245586662	3.653579787	3.643591579	3.672752983	3.797068958
CST9	2.04992136008464e-07	5.26907987	5.146491903	5.245593814	5.136354221	5.685764783	5.068771123	4.936142922	4.892755685	4.657310167	4.623195742	5.186877996	5.076026512	4.859294282	5.239251082	5.175129704	5.066108217	5.054809767	5.315901546	4.714615246	4.711699861	5.069818448	5.057291599	5.050244159	4.802106653	4.765717792	4.781292569	5.353844366	5.090799948	4.812071222	5.552450204	5.242709743	4.791768377	4.534342406	4.859826847	4.803537115	4.413236956	4.35766531	4.364288563	4.539145933	4.522223122	4.694266398	4.328506804	4.429540122	4.05538081	4.772472392	4.55144895	4.514837681	4.82532145
WDR44	2.07076478616799e-07	6.380521848	7.149372421	6.980907405	7.048470723	6.564251245	6.780446261	6.563997864	7.122457617	7.490988736	6.993975478	7.282049044	7.204043085	7.224992077	6.995142462	7.17736911	6.934303007	6.981194564	7.281545609	7.688683412	6.985199726	7.113428524	7.001075206	7.196771806	7.030517396	7.109522992	6.840190045	7.132266967	6.497701652	6.927453831	6.73018524	6.53076554	6.997304639	7.601558694	7.760491644	7.434780011	7.330937353	7.71369967	7.421010219	7.782993648	7.722022293	8.050251238	7.704130196	7.637312482	7.448783378	7.354043372	7.303007446	7.56412814	7.441114415
LINC01104	2.09615596723594e-07	2.215369549	2.834071646	2.86668342	2.202683535	2.822096938	2.686121366	2.704704043	2.543330621	2.518024982	2.360874524	2.488147587	2.281752773	2.574318385	2.783371983	2.561765982	2.544626429	2.281752773	3.038343619	2.937549772	2.741403638	2.779356867	2.555255399	2.510733707	1.94844386	2.878988146	2.198176031	2.426872145	2.920478299	2.616241167	2.921554255	2.696903584	2.63006397	3.225125803	3.10358266	3.260290455	2.964151021	3.354804551	3.031935869	3.276677191	3.682518373	3.158793039	3.157354357	3.030185001	2.77174585	3.273103879	2.848600261	2.975733154	3.031935869
MICALL2	2.23010713756406e-07	5.094863841	4.953574274	4.86538411	5.022380259	4.774448693	5.11800449	5.593228821	4.842312418	4.54747543	4.874236145	4.520876013	4.891932366	4.77312022	4.913847579	4.865203884	4.811313878	5.090653478	5.027082043	4.478152481	4.898674974	4.925980584	4.633744402	4.763348891	4.99147565	5.185468794	4.910321411	4.731535509	5.155771021	4.553008038	5.522782987	4.883931178	5.110620273	5.367558631	5.672614106	5.636775447	5.101704308	5.108336675	5.199659747	5.303476712	5.137820208	5.339549292	5.562392659	5.720196565	5.711031581	5.529513017	5.322941415	5.185568035	5.443049912
TRIM58	2.26553813723771e-07	2.171543401	2.465172206	2.037171289	2.167075575	2.715348553	2.275903143	1.940757549	2.046937303	1.842458663	2.164691001	2.099911824	2.589123455	1.959059044	1.89239067	2.140360436	2.925094656	2.111062761	1.878974972	2.072156544	1.931470006	1.977080291	2.229366904	2.11108806	1.949193605	1.969409625	1.927754607	1.96628104	2.30421274	2.165118702	2.264004672	2.069569961	2.055134831	3.052806808	2.554787106	2.682804637	2.657869636	2.599566725	3.054189076	3.025503196	2.852707279	2.835686576	2.441806601	2.383536247	2.564229469	2.628878883	2.635137032	2.412020601	3.067822923
LOC286177	2.60230075067615e-07	3.444694681	3.489693904	3.636402074	3.457531985	3.211635967	2.816834052	3.903477473	3.178828445	3.703322237	3.11479696	2.923335837	3.22213045	3.250893534	3.667428136	3.391183479	3.201243107	3.082105034	3.385078789	3.202380408	3.084438298	3.594806674	3.561755556	3.049785837	3.210287964	3.22311849	3.418167508	3.103745121	3.338988543	3.222926562	3.261531914	3.30201502	3.277360108	3.979800842	3.968434534	3.147159394	3.769839232	3.846277711	4.038206704	3.980348705	3.720949719	4.15963992	3.568604151	3.921416839	3.538920919	3.851098009	4.043967053	3.481337025	3.857394861
MOP-1	2.73851640168277e-07	2.979350654	3.228235216	2.556262346	2.631136816	2.801366376	3.238096939	2.918187551	2.805270331	3.335004877	2.713228638	2.7483405	2.658139762	2.633367492	2.935254121	3.515749093	2.814004155	3.102565175	3.06264283	2.92813546	3.008796651	2.945548326	3.158992187	3.001218425	3.096714904	2.757199058	3.082213675	3.249980689	3.379970401	2.683131069	2.845118955	2.516076764	3.285145245	3.225571162	3.315121416	3.601840743	3.159285359	3.399922442	4.066515209	4.12064937	4.086981743	3.539527481	3.52379554	3.82068509	3.229835059	3.262677448	3.37020991	3.456163094	3.885944773
LOC101928557	3.0285396081085e-07	3.351639521	3.236707726	3.554824717	3.481632233	3.662542674	3.321000859	3.686096177	3.301541678	2.956748638	3.007152548	2.942887993	3.069764548	3.796476015	3.243586754	3.225761431	3.251717296	3.260669051	3.297977087	3.379845999	2.977531872	3.459699426	3.235007248	3.240779996	3.00735667	3.275852714	3.166597003	3.888527077	3.381583521	3.318912848	3.605572593	3.189583558	3.492409541	4.019017661	4.190394906	4.372541289	3.865995496	4.188775927	3.662526717	4.060430682	3.948648373	4.110834628	3.500879587	3.441091478	3.350923697	3.895530886	3.771348589	3.726327202	3.779513305
BFSP2-AS1	3.090500670095e-07	2.669779346	2.703233762	2.918146286	2.97504986	2.633796165	3.178737699	2.759643313	2.800134776	2.530818923	2.44889593	2.667086202	2.769705389	2.86364707	2.765059244	2.584851654	2.556393535	2.654844587	2.863789331	2.645945317	2.610741242	2.939242838	2.450373696	2.458188027	2.536152812	2.499841174	2.59248906	2.915448886	2.758174025	2.793743161	3.049004129	2.551754349	2.812849785	3.186067062	3.481683644	3.921095578	3.113780044	3.397196114	3.239051375	3.208176436	3.997991197	3.080863092	3.047119844	2.795323504	3.077588484	3.252687885	2.900540149	3.279742188	3.326900937
CDK17	3.09954589857199e-07	6.65886553	6.927661775	6.922419445	6.029832694	5.886610579	6.415915004	6.579808618	7.16132023	7.063062568	7.412064955	6.663666463	6.949496233	6.86081959	6.701849068	6.987436365	6.62653162	6.774878136	6.923124261	7.079540892	6.903154256	7.006612121	6.94373329	6.850088285	7.192218985	6.973134191	7.383414259	6.750198951	6.383300838	6.736478581	6.396205148	6.771339718	6.837472239	6.718559552	7.360000133	7.793078903	6.719821232	7.292288222	7.215222196	7.373608236	7.342985041	8.007828312	7.525068345	7.775229138	7.708154393	7.430260382	7.713538597	7.67358189	7.718527951
FAM186B	3.15873848922464e-07	3.968047325	4.775523958	4.170833081	4.312552145	4.200090664	4.046777913	4.71576639	4.520971597	3.740865947	3.723985875	3.559995549	3.980013222	3.652761695	4.093159344	3.904620325	4.329704219	3.714429927	4.514765587	3.638295327	3.763616425	4.180635271	4.153412777	4.008356498	3.742726801	3.753512024	3.689712397	3.622799225	4.223153483	3.842564574	4.399645786	4.068744753	4.336247707	5.076115732	4.714337278	5.298727851	4.89577976	5.138501484	5.115373788	5.173781308	4.426470073	4.569234806	4.645239331	4.359895653	4.085687357	4.657295254	4.534346264	4.431253508	4.624777995
LOC101929715	3.71178899318726e-07	4.450319054	4.606381232	4.738537989	4.234759878	4.510704017	4.48504871	4.774496217	4.318738298	4.48326523	4.123157643	4.407315712	4.531136314	4.578300051	4.647566934	4.643804293	4.471048738	4.429059011	4.333845026	4.24104129	4.450664061	4.733934326	4.669638163	4.557499335	4.34416268	4.345305414	4.128828525	4.380788539	4.384367048	4.416779657	5.001634598	4.800346774	4.120067281	4.879532597	5.094529013	5.734860116	5.040552267	5.484382305	5.17528598	5.0646325	4.962908889	5.272960785	4.913623563	4.347422716	5.066477618	5.394750478	4.821387238	4.792738177	4.974380994
LOC285696	3.89343408326638e-07	4.460036472	4.226527905	4.351886738	4.287368335	5.018652598	4.746096386	4.408127938	4.316345393	4.285755673	3.700083582	4.485000251	4.915727148	4.375835753	4.668529741	4.299927508	5.222219375	4.128605215	4.212291365	4.454004826	4.647730804	4.471589371	4.299749245	4.180962599	4.246882916	4.278733659	4.309165685	4.458473079	4.626119124	4.262549547	4.090286538	4.342787386	3.978685565	4.875923019	4.923668123	4.963324789	5.238837088	4.955548889	4.772487715	5.417361931	5.109693103	4.808049267	4.751845372	4.875923019	4.922636222	5.190036234	5.0479236	4.577398779	5.028889876
SHANK1	4.40115250482263e-07	3.736165357	3.905641384	3.941473106	3.624542017	4.035896694	3.539703187	3.879340156	3.923485275	3.117602924	3.330290894	3.647170319	3.457181956	3.701538495	3.818611654	3.609011726	3.581437327	3.657489603	3.957683981	3.45499913	3.604677794	3.755943577	3.813783093	3.984861641	2.982062363	3.497064844	3.466470913	3.563504739	3.641651941	3.408378725	3.992565781	3.6496096	3.997637116	4.178341031	4.178359269	4.550964413	4.311920338	4.67803868	4.307077315	4.121783186	3.715713074	4.202969515	3.976914326	3.95940355	3.981337587	4.590512176	4.406717477	4.084730584	4.159113398
FOXC2	4.59933295219591e-07	3.453497949	3.295922411	3.493049933	3.186992056	3.691909678	3.442380024	3.33809036	3.189635855	2.950674005	4.249105226	3.04044168	3.211753097	3.486753621	3.168752642	3.337072837	3.342338886	3.770689472	3.38508651	3.411411931	3.837450794	3.181755673	3.369422657	3.080332512	3.146644499	3.064008745	3.156628921	3.150915262	3.276184776	3.066731252	3.321242344	3.196930432	3.246061605	4.068184954	3.679569195	4.15125839	3.959048112	4.031642749	4.04853308	3.869134542	3.688690253	3.973929595	3.626834805	3.642996997	3.611387996	3.657955289	3.745526339	3.821630839	3.644115559
SVOPL	4.86720777425112e-07	2.745445908	2.455269272	2.969759922	2.588480278	2.767065766	2.934247848	3.989427806	4.18770024	2.79149448	2.501758332	2.451506993	2.376181343	2.518872242	2.664402151	2.512387193	2.508038621	3.450793801	2.435175769	2.369754777	3.284430465	2.660982939	2.55489261	3.060219614	3.83485362	2.613241343	2.393641861	2.613014254	2.467640221	2.543681113	3.406964332	2.857142904	2.523338073	3.985709552	3.463846875	3.551494542	4.489394679	4.415001419	3.655442732	3.016830052	3.339391953	3.720035551	3.728494384	3.239374101	3.593923219	3.910809731	3.991282024	3.275916572	4.100442052
SNORD89	6.32543304484247e-07	2.940399999	4.226462112	2.530989672	3.496990223	1.974989065	2.931244803	4.833532623	4.545434224	3.48041325	4.509719236	3.475493244	3.224900449	3.144276542	2.617418565	4.063423867	3.289164494	3.847278895	3.872237353	3.995064718	3.552724048	3.408897398	3.420219466	3.738955511	4.633445924	3.45001294	3.756831971	3.360007956	4.31563342	3.244391212	2.984472464	3.448398604	3.590963962	5.611809905	4.777449334	5.180873084	4.193648069	4.703853376	4.634377561	4.283045532	4.411883872	4.212559324	4.368186007	4.563666004	4.573178822	4.70422886	5.118128842	4.357796061	4.587675248
APOL4	6.87248126662303e-07	4.680106814	4.472282109	4.701235814	4.780464297	4.636862981	4.753980489	4.762084352	4.523683336	4.243417873	4.628928107	4.681335089	4.002271497	4.558625562	4.563061809	4.331054941	4.449422486	5.316347762	4.372455588	4.935017147	4.541004083	4.498205975	4.88326408	4.645952836	3.819453228	4.551183191	5.568621048	4.356973296	4.847949352	4.31843997	4.914206184	4.515889554	4.791555421	5.204690876	5.581580131	5.008621677	5.406657353	4.951962892	5.51553938	5.34050015	4.903167353	5.450214036	5.3607413	5.137408001	4.638969001	5.546073431	5.066159696	5.367373145	4.914343747
AP1S2	7.32236012445747e-07	7.806484426	7.55490779	7.429140499	7.598840268	7.451585109	7.765927918	7.509054786	7.814106037	7.924262807	8.919805904	8.256767431	7.7630126	7.764386053	7.592701886	7.639693473	8.11292261	8.120799331	7.985350298	7.992577729	7.859770042	7.870120572	8.019826057	8.085435827	8.371480929	7.811120158	8.140789664	7.780458635	8.108293093	8.137760695	8.035536954	7.954901783	8.149647328	8.515357593	8.908288648	8.384032951	8.060732299	8.296801573	8.266072864	8.257334775	8.480422139	8.403684722	8.20659171	8.698287854	8.321108761	8.564957101	8.420147931	8.53054094	8.272259613
GOLPH3	7.98378815572037e-07	9.739205653	10.09458219	10.09022946	10.19390559	9.795819052	10.28029523	10.29468609	10.66570908	10.36033066	10.26816295	10.45879763	9.825372985	9.365652867	10.73026074	10.64871174	10.78326965	10.48685181	10.24782332	10.32347493	10.16600769	10.23191849	10.16024675	10.101613	10.48794093	10.27900631	10.24424243	10.14913464	9.769001746	10.2455853	9.315405005	9.841315424	10.00571336	10.58801455	10.6513897	10.31436766	10.90286255	10.64995419	10.64057961	11.17993233	11.06293827	10.97940558	10.91106578	10.67596181	10.7603165	10.75065665	10.77705394	10.79058478	10.82550643
LOC101928457	7.98378815572037e-07	4.059097343	3.890421423	3.948003053	4.06315545	4.118921603	3.96564513	4.088028041	3.890076595	3.991473678	5.049952501	3.896233882	3.9502838	4.022422117	3.878049839	3.833031551	3.827148173	4.102549413	4.013614204	3.955810731	3.902273072	3.938869748	3.82633128	4.059195256	3.810909847	3.669728617	3.553407149	3.836476033	3.918920875	3.738978231	4.248804944	3.894314894	3.730225176	4.812129507	4.716981802	4.540434335	4.558044239	4.825035043	4.512899696	4.04816884	4.461674666	4.542141321	4.252637417	4.057974545	4.231447342	4.183743843	5.370180353	4.102908229	4.450369429
C18orf15	7.98378815572037e-07	2.879029806	2.832602846	3.183218024	3.388962747	3.566973629	3.038548015	2.785149906	3.251878651	3.206470809	2.836797843	3.448494617	3.374818784	3.533965701	3.285882513	2.582084859	2.924510599	3.009047625	2.688036369	2.904174004	2.709170204	2.975257809	3.142539524	2.356885036	3.44319484	2.972137789	3.371947245	3.086821202	2.813507135	3.004315847	3.292630714	2.827226188	2.973580007	4.702034567	3.81907244	4.143832784	3.792566466	3.426931889	4.059484468	4.895740783	3.056367347	3.818517145	3.583206682	3.991985956	3.909087105	4.556476771	3.404295435	3.53338027	3.42396585
LOC101927552	7.98378815572037e-07	2.755370218	3.194324766	2.594286757	2.215925603	2.503247705	2.436767228	2.616197654	2.780084071	2.967565452	2.378618497	3.180673993	3.145294902	2.853506926	3.000580972	2.538081301	2.954847557	2.68798339	3.169491155	3.543390098	2.9947822	2.782395991	2.72514103	2.738696903	2.969207321	2.784209029	2.929276697	2.542229838	2.606675555	2.331689316	3.143530158	2.9511902	2.790484241	3.024949058	3.240016703	3.087179218	3.127428444	3.104247638	3.185540222	3.455878485	3.462107507	3.327457042	3.442699576	3.811096709	3.916073184	3.816277986	3.539355927	3.25128166	3.279678777
TLDC2	7.98378815572037e-07	3.60933534	3.96466524	4.270478913	4.145374635	4.134392437	3.887715014	4.009234296	3.478913741	3.59945143	3.720252837	3.787725346	3.598414687	3.625750877	3.939578426	3.655432212	3.816838054	3.785543433	4.037453983	3.647859797	3.802498022	4.083472221	3.297665606	3.802661556	3.785131593	3.490949246	3.755212599	3.779825077	4.069089771	3.624690959	4.121645651	3.557485695	3.567561109	4.452900795	5.2641043	4.215119827	4.493625034	4.094799977	4.301278634	4.032302713	4.246599395	4.075315409	4.369432883	3.951132991	4.410390013	4.549762964	4.715967185	4.282319256	4.093656571
FAM212A	8.53513260487014e-07	6.272493074	5.681169269	5.690713738	5.90443298	5.534860161	6.041440814	5.894519095	5.55339378	4.953883077	5.709561554	5.514436439	5.239873033	5.181180109	5.370827955	5.088548577	5.322850111	5.687724955	5.518992648	5.051418275	5.544188073	5.645095122	5.309609313	5.691708625	5.279098734	5.748734121	5.391201137	5.589120913	5.612508743	5.636978541	6.110372031	5.385062047	5.177212175	6.391397505	6.051530077	7.780850931	6.462441315	6.121905447	6.157142369	6.321777902	6.090001635	6.605572086	6.131577393	6.094127951	5.862643062	6.140346435	5.979821988	6.220425054	6.183471167
GPR1	1.00871230757234e-06	3.254700559	3.16046963	3.51356962	3.28460486	3.235053641	3.582684655	3.349285687	3.095939185	3.175801202	3.098832886	3.233472873	3.286994279	3.59379298	3.571345642	3.213876938	3.524879411	4.555367672	3.097486284	3.602918531	3.060616721	2.834616738	3.054186608	2.93052248	3.186945488	3.05497678	3.117250512	3.423901566	3.073182424	3.027587613	3.284360056	2.846609536	2.610018476	3.885924675	3.921607091	4.003965867	4.229612224	3.747293606	4.297824824	4.122658121	4.10297181	3.847389415	3.857997357	4.023093682	3.890117303	3.523014556	3.261897028	3.772824802	3.610649599
LOC219688	1.09052658617024e-06	3.000117142	3.693906776	4.443502456	3.370430435	3.92154573	3.59205048	3.176881532	2.987790646	3.571520255	2.871883235	3.246805784	3.917000934	3.138462197	4.298334059	3.796493691	2.931257831	2.409918837	3.2334131	3.490876787	3.2425061	3.594720149	2.752226916	3.821904658	3.562631661	3.467848445	3.151496954	3.654143059	3.89629479	3.360237256	4.527090202	3.725682481	2.746856019	4.973662228	4.753210452	4.259213158	4.303769258	4.035595202	3.832454985	3.662386309	4.161984654	3.896539044	4.333452852	4.277194928	4.386231855	4.266702593	4.506704448	4.429726788	4.181503
LOC283745	1.21291445715149e-06	3.401061387	3.383713067	3.033608736	3.360867841	3.136354904	3.353336513	3.054565032	3.448871341	2.982896559	2.856835519	3.119849605	2.984584345	2.755086533	3.637939682	2.937434487	3.727061064	3.107792182	3.03187905	3.361464287	3.458123415	3.482515746	3.542316482	3.339223814	2.889058248	3.238459348	3.305174892	3.617558699	3.288110615	2.943948708	3.637215664	3.414592974	2.901951224	3.907353145	3.554689968	4.347014713	3.719267596	3.839626851	3.761315803	4.036546607	4.111550985	4.107224917	4.260292522	3.650138621	3.421271278	3.669374653	3.55949378	3.712157833	3.835516724
SIGLEC6	1.26970134718278e-06	3.450342562	3.272258742	3.531786152	3.507617563	3.285941023	3.231672056	3.35711536	3.004611227	2.890169827	3.924353518	3.213306149	3.161053723	2.933876577	3.204260178	3.441148404	3.292793808	3.869258568	3.609248323	3.217219607	3.925119158	3.227377173	3.374006506	3.998893235	3.380585952	3.72169426	3.941261638	3.415919324	3.885759623	3.451813693	3.277575402	3.276421125	3.207081281	4.071947474	3.656146272	3.903749548	3.368107181	3.829514803	3.64511078	4.270881092	3.67314251	4.128122499	4.059156237	3.936188058	3.856774693	4.067552478	4.410184353	4.318211994	4.679854336
GLIPR1L1	1.27228886030775e-06	3.72874751	3.591129908	3.617282412	3.901907006	3.838886534	4.158797191	2.999663938	3.781376701	4.209445279	3.318056712	3.701931673	3.883657467	3.825000937	3.922021155	4.347567516	4.641749318	3.662398968	3.603920293	3.753392977	4.315977562	4.037339733	4.016733451	3.64737505	3.899463994	3.755687737	3.964889727	4.134999574	3.96263464	3.950687213	3.701931673	4.080610855	4.164616593	4.497039619	4.223773782	4.084671486	5.076024181	3.951446642	4.361118281	4.454286017	4.378149078	4.473178143	4.778853042	4.695659291	4.803139494	4.213433236	4.716585755	4.508699617	4.494096966
ALG6	1.27829381725107e-06	7.969896047	8.549201079	8.431005736	8.41760223	8.14536456	8.237211328	8.749055101	8.80338614	8.644498378	8.935320215	8.633471371	8.766898082	8.400518141	9.125290484	9.333390323	8.501601868	9.151682374	8.963343741	9.322652514	8.727417782	8.719463276	9.024205315	8.668298495	8.524587725	8.676000201	8.756672659	8.288311085	8.557945817	8.816920402	8.334384769	8.817956882	8.573765275	9.394173012	9.458105889	9.3676856	8.838631474	8.905884513	9.00934921	10.01522316	9.207712619	9.560740576	9.258107635	9.491529508	9.509392579	9.060210403	8.930116018	9.060504341	9.41317829
RGS8	1.30143287582335e-06	4.135252094	3.759871528	3.866597815	3.864990365	4.067796644	3.804265326	3.614666973	3.857658134	3.939842991	3.816942709	3.316148321	3.697957023	3.507145273	4.346490418	4.226641782	3.719742229	3.365461875	3.815163153	3.734682752	3.523017476	4.088203326	4.08651284	3.872650192	3.403013548	3.773208215	3.761012243	3.729682801	3.475788763	3.922404959	3.798680591	3.60884287	3.654967645	4.222410527	4.698223843	4.717994378	4.380795217	4.524898096	4.026451484	4.243681913	5.101825297	3.957286817	4.029764365	4.218007838	3.992115284	4.370808431	4.419717726	4.716156601	4.234008946
ERVFRD-1	1.3264504882578e-06	3.972444952	3.35883922	3.626779802	3.960481028	4.013469756	3.552464902	3.06907543	3.641459602	4.130886194	3.707153386	3.8073292	3.994622438	4.041009112	3.968989978	4.042884142	3.978485691	3.516939076	4.246204812	3.481873545	4.08646196	3.994622438	3.924612826	3.597355483	4.628098135	4.154021289	3.74176895	4.387427493	4.836708327	3.736510405	3.701769319	3.397211734	3.684016331	4.261150665	4.849471046	5.376617318	4.26661377	4.601995302	4.532826907	4.722969048	4.100989992	3.91183651	4.147048347	4.369016146	4.508802985	4.562228368	4.515307896	4.697460776	4.420171459
FLJ31104	1.34052129353081e-06	5.440564484	3.542168205	3.608087014	3.437300065	3.982162018	3.691776802	3.677632111	4.075863668	4.636760081	3.814509168	3.579870058	3.755034486	4.365069544	3.150476217	4.782673446	5.01330572	3.480456797	3.612332514	3.530726452	4.434387656	3.781935604	3.217556515	3.62140041	4.302245198	3.963757876	3.622765021	3.976279405	3.896363291	3.809977801	3.93551679	3.535872332	3.71630418	4.582910386	4.141171067	4.827639721	4.516792606	4.697386503	5.240463887	4.52818965	4.801940059	3.788340481	4.680385838	5.528651607	4.725041169	4.96841529	5.039882812	4.677858274	4.940037946
EMR2	1.3447193356859e-06	4.968688741	3.331712491	3.359688192	4.809195644	3.30869916	3.248386628	3.785722686	4.865223767	3.443451078	5.515767723	3.264235654	3.847734697	2.421454811	3.032127228	3.993872937	3.073192773	3.346545559	3.922502028	3.418169188	4.520379908	3.244345392	3.457309788	4.368011726	4.888076804	4.243083519	5.440857772	4.193337507	4.312464672	4.023310489	3.585849607	4.010958358	4.834264712	5.639868697	5.7705665	4.60771143	5.586494735	4.925218651	4.304170112	4.658090174	4.486033102	4.54155475	5.341774238	6.177710645	5.471073763	5.528793131	4.932548372	4.676343057	5.302564979
SPATA18	1.390866040373e-06	5.836287763	6.507322358	6.030003405	6.723709048	6.83331285	6.154955934	6.034172609	6.395533175	6.76911938	6.021329712	6.285758253	6.318139144	6.484592603	6.622094589	6.359634751	6.745014514	5.897066133	6.338151636	7.06055183	5.90057321	6.68957276	6.427003558	6.338433044	6.152483972	6.302563937	6.23066575	6.479088425	6.307896584	6.47299066	5.504399729	6.617397939	6.896734933	7.133714804	6.782629724	7.179138977	7.044691874	6.521314685	7.250822037	6.99877187	7.224671354	7.35708594	7.028010773	6.941987209	6.488588482	6.586355182	6.686027095	6.883757753	7.014628377
KIAA1614-AS1	1.51362038037845e-06	5.128059447	4.968119366	4.955669876	5.34333219	5.296470945	5.742842949	5.25941786	4.341505507	5.079954439	4.189376142	4.796221985	4.895132663	5.161770468	5.033257176	4.961949458	4.465321176	4.406485824	4.271914409	4.910377141	4.701906986	4.802269852	4.94963486	4.828302867	4.315923963	4.741043443	4.762301521	5.124685255	4.823879495	4.846762215	5.163007675	4.591809664	4.785502397	5.715526292	5.661909436	5.336636337	5.369653184	5.281381043	5.574565249	5.896689833	5.706389109	5.235748196	5.681079574	5.249279389	5.224038974	4.943690485	5.626632765	5.396274283	5.565193583
IMPG2	1.66086438974297e-06	3.416211313	3.587129299	3.399337441	3.536890316	3.548004164	3.49063521	3.137155702	3.453725853	3.911636262	3.585192988	4.231989561	4.049347637	4.007414399	4.143377903	3.921016876	3.949093401	3.725542301	3.562002695	4.637773745	3.964061792	4.354851705	3.868764415	3.68032242	3.910619095	3.654699236	4.036044651	4.172366955	4.049314607	3.897106067	3.578261288	3.396492162	4.115848017	3.608016708	4.106041656	4.342676729	4.756754732	3.883584174	4.195440793	4.838686544	4.460680319	4.315204926	5.180387303	4.631598849	5.144374757	4.663752445	4.791091761	4.346226824	4.27496574
DIAPH2-AS1	1.68827887797268e-06	2.964194541	3.337655185	3.387841082	3.187137365	3.133532154	3.60322568	3.312752446	3.917636105	3.234453598	3.332748039	3.098130252	3.175258699	3.49262098	3.302072145	3.563413293	3.475377399	3.137447848	3.13519763	3.459009123	3.661650357	3.624604642	3.671408307	3.853083746	3.840717563	3.088091646	3.417524025	3.545723538	3.522289547	3.264019842	3.321981879	3.741946647	3.761380815	3.610739634	3.682161349	3.51623567	3.655719877	3.883235664	3.632720939	4.128456695	4.058951683	4.479155002	4.450793286	3.93614167	3.882810959	3.84515086	3.977811601	4.16845296	4.066980855
NXPH4	1.81205507491513e-06	4.133013273	3.878269797	4.548167995	4.393526872	3.989451584	4.723682736	4.630460747	4.556572359	4.052568656	4.150962639	4.048327955	3.739937156	4.016730268	4.158797191	4.039734908	4.308356604	3.928997026	4.30834943	3.867261178	3.90670885	4.260580088	4.30544923	4.279300135	4.181139688	3.903567037	3.811010601	4.061335065	4.307723797	3.816838054	4.98805588	3.989951073	3.608405162	5.03408526	4.921754989	5.138312581	4.967202745	5.619907915	4.375480711	4.610689806	4.648712736	4.422176444	4.38656367	4.647499418	4.782119723	4.503100578	4.49990188	4.63699925	4.580696515
LOC101928612	1.82540599127798e-06	5.049295188	4.331593602	4.52639386	4.927431645	4.890345489	4.795711276	5.332612896	4.899039408	3.934615221	4.659066757	4.151295406	4.225979585	4.173059253	4.214573048	4.63544886	4.616381007	4.786494519	4.947612205	4.576491146	4.660548261	4.799831443	4.740758434	5.106163108	4.801775935	4.6477428	4.321828718	4.375461347	4.831948137	4.341567745	4.627881614	4.48091409	4.612368878	4.866360942	5.117156282	5.102240955	5.123874296	4.83080892	4.807622034	4.747213845	4.960741729	5.444004189	5.112550941	5.169591745	5.47142685	5.128727102	5.506257641	5.304239612	5.607957537
FLJ13744	1.82540599127798e-06	3.194393067	3.713170294	3.754913087	3.316541877	3.62829457	3.009897718	3.580239325	3.385554458	3.376890412	3.024187878	3.827330134	2.764745463	2.605644706	3.247695119	3.488700331	3.34451403	3.043530058	3.374363357	3.326924187	2.791148705	3.218300965	3.037270999	3.143934173	3.288093132	2.848590737	2.773611373	3.423176069	3.235946791	2.924215016	3.745522244	3.580239325	3.172719015	4.138408397	4.276338025	3.818683513	3.910227569	3.720233467	3.337964127	4.116991287	4.015861349	3.707300708	3.294537218	4.180980298	3.611293487	3.474929658	3.76258911	3.719741248	4.602601792
ATP2A1	1.83889099657261e-06	4.516305757	4.392494828	4.255312139	4.44871675	4.217620618	4.097562051	4.313057796	4.415617493	4.187075874	3.691486255	4.007325995	4.036771176	4.345965459	4.164163064	4.036481073	4.156618927	3.67020791	4.202566629	4.522664024	3.881556082	4.052524051	4.15774117	4.092472641	3.781650283	3.977460622	3.85855457	4.240029165	4.828524208	4.09817835	4.365794471	4.031159047	3.942319758	5.304060217	4.793485594	5.172937863	4.840015559	5.04741091	4.887388504	6.650397565	4.904366581	4.555997417	4.589196817	4.329854668	4.476726678	4.737342199	4.499984686	4.617705857	4.551254287
LOC100134368	1.84656737713614e-06	3.723424531	4.473805172	3.808546649	3.505871834	4.565348211	3.864610411	3.391176691	3.866094038	3.834279926	3.809236126	4.053034559	3.960306163	4.693096119	3.787851687	3.640808162	3.785705663	4.415757168	3.620734435	5.268959472	3.81965534	3.316541877	3.838152238	3.616859545	3.362172173	3.482767986	3.510725885	3.450518934	4.427107147	3.798199168	4.202317245	3.368371458	3.609263875	3.09809998	3.682355144	3.383834329	3.252333384	3.161765566	3.380751546	2.936407928	3.414857616	3.176850489	2.960760523	3.261897028	2.915240979	3.010113527	3.402370247	2.906499291	3.058354167
SPTY2D1	1.91790846281813e-06	7.957437277	7.718138138	7.192977603	7.479884348	7.71401558	7.88774337	8.219073875	8.059925939	7.807498418	7.881829037	7.657799336	7.836586186	7.698399536	8.016315942	8.192032376	7.909492384	8.098123977	7.750454284	7.986847236	8.027095777	8.243217818	7.80546548	7.63231582	7.227219958	7.561892926	7.642807269	7.722947047	7.592512257	8.048980177	6.786289283	7.806929971	7.690668166	7.849757512	8.970239865	8.463208181	8.222253997	8.41905413	8.315387073	8.970141839	8.42786313	8.193376016	8.304266841	7.933147279	8.302216467	8.046040703	8.020609934	8.492967355	8.673962992
YAF2	2.02756944819722e-06	4.230739905	4.936929232	4.729514642	4.995790422	4.921303596	4.755555206	5.044809345	5.454630846	5.24544287	5.386707398	5.41129059	5.131859974	5.596243973	5.176648222	5.929309191	5.737219135	4.811791276	6.051614143	6.036369582	5.779457047	5.787783572	5.676981533	5.660674826	5.343308842	5.270083368	5.44748903	5.29495762	5.454197622	5.600493294	5.320782644	5.467229987	5.67017953	5.677454528	6.066304688	5.274624764	5.237020218	5.820782664	6.383475908	6.235348819	5.955128443	6.454061872	6.181316404	5.994012928	6.495580559	6.114613045	6.386637209	6.05529472	6.218937578
LOC100507560	2.28717284311168e-06	4.126077948	4.642781128	5.458637318	4.881897646	4.552304603	4.770863801	4.600810079	4.536710354	4.797095806	4.59017882	5.818321795	4.666248095	4.8036341	5.513661773	4.717061557	5.021305773	4.105875895	4.942749479	4.846994503	4.910975379	4.837310681	4.769169177	4.594118755	4.612508844	4.911552234	4.033937446	4.575654699	5.738411184	4.24001645	4.912392532	4.561542509	4.937676076	5.548895508	6.042930806	5.948566013	5.70031989	5.392044509	6.172272441	6.613959456	5.769605717	5.912286981	5.161965382	5.689365893	5.314554535	4.899793755	5.018681104	5.102308814	5.089310833
SPIN4	2.28717284311168e-06	8.418678586	8.501103857	8.383892058	8.468007284	8.589637933	8.351660325	9.220273892	8.771463682	9.109281424	8.580975512	8.648221397	8.835937489	8.600907643	9.12250131	9.526195536	9.284135291	8.728722377	8.879617126	9.405853873	9.230454473	8.90603216	9.180231719	9.134738261	9.29761531	9.085305799	9.210753754	9.081145679	7.836916408	9.056268091	7.775107178	8.742571936	8.825962952	8.814699408	9.090075316	9.135233574	9.291007195	8.933449559	9.475434402	9.461807656	9.821190085	10.08559679	9.939640723	9.759497821	9.82030686	9.496108207	9.712559448	9.942628394	9.624008273
LOC731157	2.29295711234914e-06	2.952559837	3.505401164	3.257607046	3.969297741	3.289049993	4.25493442	3.816838054	2.575370671	3.164048704	2.327101197	3.351583975	2.932782169	2.814623304	3.029307259	2.952061656	3.466877528	3.01614961	3.609018965	3.024218064	3.897070098	3.390945634	3.172719015	3.197059895	2.901397464	3.112055459	3.405048076	3.063803548	2.998141524	3.296144333	3.96334182	3.217000183	3.126270343	4.879824355	4.112927275	3.680068638	4.610190911	3.297165175	3.712225938	4.303810948	3.666611549	4.06404613	4.584494815	4.003936255	3.743509223	3.648837192	3.797444198	3.506186026	4.065862473
RETSAT	2.33021212246625e-06	9.071818885	9.009749014	8.633705004	9.222264931	8.576792493	9.411239664	9.70436771	9.680166578	9.401704877	9.204498432	9.14072751	8.801348624	9.633816361	9.417370621	9.018573766	9.255958695	9.157423379	9.293000728	8.585860397	9.16510037	9.74407748	9.180733546	8.941166729	8.945056151	9.111875351	9.1421018	9.104802541	9.555551195	9.587461658	9.528236354	8.955935058	9.644970482	9.928120523	9.681151639	10.56832744	10.01774559	10.09258282	9.750698993	9.94866196	9.884838398	9.471187711	9.889789976	9.565730896	9.615205365	9.287052584	9.526861323	9.613837075	10.01013579
LOC440117	2.52608516904004e-06	2.537767312	2.609309083	2.862100062	2.496127459	2.713666352	2.744303399	2.336127369	2.727217508	2.927648877	2.343596782	2.589463144	2.960149445	2.815516351	2.652062381	2.627035866	2.595396485	2.385123254	2.589563743	2.821511571	2.547638293	2.404132925	2.642256223	2.573300859	2.225327953	2.5160473	2.440062836	2.358735638	2.315197107	2.578893319	3.374838009	2.527348686	2.496621761	3.083952563	3.147402719	3.228625386	3.209278845	3.145561927	3.701509292	3.362452255	3.356785623	5.264532862	3.190099847	3.744113451	2.761662459	3.149732594	3.084880898	3.072843599	2.896180828
LYL1	2.55378499130947e-06	5.361963402	5.447588286	4.984751078	4.833646702	5.086896701	4.276762664	5.124260399	4.758046106	4.358804616	5.347900696	3.653738632	4.277628462	4.605067033	4.650129786	4.0967573	4.294268893	5.216163153	4.530473339	4.473623849	4.834597008	5.030745282	5.105677819	4.900448193	4.799637379	4.710704596	4.397332199	4.818313168	5.168721416	4.625260774	5.07554878	4.930867473	4.458475324	5.988778144	5.282258895	6.242441422	5.414429428	5.144738144	4.986958843	5.20895216	5.064459267	5.631229172	5.413405993	5.290778985	5.290778985	5.761456761	5.652913254	5.484296055	5.622987286
OR52A1	2.56196158795464e-06	2.598814996	2.475798176	2.749074556	2.849170496	2.609996874	3.05281476	2.319088377	2.436319639	2.820310074	2.06237795	2.717406451	2.195712137	2.802685716	3.038185464	2.608403683	2.517274372	2.476480555	2.615677011	2.378767682	2.441311695	3.072111899	2.804287791	2.804287791	2.886200593	2.866323391	2.678629062	3.376386704	3.315983434	2.524364254	2.805148867	2.947811362	2.655470358	3.195521946	3.383818778	4.173766737	3.171149944	2.973635075	2.9601173	3.089869924	3.039332177	3.352110375	2.865181384	3.032255588	3.008843781	3.651794996	3.912800766	3.21332369	2.989056206
HSD3B2	2.5744903248328e-06	2.45963777	2.30662671	2.414178259	2.874894296	2.944949163	2.233283289	3.215837998	2.69572838	2.314758488	1.903102846	2.36760987	2.599441751	2.284143925	2.454659233	2.557439328	2.5953718	2.267042282	2.695444822	2.393342151	2.657428304	2.807129935	2.530939591	2.403417348	2.828913203	2.350636148	2.597630906	2.654774667	2.511420719	2.305435426	2.751187912	2.98234653	2.550439416	2.787378431	3.072412487	3.068230164	2.771993356	4.367480521	2.920143136	3.108044666	3.158496739	2.97860756	2.731186165	2.897733644	3.00906836	3.026244086	3.24551852	3.050371716	3.04557438
PAX4	2.83781655957835e-06	4.042536407	4.381724585	4.916385079	4.694479094	4.166813037	4.117655525	4.136337631	3.485046406	4.772401403	5.029083872	3.850614954	3.608421668	3.984177231	4.528306058	4.845537939	4.541789321	3.121182825	3.428897252	4.240870816	3.591135234	3.998824459	4.015350673	3.86776603	3.196896669	3.968352827	4.348823414	4.1175405	4.224370206	4.205846887	4.113682363	3.989313807	4.238372999	5.877408899	5.675152284	5.033147996	5.148778686	4.163871553	4.137007565	5.712038761	4.915533879	6.021384474	6.643520778	5.422057811	6.01704388	5.124265989	5.127149152	4.845000687	4.542870742
C6orf57	3.08636261767424e-06	6.647620122	7.138658363	7.480797183	6.765258246	6.280544318	6.213474571	6.142083894	7.172053524	7.217208682	6.181350772	7.056777429	6.440147382	7.093882106	7.320242167	7.439571235	7.387466282	6.036429452	6.750093116	6.441704186	6.942083179	6.807439626	6.852099901	6.835573086	6.282283127	6.591944628	7.225890552	6.700436136	6.417080925	6.630449879	5.975568215	6.820989649	6.530495931	7.801919759	8.174601444	7.53875265	7.641090539	6.734982188	8.408882387	8.196429411	8.735468764	7.971903805	7.671412861	6.932095198	6.704109482	7.422273456	7.458154388	7.615336401	7.819583456
DHRS7C	3.12447342839609e-06	4.991822681	4.576744396	4.762496326	4.562764378	5.056597635	4.885736567	4.965652328	5.133219721	4.047000901	4.329942924	4.420793943	3.835325006	4.897604961	4.526260531	4.362337349	4.653883351	4.213970831	4.687103226	4.19354249	4.206757789	5.062618553	4.232109036	4.762915406	4.108583028	4.431755348	4.206757789	4.668864229	4.566785111	3.916395094	4.89961674	4.501380612	4.564197362	6.95054128	5.360849605	5.537447467	5.208863602	5.493985635	5.33961454	5.076275666	4.767946624	5.166386512	5.037160714	5.000700903	4.782523905	5.482536895	5.385946258	4.997967109	4.761978766
THEG5	3.18379980651911e-06	3.611495958	3.699212345	3.431730683	3.005408882	3.290800845	3.342468892	3.253914234	3.40348038	3.298311918	2.855033561	2.743168075	2.875326546	3.426643744	3.231011232	3.374279337	3.164089367	3.105979566	3.494021389	3.042602453	3.117268914	3.372271605	3.441101974	3.160912398	2.941994945	2.791480433	2.996858573	3.313217757	3.805716212	2.943946869	3.684594577	3.174571037	2.760295005	3.692985065	4.032619313	3.513669187	4.234604158	3.815383368	3.587809714	4.029091521	4.252876519	3.480459475	3.806479197	3.773382713	3.469701939	3.314733999	3.2521925	3.617239102	3.450954054
LOC147791	3.3090065097744e-06	4.917085907	4.928595415	4.602021621	5.395921158	4.902928131	5.343834524	4.489336054	4.05354177	5.249047635	3.802009058	4.879940034	5.293344055	5.23916544	5.010745645	5.319687805	4.766910543	4.995015237	5.425855932	5.141283004	4.969216346	5.168362159	4.900723855	5.181237283	5.019625987	4.737542037	4.70207214	5.232772953	5.369132832	4.993620767	4.721885856	5.07565522	4.996949213	5.571433293	6.128281492	6.09659319	5.723241579	4.725830023	5.740259668	5.511834004	5.915447743	5.873743655	5.416512681	5.493511613	5.298309896	5.137921826	5.675943261	5.601510775	5.625413154
GRIP1	3.56398409707391e-06	5.475600567	5.709616228	5.735375231	5.856970661	6.302553829	5.959272948	5.976654284	5.363828766	5.895221736	5.760350686	5.848195897	5.683225966	5.336545667	6.203408322	6.10562496	5.761996352	5.494473097	5.700657245	5.78905969	5.985893051	5.667780264	5.841676009	6.053805832	5.642440825	5.781353436	5.612377896	5.862113702	5.660517347	6.131099281	5.362396094	6.11777476	5.872696751	5.763422409	6.585540077	6.347051581	6.118009234	6.196326432	6.15092428	6.929894123	6.26111845	6.436111856	6.211797251	5.916337207	5.799488307	6.108737771	6.72439987	6.567235884	6.570515837
DNAAF3	3.62779555950707e-06	4.060464514	4.539395742	5.556061746	4.526886241	4.466927819	4.774332688	5.306680999	4.641523058	3.984700135	5.362404743	4.390922599	4.477983083	3.71006353	4.379928408	4.057968731	4.229307248	4.448388423	5.371985482	3.897814167	4.18273006	4.12836597	4.151138473	4.323621508	5.063203062	4.484314627	4.106878092	4.563870151	4.092280701	4.359542015	5.290640836	4.434501857	4.234220439	5.477835975	5.156110358	4.996773073	5.563818329	5.53649185	4.802925921	4.86483785	5.008185758	5.273711796	5.273711796	5.380463662	5.686917323	5.185779647	4.940373552	4.900856791	5.160457261
CMTM7	3.66060330974002e-06	5.616048369	5.288139527	5.666809791	5.886619562	6.037198693	5.7812499	6.549946564	6.050201633	5.713806372	6.775101005	5.717752265	6.378592918	5.674752696	5.695617276	5.644939734	6.407825665	6.370021284	5.952240518	5.939794292	6.059778068	5.531335238	5.850108592	5.641147044	6.744426095	6.070935297	6.030722604	5.609781265	6.020498929	5.694250593	6.086930114	6.01424139	5.762687602	6.960114238	6.471928056	7.223783451	6.449047027	6.7137392	6.759853341	5.981494322	6.445836887	6.406565622	6.574598639	6.803179557	5.931221589	6.635536589	6.342802391	6.30589347	6.592348637
KCNS1	4.85774505413828e-06	3.563066963	3.382478554	3.617282412	4.714344865	3.541538991	3.294312878	3.488703382	2.985833484	3.495099808	4.917097593	3.225952705	3.733715646	3.620985648	3.449869767	3.588972316	3.135171913	5.52595466	3.420928235	3.352145633	5.157922462	3.203642143	3.523085023	3.188712901	5.00377779	3.424616669	3.160513712	3.462407388	3.685035321	3.225952705	3.823006804	3.45205546	3.116852414	4.570873904	4.755489658	5.494666183	4.332361047	4.70412251	4.4761547	4.32116455	3.987136436	4.19686924	4.382750419	6.516729978	5.299090991	4.769544772	4.088964908	4.595925752	4.802587166
NFAM1	4.96986398711476e-06	5.633109551	5.758169729	5.88026355	6.145858016	5.965916036	5.562076088	5.718527187	5.818129884	5.391246044	6.508986587	4.958545233	5.253374696	5.399224343	5.575999704	5.631053218	5.748147332	5.460255675	5.791476462	5.310588449	5.375222183	5.776858244	5.622127894	5.518952672	5.897616089	5.480239924	5.59370625	5.494025776	5.751228257	5.515317906	6.082653655	5.496512634	5.590025413	6.136571564	6.660298835	6.253084991	5.971679209	6.132723886	5.735992598	6.094437335	5.836000468	6.091973626	5.98545365	6.355309796	5.953814905	6.503511258	6.195580388	5.834288173	5.780579978
MSI1	5.11814157364662e-06	4.936604174	5.261047453	5.416045522	5.102911152	4.741315834	4.925738476	4.795671758	4.630611664	4.78850851	4.440348455	4.69575981	4.432360839	4.687793186	5.075139071	4.677514457	4.922845003	4.761570619	3.931580941	4.918035328	4.945414828	4.835664702	5.071881895	5.308705455	4.405887316	4.323965248	3.997590864	5.593561218	4.670117614	4.505254032	5.395116551	5.509133994	4.829364612	5.448476649	5.405466552	5.489651879	5.84810022	5.480494916	5.218468113	5.753356303	5.88970917	5.702238651	5.419452295	5.502860943	5.312630271	5.725308155	5.592557564	5.436538955	5.13895137
CACNB4	5.1347322008843e-06	3.368366173	3.085492011	3.03706614	2.833822989	3.554309226	3.218043648	3.113912963	3.0331769	3.168776333	4.324269934	4.057558879	3.801604252	3.409738549	3.141543428	3.080120473	3.153214732	3.243918868	3.636165032	3.522211121	2.850616786	3.430656309	3.406921355	3.385376163	3.657761153	3.006258609	3.224781076	3.018865788	3.297627831	2.931101115	3.57602031	3.19443543	3.214404649	3.449065029	3.736172821	3.523005219	3.932438478	3.872538676	3.946920119	3.849584352	3.641209615	3.683095157	3.680914995	4.091902362	4.580781637	3.921511202	3.83815085	3.874196205	3.699822336
SLC22A11	5.32969235996775e-06	3.295360987	2.987964741	2.962895575	3.316430145	3.059069023	3.112626431	3.208622002	3.664321428	3.011821365	2.739016107	2.754238546	2.951218569	3.086736319	3.045100664	3.257812388	3.480630476	2.998187583	2.750311417	2.992501489	2.49717622	2.887302418	2.969437136	2.78753382	2.816341346	2.628198902	2.622876661	3.292158021	3.080360508	2.534675444	3.140946065	2.982353956	3.376017636	3.835610527	3.852075856	4.178234377	4.168335979	3.411116123	3.300617219	3.266939381	3.338734975	3.830906932	3.213854772	3.308576703	3.347653659	3.192930374	3.194911324	3.535514215	3.206536169
CTLA4	5.42458412139761e-06	4.331528091	3.982993574	4.079932705	4.19506728	4.084759711	4.137403889	4.167841995	4.317501284	3.823251729	4.90942579	3.872130971	3.783134726	3.856133109	4.065256635	3.958533109	3.967857276	4.276570545	4.043299479	3.994305258	3.822257348	4.011896175	4.24249158	4.260435705	5.032819571	3.739807629	3.941835109	3.98877747	4.204355033	3.676461879	4.446838892	3.901623403	3.80051797	4.87236103	5.043426354	4.859581703	4.599285518	4.549346598	4.399314239	4.406634584	4.164376146	4.607064633	4.372728686	4.735567226	4.138598393	4.666837866	4.920854621	4.324034219	4.586132052
HLA-F-AS1	5.48619665568756e-06	4.99695264	4.689336736	5.173754677	5.209273438	5.60467437	5.343852252	5.673020277	5.728212345	5.186799086	5.679958001	4.980338539	4.919786656	4.945975341	5.080121434	5.068618822	4.739695979	5.870837145	5.090166802	4.965713429	4.878585159	4.911879535	4.944882896	5.132092313	5.789037805	5.033605407	5.251277426	5.114722464	5.505187295	5.074602411	5.104098292	4.969621047	4.814279445	5.657951417	5.83756127	5.43232203	5.738529251	5.816778235	5.582431236	4.989701571	5.882157206	5.760959189	5.419553875	5.644370409	5.624187677	5.606273214	5.753110671	5.638475061	5.913300323
CEP104	5.5605895752903e-06	6.879730466	7.373774075	7.161281264	7.034290956	7.635165928	7.158480115	7.027453621	7.36705172	7.758385445	6.709855474	7.755372357	7.65100825	7.592550624	7.53505724	7.687440612	7.675749125	7.370764031	6.936979843	7.627091615	7.364841736	7.552194638	7.435358103	7.413137112	7.314158349	7.806931614	7.307699781	7.69531167	6.94300517	7.361183806	6.758602164	7.068851594	7.221021745	8.155743809	7.629679145	7.607143446	7.577409279	7.962494343	8.514032544	7.812566911	7.784688352	7.961551106	7.880504276	7.822357934	8.270157179	8.021305127	7.705651704	8.170116432	8.066424441
C4orf47	5.58065108024413e-06	4.626134925	4.930499164	3.548372795	4.834704754	4.345066565	4.196976484	5.361285207	4.260349327	5.274831235	5.933285785	6.077476898	5.44063495	4.645992281	5.137523833	5.045385261	5.55033609	5.124719686	5.407792616	5.222058924	4.741776277	5.070894003	4.739633152	4.313641271	6.032436509	5.256266202	4.893213834	4.520849752	4.775426252	5.086948826	5.590145539	6.060945583	4.924784432	6.363733103	6.073955877	6.322712466	5.633852037	5.975296384	5.93112571	5.69907625	5.864306489	7.830486485	5.653882317	7.224750648	5.739843489	5.70820668	5.20757336	5.501681552	5.933171245
MIR143HG	6.4913202021465e-06	4.137354719	3.456449435	3.855460708	3.922462341	3.618966681	3.520031522	3.482321381	3.38597369	3.063292889	4.65344468	3.049020429	3.100241445	3.374301889	3.054022824	3.134025569	3.426241775	4.537459339	3.433864754	3.63386526	3.50705002	3.644962254	3.850009703	3.771559327	4.244033733	5.466438113	3.705836528	3.979076987	4.398637723	3.845556483	3.550117355	3.641099266	3.342888032	4.551006088	4.669699372	4.3218887	3.672496031	4.38744777	3.636198622	4.344561792	3.907008298	4.799068671	4.852295745	5.339811111	4.686904816	4.926022031	4.660629407	5.046333723	5.362448842
MCTP2	6.5826717034444e-06	7.232839409	7.980453537	7.836266544	7.391031896	7.369131897	7.624067627	7.623279088	7.180367161	8.093296252	7.645545271	8.298016133	7.717468897	8.059869119	8.221254925	8.076465105	8.05861527	7.547854598	7.455788228	8.542457	7.904631383	8.046382587	7.821057958	7.560525275	7.768590566	8.04961327	8.470826315	7.679636711	8.021088594	7.99596394	7.501229733	7.768128401	8.266798503	8.154768918	8.033307201	7.985990204	8.404023694	7.879576201	8.205956048	8.856806742	8.403735522	8.728010082	8.397169078	8.523720015	8.328393443	8.191540103	8.827802201	8.438693487	8.4852801
HLA-C	6.64205158806135e-06	11.31397365	10.75312018	10.52544424	10.86510855	10.96318022	10.34462058	10.95674084	11.00634098	11.01062002	11.86102306	10.68401811	10.60274108	10.81022201	10.90721367	10.69532321	10.78114363	11.24402299	10.43307369	10.11802797	10.88883109	10.72393226	10.66634726	11.00547783	10.94396323	10.96251773	11.04132341	10.7781456	10.48900265	10.65517459	10.54397377	10.79230037	10.93711527	11.30753725	11.4150542	11.11545824	10.87567207	11.18889183	12.05003864	11.19422239	11.21919941	11.16409178	11.18262631	11.39341277	11.01782277	11.75058396	11.49168357	11.17287633	11.29305094
LINC00922	6.70071801681118e-06	3.1646366	3.392198457	2.723987518	2.906906547	3.359267851	3.25572275	3.158583894	3.139219072	2.952559837	4.398250912	3.107677782	2.816667197	3.070662887	3.13186967	3.132241836	3.131579425	2.901931476	3.410510248	2.89566758	2.993226843	3.151531942	3.167936309	3.452859948	3.349437577	3.395707039	2.985005051	3.075724887	2.483976948	3.003955435	3.315504572	3.378729701	3.053674904	3.524478242	3.74550547	3.751631767	3.40414342	4.091931736	3.549626233	4.274930093	3.6499501	3.614380098	3.658857691	3.562782123	3.400388534	3.762385591	3.78958739	3.57135386	3.559926389
PARP14	7.08880357635675e-06	6.889147646	6.839431884	6.881823988	6.742803735	7.467793235	6.540567897	6.204118579	6.881394287	7.351512677	7.163695036	6.427226367	6.659451591	7.066478696	6.856982616	6.504705892	7.357074285	6.927272157	7.470012177	7.032244861	7.204810006	6.928140948	7.183342653	7.112858454	7.610653807	6.949310384	7.09906053	6.956359227	6.92453887	6.846038611	6.82427305	7.040147188	7.061924645	7.257529124	7.0227546	7.44415691	7.098756682	7.467179083	7.900227862	7.100098227	7.339165688	7.793411227	7.545498029	7.302630209	7.33045874	7.689679023	7.694166798	7.339523133	7.577800126
GIF	7.83474067337315e-06	4.990513083	2.957120134	2.790702348	2.514867249	2.774901401	2.841377342	2.828472065	2.871501495	3.339016617	3.766762195	2.790702348	3.022241068	3.173781309	2.90740879	3.034925918	3.055757905	3.246037132	2.991413956	3.001569089	2.785694378	3.094333116	2.928423816	3.241513261	4.207516919	3.821719332	3.487750321	2.790315937	2.88369851	2.537129226	2.710144995	2.574651146	3.463081217	3.511858496	4.257897803	3.553367321	3.45667559	3.483004016	3.797007421	3.594608421	3.810234547	3.797920063	5.120885756	5.194724378	4.920848163	6.547119806	3.851136538	3.892449337	3.617910695
ACBD3	8.26787744905313e-06	9.034091802	8.427065045	9.218739261	9.04637986	9.048180446	8.422314557	9.067691917	8.712369661	9.357277403	8.938586696	9.49054313	9.1095074	8.160991369	8.701134363	8.339708056	9.306095571	8.607078477	8.465188223	8.731177638	8.77920135	8.483417077	8.906393131	9.149351812	8.414275398	8.821832925	8.956283006	8.57485817	8.739240654	8.276345729	8.569257005	8.496387203	9.112690806	9.865261988	9.487631427	9.490332835	9.508214119	9.57293206	9.859288147	9.684129406	9.026991682	9.445034482	9.552136524	8.865624833	9.431520186	9.517962182	9.300713127	9.404280842	8.813408633
PTPN7	8.51945813584262e-06	4.746717153	3.970431652	3.774529882	4.272055635	4.210687608	3.949005931	3.867559199	3.955863796	3.617103076	5.307846457	3.776350044	3.668840759	3.766594106	4.029863732	4.560046082	3.947154809	4.59057152	4.333453906	3.728109162	4.040943309	3.825131163	4.023284602	4.003301796	4.756967577	3.76408944	4.183237718	4.04777763	4.115534513	3.90415102	4.330235498	3.669336772	3.930856994	4.804992306	5.036656967	4.693145891	4.410962477	4.767641522	4.897966783	4.180650882	4.100785655	4.731833741	4.461868187	5.098038971	4.488624985	5.213155056	4.748103449	4.172487298	4.57559262
G0S2	9.03466409219187e-06	8.656044333	8.543559785	8.664275886	8.065350411	9.276404959	8.613043115	9.339758596	8.744678537	9.849139397	8.825808271	7.934836553	9.411479694	9.910659926	9.347613021	9.210427533	8.460418735	8.480220667	9.029788775	8.107448487	8.911629281	9.257996714	8.852798731	8.956572678	9.564007114	9.574088468	9.074272016	8.940895954	7.901966093	8.917109459	9.276476461	8.674678772	8.038584991	9.197710196	9.267523813	9.827506448	9.02066129	9.576538373	10.033124	10.0387962	10.01076156	9.359377724	9.823098817	9.454510041	9.746548125	9.393820453	9.953781592	10.51868716	9.565466647
LOC100127940	9.2964848357565e-06	3.268051614	3.100526542	2.713637881	2.829587684	3.425528298	2.980586793	2.640298803	2.830171987	2.782340558	2.892640443	2.913153303	3.021108266	2.920290329	3.216383099	3.195134018	2.840874743	3.291117474	2.878695331	2.599009736	3.25817191	3.042422084	2.874701123	2.91390515	3.561374351	2.897166997	3.540335235	2.907432029	4.252868201	2.807956574	3.870460768	3.146059616	3.000407533	3.79075296	5.702969609	5.084240333	3.263664771	3.70964031	3.6564393	3.273491379	3.666191249	3.212523719	4.026039862	4.165266282	3.360407162	3.929074012	3.322194571	3.458676268	3.744369103
CXorf30	1.00721735110429e-05	3.547662561	3.305295885	3.617282412	3.708314017	3.431283817	3.906072564	3.029067126	3.22478972	3.560316271	2.817737052	3.946046448	3.964006047	4.218106	3.948669269	4.251560892	3.461975954	4.152543708	3.550932581	3.658755769	2.842910113	3.954081323	3.094075129	3.145769262	3.651281753	4.194914006	3.539270376	3.838938425	3.788639794	3.782340268	3.991279224	3.360985833	3.775595828	4.451014595	4.16963504	4.444804195	4.270006809	3.896176911	4.302018098	3.97723593	4.1780411	3.987454385	3.921711611	5.412890412	4.34909973	3.738023371	4.341012616	4.373112655	3.656911657
ADAMTS10	1.04055876527852e-05	5.392284288	5.322655348	5.551716511	5.421815494	5.229194575	5.430749475	5.659338561	5.241217762	4.674370774	5.189781198	5.015896612	5.151801481	4.72503944	4.926123129	5.228770579	4.793005349	5.247328879	5.393693177	4.755739671	5.129324667	5.248535333	4.813367688	5.073124885	5.123811931	5.001809091	4.975759717	5.313489397	5.407065234	4.83166917	5.736286905	5.257595987	5.000012201	5.907326681	6.147716297	5.718457748	6.916799014	6.016525661	5.529278503	5.369695414	5.263579084	5.669222533	5.591806913	5.615675994	5.703954036	5.41294864	5.181680242	5.624172233	5.750873031
SHCBP1	1.08139724827752e-05	1.60142631	1.858362646	1.690862019	1.666485228	1.563141873	1.958129308	2.192325918	2.182484854	1.547762808	3.305164293	1.817590229	1.674261982	2.157280552	2.958119123	1.979168009	1.749142183	2.097181021	1.797385621	1.961194175	1.984332182	2.224978631	2.253759786	1.978950919	2.382941154	2.21962752	2.078082808	1.990781414	2.10692553	1.934024718	1.690778009	1.880039241	1.7144223	2.053204515	4.594486096	2.270285487	2.64496352	3.415025691	2.235290478	2.498550286	2.819082787	2.17240826	2.763476055	3.076993428	2.468675196	3.213738541	2.643374513	2.324877729	2.875388547
KIAA1841	1.09730312560114e-05	6.131768991	6.223908377	6.070663156	6.110961059	5.948311143	5.270947676	5.762888769	5.143986629	5.713255411	5.647152307	5.502844952	5.7600224	5.687147019	6.294084352	6.420578225	5.7057366	6.009665043	5.852537854	6.057902784	6.00132461	5.977725358	6.039625714	5.406226536	5.752939273	5.714297213	5.726974006	6.118487304	6.045595821	5.932692604	5.365905922	6.028864662	5.675045532	6.366997378	6.199549634	6.583336777	6.301995576	5.714403187	6.149208459	6.765131062	6.582195288	6.820871917	6.232848626	6.612110943	6.429427874	6.047493309	6.011958895	6.213663288	6.604454308
IL21R	1.1343618646761e-05	3.766925552	3.976336012	4.209018736	4.17032393	3.837895618	4.355465825	3.694011523	3.658171405	3.703391419	5.376350178	3.804325655	3.427265559	3.866825362	3.999081973	3.837283343	3.878150449	3.736549455	3.895523859	4.065583834	3.722107806	3.798718053	3.828779461	3.796821414	4.043438295	3.893344956	3.652614159	3.768374425	4.095421575	3.604855067	3.697056445	3.642713648	3.958708588	4.29493492	4.758608216	4.57723138	4.323466324	4.309500725	4.136601367	4.336207899	4.333828682	4.537808992	4.372935684	4.289255371	4.218015712	4.357484217	4.614181022	4.248275898	4.249522823
LRRIQ1	1.17387648849822e-05	3.627778587	2.863087933	2.857785434	2.956347299	2.572047648	2.979281891	2.633859407	2.435675504	3.065241777	2.760835125	3.31232985	3.654578589	3.068608936	2.682520932	3.505224091	2.760835125	2.772819068	2.881421633	2.613119253	2.20941954	2.853677356	2.933553769	2.766745262	3.568113086	2.588170428	3.178230748	2.702689803	2.902921216	2.502848052	3.277474722	2.618265133	2.872502942	4.532840578	4.396475966	3.110108609	3.166745913	3.675174101	4.123977392	3.753332026	4.143351107	3.53434624	3.571108633	3.624649807	3.916575628	3.112624085	3.411116123	2.766658291	3.142176354
LOC145678	1.20393113659545e-05	2.823107525	2.958309496	3.377787873	3.318695268	2.382252283	3.993594052	2.976286435	2.695444822	2.446908589	2.677852379	3.031214903	2.801531526	2.938006826	2.711129214	2.692105459	2.831708851	2.683205511	2.514340205	2.520191908	2.377753737	2.773969983	2.609964333	2.758837991	2.750131332	2.833490112	2.177206693	3.449167106	2.524018241	3.459474361	2.660905466	2.618614333	2.688503921	3.999011808	3.453021817	3.598971869	3.41196897	3.261897028	3.502180213	3.429265243	3.658780278	3.267732597	3.477563726	3.052256027	3.044477809	3.283777065	3.450530957	2.945003118	3.538341842
CRLF2	1.21273207639201e-05	3.659725047	3.961316171	3.391744353	4.03471126	3.645447279	3.494960854	3.257315754	3.503437114	3.462366754	2.971384936	3.276598783	3.463348287	3.49812039	3.279014125	3.473006343	3.557403336	3.836640732	3.316931771	3.337619072	3.495751834	3.530344343	3.602409668	3.727164457	3.372794167	3.657628224	4.171828364	3.379047805	3.82325139	3.280171945	3.510885247	3.66623563	3.147235697	4.948079227	4.005111114	4.414951647	4.769510043	3.723417922	3.458431077	3.941061606	4.150636458	3.718261908	3.642891531	3.478300329	3.832900793	4.078854053	4.332296834	3.96737105	4.311257819
TNFRSF11B	1.24186059984567e-05	3.575773069	3.837207175	3.684567841	4.335931431	3.728453175	4.239030081	3.951828474	4.297051917	3.964652041	6.909084422	5.747745069	4.02934429	4.236245657	4.102803692	4.097742529	4.400516727	4.603690135	4.059173299	3.932787975	4.52765609	4.424980629	4.228527681	5.275895723	4.752685653	4.142823706	4.560233213	3.891474024	4.197225841	3.88989947	4.470555118	3.732217363	3.879645313	4.450635859	6.169124472	4.594873357	4.333305962	4.912082315	5.812496387	4.942589317	4.899321728	6.201029792	5.434119234	6.932642716	5.885245516	5.833671429	4.732443869	4.985172401	5.224669487
ACR	1.37283198513245e-05	3.605256792	4.20617378	4.20617378	3.694488136	3.67808768	3.879216575	4.089254496	4.174585114	3.923935459	3.576973005	3.944118558	4.275149896	3.954788081	4.441174387	3.712098145	3.922041559	3.883029659	4.270400799	4.005011646	3.739900941	3.916188113	3.798970422	3.791761711	3.758332759	4.0695702	3.888527077	4.010787426	4.092162663	3.691762546	5.009589913	3.682933721	4.110486854	4.498426491	4.582810897	5.032392138	4.504214717	4.822612606	4.072489323	4.253768439	4.464738282	4.404244689	4.14471632	4.279421519	4.296371992	4.85244493	4.27763371	4.489273077	4.918049044
EVPL	1.43079564410084e-05	4.293842397	4.785106574	4.92557139	4.902865077	5.058846856	5.284645722	5.986986464	4.810245295	4.659392365	4.847452536	4.570913119	4.812561664	4.719965402	5.626703679	4.453409986	4.703803127	5.190727478	4.838651881	4.615056597	4.794531697	4.410760048	4.96974546	4.655619237	5.059534136	4.823844605	4.953995762	4.443948914	5.22626288	4.856543936	5.195248078	4.88594286	4.520502337	5.994183949	6.261217579	5.931223205	5.759971272	6.011452956	5.368967457	5.016745358	5.033148178	5.548844669	5.108220079	5.08176956	5.47131196	5.420131589	5.174431454	5.553630122	5.475477722
LOC101927027	1.45907761321619e-05	6.545516394	6.9181277	6.297355361	6.435847848	6.696257928	6.817439635	6.175664059	6.582185812	7.277646758	6.59703148	7.250632248	7.303142565	7.206501651	6.907273943	7.058153759	7.351862646	6.849173241	6.667414868	7.270683008	6.816587762	6.633468425	6.585139196	6.621032398	6.833315442	6.74386786	6.952596139	6.584061119	6.561470207	6.693657496	6.013337012	6.698694278	6.989871771	7.418625528	7.165827721	7.121348637	7.381377106	6.950206148	7.478579124	7.470629917	7.726975794	7.405492761	7.487992243	7.192535062	7.639481042	7.009934195	7.167589225	7.417312861	7.342632459
LOC441601	1.52390433096678e-05	2.199245732	2.39104854	2.220743794	2.271395699	2.292693399	3.083595081	2.659238924	2.017570241	2.228541884	1.948938884	2.131328346	1.986913917	2.225327953	2.248972527	2.297298777	2.260242177	2.142751189	2.449843733	2.205996378	2.104823095	3.412338402	2.776417299	2.44264824	2.273477033	2.336932924	2.054228885	2.069461837	2.629738525	2.05844261	2.763084563	2.107001893	2.110118455	2.661571898	2.891590791	3.623450456	2.829549634	2.778553916	2.558957554	3.041683946	2.775520661	3.150189599	2.590801381	2.587789076	2.331033593	2.999351906	2.728992959	3.489407339	2.800746489
NRG4	1.56076861670045e-05	5.218703932	3.709361285	3.291997793	4.859097075	4.478059808	4.992708819	6.466321918	6.46344686	3.820008371	5.213927853	4.792896729	5.294056527	4.921769512	4.912640088	3.8696489	5.00532676	4.334372383	4.444596612	4.437158712	4.414967526	4.82078705	4.925176824	5.117807655	5.30187795	5.228072342	5.354121502	4.650199259	5.897313738	4.645184154	5.675803161	5.187800077	4.856338772	6.039319478	5.560330387	6.456729056	6.3039316	7.583261856	6.819979794	5.258065497	5.823935228	5.553425051	5.818467669	5.983701686	5.817091719	5.6354333	5.508374673	5.79186796	5.809802808
SUMF2	1.56986286787652e-05	9.963760964	10.54449324	10.25443089	10.08262768	10.23928465	9.861908535	10.14065684	9.791532329	10.56677995	9.076882929	10.31662332	9.990653065	10.26945747	10.30088164	10.37600847	10.50097287	10.24493211	10.50680142	10.21285201	10.51382354	10.11885356	10.32388452	10.30676707	10.27755446	10.06921154	10.30996501	10.11973588	10.17198244	10.21233098	9.914834013	10.37116366	10.34006898	10.75267028	10.77100665	11.6796712	10.77889522	10.53258677	10.86936729	10.8088148	11.05777743	10.7543442	10.83256457	10.82394697	10.60944516	10.79406236	10.60132033	10.61267875	10.27999751
CPA4	1.58613727772291e-05	5.136217957	6.354633795	5.830251868	4.943205002	5.947016913	5.311706677	6.272965027	6.029297206	4.799815673	5.284933863	5.281876716	4.724253537	5.34032968	5.119600818	6.064878345	4.986780654	5.040184363	5.375018954	5.516186616	5.54821656	6.164843675	5.73195929	5.561568866	5.491184541	6.430915577	6.2875165	5.801237707	4.647172622	6.403186495	5.234355696	5.399387967	5.589120994	6.331924135	5.742524925	6.824193513	6.798233362	5.982328005	6.332254802	5.176084582	6.252410737	6.318133748	7.226728241	6.786327972	6.322053288	6.288129484	6.717194944	6.745008951	5.957520057
CCDC102A	1.75770097213614e-05	4.806831537	4.543591743	4.800108936	4.885296959	4.807106804	4.967360471	5.506841618	5.227649252	4.186823861	5.425240001	4.481409852	4.428938402	4.291934827	4.446017576	4.513319459	4.61711416	4.410302237	5.079045238	4.623260635	4.262776664	4.682629014	4.697871876	4.917054346	4.922856388	4.588599669	4.355479639	4.881901654	5.019332071	4.769921877	5.211125551	4.430591893	4.395290402	5.703057507	4.909825143	5.356997071	5.267425598	5.563894902	4.868440617	5.222818368	4.832865661	5.381560758	5.030428647	5.356921485	4.873734442	5.405094305	4.907703484	5.002741919	5.401774176
SIX6	1.82273672986383e-05	3.684386886	3.780534515	4.20707083	3.684386886	3.460412757	4.468743753	3.428654366	3.746927286	3.721956683	3.373948899	4.193297124	3.413155039	3.22326121	3.673629684	3.83839011	3.81043577	3.537036424	3.646253298	3.206048285	3.581673408	4.477502307	3.781180688	3.317468309	3.381958281	3.406261599	3.47021426	3.790974545	3.579929914	3.712639937	3.735163154	3.765403668	3.665804832	4.214229178	3.881988982	3.869848589	4.732583454	4.238791723	4.247869392	4.259035799	4.858089909	3.988561918	4.172801189	3.717383064	4.270378545	4.192516236	4.294119629	4.06924526	4.141043743
ZNF665	1.84221845876042e-05	7.881206319	7.646871046	7.645534359	7.546120798	7.677209743	7.940808274	7.737391687	8.181332156	8.235574789	7.786765524	8.683973313	8.899330528	8.075487118	7.602840229	7.845050692	7.41590269	7.672136796	7.75474165	7.916530474	7.84491253	7.674909897	8.122570111	7.978202744	7.721229415	7.577164272	7.75355304	7.419829661	7.671537846	7.732305924	7.40348405	7.567382299	7.480580656	8.369640606	8.303190174	8.343680288	8.535205687	8.333448071	9.029764708	8.721054648	8.511932051	8.436310114	8.308662727	8.698431056	8.617484887	8.106925588	7.946355438	8.409636457	8.321099886
WFDC2	1.87094438786934e-05	6.362607216	5.421324511	5.537597803	5.958135999	5.383992737	5.02360355	5.802894484	5.52426089	5.059947137	5.792878133	4.805921932	5.313225663	4.71737063	5.468164517	5.561980215	5.443400015	5.39322445	5.513453618	5.228928064	5.214463415	5.310043942	5.35986576	5.067595642	5.817488706	5.026257244	5.61756477	5.408696981	5.641756589	4.983407337	5.176287106	5.459748557	5.447612977	6.15470079	6.2933913	6.305449775	5.3752374	6.080217042	6.251234985	5.267524676	5.900072567	6.103000349	6.129927723	6.108733712	5.323286195	6.282005211	5.855579238	5.754657357	5.614689261
CCNA2	1.91274552338623e-05	6.91058941	6.116743787	6.258224133	6.363647785	6.376093392	5.837122427	6.554716253	6.62842931	6.894857182	6.649919047	6.86796974	7.073119523	6.602057015	6.976599962	6.770361808	6.961295088	6.648499093	7.030325932	7.420409661	6.731179178	6.551105211	6.515428358	6.661094645	6.867099645	6.61478376	6.417075614	6.662086937	6.425324146	6.488281758	6.19707574	6.736095097	6.946263516	7.017523203	8.532219495	6.846790304	7.430805078	6.690003165	6.801765413	7.107392583	7.347258494	6.624074402	7.634677592	7.196182801	6.999319417	7.095308895	7.367327166	7.084264962	7.341243268
PRIM2	1.91274552338623e-05	7.749452828	7.244528703	7.100811662	7.415045987	7.6127554	7.651274176	8.255064615	7.840652778	7.48311164	7.641975535	7.046709857	7.286592898	7.031508325	8.079526466	8.357882608	7.608839037	7.678622124	7.2636356	7.679691656	7.273962492	7.284775699	7.718938142	7.189657198	7.437858575	7.427464574	7.37992991	7.186612442	7.370036059	7.599371386	7.097430103	7.36892015	7.362952551	8.299544507	8.026764029	8.064449333	8.634685288	7.612100133	8.19978774	8.357318265	7.940674905	7.315296933	8.242768639	7.945436775	7.907305339	7.628625361	7.680840584	8.116208795	7.940283835
UNC5C	1.91391920772503e-05	4.706589382	3.898750838	3.635868091	4.004694161	4.137338632	3.604152572	3.340240347	3.518943459	4.460171398	3.773983987	4.058750003	3.418223181	4.433227435	4.321534245	3.933345385	4.256403437	3.79243169	4.037056757	3.899474823	3.895590597	4.475688073	4.085552636	3.973979913	3.595524151	3.94239311	4.423993832	4.151864372	4.007211703	4.046839382	3.409160467	4.157764493	4.215135711	4.357675216	4.588931705	4.536867515	4.619952336	4.475820919	4.89196636	4.184193528	4.573685461	4.592751098	4.66048023	4.122995344	4.437065702	4.291510799	4.766195414	4.614116128	4.573438047
ALPL	1.91818724313415e-05	4.003400946	4.111811192	4.026083564	4.180877164	4.177686083	3.798420184	4.352299376	4.671224804	3.467544472	4.099589415	3.235278107	3.572674595	3.703400622	3.831474641	3.938343431	3.956224791	3.968517301	4.156917159	4.094223595	3.830723217	4.039484796	4.62875932	4.672791723	4.34492009	4.14423067	3.930440433	4.164951435	4.181871597	3.760495722	4.432645172	4.078986513	4.075498733	4.515306435	4.71537777	5.078985161	4.254857794	4.773505648	3.976866531	3.923428456	4.078701502	4.973769125	4.567990994	4.570031656	4.473771797	4.583030352	4.926211727	4.72753738	4.542806238
CCPG1	1.95817012066881e-05	7.689156083	7.712410371	8.020067876	7.906029616	7.39010306	7.909351812	8.812940326	9.159067778	7.983244085	8.406028007	8.064458188	7.435008723	7.52592595	8.440341682	8.181372984	8.208242666	8.044245318	8.41876208	7.879000097	7.672962522	8.362063348	7.980124766	7.961734563	8.47673856	8.120984552	7.93232827	7.694174095	7.691308585	8.117360355	7.689262329	7.876133873	7.78431693	8.633383875	8.340667657	8.470076343	8.705656142	8.645982024	8.431365058	8.553143578	8.23033215	8.43608135	8.428098685	8.299056473	8.638588982	8.482783307	8.419319203	8.629283297	8.573138836
PDZD9	2.05082905517347e-05	2.555101279	2.823244624	2.70997483	3.124103038	2.847247945	2.333694093	3.466239683	2.575370671	2.62892139	3.00307639	2.823107525	2.923914895	2.505132394	2.477169541	2.511100943	2.593711878	2.123491498	3.388993674	3.029963234	3.787413514	2.956524156	3.499340309	2.713309882	3.112145147	2.953964006	2.643279065	2.930950608	2.669702133	3.420277368	2.572563823	2.631796561	2.387033337	2.793280336	3.436921831	4.409103789	3.449894946	3.698898107	3.968574443	2.707833611	3.662728576	3.233999489	3.731607687	3.431027888	3.367118388	3.275439855	3.363992782	3.602561551	3.107576772
ZNF383	2.12468927344971e-05	6.305269188	6.138946724	6.297939254	5.749761347	5.686939168	5.695616436	6.070392476	6.224032161	6.076966569	5.871543603	5.739019582	5.589713601	6.082378047	5.925233021	6.175117086	6.295916287	6.255842646	6.925223065	6.484057366	6.308254822	7.130569452	6.552793628	6.239882968	6.217315819	6.361181391	6.161533339	6.582678778	6.907815251	6.495889456	7.057327622	6.370017574	6.807143375	6.914181555	6.914569775	6.796557265	6.980309607	6.09119045	6.42611179	6.916689355	6.729280805	7.090352978	6.967877219	6.687409001	6.698101331	6.864434928	6.808875498	6.882783029	7.028226452
C9orf47	2.13631618127468e-05	5.215271153	3.429257087	3.401958138	3.891290897	3.546474066	3.835584618	4.536839974	4.190817113	3.41729522	4.243302666	3.070943531	3.194716417	3.220586978	3.56199137	3.182788766	3.559839121	3.533949257	3.832974561	3.895586498	4.239910759	3.684948029	4.430211859	4.152227046	3.869825259	4.245014065	4.744517952	3.885756634	4.23262059	3.422886651	3.904564525	3.933986274	4.445443005	4.698817362	4.313338375	4.641095374	4.127218652	4.950591216	3.618205995	4.243014064	3.964756292	4.506149785	5.069408075	4.583594441	4.602101031	5.173876378	5.346107143	4.413793941	5.339962999
ACTR3BP2	2.13728951531826e-05	3.486035342	2.899316114	2.931621609	2.940500278	3.35890078	3.054093696	2.924510599	2.873151758	3.235185809	2.645163151	3.437876813	4.965675896	3.485772487	3.77758588	3.090115339	3.651423813	2.84518841	3.052406342	3.054965753	3.101097094	3.32656763	3.457853196	3.123033773	2.933457935	3.009421762	3.258971562	3.12001573	3.79778449	2.845451956	3.577933557	3.037766686	3.360840738	3.820231288	3.902743653	3.869848589	3.983091488	3.660900346	3.946348905	4.873368061	4.013071801	3.792390363	3.899081401	4.764607582	3.69488461	3.853112618	4.043772953	3.767063409	3.820673237
IGHV5-78	2.13728951531826e-05	2.693412373	3.436739549	3.19454164	2.667007958	3.440222069	2.801713659	2.427329917	2.340864372	2.987918224	3.360605953	3.636700683	3.747855247	3.058370093	2.819896303	2.689414843	2.804176246	2.719715604	2.815812223	2.968851485	2.957108428	2.614337039	2.737175947	2.450263891	3.788162557	2.763140719	2.671130028	2.590393654	2.749183412	2.782646306	3.058549649	2.607917411	2.807271075	2.852563865	4.832717996	3.172707483	3.777678689	3.261897028	3.452287957	3.582536632	3.944474813	2.892720363	4.06176215	5.520890135	3.942122543	3.25915593	3.689943128	3.417548721	3.23623849
SCNN1B	2.46751278858375e-05	4.164747552	4.206261679	4.315323144	4.666519411	4.481459563	4.122954439	4.970933686	4.303749501	3.382248012	3.99126288	3.851864132	3.87942099	3.761924246	4.13690262	3.859058579	3.701257744	5.269203346	4.645743363	4.03471126	4.176139955	4.168990884	4.381207597	5.028854203	4.936941803	3.930705897	3.920760909	4.391001454	4.506885949	3.870531375	4.828604534	4.165208758	4.199059581	4.661911626	4.777449334	5.048603435	5.668598013	4.73943122	4.435481597	4.444963137	4.300648863	5.257916435	4.688418825	4.696715161	5.668551478	4.82851927	5.366172065	4.695733537	5.258621383
HLA-DRB6	2.47335120978901e-05	5.668616997	5.123813473	4.787716569	5.791419215	4.262656921	5.069552357	5.691434708	5.528312019	5.281681321	6.610046688	4.750302218	4.406924007	4.233096444	4.233505349	4.95504728	4.492051911	5.87891647	4.890382629	4.91115395	4.807461473	5.204770605	5.249564154	5.497159008	5.839331203	5.444654443	5.103985169	5.258614785	4.673171643	5.273209867	5.341729459	5.135003987	4.925273738	6.080270083	6.397772686	6.163667384	5.398979352	5.857835755	5.476395028	5.621931602	5.42646342	5.637760477	5.684533528	6.298635006	5.700952886	6.135782543	5.864187724	5.64724526	5.632548098
SKIL	2.54399683690331e-05	5.940814282	6.807661488	6.028789632	6.188665431	6.472880802	5.799010098	5.852776084	6.321671151	6.159367168	7.019746358	6.096347474	6.334480296	6.346831845	6.169260428	5.930763208	5.787748728	6.154943673	6.289170928	6.103795306	6.375808316	6.000597301	6.318651895	6.575858153	6.829111924	6.030442512	6.0453561	6.354817641	5.966658917	6.053682466	5.866276185	5.830198149	5.770432457	7.042934045	7.397989495	6.38870644	6.332397691	7.055278746	6.864411355	6.184197406	6.412654069	6.920874794	6.71961664	7.045564208	7.064771799	6.763288862	6.380523802	6.184624392	6.547979835
ETS1	2.7023346763855e-05	7.630309078	7.760761771	7.06826104	7.747593825	7.695879488	7.31482491	7.366889053	7.657278676	7.748483969	8.391891991	7.574968462	7.081988653	7.793503599	8.22844203	7.799051824	7.875197	8.085632638	7.66717731	7.963776359	8.38375444	8.288244854	7.895916101	8.084525837	7.89616662	8.387965576	8.435571389	8.078036492	7.745189595	8.218691266	7.305582277	7.876713658	7.765387092	8.377438243	7.811014287	7.947391237	8.379626747	8.076505186	7.819809403	8.388356474	8.68801465	8.816290041	8.771256166	8.445249296	8.177723283	8.575463911	8.640884346	8.936303596	8.850200728
LOC142937	2.79287928354161e-05	4.167766706	4.331614755	4.628419486	4.006878956	4.713748568	4.357305693	4.981263576	4.071638779	3.907045303	3.671125027	3.940106182	3.909266914	3.597545493	4.403334678	4.042884142	4.242124163	4.269608974	4.234812873	3.954909119	4.129465854	4.304862332	4.41570209	4.489011134	4.174178242	4.108372392	3.524455248	4.381199535	3.917518835	3.796507566	4.839349829	4.030206856	3.956840279	5.026207731	4.710215153	5.111528446	4.518584936	4.478987912	4.135229992	5.213181384	4.759332078	4.432328085	4.539206981	4.711341135	4.838990995	4.756710467	4.928859354	4.561995913	4.440722978
STIM1	2.92018066662649e-05	6.310482464	6.058912052	5.891019298	6.39051653	6.921019059	6.067241734	5.984333145	5.957498117	7.030963125	6.427052736	6.419531096	6.90374686	6.721204592	7.398247955	6.235649913	6.142442909	6.348549164	6.120930183	6.378430478	6.305335813	6.466135381	6.521201727	6.351849861	6.908208877	6.742554668	6.500788864	6.365093457	5.969488584	6.322580093	6.177348855	6.30833662	6.468691716	7.211756223	6.949498229	6.644955838	7.18728628	6.732937114	7.109073359	6.945982495	7.435692883	6.671867712	7.355037292	7.066184232	6.934262157	7.401799446	6.956186617	6.657916161	7.051970024
ALDOB	2.99054876526048e-05	4.659706719	5.012388014	5.464781954	5.662145149	5.848016222	5.52818001	6.448331743	5.383451604	7.069409833	5.705313688	5.354741877	4.748632269	5.37612364	5.714920254	4.985589241	5.124149993	7.564699516	5.584175349	4.234143067	5.581100872	7.989419783	6.09367023	6.325700729	5.92959088	5.734080023	6.034054052	4.974134396	5.620114401	5.65046769	5.455412087	4.494474569	5.349960297	5.911365616	6.641216159	7.739481374	5.821460424	6.807311599	8.484500908	6.614964961	5.741875345	6.093039977	7.050564021	7.193479271	6.082919005	6.176006121	9.070508713	6.015742284	8.207402059
SMC5-AS1	3.10306947794016e-05	4.45450974	4.890832584	7.226499512	5.187984663	4.712992356	5.025348555	4.186244352	5.004764877	5.056164604	4.2887542	4.377982609	4.489769979	5.170529528	3.466239683	5.145452756	3.741920446	4.358224188	4.03155367	4.526162774	4.688756103	4.944957127	4.875762218	5.116480087	3.797421911	4.568846536	4.233249309	4.831520268	4.361602762	4.456436874	4.711562439	5.285128179	4.683431951	5.232972232	5.296328708	5.337153565	5.658466457	5.393182437	5.606046385	4.723154389	5.707267953	5.682491348	5.713300718	5.745223653	5.985450404	5.357743052	6.173039998	5.190861617	5.539437173
NKX3-2	3.58590202055198e-05	3.873627018	3.687582995	4.219286852	4.27820542	3.873391068	3.736496561	3.619297734	4.019792205	2.766386781	6.166618471	3.307585013	3.54545994	3.353288694	4.476957398	3.650491067	3.550089393	5.595743869	3.706852133	3.781620655	3.733942189	4.149582469	3.747756527	3.726444818	5.468727376	4.066401914	4.172293651	3.99856403	4.346810206	4.941374997	4.359900582	4.298406153	3.398387574	5.907551632	5.286070597	5.277520357	4.384004018	4.293025296	4.551957651	4.502090985	4.328008703	4.261189839	5.141225685	4.866960291	4.984871379	5.113339374	5.091015295	4.78533266	6.211422413
ZNF117	3.74384604057496e-05	6.871418831	7.679314263	7.021102996	7.015946872	6.810357449	6.221574478	6.512951973	7.535622012	7.560269811	6.878836309	7.291956161	7.369371921	6.750212147	6.791683711	7.561574007	7.17599057	6.999890233	7.393179618	7.814861123	7.119480943	6.641027001	6.594319009	6.908143913	7.902047506	7.195695266	7.471434439	6.639191506	7.033489382	7.103464275	6.636627373	7.054966129	6.944594953	7.871288986	7.737536625	7.532483235	7.323686532	7.203339211	7.352261068	7.439121369	7.809327759	7.801767307	7.884135924	8.144651128	8.032843063	7.253406549	7.327971584	7.534438434	7.481471973
COL24A1	3.81007846640705e-05	3.853384653	3.635308192	3.545093532	4.355581355	5.045073579	4.126134345	4.238394586	3.606574378	3.396084946	6.10303171	3.617086154	3.943384479	3.5928527	3.978980186	5.200262992	4.501335693	4.650959629	4.364094777	3.98895131	4.063182294	4.580390059	4.000186425	4.053431344	4.731689157	3.758436134	5.940385561	4.521756837	4.77829953	4.387090842	4.373465883	3.565116465	5.707594514	4.234773337	5.626649679	5.848369558	5.347869364	4.051545299	4.569493425	5.580895687	7.576785742	5.5487026	5.092737269	5.612201592	4.657122803	5.604969078	7.628639948	7.054901428	7.179554774
STKLD1	3.84622803683523e-05	5.400746767	5.205446737	5.630803076	5.393053372	5.991115477	5.573909644	4.926085593	4.785185299	5.761874467	4.766707444	4.657258077	5.290144447	5.711971172	5.531462163	6.25202645	4.787686388	4.923050192	5.666474278	5.369675778	5.524613487	5.112650161	5.075495837	5.197014531	4.517775083	5.868579554	5.531744007	5.167769408	5.539211044	4.992653915	5.235386927	5.037051762	5.917176583	5.629478507	5.110039676	6.303553246	5.667473123	5.11977535	6.397067641	6.385537294	6.146602667	5.997952752	6.476103233	5.816027519	5.562772635	5.612237427	6.377003235	6.402306957	6.338525076
PLXNB3	4.03539096748497e-05	5.929396913	6.141763105	6.040390501	5.718677126	5.875955956	5.33125623	5.912353079	5.789009044	5.531207842	4.639018777	6.524516214	6.78737972	5.5328664	5.549712465	5.254458251	5.686524832	5.939208037	5.425855932	4.712917914	5.292364957	5.602209914	5.655134184	5.876935309	5.624809736	5.464348527	5.191408646	5.753726121	5.878327792	5.515183889	6.50319976	5.926539997	5.190521938	6.458603057	7.404377821	6.027706776	6.363637362	6.152193264	6.379636212	5.069496083	6.219628831	6.380095588	6.458603057	7.082338514	7.505598489	6.919721075	6.186355686	6.210018256	5.955134267
LDLRAD4-AS1	4.57037122139148e-05	3.523587945	3.755756755	3.345040979	3.4884903	4.711098385	3.46260805	3.981093852	3.255492521	3.553058686	4.019230287	4.09407673	4.559798934	4.22799907	4.653118493	4.445501225	4.95627948	3.302049545	3.374363357	3.650862165	3.124951497	3.671654675	3.865677	3.338523396	4.731595991	4.378494627	3.866299359	3.969736209	4.210501802	3.664022944	4.129243872	3.422292199	3.059162126	4.224726691	3.999711996	4.415581747	5.430967315	5.411455917	3.751316957	4.679386162	4.56305399	4.676715701	3.992626296	4.818834284	5.201805507	5.017064049	4.892985452	4.891752381	4.06947153
LILRB3	4.57037122139148e-05	6.56139565	6.29955374	6.457857992	6.809459551	6.333278636	5.916448104	6.626014946	6.099305988	6.124253645	7.872844142	6.12904218	6.05540822	6.054771792	6.275851894	6.345707337	5.862558502	7.070167059	6.280595443	6.221700892	6.250053227	6.083355789	6.329365928	6.298272904	7.330012722	6.383984988	6.23227458	6.178282341	6.475036737	6.292641414	6.69568272	6.490784779	6.272648694	7.255896935	7.302475101	6.955762624	7.065136518	7.31428521	6.645519379	6.310380522	6.263930947	6.499804519	6.93870443	7.305850871	6.970137181	7.207545357	7.235109235	6.585624445	6.832002561
RSPO4	4.67859154028279e-05	4.485416253	4.986343982	5.113612101	4.661758223	4.671271995	5.382429249	3.908962742	4.338266636	4.297214179	4.285587909	4.394528586	4.819192734	5.363599154	4.166424765	4.683916992	4.253547784	4.657776839	4.602021621	3.839536027	4.651753039	4.521788667	4.537937393	4.686154382	5.070201119	4.974027435	4.050670023	4.17211665	4.389823573	4.443648673	5.240932571	4.352462925	4.699531138	5.101504207	5.240562922	5.340590284	4.773159675	4.876359637	6.136132564	4.547934309	4.787918555	5.337829021	5.261748335	5.770929425	5.70314594	5.24164323	5.313427215	4.548066112	5.28613231
NKAIN1	5.22292477198422e-05	6.18696208	6.146039689	6.143360849	6.290145905	6.226030418	6.320347146	4.866953993	5.283490028	7.024878373	5.290134422	7.10264918	5.847534644	6.058249061	7.088985494	6.592517256	6.046112832	5.748703998	6.167007528	4.952870418	6.001525133	6.739660288	5.910550359	6.188510607	5.622629659	6.431464116	6.105700744	6.045300231	6.412099376	6.054255725	6.258765723	5.994998619	6.368091689	6.600877491	6.75702052	7.345331291	6.90374226	6.693775338	7.406575537	7.501778016	6.615366834	6.868356968	6.567324396	6.084645462	6.448664849	6.664122946	7.163066737	6.577351807	7.098812155
CCDC153	5.2324760433603e-05	7.062050384	6.538037123	6.637686643	6.467432262	6.660283154	5.853155296	5.899102249	5.965202862	6.436522801	5.690724562	7.301460929	6.787932937	6.645829902	6.343878512	6.662494593	5.572811017	5.801624344	6.527388611	6.908549418	6.421800956	6.441756528	6.755082172	6.503443372	5.882547832	6.585579611	6.471719281	6.050943428	6.5953904	6.551219576	7.062251766	6.672814088	6.606106751	7.186578892	7.306608031	7.766388832	7.015136292	7.049737015	7.306377782	6.065520664	6.848313084	7.034187847	6.94877152	7.034647593	7.257436416	7.638948291	7.019848373	6.781193509	6.668660987
CYP2B7P	5.29103626476744e-05	4.350989525	4.899514479	4.540598121	6.713624765	4.858301019	4.169874233	5.160410778	4.233103855	5.373659874	4.211645583	4.356369177	4.670026268	5.07719684	4.620515971	4.48950505	5.250157729	5.057839408	4.20110498	4.195414879	4.756590686	4.543272038	3.967880111	4.281767581	4.596736635	4.903277871	4.055969632	4.369840309	5.163450675	4.74849074	4.114549828	4.752543599	4.156206712	3.417307823	4.417309588	4.021246282	4.105553832	3.290671939	4.573553779	3.407270641	4.040237473	3.551954568	3.922459225	4.239916403	4.861036162	3.454455541	3.689812478	3.632146572	4.018570056
MIR34A	5.54344922002704e-05	7.634620766	7.632774141	6.847012475	7.052944004	7.892958144	7.282975313	6.457127719	7.584627318	7.658001887	7.437137667	7.658213748	7.935315014	7.828257399	8.208140659	6.900095019	7.382469194	8.320810642	8.412395693	7.876597809	7.212937539	7.749159909	7.545651203	7.527953791	8.427228501	8.04758349	7.514610588	8.016717974	7.513651666	7.848669059	7.508193284	8.323798435	8.118265957	7.927622167	7.405239689	8.458523052	8.101923538	7.88438766	8.171504098	9.850242405	8.380346037	8.989473224	8.438389404	8.812122712	8.376804622	7.933743645	8.086839547	8.378952662	8.447431705
ZNF189	5.58186184677524e-05	10.88073787	10.9648178	10.87517713	11.11695898	11.02250969	11.08384201	10.57628693	10.1368683	11.85500622	10.43022028	10.84911922	11.14966166	11.47631649	12.03516042	11.12530255	11.46146491	11.29914761	11.09261851	10.43510406	11.01106781	10.88086446	11.09171078	10.65251954	10.97421474	11.00090563	11.05683236	10.56284277	10.97055089	10.93610489	10.36651379	10.10393938	10.91427637	11.66718927	11.64318413	11.77918691	11.09776858	11.50654887	12.066928	11.99550796	11.55880483	11.18754686	11.5247112	11.4547909	11.33899531	10.91011043	11.6434637	11.65360726	11.6494165
EPHA7	5.89258348080104e-05	2.765746685	2.559938334	2.504365162	2.877638289	2.370496032	2.715278655	3.636031873	2.991751784	2.448188812	2.884956115	2.736736401	3.525500584	2.425527429	2.355205188	2.319728888	2.602911246	2.327556185	2.641257866	2.33313686	2.28601018	3.057883866	2.330890327	2.633203951	3.364672522	2.461425359	2.784011277	2.833113544	3.159138781	2.433103474	3.73515758	2.73991111	3.312719362	3.921644311	3.627857664	3.636727261	3.319399996	3.208451575	2.802551537	3.164964924	3.073920022	3.286713448	3.48946122	3.511949678	2.970948993	3.11634669	3.383417357	3.357891014	3.109540201
EMILIN1	5.9137967885156e-05	4.879528724	4.454564561	4.445865142	5.053095439	4.625559923	4.760476876	4.674172614	5.09020672	3.697239018	5.953371575	4.617376597	3.914692033	4.131438136	4.317535695	4.199612682	4.258147711	4.043851664	3.936235893	4.046886418	4.374398548	4.568576522	4.270808055	4.568331059	4.922856388	4.039495272	4.033996935	4.445431648	4.126588977	4.054444063	4.558199349	4.905253936	4.254935012	5.205848616	5.508999488	5.297159994	4.971202408	5.453043164	4.772027022	4.706994627	4.50782835	5.131480889	5.016757024	4.705216335	4.821387238	5.059185059	4.948989922	4.803088867	5.04792838
VMP1	5.97455148275576e-05	5.026561479	3.951908628	3.995107875	4.725949856	4.201834349	4.246193676	6.270569261	7.59326454	4.725187915	8.056152665	5.237992617	4.065482809	4.445840553	4.709915973	4.081586017	4.542713933	6.854966474	6.292241927	5.899329116	5.78495232	5.119754925	4.923970215	5.672913245	6.942956408	5.011449206	6.584083525	4.72536032	5.134926757	4.829871873	5.835738207	4.854092837	5.506891071	6.949869125	6.01389113	6.226419335	5.752742986	9.187388895	6.12722355	6.283134851	5.395325418	7.85160496	6.881792873	8.129233481	6.403525319	7.167856877	6.474352973	6.146388046	6.542954483
CDC37L1	6.01574874121713e-05	7.487357914	8.218304694	8.27035061	7.583522972	7.736127589	8.078163778	7.934032171	8.523905132	8.345805409	7.99706478	8.588199312	8.44101992	8.379910091	8.662926691	9.024621059	8.411593274	8.342015041	8.774928166	9.291696237	8.889985922	8.845631089	8.905907559	8.716647344	8.598886516	8.530868879	8.21912424	9.050574339	8.344660589	8.841194741	7.888216901	8.714151723	8.731221411	8.683424622	8.456794324	8.515962615	8.510809215	8.766096628	8.928211841	8.992860903	9.447684796	9.094917434	9.185866514	9.108942806	9.155841449	8.958251537	9.274665714	9.670325298	9.520469003
ABCA5	6.02485505981232e-05	10.21254348	10.7266566	10.3223582	10.33470404	10.25173731	11.00207324	10.26117322	10.81785172	11.34189443	9.845291556	11.26672295	11.09398959	11.01219828	10.72884627	10.70897194	11.16814222	10.34337089	10.32346378	11.16881678	10.52975763	10.63541857	10.56615217	10.66654597	10.69616447	10.63516467	10.93166581	10.65314001	10.00804759	10.69692073	10.20588468	10.35739309	10.46473649	11.15816269	11.23275147	11.00958897	10.94920389	11.21941797	11.63679041	11.68361011	11.3033022	11.14829777	11.25518129	11.24977634	11.31864697	11.05439636	11.27149456	11.0673032	10.96992755
RPS10P7	6.32781315494081e-05	3.593049863	4.011851791	3.737546048	4.346131365	4.240860498	3.857072369	4.007531636	3.355544773	3.200605337	3.686646295	3.787725346	4.143587398	3.810596141	4.153015728	4.656316129	4.110562265	3.682722388	3.759085243	4.150572527	3.856054921	4.364002884	3.902760182	4.269891342	3.456598422	3.509174188	3.456290218	4.154176452	3.805716212	4.111736194	4.560618022	3.713484929	3.287640146	4.107635692	4.750502447	4.625852049	5.28335841	4.605285889	4.692273179	5.00935671	4.55842827	4.055019945	3.801305648	4.607225659	4.444051629	4.378899167	4.511689634	4.460467152	4.223387689
ZUFSP	6.35481273886309e-05	7.126195322	7.314412742	7.499430354	7.221764744	6.967118813	7.321820177	7.714198171	7.897143843	7.879563641	7.756987379	7.934634103	7.742982754	8.067211053	7.869711333	7.878690602	8.416431493	7.844707285	8.49778141	8.524333329	8.130720143	8.231164612	8.155447175	8.253022717	7.708254766	8.096764955	8.031107213	7.898433736	7.699150603	8.001759849	7.646373847	8.068180231	8.138381996	8.280970811	7.872612586	7.658463618	8.152280802	8.101698431	8.334872054	8.597131602	8.512177843	8.925755766	8.249473972	8.425323231	8.855423693	8.6577427	8.384365348	8.654604784	8.554334397
KDM3A	6.5952156993807e-05	6.549091383	5.857134953	6.466268685	6.103323881	7.004853203	6.130718756	6.823929711	7.727356505	6.906334089	7.213389932	7.171937061	6.730748581	7.10767371	6.193180886	6.510749577	6.091614294	6.553840991	6.905290543	7.143288651	6.794103931	6.75049364	6.83317751	6.586152836	7.200097338	6.686225377	6.793722464	6.451325182	6.797361774	7.408580433	6.194596076	6.936806198	7.079271873	7.073442907	6.860815005	6.594983912	7.109077229	7.403736122	7.328267598	7.995075313	6.97230825	8.088249895	7.595772785	7.546309342	7.670283861	7.269655079	7.317670768	7.383859887	7.190604617
LOC101927450	6.98879557214453e-05	2.146896663	2.192538965	2.404132925	2.167125625	2.753670028	2.125354139	2.508014079	2.202164589	2.180567754	2.077071531	2.186609818	2.223983471	2.282823928	2.680470409	2.135514043	2.648952742	2.268316096	2.089241345	2.770514867	2.065135213	2.492919007	2.104619069	2.079087394	2.271201913	2.187227576	1.846187841	2.129506473	2.735844064	2.332831502	2.122823286	2.107394496	2.011446437	3.037685419	2.76925985	2.526082888	2.423347998	2.806761478	2.787851858	2.902609086	4.717658088	2.897515705	2.789247689	2.277012486	2.639375779	2.931115597	2.36948527	2.661597245	3.009213365
BRD9	7.08778919847832e-05	8.935516183	8.740500988	9.368560149	8.175834508	8.708286852	8.708324099	9.148787828	8.417273621	8.078445976	8.404743947	7.614859964	8.214032683	8.580103333	8.599345513	8.693147113	8.534933836	8.734433293	9.093950825	8.413057251	8.764904508	8.763115348	9.1071034	8.931532513	8.793902953	8.635880435	8.67915785	8.501766822	8.932071676	8.392031069	9.459648383	8.909723905	9.075708568	9.050026505	8.846666043	9.188640729	9.839333573	8.802711983	10.27134887	8.782936197	9.019026364	9.545109603	9.062555037	9.63767454	9.513836537	9.365102672	9.365308763	8.986647	9.410376062
TRANK1	7.13722382580116e-05	6.245828886	6.556320151	5.920404612	5.821232067	6.248206032	5.544710899	6.040891069	6.222784282	6.742893337	7.416921724	6.924196685	7.73825586	6.02114445	5.845553657	5.969767462	6.429378381	6.691745834	5.752922668	6.313824695	5.907547987	6.129782869	6.069541345	6.858405213	7.913434467	6.561573685	6.146575427	6.200516465	6.051418346	6.284559555	6.644701998	6.507058921	6.299256309	6.779333204	7.126471516	6.925669567	5.706858578	6.910886603	7.334949589	6.751722646	7.444225762	6.492892747	7.208417018	7.845818699	7.184317045	8.041619392	6.9040542	7.587729528	6.935089132
NLRP7	7.90928278676756e-05	3.182141946	3.108599483	3.097448989	2.995861508	3.193846422	2.822977333	2.958160314	2.722661533	2.802242263	4.508795731	2.502552706	2.832924666	3.092959233	2.93116007	2.960239136	2.885913323	2.824523909	2.631595797	2.619193961	2.673034825	2.824523909	2.927278286	2.81671642	3.039411319	3.225331139	2.708085974	2.948077004	3.160956286	2.915248062	2.84049612	2.516691147	3.010401813	3.370386715	3.652588837	3.67596243	3.503445716	3.283004618	3.221701047	3.653579787	3.455849735	3.162555638	3.336420766	3.56941741	3.010470903	3.169562562	4.059379377	3.242477639	3.024960836
HTRA4	7.98573913223265e-05	3.787837656	2.892608142	3.280078767	3.884646663	3.272663935	3.040866706	3.087183877	2.91383785	3.466239683	5.951514388	3.440735744	3.70811537	3.593372328	2.990713625	3.168120475	3.481582532	3.656127003	3.010017442	2.613738855	3.588378074	2.829525628	2.330734939	2.775853265	7.002222426	2.994508948	3.057473047	2.906913869	2.830000641	4.085448023	2.788145412	2.940546027	2.748480357	4.278985487	5.26592226	5.577983169	4.261372203	3.840529273	5.194645479	3.713328629	5.029105842	4.306957552	4.237374466	4.813553743	4.130915117	4.00216263	3.243180299	4.234124363	4.999458417
TSACC	8.05341478282475e-05	3.693214823	3.752061948	4.313521563	3.803525475	4.947114243	3.488883738	4.108554688	4.200859487	3.76259875	3.525544122	3.718578681	3.991249392	4.110412738	4.290921643	3.687866425	4.019628165	3.37819758	4.146557495	5.605699343	4.250278465	4.630775328	4.004342774	4.680969766	4.094658254	4.095872442	3.351639521	3.551966335	4.216314718	3.816838054	4.18513028	4.030313037	3.630718826	5.072206683	4.207904805	5.861088163	5.143847083	4.686296766	4.968360379	4.125439152	5.359986802	4.192613441	4.628808	4.602601792	4.827924154	5.003301617	4.962788006	4.479709463	4.505532829
COL9A3	8.12319315059294e-05	4.798413993	4.591567163	4.990640855	5.438027827	4.77404086	5.177848922	6.711871056	5.562756841	4.568665322	5.585380917	4.804742773	4.766532359	4.69087025	4.940682221	4.750165029	4.971664307	4.597994132	5.531079914	4.779205855	4.838420174	4.988176266	5.092527447	4.422148749	5.644149036	4.676105382	4.940150992	4.76301962	5.074640514	4.857075679	5.158256921	5.047563501	4.696872246	6.842651166	5.98876532	6.536438967	6.008971365	7.634939301	5.821566983	4.789249158	5.533451423	5.352059746	4.854340617	5.503256111	5.982186554	5.301617558	5.131073316	5.624089574	5.598224903
KLHDC7B	8.12319315059294e-05	3.722453599	3.56699987	3.325191351	3.467309962	3.802616846	3.367650828	3.558410973	3.563530458	3.564648816	4.852821181	3.455016763	3.305226567	3.128630399	3.502771627	3.520558502	3.443329942	3.558655133	3.699475056	3.474562509	3.696607254	3.350053113	3.510390992	3.5163336	3.865782508	3.385521444	3.392750849	3.523301351	3.793640121	3.668511396	4.070739533	3.400448317	3.145631458	3.696429918	4.430326555	4.219900474	3.614645522	3.977238643	3.811982711	3.841109351	4.023877271	3.615730332	3.398632218	4.486507165	3.775173654	4.962155968	4.096166325	4.095404002	3.906290773
HLA-F	8.58062786319114e-05	10.1270728	9.428704353	8.492652829	9.335848344	9.654971982	8.82492447	9.285246261	9.079921049	9.407546829	10.39639382	9.088183732	9.189721317	9.250016837	9.57469302	9.220473722	9.14859953	9.989644282	8.999727985	8.825049868	9.402441807	8.962763248	9.150961857	9.643293985	9.781053315	9.582468239	9.59946994	9.129313148	9.507278318	9.29782694	8.85550032	9.458711853	9.467141431	9.902284827	10.04168912	9.298753606	9.375126501	9.280148046	10.48721995	9.417261398	9.65420178	10.03426344	9.851603628	10.02734324	9.686149665	10.25227204	10.29013941	10.00707111	9.87856332
LINC01220	8.88486879239102e-05	3.713102911	3.543984783	3.631070208	4.186470538	4.007320284	3.346148967	3.669006805	3.5947188	3.031706376	3.414125903	3.273303449	3.195589888	2.946328827	3.732190633	3.468700553	3.422415835	3.089301393	3.536501896	3.635793854	3.281125244	3.425222261	3.351829775	3.398380083	2.963244351	3.148652219	3.251311387	3.223144275	4.192253194	3.184794276	3.841155178	3.001077299	2.792414757	4.287586759	4.515984112	4.07708021	4.498171413	3.907285843	3.658558469	3.844435174	4.154487948	3.599221734	3.701173194	4.385027108	3.478547143	4.319882366	3.632484353	3.778500772	3.934438481
LOC101928858	8.88486879239102e-05	2.776528974	2.465254916	2.780307143	2.950736489	3.25515594	2.825875836	2.496637316	2.850324106	2.598922575	2.714061172	2.97893798	3.225644225	3.391853448	2.911671887	2.483096998	3.283517051	2.493039353	3.116748945	2.809845732	2.524772264	3.019148457	2.700592371	3.173980849	2.211674837	2.82913537	3.010280613	2.855506543	2.618166559	3.020417347	2.693631955	2.685322725	2.983889797	2.956788375	3.104616032	3.785755689	3.343326377	4.416405953	3.267098464	2.926306435	4.555740401	2.943369388	3.211812648	2.709031263	2.814092822	3.419275955	3.227312117	4.103248691	4.521902957
CD180	8.88486879239102e-05	4.47266994	4.350701168	4.04078227	5.277037155	3.631179538	4.024570234	4.940498244	4.441438386	3.759029528	7.098211714	4.017084674	4.165378794	3.904825657	4.209867396	4.163999329	4.218823513	3.996507791	3.503450627	3.998600984	3.931711646	4.32238294	4.067844562	4.669657112	5.700660428	4.157831289	4.130822655	4.327886275	4.087422979	3.971945438	4.625641323	4.015715266	5.330813106	4.776075769	6.954369425	5.084536984	4.571062891	5.208570857	4.629165609	5.115447461	4.874571008	5.146520769	4.995316451	5.882401055	4.996273942	5.634832185	5.954342548	4.941424061	4.595968076
GBP5	9.03100199491261e-05	4.19533734	4.695481931	4.52428648	4.373356369	4.415011669	4.331023534	4.663956908	4.577097389	4.026714311	6.482459637	4.24750697	4.143022719	4.156948535	4.318800916	3.857995841	4.190800345	4.574620381	4.569422298	4.830302458	4.226465471	4.406107047	4.555170722	4.640981942	6.329610806	4.494504552	4.307088457	4.145996001	4.402125944	4.326596417	4.761845375	4.305846485	4.361262761	5.096739635	5.594035435	5.781959377	4.933853706	5.089288573	4.936490056	4.50914134	4.440766338	5.101525994	4.997293865	5.472228525	4.994088961	5.262206057	5.851971736	5.143663406	5.136347499
LPAR6	9.09708857045706e-05	5.850657021	5.174820527	4.725583685	5.653316124	4.736644812	5.561271519	5.608322119	5.57773944	5.191754785	6.555608916	5.580890136	4.576010517	4.874029184	4.99665984	5.135234569	4.992249959	5.682007964	5.161591307	5.403350027	5.068039637	5.37563328	5.190292599	5.8156544	6.080748715	5.782774184	5.91098733	5.723378734	5.500116147	5.651157871	4.97644871	5.413191408	5.377836876	6.499405669	5.865800429	5.713128909	5.478588946	5.878948966	5.283311235	5.420365733	5.796195858	6.155598227	6.082135751	6.130810435	5.980393784	5.956141982	5.909911432	6.085947262	6.131318579
BTNL8	9.60022344529066e-05	2.773588228	2.962492816	3.257392143	2.978727969	3.159063089	3.42418021	2.998654587	3.261135286	3.341632232	3.779402231	2.80842533	2.599441751	2.85677002	3.136730095	2.862183518	2.806009348	4.548028374	4.007563826	2.706150375	3.174907491	3.060616721	3.34007455	2.985720891	3.361251042	2.798139867	3.076833378	2.913497969	4.302358995	3.982031419	2.853691128	2.471909854	3.028966302	3.675067985	3.558709399	3.873458818	3.788454106	4.614764992	3.5899826	3.759478718	3.972074182	3.518547865	3.352248729	4.51765629	3.500900189	4.013824204	4.16768188	3.719741248	3.701509292
KIAA1045	9.8896933449154e-05	3.366235585	3.174810706	3.854990415	3.836202411	3.66298544	3.825811167	4.807952371	3.987942668	3.681823401	4.577712985	4.245160422	4.039175025	3.583477395	3.928316103	3.276726922	3.516570451	4.166915443	3.365377526	3.328996711	3.915352492	4.073443323	3.653203108	3.645444044	3.91448314	3.433327158	3.537303794	3.518487424	3.878575543	3.423708281	4.402999054	3.794030513	3.653342116	4.587879803	6.346023068	6.15649517	4.380147077	4.017850302	5.366934965	3.664160845	4.015372197	3.91250699	4.30993205	4.37018755	4.725195181	4.145364038	4.10757278	4.224106671	4.477704401
ZCCHC2	0.000102724479112452	6.168155788	6.545317864	6.96742562	6.580534572	6.100419012	6.931929636	7.347471473	6.896606008	6.977686682	7.361242504	7.089590115	7.070900941	7.492978212	7.194583839	7.174305622	7.908627584	7.314415645	7.20248555	7.889451435	7.483231962	7.313388904	7.29538286	7.186924347	6.913538756	6.818942871	7.453012859	7.305784468	7.211767687	6.82793747	6.836429679	7.353950769	7.460192162	7.674520426	7.354385796	6.888117199	7.143159071	7.40040523	7.90066207	7.724130483	7.378764217	8.856594719	7.768348471	7.600080786	8.586732319	7.467595776	7.75893052	7.718233312	7.871259387
GPSM3	0.000103969759679632	5.486725443	4.900205364	4.812751737	5.481995665	5.065563164	4.179789536	5.201991176	5.031453143	4.602827901	7.386494198	4.188728349	4.394613383	4.384100126	4.424716396	4.636561399	4.525355722	5.818248107	4.791410977	4.676527684	4.917644047	4.915902598	5.079855837	5.207602887	6.362497794	5.326450934	4.99445748	4.916613454	5.108182207	4.81166686	4.976286571	4.620017568	5.02312054	5.923498621	6.587476946	6.013341578	5.272774079	5.672013797	5.183359062	5.238460272	4.862829822	5.716433166	5.658309094	6.221514866	5.920314866	5.880434696	6.004983652	5.468994021	5.798949619
HIC1	0.000104750073313331	6.061730056	5.742256137	5.422774145	5.438927634	5.248886444	5.291456183	5.931970472	5.236681386	4.624190333	5.749463412	4.973164508	4.720710404	4.584362782	5.268111605	5.067765583	5.095366774	6.300130366	5.049110391	4.979739451	5.286321822	5.563054858	5.23793929	5.396440812	5.56286304	5.463212156	5.095450618	5.386651919	4.876249512	5.177434791	5.127527215	5.164533633	5.118327595	5.680634704	5.935896019	6.28068728	6.150887615	5.738035563	5.629821167	5.200745252	5.213361349	5.803948331	5.572754805	5.646490577	5.980703829	5.874307387	5.5919337	6.014126889	6.146560719
NKX6-2	0.000107510196355463	4.694755136	5.045984261	5.068828326	5.321540699	5.376760427	5.071489575	4.315787334	5.056164604	4.785953357	4.554206108	4.759695461	4.25311969	4.921253584	5.098806503	4.782722495	5.236230056	4.398191036	4.662355093	4.659445524	4.460303925	4.855944082	4.878640174	4.568108809	3.455555771	4.297834766	4.192761274	4.691091792	4.194490243	4.352033841	4.946597322	4.534158021	4.381025204	5.392934496	5.928311775	5.769615534	5.629790277	5.495070229	5.374189144	5.574810215	5.164896935	5.147422958	4.685621283	4.693304415	4.74728834	5.267328605	5.161212846	4.917369586	5.111090529
C2	0.000110762088974466	4.601913775	4.369040035	4.190732878	4.649100735	4.237011778	3.916738259	4.156971514	4.2804618	4.332014028	6.407594718	3.770490568	3.610624385	3.431969578	3.848828987	3.850015044	4.561229422	5.758613565	3.954379916	4.35567663	3.851925741	4.312933531	3.883763511	4.322076947	4.753448876	4.088860231	4.918879802	4.140360799	4.101625709	3.923388215	4.472474696	3.995742679	4.299285762	5.460238174	5.089463231	4.733426897	4.723951305	4.559371185	4.532596344	4.446155829	5.249288688	6.040144882	5.128004342	4.940160411	4.122479947	6.67863559	5.259009208	4.844230102	4.628786166
CLTC	0.000111709100512295	7.696124464	7.764984018	7.448349054	7.622512747	7.648864159	7.505755752	7.337246499	7.124854648	8.233184087	7.540054679	8.117797948	8.00046876	8.075051995	8.235348989	7.63828262	8.160673771	7.763006868	6.954433761	7.960166606	7.724238397	7.535427437	7.4804694	7.30349269	8.003386293	7.934127208	8.216872314	7.287887577	7.259870786	7.350948137	7.419391358	7.351208513	7.544097292	7.807860122	8.396125706	7.957332569	8.094229335	7.858535721	8.119504424	9.12104085	8.930126708	8.316881554	8.60227458	8.100741624	8.532288826	8.263818942	8.292842113	8.176935562	8.091347311
KRTAP1-1	0.000116257626109689	2.977233856	3.088408041	2.902249285	3.108219435	3.305946864	3.347962257	2.906708102	2.902167691	2.967611399	3.503949573	2.608299565	2.949099953	3.036158407	3.374363357	3.05261082	3.187889065	2.666427625	3.665370513	3.214810702	4.617605272	3.208633158	3.148940792	3.705567779	3.016187233	2.766746478	3.14458642	3.166623445	2.871655609	2.945040519	3.712673825	2.976910647	3.461677878	3.652463727	3.49285052	4.247130181	3.502341535	3.951522266	3.241491067	3.583415769	3.671937107	3.613863668	3.503660837	3.747465555	3.792203691	4.030683588	3.771774127	3.734386248	3.24037028
CMTM2	0.000117129687373361	4.352357286	3.704073087	3.670095625	3.867311889	4.222440093	4.18485538	3.993283133	3.737226644	3.879761537	5.640871887	3.42063305	3.822792159	3.579946758	4.167870755	3.478913741	4.703903818	3.631540043	3.708845235	3.560932957	4.301739902	4.301296703	3.794877661	4.056307788	3.608336471	4.163054532	4.632073075	3.88411527	4.299156632	4.07944574	4.311430396	3.855080086	3.722573801	4.377042228	4.545813009	4.259399209	4.116832682	4.384839629	5.164819768	4.167383583	4.377645124	4.999882054	4.410399227	4.693994088	4.347395738	5.024201264	4.439007826	4.627485766	4.495434572
PRKY	0.000118677036485519	3.510128234	3.919187719	3.680324518	4.290753841	4.722112842	4.580531707	5.032178579	5.253370658	4.692327222	5.152149098	4.370955699	4.771646191	4.336634089	4.710684489	4.914842182	4.490009316	4.885228899	4.290560713	4.172642457	5.369162246	4.383027523	4.665521479	4.574844248	3.648894827	3.612468877	3.77537388	3.932088893	5.081908658	3.832959523	4.219427612	4.455186315	3.91566909	4.556571603	5.527160696	4.851643045	4.675811934	5.124936399	4.906572236	4.972056633	5.093482082	6.155119376	5.659654451	4.502107246	5.867028613	5.50475805	5.467285472	4.390580874	5.840837836
ESPL1	0.000118685538488442	5.378378446	4.709736886	4.661230084	4.430445945	4.486241037	4.284810312	4.400236832	4.283898174	4.252461005	4.742712018	3.817881073	3.807004086	4.571137124	4.292488493	4.242614043	4.571003077	4.436153083	4.320075948	4.607328875	4.356792133	4.552082974	4.350681142	4.454969711	4.416697343	4.453018287	4.903329665	4.654435362	4.00143857	3.992172051	4.72198634	4.132349927	4.343756052	5.053453031	6.056454132	4.516198953	4.584236727	4.864300108	4.048250654	5.037046173	4.870914563	5.101149908	5.184032722	4.52206427	5.616147231	4.8712542	5.171982915	5.515532827	4.826246622
CD28	0.000123305009705299	2.563589757	2.259852809	2.710595973	2.594944934	2.464398449	2.392642947	2.974473549	2.613641045	2.314494717	4.204348788	2.540788408	2.380587092	2.499245886	2.590941279	2.541005456	2.436368094	2.701264253	2.570253296	2.507695903	2.422857829	2.447575699	2.604130789	2.454313586	3.097123061	2.593068192	2.997936492	2.490277611	2.509909022	2.51556327	2.507513157	2.436268965	2.401225859	3.669667292	3.589712299	3.356341129	2.735273965	2.750624337	2.959514728	2.644092083	2.826466575	3.029402665	2.605394179	3.060108226	2.883054947	2.988410049	3.815345005	2.904285861	3.366980904
ISL2	0.00012345906073369	3.439833017	3.604343647	3.400561649	3.867647855	4.20120982	3.545923594	4.422333852	3.194766773	3.146945172	4.219886653	3.526748154	3.138658224	3.215051855	3.948719327	3.603435212	3.54545994	3.688750912	3.456283136	3.17782497	3.314315102	3.638570386	3.604343647	3.764411203	3.559678482	3.753579173	3.40191789	4.201008682	4.684036501	3.703543483	3.992628902	3.626578573	4.054669669	5.348579615	4.289429351	4.322366371	4.2540107	3.843745322	3.76428919	3.628910763	3.72472819	3.896220134	3.960632429	4.066742895	4.111533114	4.258772537	4.596098721	4.301598312	4.531924792
N4BP2	0.000129452201042688	5.348575724	5.645812141	5.945842244	5.221589877	5.357327891	7.477479749	6.455311004	7.636377167	6.76866603	6.386058549	7.933420748	6.257825909	6.107012059	5.962778065	6.68568225	6.014084709	5.864651967	6.537911623	6.53584175	5.946180758	6.657304294	6.212808903	6.754690733	6.241801611	6.036775289	5.991315323	6.118858382	6.001878735	6.340582833	5.908942024	5.965351117	6.178103744	6.323344065	6.689001023	7.970322768	6.791925451	7.667340349	7.23792623	7.427516666	7.956045258	6.94470329	6.761333582	6.791971343	7.221108637	6.867214536	6.852404403	6.910629547	6.833157099
IGLV1-44	0.000130047793264297	4.105469912	3.993512828	4.341717502	4.736754982	4.905625364	4.15201501	4.284328753	4.186034891	3.921034874	8.167373385	4.048029864	4.044766506	4.036843705	4.061269865	4.097951475	4.15824996	4.808424977	4.011392409	3.888249511	3.975329369	4.237981635	4.124397102	4.155285025	4.83295874	4.442566452	4.197292459	3.971988218	4.773266257	4.069276701	4.515057205	4.14524658	4.140913969	5.3024364	5.094713496	5.791297783	5.557560061	5.610700159	5.081444521	4.937653633	4.760496013	5.478268464	5.062124435	5.408176437	4.647565299	5.063617828	6.505556321	4.987173825	4.897684488
FLJ41455	0.000132232897726758	5.461867951	5.067731899	4.917487131	5.3936103	5.273336477	5.017417405	5.43278958	5.728752058	5.684342096	4.524524144	6.242609498	5.844656131	5.164021392	6.463997058	6.488371393	6.375370465	5.793417556	5.980844167	5.863849608	5.252210923	5.010689985	4.706220359	5.479030777	4.895338876	4.572438461	4.818461731	4.943492712	5.115859718	4.73758411	4.584253904	5.619870832	5.552040177	6.20099801	6.971529183	5.449249721	5.107893928	5.611661166	6.194269727	7.038569244	6.458567006	6.894921517	5.97226954	6.035501858	7.092013663	5.618424128	6.497261254	5.553567993	6.051329725
LOC100128922	0.000134540787506276	3.814967512	3.648872059	3.008751407	3.308783345	2.901931476	3.004656488	3.778004408	3.147750471	4.140468987	3.339170802	3.476505251	4.214140723	3.083421308	3.764973923	3.32015948	3.644711301	3.481810662	3.570442523	3.825689077	3.145724176	3.392720838	2.972880981	3.427230706	3.569606362	3.651569	3.881513959	3.255560758	3.764135451	3.651217758	3.210501063	3.141223344	3.869385613	4.02455275	3.600995917	3.780125334	4.147645492	3.556453588	3.534083834	4.687913821	3.969253948	4.534700748	4.078037602	3.022696866	4.464089505	3.653579787	4.519999168	3.69704692	4.302121313
MSR1	0.000149366523795456	3.526503857	2.988003024	3.068862735	3.447652956	2.887456507	3.101063884	3.366380114	3.256945318	2.877264921	4.81295105	2.942357359	2.859836759	2.998048608	2.904162286	2.754880903	3.213319087	3.167629773	3.04371007	2.861231479	2.862254264	3.078874267	3.145381614	3.124410761	4.024138738	3.054105546	2.991993875	3.166377998	3.040891004	3.247671493	3.157607814	3.008326142	3.121190077	3.87414716	4.082400992	3.61511388	3.547302887	3.459923584	3.222087582	3.188005318	3.497329882	3.196801228	3.631360618	4.038071917	3.570993775	3.59292577	3.625689302	3.509535261	3.779184441
SP100	0.000150919672019025	6.058573908	5.84024782	5.721121561	6.342508653	6.258619846	5.985201655	7.115846018	7.314749777	5.906729495	7.466171796	6.161353124	6.346320244	5.762891085	5.93618572	6.32157091	5.860523557	6.408137912	6.051693047	6.010237229	6.053833686	5.861331947	5.99902531	6.394325092	6.957161527	6.581553131	6.505336313	6.157019592	6.677752046	6.192136621	6.1073752	6.240930505	6.230233682	6.903536904	6.526896108	6.520573454	6.277815044	7.168576691	6.78004558	6.92267077	6.321133369	6.324546358	6.735155717	7.231697865	7.072786004	6.910436787	6.705974968	6.659470646	6.80180392
FUBP3	0.000156440787058656	7.837345232	8.046582094	8.482639812	7.87220625	7.779763906	8.253885586	8.139674068	7.609708568	8.162788295	7.458880914	8.243244849	8.250974138	8.472263553	8.692907203	8.644140316	8.294271368	7.977632868	7.598593595	8.190169714	8.07435529	7.668372281	7.895665309	7.501782494	7.541238622	8.498998157	8.13403842	7.992172108	7.853250069	8.308097972	7.358900398	7.738660849	7.727101593	8.242034753	9.120925314	9.491563642	8.617134541	7.779845946	8.461436069	9.219499923	9.262549387	9.087296822	8.626082727	8.313348749	8.52214871	8.141302557	8.25423648	8.549405392	8.528952815
HLA-B	0.00016496414719508	11.62026213	10.79860566	10.5916611	10.97115606	10.76568299	10.18937331	10.89443986	10.96440292	11.07913479	12.22354466	10.51798466	10.45435254	11.19165963	11.26723225	10.62137934	10.64905415	11.59168632	10.3982113	10.04380946	11.46056592	11.04223387	10.69373023	11.31646904	11.3563571	11.29064885	11.49550621	11.09489277	10.62161925	10.97429153	10.94025961	11.34494437	11.43581745	11.55693004	11.45224409	11.25470768	10.94237322	11.41251093	12.44134424	11.31586406	11.40026949	11.34651169	11.54471817	11.80836847	11.04922943	12.45023387	11.84495819	11.62321365	11.46490872
VN1R1	0.000165436999787455	4.314828427	5.574435081	4.324045784	4.467824209	3.737142732	4.430726857	3.93734479	3.792023291	4.466147374	4.243709876	4.289790173	4.509718929	5.048570767	4.16407844	4.852595197	4.146753902	4.551917501	4.954117477	5.459157199	4.369652701	4.528500795	4.42869105	4.787585782	4.257927402	4.842580873	4.201906011	4.921746667	5.057632326	4.25958803	4.816361967	4.096772279	4.201998356	5.663658568	4.539886399	4.758978107	4.28950934	5.538911253	5.207028637	5.277809769	5.492488576	5.073224319	5.310530274	5.684864611	5.034173056	4.658597837	5.171470121	4.888498719	5.141363987
RBP2	0.000166678073711734	5.9236631	6.155697016	5.834188075	5.887401706	6.223582402	6.10561342	6.175853899	6.109996659	5.912544815	6.83456837	5.843349638	5.814879491	5.959986891	5.579435186	5.376846322	6.197348794	6.542463051	6.031471892	5.452890273	5.482821079	5.821692453	5.724373555	5.582408756	6.829083475	5.716484691	5.390072263	5.92234171	6.023861558	5.491934262	6.169824365	5.652993748	5.379863297	5.970397093	6.93017302	6.999719466	6.342346385	6.88849214	5.967948801	6.282798521	6.437820283	5.987471116	6.265127015	8.705364507	6.603433115	6.614747174	6.773964455	6.202393028	6.211713006
LOC100506351	0.000172948700836675	4.366074633	3.856618206	4.248867039	4.276090981	3.86967075	4.095208982	3.699393703	4.795914622	3.613589589	3.804462442	4.32133862	4.90112597	4.538392529	6.139601045	4.622009491	5.228807832	4.155409774	4.184690967	4.875158208	4.410535435	4.420022461	4.347408598	4.170602529	4.383107823	4.499485063	4.629267524	4.558903368	5.683922384	4.96450014	5.447048415	5.02354722	4.517088879	4.834084437	4.898479818	6.835820973	6.449425219	4.840768013	4.582633082	4.720190635	4.577886661	5.430661583	5.012868595	5.263710137	5.767585685	5.255736774	4.697650736	5.312467672	6.154909936
IFNAR2	0.000174427504068338	8.158607119	8.125197277	7.358753987	8.091340336	7.939448911	7.763096	7.132512679	7.937199978	8.375460704	8.889048873	8.585142087	8.094392863	7.932692046	8.550040751	8.200283931	8.713819858	8.676916533	7.785617666	8.424943049	8.246067159	8.055397271	7.780408665	8.482758557	8.501823223	8.114855006	8.723247786	7.915319479	8.438565473	7.907802977	8.000355444	7.994280188	8.769712764	8.173099072	8.75438978	8.595170481	7.931189335	8.226336615	8.861036722	8.579365796	8.932462966	9.139720438	8.768194462	8.764571327	8.948815844	9.176662145	8.755581932	8.271255332	8.604708068
SAMSN1	0.000182252746604384	3.137585337	2.870471741	2.660660759	3.31111751	3.111586874	2.680734729	3.575402435	3.823342745	4.47316106	6.076828304	2.819099508	2.257325137	2.702847797	2.954061391	3.464310646	4.130625679	4.358580713	3.750239482	3.288719406	4.213221566	3.169889354	3.943812415	4.195202425	4.720826773	4.088074442	4.936862804	3.171519113	4.186471816	3.338405218	2.611673997	3.769847597	3.533229394	4.434024039	4.69052952	4.224833349	3.695151691	4.158721048	3.78011192	3.947912292	3.825235224	4.895475262	4.4319471	5.130528424	4.661589604	5.001177594	4.820341985	4.132913284	5.366438179
CDKN1A	0.000185513216980471	10.20876536	9.875922327	8.995283852	10.58688697	11.12441379	10.05322402	9.548002715	10.89139987	10.30597771	10.84674193	10.00347934	9.548138015	10.14793121	10.70009042	9.326341241	10.0517077	9.671346337	9.804316817	8.134847382	9.810411304	10.42191648	9.778247326	9.717805274	9.241432764	10.45671407	10.60508575	9.531342906	10.40392809	9.475496585	8.920277988	9.812461222	10.43601033	10.42108113	10.76980268	11.88780199	11.08260346	10.72550461	11.33081138	10.55304281	10.31744531	11.3674454	10.16432093	10.4970683	10.44999948	9.969048121	10.53720858	10.23538657	11.06594803
STXBP3	0.00019573852672748	7.037685553	6.672299619	7.303736537	6.688046547	6.821613918	7.322351192	6.916453946	7.706587496	6.769283915	6.490248555	6.923353457	7.370825053	6.862754173	7.093249351	7.394591463	6.823476241	7.138336816	6.679957717	7.568420039	6.859777506	6.245256287	6.93401705	6.201085908	7.156217087	7.106005489	7.110329475	6.644670311	6.338217125	6.897087888	5.57274399	6.340343206	6.600578954	7.400240392	8.460494982	7.460691151	7.167718689	7.337220096	8.033958549	7.677649109	7.78139401	6.93405183	7.322808809	7.816381515	7.737610251	7.098965708	7.027411289	7.123437325	7.209948419
CCNJL	0.000199655580450683	5.708678072	5.643273778	6.448492995	6.193089621	6.312669343	6.040090478	5.370092064	6.226191203	5.490022798	6.793687431	5.446415277	5.610644654	5.618963472	5.686886727	5.84932163	5.843532174	5.890830409	6.006866822	6.046175556	5.645077346	6.410873545	6.06063418	6.094696505	6.542074657	6.103818447	6.423697096	6.277623264	7.052406056	6.253658105	7.532214048	6.063805924	6.45369229	6.327652197	6.302826379	8.088999714	7.02275771	6.626182373	6.21834118	6.381367929	6.677790407	6.80012685	6.583611616	6.866480533	6.479064466	6.592482417	6.612075703	6.634363337	6.560962116
DNM3	0.00021470086281397	5.353210002	6.49397307	5.627960842	5.968870778	6.144896684	6.133023734	4.8163336	4.672936634	5.727242321	6.395957131	6.470936963	5.963587418	5.250727486	5.794802241	5.434277826	5.553550477	5.940395234	5.172919283	5.418453932	5.708457292	5.9216554	5.624941	5.731424461	5.9924465	6.045262951	6.228476774	5.435902233	5.395622718	5.828715832	5.240100657	5.198227291	5.90391232	5.996339146	7.060277505	5.9205363	6.337573978	5.437366969	6.590585646	6.383908348	5.984609969	6.073772052	6.123550902	6.406472369	6.209378161	5.9620645	6.107851481	6.059570832	6.664132317
KIF14	0.000217707442878982	2.632940058	2.829840644	2.851026856	2.772822703	2.987714918	3.259961083	2.931791522	3.790693037	2.576071004	4.39639533	2.600530317	3.203425963	3.281770032	2.688039753	2.832628584	2.715373218	3.233027298	2.799794292	2.609642124	2.787305092	2.734332011	2.868420565	2.497328776	3.68425712	2.700054502	3.220482455	2.85120837	2.875109732	2.719684784	2.91323617	2.660947053	2.878227966	4.436104082	4.096594977	3.398021506	3.325288215	3.38338249	3.516555353	3.530186444	2.909572066	3.368186062	3.136622022	3.785726065	3.106382611	3.416752052	3.578914898	3.057507205	3.06742724
HOXA4	0.000218379571067063	5.512363135	5.14236949	5.536546501	6.060460344	5.126747638	4.403374154	5.585845065	5.672758312	4.483301539	6.987568089	4.91566363	5.048885371	4.791510557	5.00795002	4.862408123	4.759718983	6.734932881	5.549982392	5.217228011	5.232423097	5.804367553	5.580837903	6.106997156	5.845955994	6.158363225	5.728061179	5.813923577	5.904340712	5.958987626	5.687085051	5.768443808	5.530135768	6.721193598	6.689026794	6.366381192	6.068288857	6.055171397	5.399519648	5.937328928	5.661174234	6.35688035	5.855495208	5.515540234	6.289172503	5.978811009	6.143167927	6.832345059	7.393015304
DDB2	0.000226542073097908	9.640457691	10.12549228	9.662923261	9.790869119	9.686806524	9.12297973	8.478310234	9.168404365	9.286670629	8.945210838	8.571911065	9.715298419	9.748876914	9.776013076	9.193451726	9.192570418	9.086567432	9.394746014	10.49462588	9.065551571	8.747397181	8.813625756	8.812041036	9.462916588	10.07025459	9.059942049	9.304640017	9.237903458	9.074743126	9.177352898	9.634199093	9.368928034	10.023683	9.688513002	11.47409746	10.33354374	9.293807646	10.15168803	9.957472822	10.57096855	10.22826541	10.06898731	10.09969804	10.28958957	9.510912158	9.941027567	9.433363142	9.285988394
CDKN1C	0.000226692836183745	8.509817838	8.694765481	8.814105347	8.522105806	8.670404186	8.686316274	7.838117886	7.730739771	9.769422398	8.262522451	8.27202369	8.328626416	9.291971655	8.384675309	9.00446797	8.613537396	7.921971154	8.473428294	8.755977053	8.525064056	8.912111174	8.682549004	8.416025886	8.117233588	8.827765554	8.579320135	8.938064573	8.119052581	8.476875866	8.341823465	8.730970136	8.552365516	8.945723493	8.656593398	10.01907443	8.699714179	8.961104992	10.5928594	8.856111169	8.857697883	8.850867726	9.037924791	8.987746331	9.066311113	8.537241104	9.497468354	9.504251351	9.295706362
SPATA16	0.00023207628839923	4.350333705	5.422600829	5.046427935	5.067495844	5.654362863	5.172836942	4.10607798	4.211341063	4.604132032	4.234504427	4.604390717	4.751789598	4.752000222	4.388558453	4.640348657	5.571501135	4.46069622	5.192992584	3.953163102	5.003736317	4.378017565	5.404890873	5.729861532	3.907430798	4.960665108	4.914346032	4.970545195	5.447289483	5.036772564	4.860684841	5.695705541	5.725278258	5.989563614	4.775067449	5.924173232	6.297768048	5.953476819	5.966752301	6.424980886	6.676141682	5.308707137	5.260918949	5.134980762	4.805034534	5.488698151	5.191635533	5.206221988	6.500800724
HIST1H2BH	0.000232613664433653	6.636112954	5.964207187	5.845967868	6.213803765	5.571126478	5.796355632	6.298469413	7.292997495	5.633078404	5.747065265	4.966616605	5.422367239	5.672064834	5.746416059	5.880480905	5.7875595	5.690200089	5.18275156	5.683059673	5.866204431	5.647556842	6.227369173	6.625530551	4.972498204	5.738702675	5.735543188	6.031458575	5.423823705	6.123989127	5.824811758	5.844089315	6.319616687	6.555195524	5.7570919	7.009769944	6.889666561	7.127703345	6.595007822	5.689715149	6.492892747	6.459582066	6.407523892	5.664519607	6.094188202	7.015746891	6.37377983	6.7144835	6.440504827
LINC01346	0.00023303872525359	2.947275548	2.980043469	2.891827411	2.97717985	3.250055815	2.685327889	2.84728302	2.686315043	2.748242241	2.290495144	2.055059539	2.852018395	3.803488537	3.206921368	2.626992861	2.701724296	3.002959349	3.283697314	2.806771228	2.06039281	3.605662189	3.041073295	3.18582347	3.087493368	3.254422882	3.711807101	2.932141497	2.681063834	2.933757548	3.280998763	2.953432469	3.200558278	3.563722185	3.523037453	4.182883392	3.349929634	3.535794866	4.454875549	4.047305822	3.255627151	3.198605703	3.388566571	3.172197066	2.871381792	3.171057462	5.796739541	3.307885195	3.606040042
CHI3L2	0.00023741183959943	4.604776827	4.883252478	4.934100388	4.736454922	4.80507118	4.758031675	5.072830741	4.471991189	4.213168701	6.911218419	4.574259719	4.605692058	4.209036145	4.609845333	4.297584805	4.373584359	5.45069538	4.803258939	4.432619519	4.156671597	4.277848872	4.231559014	4.371640814	5.760653685	4.614855172	4.929094716	4.317858725	4.549303895	4.292878812	4.34911019	4.574259719	4.204331477	5.209470483	6.713047671	5.380394654	5.098506438	5.950093108	4.940152048	5.38459343	5.180522816	4.61530961	4.876892506	6.669380934	4.945741289	5.169164757	5.060343284	5.010118156	5.256272279
LINC01057	0.000242461792505787	5.376022773	4.996697632	4.451516233	4.800322836	4.842995697	4.522859778	4.979351203	5.525468152	4.14716258	4.662700227	4.759695461	4.607209023	4.693581087	5.096792823	4.583815497	4.648815511	4.973302709	5.298170907	4.745547752	5.060675572	5.105843313	4.817154867	5.561532708	5.063394732	4.846473903	5.356640943	5.164120614	5.336631084	5.05020517	4.976790787	5.069535763	5.06416365	4.884724766	5.700613562	5.437309864	5.519877821	5.113789553	5.381455625	4.533325434	4.906056115	5.18171916	5.51949671	6.382878295	5.420638149	6.348079016	5.097968807	5.481211038	5.301273535
AGPAT5	0.000244227703521336	6.66122014	7.716715925	8.304940786	7.632801155	7.344967242	7.56988379	7.169065887	7.822827388	8.372944864	7.751360148	8.546820514	8.578101085	8.114832479	8.254021049	8.345873228	8.352167873	7.910625812	8.237018575	8.548980698	8.348413947	8.620237817	8.519207325	8.194401411	8.217612018	8.106934397	7.963059328	7.963684794	7.700930114	8.562166492	7.795452883	8.18634151	8.170065514	7.544999238	8.441043503	8.134146041	8.32618807	8.220834517	8.81064917	8.620186435	8.685828904	9.038918858	8.937952098	8.712143246	8.857232434	8.477099254	8.690924391	8.986978617	8.834802387
KCNE4	0.000247532804910448	4.469945492	4.459567348	4.617756866	4.775206796	4.134925091	5.033522803	4.426115078	5.177715522	4.482918338	5.870938352	4.67087553	4.006393342	4.375892176	4.566494328	4.477775401	4.722721486	6.254945791	5.147493181	5.07432172	4.269112365	5.375611553	4.95442675	4.965656713	5.360070396	4.788043484	5.270199108	4.468342286	4.398992141	4.52081537	4.694624635	4.497118141	4.99096519	5.292395588	4.876904976	6.160657495	5.31469393	5.848668532	5.204543427	5.159482878	4.944335978	5.232271901	5.249184831	4.906992878	5.477847321	5.27446888	5.544437287	5.325282135	5.514634872
GAL3ST4	0.000249445341897057	7.233191945	5.51613453	5.041165364	6.416753015	5.520033705	4.682274619	5.893379807	6.03251898	6.444241208	8.650557096	5.847746796	5.409874241	4.752058715	4.562601753	5.593417937	4.930407862	7.303648826	4.691026423	6.238911541	5.332838052	6.377152365	5.49251392	6.617224889	7.676316596	5.916527825	7.026030235	5.973818288	5.672594941	6.436496133	6.267682215	5.90759633	5.929938353	8.065501003	9.758126438	7.213759745	6.215564137	6.27347766	6.21046669	5.74432132	6.318958281	7.25872826	6.97175572	8.766027978	7.282181748	7.254308593	6.689454407	7.260972483	6.723269781
GPR82	0.000251079516239677	2.443973037	2.217165098	2.148598481	2.289681272	2.509438988	2.363596305	2.584357916	2.14864559	2.525012021	3.470059427	2.416872051	2.318529503	2.259261432	2.174174738	2.054924782	2.203563258	2.848695486	2.285480072	2.148997823	2.101941303	2.336467081	2.347410361	2.46749891	3.304674923	2.122902837	2.255675048	2.274025263	2.57006102	2.380592845	2.484235503	2.208123301	2.285525237	2.930796039	3.518926312	2.699007548	2.585769771	2.394649584	2.608118305	2.824858102	2.731954859	2.408610896	2.718055514	3.863802852	2.82005566	2.998657646	2.693176823	2.554400252	2.482585262
FMN1	0.000255253609663113	4.272245626	5.577304313	4.67968244	4.649125769	4.873407624	4.492874935	4.011539393	4.31569435	5.084094666	4.611581308	4.546747541	4.213866884	4.961555885	4.796246657	4.37736536	5.151339603	3.506816032	4.758158714	4.849820036	4.804116185	5.159757028	4.404186345	4.798974242	4.260095538	4.818173987	4.528066463	4.701565086	4.512440464	4.817470729	4.367949956	4.562445898	4.816839754	4.375004818	4.912507263	5.727173695	4.947728689	4.870447098	5.872352158	5.273324538	5.178085772	5.520124535	5.441297846	4.644091268	5.035144969	4.944987654	5.269266733	5.119993479	4.818962142
CAPN9	0.000255319797959466	3.495790709	3.808239512	3.668630714	3.719202642	3.674299777	3.640302449	3.565332526	4.084526989	3.268633014	3.363483523	3.259577166	3.397172507	3.694183913	4.872498833	4.178759476	3.219000565	4.281583341	3.977025464	3.530968972	3.329976858	2.97207944	3.366573547	3.783335916	2.874830177	3.203394631	3.078339302	3.482532234	3.396666143	4.370601066	3.724064826	2.671927893	4.316628294	4.546244597	5.061993815	6.056230917	4.854646987	3.727792837	3.522697277	4.403948394	3.928931213	3.922078111	4.346172981	3.548006779	4.437005426	4.648138288	4.728105817	4.507378601	3.804168699
ALDOAP2	0.000267825966168209	4.304714358	4.551589657	4.206820633	4.242051521	4.327886275	4.120419157	4.192325769	3.719345283	4.181627734	3.923444968	5.351255892	4.923601038	4.51447353	4.158797191	4.106474726	5.447399009	3.939313604	4.286991079	4.341666785	4.076450566	4.021576479	3.958958332	3.862718859	4.263466565	3.933232753	3.917761544	3.963764798	4.559608064	3.78289659	4.119253752	4.15840132	3.990480774	4.652774284	5.073866848	5.121676483	4.782140111	4.787918555	4.715964875	6.803387297	4.816545255	4.48269476	4.437367298	5.588833664	4.466954072	4.729512682	4.613816366	4.612253631	4.807397925
LOC100128239	0.000267825966168209	5.088521763	3.845850104	4.482598611	4.211605241	5.011752287	5.491840437	3.956393663	3.252905398	4.139176251	3.816838054	4.086369549	3.624516997	4.946780973	3.910695227	4.20830499	3.638125119	4.126917432	4.036741038	3.990469141	3.78439289	4.84832144	4.025619791	3.690050437	3.253979349	3.545574353	4.240678336	4.121941199	4.661753867	3.347722269	4.363985736	3.865032763	4.328180937	5.482772607	5.317050487	5.694896197	5.014498159	5.005925907	5.038184415	4.656969879	4.635260232	4.928444874	5.268014985	3.496804358	4.059943859	4.628593112	4.855110348	5.337013009	4.509151757
LINC00619	0.000267825966168209	2.124109595	2.091768473	2.504465261	2.432346457	2.404752482	2.521628696	2.987729122	2.78602498	2.576079999	3.022890436	3.178282419	3.371971359	3.060571816	2.773350922	2.617753929	2.291177887	3.442019223	2.178921815	2.667907624	2.431147306	2.865273851	2.80546658	2.865273851	3.153553917	2.866973977	3.514548066	2.940685733	2.590156767	2.854597111	2.572563823	2.767535525	2.434387426	3.059434873	2.817029024	2.895588575	3.509529956	3.167312608	2.346394168	3.287530675	3.374127751	3.955179339	4.1935663	3.24435088	2.985238242	3.148712367	3.568173578	2.941014783	4.422218904
MZB1	0.000271913351963154	4.191912052	4.412116935	4.350016067	4.871127749	4.797647643	4.326001956	4.389957565	4.364405644	3.908725796	7.522762268	4.291144185	4.119113758	3.904457156	4.333811339	4.069166034	4.225682501	4.880692103	4.206103522	3.919876958	3.874293089	4.316723611	4.051256445	4.138727073	4.839844402	4.152766589	4.144855889	4.400605491	4.244750154	4.073315632	4.548088514	3.95480651	4.10983608	5.538375359	5.294711383	6.075605253	5.205278708	5.15567624	4.944769758	4.711916389	4.705101244	5.444540301	4.962595056	4.643005615	4.61334413	4.733833061	7.404484382	4.825853949	4.697026566
PELP1	0.000275863268143574	10.20560889	9.653772931	10.08462883	9.806221903	9.34669764	9.47975483	8.909216381	8.681706795	8.998402281	8.65025093	9.088655625	9.325723948	9.328527146	8.927204148	9.106971677	9.348695875	8.676499417	9.467356167	8.950163268	9.642798203	9.442224286	9.245555226	9.217782445	8.834263181	9.141986854	8.612141154	9.501583934	9.195161059	8.659412772	9.949557843	9.256628651	9.316172178	10.37641953	10.2259183	9.915724798	10.03285943	9.48061171	9.707463232	9.572454025	9.680823964	10.30972994	10.04691197	9.768923509	10.07473216	9.918664181	9.85393149	9.631261627	9.722580942
IL1A	0.000279956072963684	3.986258283	3.12089821	3.75820918	3.295071348	3.485808048	3.781072081	3.423176651	3.723251766	3.942176168	3.905033542	3.292200347	4.085439991	3.648703496	3.214637249	3.052738674	3.443072983	3.331419288	3.541482711	4.164488891	3.180490703	3.07495862	3.196279385	3.457903158	3.373947838	3.4965105	2.975799961	3.337281619	3.105426754	3.239386186	3.421645357	3.113748787	3.369641772	3.780848459	3.465689639	4.300830925	4.180985255	3.93394954	5.328501533	4.000552119	5.138071989	3.428393697	3.829075735	3.961440775	3.832269052	3.710148606	3.737537313	3.757380852	3.584284136
SPATS2L	0.000287431679549089	5.31310366	4.984274004	5.310698246	4.876904207	5.111749347	4.951987194	4.992205827	5.381997121	5.614803072	6.164806442	5.158350381	5.189672657	5.209897712	4.832605909	5.267294998	4.912764921	6.199410687	5.538591473	4.618783428	5.223270693	5.128290008	5.450991613	5.500930324	5.802205787	5.373717415	5.536164338	5.192964555	5.157143694	5.419931363	4.844078282	5.691888375	5.257834023	5.674173941	6.170279336	6.689276684	5.523485415	5.526857198	5.813789801	4.688118627	5.738001156	5.568721669	5.953419979	6.299593598	6.280486244	6.251491758	5.675982066	5.468369809	5.378671155
PRL	0.000305545803903471	2.761059671	2.342093527	2.532066613	2.569869539	2.524169541	1.982994327	1.919594532	2.515911449	2.467640221	2.964406691	1.88837728	2.719478367	2.385933991	2.158835264	1.938359628	2.209586759	2.322478465	1.952845958	2.275710878	2.590712778	2.855370368	1.976736231	2.916441111	2.582084859	3.607966007	2.619450393	3.598646146	3.147540555	2.802244651	2.4932144	2.89668042	2.248786522	3.07732222	2.731871729	2.697175544	2.638333178	2.65591582	2.697175544	1.969394225	3.080298575	2.947316538	3.551184185	3.137016825	3.278283763	3.50186542	3.404485781	3.830747109	4.885205847
RRN3P3	0.000305545803903471	5.452431989	5.216959408	5.737762383	4.978223964	5.013961772	5.351708303	5.466605333	5.106822704	5.491898148	5.587325118	5.186511079	5.750275327	5.710355238	5.68127372	6.091286369	4.970559154	4.935927099	5.57319179	5.493291524	5.894669629	5.001879731	5.101896921	5.38274294	6.118656099	5.766472946	5.003448503	5.389799976	5.548579394	5.243248618	4.804527172	5.398816378	4.961567981	6.080218909	6.540164936	5.010810023	6.016914573	6.220781478	5.731044187	5.666892649	6.141794001	5.900848934	5.779695817	6.120746476	6.196916498	6.002438131	5.449541088	6.340036144	4.987412637
PSMB8-AS1	0.000305545803903471	6.613514101	5.567735512	5.407168228	5.916572676	6.13220964	5.578554071	6.092938434	5.765499263	5.643387851	6.939750932	4.875773271	5.336984332	5.15746476	5.762684494	5.9111709	5.528551934	6.423574332	5.549000997	5.27120011	5.862236967	5.691975929	5.705903983	6.063566476	6.630177182	6.059291633	6.543048001	5.691567869	6.412335485	5.865232591	5.576640862	5.944695209	6.392857361	6.583034675	6.431111439	5.176668936	5.415524073	5.900629466	6.582395822	6.523215728	6.447294952	6.761419848	6.614369148	6.683715622	6.173644557	7.037325321	6.805515509	6.680139778	6.500363095
LINC00290	0.000314578070186885	3.618909422	4.454879347	4.940689	4.581471446	3.577179032	4.727489486	4.609410093	3.596320266	4.506843006	2.960149445	3.76596651	3.638268242	4.365069544	4.520259292	3.969680518	4.301503807	3.931302204	3.622076433	4.889091409	3.690214889	4.827095323	4.936370126	3.985659597	3.72027581	3.39951963	3.587640987	4.429687421	4.098132922	3.142843919	3.990563614	4.600516757	4.195116888	3.922909727	3.180787675	3.261897028	2.970274437	2.781184208	3.883571594	3.420479366	2.939833488	4.218977456	3.08293917	3.168238936	2.999351906	2.747708101	3.618164355	3.631340263	3.665287895
EMB	0.000329295310546394	7.01397497	7.048989557	6.675786382	7.056023816	6.812446219	6.478517363	5.49462486	5.684588605	7.240886202	7.21122554	7.222831927	6.660421967	7.240676146	7.464412768	7.69204639	7.503058243	7.070632519	6.92725671	7.499587753	7.491692982	7.828645966	7.417096586	7.45943327	7.149647519	6.928966686	7.359594347	7.207911658	6.97502806	7.416518678	6.735267576	7.189185096	7.078908669	7.498631427	7.553019509	7.272811207	7.010178429	7.218254818	7.518268767	7.815592884	7.955694025	8.414290789	8.25342661	7.429070991	7.792339119	7.740962792	7.740660273	7.592526682	7.675285407
TAS2R14	0.000332096658180965	6.62868745	5.888465595	5.849600134	5.706098863	6.285257655	5.956810106	5.614196819	5.382985215	6.317521868	5.703569977	6.594150094	6.459169014	6.796511623	6.55367123	6.684942884	6.934434536	6.139214233	6.416418776	7.311850285	6.412789104	6.420123035	6.499144951	6.240632451	5.891132605	6.683594036	6.784292859	5.866961712	6.174963388	6.720251529	5.922531269	6.209889247	6.935913571	6.748181168	7.17139883	7.024610487	6.519045953	6.599246329	6.79558745	6.95024099	7.310910029	7.118001056	6.997026625	6.674818533	6.854483262	6.448081725	6.872587009	6.892182264	6.887287812
LOC101927380	0.000334083404930241	3.155919881	3.136707741	2.367666775	3.114460386	2.947702633	3.453007607	3.001990732	3.079052714	3.736496561	2.86766565	3.171498209	3.272195352	3.679848731	4.65099808	2.564120234	3.563675871	2.303151859	2.582084859	2.882152805	4.158669701	4.204331477	3.339914837	3.764661182	3.816772734	3.422763795	3.210024646	3.082243076	2.691737272	2.849388923	3.472640796	2.759642509	3.089452885	3.030059854	3.031293097	3.547630159	3.897621759	3.327946416	3.690148462	5.322468726	4.542886976	5.280788466	3.814913365	4.548379454	3.369137152	3.611516047	4.405249786	4.27841973	3.514957228
GAB2	0.0003462645805845	6.780137784	7.547095631	7.314286703	7.214639516	6.956863912	8.1737051	7.989929643	9.116814154	7.471034431	8.434808769	7.742777279	7.224191389	7.630261039	7.379948046	7.706891037	7.880631263	7.588989503	7.9441966	7.872250935	7.631882056	8.063879947	7.741705504	8.011797628	8.252254089	7.887281292	8.320574249	8.217411124	7.86084727	8.021085725	8.008067245	8.124032106	8.058281034	8.05698923	8.129961819	7.980036402	8.189472813	8.070389037	7.892674101	8.135380058	8.579372061	8.898263005	8.564952278	8.422875212	8.457273069	8.294234388	8.420978902	8.470797056	8.514388707
ANKRD33B	0.000347537016788732	4.69657374	5.002087985	4.868889019	5.019632689	5.079926698	5.269845695	5.815324774	5.054833341	5.347228379	5.926747788	4.99638595	4.639047609	4.818092827	4.511811512	4.888523072	5.299230387	5.141273203	5.226184691	4.443223261	5.106731658	5.179485981	5.388339914	5.278577346	5.072641588	5.002287211	5.476021831	4.713080586	4.358682755	4.539453276	4.790304769	4.662828664	5.337188814	6.004783141	5.077441198	5.812150104	5.979332186	6.025959874	5.817452238	6.302347452	5.536515739	5.243197593	5.587388091	5.769900779	4.932912875	5.176539184	5.170543011	5.268748185	5.710738963
BIK	0.000348325867823009	7.948109567	7.271213512	8.081267477	7.523698078	7.810855459	6.602310113	7.719481647	7.618129555	6.580576527	7.688484758	6.407346269	6.029707897	6.634177544	7.139240487	7.109045855	6.45453201	7.62196245	7.484567551	6.635347895	8.118475838	7.092042065	7.451706075	8.196524195	7.400675841	7.297456167	7.135263426	7.434149023	6.772565932	6.913265541	7.295384381	7.408157752	7.338256566	8.267459875	8.177843831	7.378467964	8.124368582	7.538701599	7.725657447	8.111088715	7.614911547	7.617765711	7.039243403	8.958104112	7.423030839	8.906646356	9.264916211	7.663142916	7.943804065
GAGE1	0.000351381808105849	4.911988007	4.340982927	3.853714916	3.874290852	3.894591566	3.619660357	3.124673188	3.18483087	3.901525793	3.329157759	3.852211935	4.685181319	4.618876378	3.928016181	3.77385857	3.587176433	3.621843359	4.203857326	3.902698634	4.079055665	3.601338032	3.867028312	3.953059005	3.690209898	4.145683393	3.661936656	4.794142125	3.999952785	3.085845539	4.041829255	3.624505313	4.070077847	4.344023913	4.425461024	4.710180603	4.53091553	4.310980532	4.484666233	4.680101556	4.788335767	3.659488958	5.177398016	5.310895492	4.885892417	4.635572751	5.217824118	4.321489289	4.541408272
TMEM154	0.00035370576176433	4.389090236	3.592391239	3.763097068	3.42909021	2.906767667	3.665961274	3.218570474	3.93722417	3.381646964	6.887660519	3.081122349	3.034948868	3.356220248	3.142453472	3.79722186	3.130452878	4.680664294	3.03471216	3.709356081	4.551230685	4.062914165	4.292275922	4.752011718	4.602669227	4.578541696	4.215348915	3.52693618	3.797706893	4.134740408	4.1594711	3.589131411	3.846469055	5.044304551	5.061318006	3.782932188	4.307646973	4.535914227	3.358056108	3.649322282	4.032956567	5.693562921	4.523199119	5.756077732	5.067532643	5.868886818	4.909756185	4.82228821	5.164472577
ZNF705G	0.000365406506104346	2.924315745	2.899637632	2.324504704	2.394080799	2.204190603	2.206018095	2.390657153	2.205782219	2.091946024	2.082964491	2.891147903	2.767217863	3.548615448	2.743409205	2.920085053	2.533636191	2.256693419	2.244964103	2.950796495	2.145828425	2.043367618	2.201096567	2.258557183	2.477817888	2.262322665	2.154761083	2.625741143	2.718537538	2.208558982	2.785132371	2.53247161	2.312270873	2.830140491	2.593385407	3.38091674	2.576165636	2.569281172	3.270527275	4.383360861	3.703220307	3.075167862	2.507149157	3.185726249	3.136745139	3.127634386	2.860862551	2.783950265	2.77057801
SHOX	0.000388332710479621	2.779993353	2.200091669	2.523137304	2.27484611	2.226604675	2.612384087	2.963410151	2.49767099	2.190525801	2.481236503	2.527047139	3.979578841	4.501805795	2.304101898	2.344071006	2.903845112	2.14063753	2.944397245	2.300044668	2.280029718	2.771415252	2.694785514	2.978927359	2.348222829	2.309159611	2.367825917	2.501076088	2.764795175	2.534675444	2.560279359	2.520170907	2.537186488	3.116762342	3.145267944	3.048764715	2.944072428	2.995462308	2.993134687	3.584956678	3.437852645	3.286571908	3.065019076	3.106658785	2.848956843	2.960242221	3.585525073	3.114575695	2.980735105
ELMOD2	0.000393674155815625	6.853905042	6.885581749	5.868840695	6.473948554	6.064746173	6.652869276	6.644024687	6.329508614	6.593818547	5.951805206	6.989162598	6.86353423	6.190939779	6.844574863	7.152128946	6.916896474	6.097862053	6.362698283	6.780040065	6.186428218	6.867148426	5.926399156	6.447564364	5.955205354	6.004906137	6.375120321	6.211060601	6.610149389	6.844600357	5.822650732	6.526413827	6.465985877	7.957914268	6.203768488	6.552518403	6.714882667	6.512109795	7.407730543	7.430928156	6.360466199	7.144048122	6.749747717	6.869691067	7.073771865	6.89607104	7.181526095	6.811089585	6.584047312
SLC12A2	0.000401284349044946	7.054577466	6.164412492	5.797459109	7.616770513	6.491170622	6.928867003	7.444213864	8.716006009	7.03656571	9.501867459	6.669555864	6.385321205	7.057034443	7.15780754	7.590568783	7.283098697	8.561790097	7.389281104	6.720472785	8.040231093	7.452536764	7.456949845	7.772866201	8.292013794	8.137159052	8.319008365	7.25960139	7.32280652	7.43447056	6.843638719	7.42180819	7.457678303	8.369494421	7.703144321	7.074246815	7.598903045	8.241278701	7.883567354	7.593697198	7.459372727	8.947811307	8.683787566	9.155371268	8.214064876	8.698594042	8.311336308	8.125363551	8.859675716
PTP4A3	0.000401791447882123	8.91822864	7.476746328	6.95511865	7.684525155	7.875676056	6.528465147	7.49346795	7.485156502	7.557514448	7.090483638	8.54723508	7.599832492	7.216945265	6.951370788	7.368722583	7.586815628	7.75203119	6.752716681	6.734980645	7.282007977	7.072092557	6.942741213	7.209368652	7.974002774	7.40203828	7.475335574	6.925235418	7.400721041	6.543873762	8.20706337	7.026213659	7.706936197	7.938004463	9.663108209	8.184459121	7.005002842	7.921608403	8.678242829	6.980526044	8.179825448	8.857663667	8.442146773	9.060359162	8.674273016	9.536528566	8.071714937	7.494102115	7.313989688
CD4	0.000401791447882123	4.643758865	4.002251986	4.174127117	4.522007323	4.350031468	3.862188269	4.414748103	4.749154692	4.109302449	5.806209012	3.731888374	3.962076466	4.141818944	3.807725854	3.837415167	3.89025107	4.853537608	4.249330741	4.094702486	4.183343512	4.370024019	4.297409551	4.509156849	5.187904269	4.758013893	4.598863265	4.537203049	4.249426334	4.466470268	4.561921868	4.438745528	4.447423465	5.010877452	5.061845572	4.770815463	4.409536301	4.92967653	4.204459696	4.225329279	4.421887081	4.949772371	4.765408784	5.284625916	4.736314048	4.953963261	5.029212866	4.767284656	5.118298437
ZNF484	0.000403339449345207	4.340678966	4.27276158	4.023470134	3.986296688	3.542436073	3.855080086	3.530883477	3.709552714	4.884316585	3.545468495	4.297152315	4.202880274	4.365069544	4.359968835	4.577628472	4.814679806	3.733190387	4.568320607	4.402483294	3.988680818	4.780709543	4.572675541	4.736102551	3.974543816	4.422986851	4.278671717	4.453170864	4.053272716	4.616118357	4.657235083	4.348604283	4.267311924	5.427756119	4.155876637	4.97227219	4.449330538	4.555871012	5.295186376	5.500079767	4.625914056	4.97227219	4.559323691	4.563797032	4.369265469	4.841622872	4.964965874	4.815094809	4.956577751
CCDC155	0.000404775499137922	2.471735301	2.74083474	2.817519919	2.846851994	2.8582989	4.000414423	3.945680439	4.398685962	2.781265855	3.044157809	2.988381903	2.93085678	2.816195451	2.966025747	2.940810072	2.74083474	2.559585162	3.23544217	2.67616417	2.662837868	2.68964749	2.423203997	2.820198084	2.765908709	2.750502124	2.652858677	2.863905838	3.263677465	2.786806271	2.946305088	2.710711504	2.521282075	3.320565991	3.224831623	3.05769772	4.364307958	4.374622948	3.729845371	3.309254688	2.960440475	3.617087126	3.411668685	3.004243331	3.397106807	3.444666952	3.213277853	3.193282743	3.370330848
KCNN4	0.000404894140625825	5.0808172	4.914160615	5.270926939	5.097129945	5.325993047	5.274955602	5.288426883	5.194088271	4.811912949	6.449731771	4.947592016	4.863067072	4.171176086	4.724032435	4.800703323	4.94860262	6.583806093	5.06039886	4.952744405	6.627707896	5.232671923	5.04061297	5.159959677	5.346189848	5.140791695	5.306755474	4.658215008	5.413145546	4.8003638	5.35941564	5.040969871	5.289711845	5.882008322	5.755922155	5.769900779	5.734904145	5.467279457	5.058151629	5.65255014	5.27809887	5.547717106	5.706973333	6.669804615	5.431343544	6.227388802	5.965141065	6.40358605	5.566399903
NOTCH4	0.000413878650156795	7.194264531	6.039934242	6.303709244	6.452553932	6.071125675	5.937727598	6.393536421	6.251250996	5.688574312	5.887190037	5.55981673	5.547120032	5.812307331	5.792139168	5.680178874	5.551470199	6.348597953	6.33326762	6.300395288	6.263066527	6.475752331	6.286196484	6.480756078	6.30453647	6.753935061	6.287859794	6.404105672	6.72902261	6.126700816	6.218938744	6.247459688	6.090065207	6.991536444	6.61703389	6.420233488	6.402875852	6.333409769	5.954857809	6.394952376	5.778935324	7.095383952	6.997058518	6.94669284	6.587127655	6.782159869	6.89284354	6.669273122	7.338934194
PTPRE	0.000415170734197156	4.135616174	3.932226266	4.134406633	4.096622686	4.26829326	4.308979959	4.21110338	4.398203673	3.776281126	5.547919027	3.706217202	3.421480087	4.163563767	4.054448412	5.538814467	4.586210078	4.989483205	4.489225025	4.239903764	4.913821453	4.591222738	5.410084	4.657932367	4.922917464	4.786534138	5.228532548	4.501226559	4.42221255	4.490374049	4.194919586	5.0483226	4.161375747	5.190988655	4.637220349	5.324957405	4.861917419	4.987225647	4.488429764	5.212094353	5.086864643	5.433103449	4.940938766	5.22367833	4.543452675	5.033466453	5.026775042	5.383641783	5.349840905
SPTBN5	0.000417823180748763	7.248997719	5.524616992	4.9818124	6.276800879	5.415329952	5.092969362	5.928480037	4.708241073	4.571102534	5.85177367	5.244149129	4.894513834	5.20876234	5.165227301	4.801913172	5.17957175	5.106812474	5.996702292	5.4757362	5.976974789	5.193487123	5.459967602	5.559714802	5.572986141	6.499651341	5.580670224	5.750575375	6.306408933	5.213186229	5.605947594	5.485114793	5.822665417	6.950411918	5.258852891	6.531918772	5.737412873	6.848794813	5.212534441	5.92176611	4.95133319	7.509819107	6.759665111	7.092866793	6.32939058	6.666277051	6.449455095	6.405394745	6.434500021
C15orf54	0.000420455794941251	3.114507997	2.814244618	2.808266827	2.484303371	2.956790043	2.797336284	3.006283307	4.263145509	3.445609613	3.165210266	3.607483583	3.036773997	2.869085718	2.839762403	2.90367996	2.749014448	2.701848375	2.814510441	2.887850629	3.247499361	3.402381297	2.746613115	3.05253893	3.073483224	2.444361461	2.726242661	3.111143842	2.972424388	2.835066348	3.606082269	2.530105719	2.689069484	4.400650809	3.072172277	3.312641386	3.522932679	3.166188803	4.1397986	4.075215273	3.334741305	3.668142352	3.480265254	3.221327821	3.411289506	3.86848236	3.246791595	2.896538901	3.063615258
TTYH3	0.000421351229342356	6.601672833	6.64346414	5.862373112	6.851195387	6.120296416	6.536932475	7.464088587	6.372416906	5.978706611	8.097844348	6.479862004	6.373374428	6.099850177	6.592545486	5.977853657	6.541434018	7.132880716	6.22065258	5.873011126	6.358005387	6.303076166	5.751380168	6.625720089	7.28231242	6.298432998	6.313228562	6.345065967	6.467818506	6.135117501	6.800809412	6.137368811	6.309126254	7.071621963	7.353446173	8.564451853	6.638893781	6.886355177	6.606850687	6.338317449	6.988731651	7.094512199	6.829911448	7.724196077	7.103250738	7.326651775	7.053476094	6.773518951	6.854475443
WDHD1	0.000425443976247079	4.391821105	4.572810181	4.930149961	4.727521803	4.913147212	4.941031867	5.325875396	5.192623826	5.462189371	5.868262362	5.39422186	4.783247679	4.964784312	5.486520022	6.092550792	4.96181828	4.671691159	5.478548004	5.880604692	5.557253863	5.568721394	5.475731059	5.837871361	5.404408067	5.608923834	5.514880592	5.262688016	5.560154765	5.866917362	4.253697904	5.77086327	5.377699415	5.784868263	5.661322259	5.631225558	6.060469677	5.044066887	5.453815235	5.592555346	5.661151613	6.090079648	6.26535331	5.631750451	5.480955097	5.889346477	5.93576934	5.979250578	6.560927488
HEATR4	0.000435500658347379	5.069011816	4.534077124	4.996807835	5.442910207	5.218652452	5.097980441	4.49567581	4.416289454	5.190989566	4.396923786	4.560135528	4.50642771	4.929888193	4.65709584	4.843847277	5.069892346	4.542482761	4.3054729	4.156790229	4.282013321	4.04277065	4.459083916	4.534252733	4.16090246	4.679760073	4.751997067	4.76254025	4.069089771	4.501006698	4.166162629	4.657035412	4.352543308	4.776883336	5.208858345	5.506291557	5.138689687	4.627231616	5.55635289	4.730144016	4.58643417	7.110602824	4.832848351	5.088526617	5.45807689	5.422180005	5.100640049	5.109191423	5.318592626
EYS	0.000441845692198398	3.093269127	3.712639937	3.268557192	3.399780658	3.80423823	4.63319881	3.701433795	3.88813339	3.816838054	3.982524098	3.958127539	3.803710982	4.372519887	3.698244849	4.577161995	4.194540406	3.058489582	3.864895584	3.798651244	4.410807428	3.928563649	4.609809478	4.140174813	3.824191842	4.162223629	3.741821937	4.136937976	3.891987635	4.232070349	3.622712128	3.857974495	4.342169776	3.740275064	3.536489519	3.473431755	4.848313888	4.173551862	4.104894954	4.31907877	5.456456123	5.104692847	6.269160025	4.2346992	5.166275348	5.537912064	4.121779703	5.350855446	4.463172237
STXBP4	0.000452830332310292	4.648731741	5.207274998	4.989694386	4.519321195	5.055589271	5.871705463	4.842112314	4.73731405	5.349499502	4.63420335	5.263917117	5.271295181	5.849852751	5.399560337	5.210621153	5.409126104	5.142541941	5.907939259	5.095333592	5.281076624	5.421705297	5.952063246	6.230838231	5.746130332	5.188585112	5.960065094	5.396346716	5.16808157	5.455156523	4.959287226	5.243435906	5.133172634	5.362550758	5.150641872	4.727801555	5.904105618	5.336369976	6.097178872	6.292410385	6.563881864	5.87191544	6.065449613	6.385823428	6.252716986	6.660550308	6.196792491	6.364765883	5.91089522
HAVCR2	0.000475391518026917	4.369437154	4.569851537	4.129075436	4.960349143	4.571740204	4.448855157	5.108592537	4.619931356	4.174575888	5.610563575	4.173565377	3.780133467	3.727540939	4.330191583	4.202967166	4.04389147	4.537407442	4.390548386	4.30288802	4.174760429	4.575607653	4.455532527	4.681017927	5.626849737	4.399237555	4.481266818	4.282149252	4.327126652	4.344944942	4.208889128	4.204404602	4.219655686	5.098624505	5.611625723	4.996219366	4.693270438	4.984724557	4.822214901	4.185241666	4.006175563	4.817908064	4.640077567	5.591998213	5.226701814	5.046059912	4.927821264	4.742405591	4.682108444
SNORD8	0.000487657046428138	4.073162716	4.203724951	3.792173848	4.410334163	3.748011335	4.68058055	3.6990762	3.911747288	5.114393289	4.370902241	5.094884315	5.410216097	4.719689277	4.428256933	3.776001838	3.870746354	4.861547463	4.731298967	4.821553677	4.240519525	4.260532657	4.025266247	4.553559558	4.326995555	4.792742615	4.284829287	4.283947204	3.724889878	3.917817401	4.098958405	4.151357798	4.293517742	4.104241535	5.910482917	5.084611694	5.168267989	5.322887807	5.88597925	5.211488852	4.443118236	5.036790913	5.50208445	7.326962991	5.56354286	4.491388024	4.402607916	4.584455974	4.194896849
SPATA22	0.000495345688721049	2.292131217	2.110728474	2.055375664	2.248022445	2.097447314	2.256684708	2.276236204	2.186876959	1.906576315	1.932323123	2.054299181	2.034245642	2.013145287	2.159609724	2.079282219	2.076634156	2.223017069	2.492866457	2.025628844	2.295138226	2.258607491	2.243881208	2.204931005	2.095118397	2.004676622	2.205375525	2.314360217	3.057794224	2.155208225	2.083419067	2.098779111	2.180904701	2.301399357	2.284808446	2.50909431	2.831657655	2.236147717	2.211588479	2.332109498	3.353244208	3.705986909	2.809154497	2.244113448	2.639805047	2.341624707	2.428472636	2.296063986	2.510668049
MMP9	0.000496655669597696	5.132663527	4.544777653	4.987024044	5.374653797	4.9085405	5.401360446	4.413208292	4.87611239	4.660579734	7.320339667	5.002705796	4.873983943	5.647942891	5.497186983	4.487760986	4.844608444	4.956618555	4.786338376	4.553255999	6.238089466	5.775058597	5.044633002	5.035520977	4.898817068	4.595108809	5.03038182	5.113652153	4.786042364	4.963857125	5.382568001	4.965399525	4.976028661	5.087202978	5.168112393	6.030500573	4.828994528	5.660488792	6.365446005	6.40374635	5.534114041	5.777175955	5.385447796	5.825857582	5.926652271	5.785096644	6.49769028	5.522473281	5.755284997
TAS2R19	0.000496959088199089	2.056595157	2.313508224	2.314580057	2.346032526	2.327984421	2.565803639	2.221344815	2.320799224	2.941545517	1.934343027	2.518700774	4.035547592	2.865534668	2.744912584	2.297740121	1.817858578	2.325776341	2.178921815	2.198131401	2.879104914	2.161486885	3.219582297	2.651890898	2.830171987	1.990781414	2.487970608	2.651652118	2.632826832	2.493923308	2.003475172	2.489478726	2.700572587	2.746264191	2.842513847	2.672018758	2.840736283	3.040446806	2.633664974	3.262105216	2.807776261	2.869673817	3.784475051	3.755827858	3.87744651	3.767088428	3.465401018	2.591658489	2.655757654
EPHA3	0.000497021347041694	4.615162456	3.996857432	4.272751199	4.815345643	4.250550026	3.976888214	4.879918329	5.293241972	3.975991326	6.243355006	4.63671525	4.072836286	3.83510676	3.541473315	4.135791679	3.64455988	5.100836674	4.806848475	5.00500578	4.533591702	5.281558466	5.117694073	5.255692917	5.741606269	5.155993836	5.580152468	5.117228459	4.972748618	5.427684896	5.119204885	5.013069784	4.726008308	5.622378181	4.905343856	4.994210065	4.820314734	5.095333373	4.650632953	5.597397607	4.789246212	5.486835685	5.535078631	5.973918752	5.69052819	5.486818208	5.584883734	5.997544054	5.73078658
POMZP3	0.000502866439206991	8.652558314	8.025177845	9.985806119	9.611979814	9.022380877	9.630576595	8.887956544	9.644462707	8.90193439	9.204799194	7.979609142	9.087844805	9.905551646	9.064441488	8.08771093	7.383938136	8.865872771	8.765038393	8.368995236	8.978720245	8.981053603	9.145177532	8.010086933	9.180361323	9.012678397	7.705689057	9.625302245	9.687127451	9.233584585	8.733759292	8.195651092	9.818766181	9.134932046	7.940054641	7.033201265	8.999280179	9.69734098	7.819252436	7.382484779	8.681700705	7.782732489	7.093802402	7.274910028	8.364107133	7.288429358	7.429680839	7.604239615	9.457785602
PTPN22	0.000505231974689045	2.416165665	2.20584255	3.086694178	2.838485756	2.404162694	2.464017821	3.682585162	3.754776527	2.623606839	5.10601845	2.68594473	2.440861143	2.38614393	2.677876481	2.389172626	2.486407493	3.356918022	2.941010404	2.56995653	2.849571319	2.7489526	2.672982581	2.821843256	4.152455117	2.758936754	2.785714719	2.751502052	2.63185035	2.715946737	2.890964521	2.532729496	2.423968383	3.481429729	3.205385697	3.21421121	3.355427642	3.602422469	3.782755705	3.098770242	2.89771687	3.146294635	3.378966091	4.0450419	3.845508704	3.370518294	3.530981407	2.954893402	3.488430713
FLJ33360	0.000508059287505046	2.620447935	4.271325543	3.337301539	2.850949491	4.91979265	3.735531356	2.520485916	2.687122269	3.567304029	2.628434563	3.6361679	3.435004431	3.72499666	3.488809858	7.411277759	2.815812223	3.848254926	2.374971315	3.176152259	3.91743885	2.884541905	3.517142323	3.251106763	3.760675261	5.36312636	3.5379923	3.670577385	4.47952507	2.803478611	3.331281008	3.205797302	3.349955786	3.556453588	5.552228279	6.669095952	5.550149649	3.729752726	5.332983997	4.207850561	4.509689748	5.044733659	4.742660538	5.309794595	4.875126468	4.666568803	3.846276099	5.326189151	4.086490246
CNTNAP1	0.000531815420199043	6.389427097	7.027610468	6.857537638	6.642765954	6.618871278	6.680674828	6.01691421	6.202726643	7.324237417	7.05582792	7.085360762	7.126696187	7.247178221	6.763880228	6.922771045	6.763699845	6.813713977	7.481319583	7.627610852	6.864240767	6.536752645	6.49472647	6.721038993	6.481950993	7.400883654	7.174419446	6.977793722	7.20603982	6.468206874	6.914909472	7.176056816	7.212948173	7.497618285	7.314498397	7.715407881	8.62883744	6.257517906	6.827966173	6.597127404	7.60260469	7.84043752	7.888823796	7.54294571	7.732126016	7.764848083	7.452666117	7.140518598	7.065498629
DHRS2	0.000537235563289942	10.09262272	11.02707378	10.36401086	10.21754721	9.858792687	9.754327867	9.425828929	8.869934791	10.77103388	9.208059373	9.696006474	9.082842791	10.23097106	9.998575164	10.24462146	9.933856071	9.002631899	9.639724353	10.16819755	9.764214763	10.0531468	10.23163213	11.13736352	9.340197685	10.44574655	10.36273116	10.24597909	9.648830006	10.31609703	9.698532729	10.07919395	10.28737119	10.83482397	10.50258721	10.47509545	10.52193651	10.63953765	10.58911685	10.8517854	10.83611261	10.80203419	10.93731847	10.08865854	10.09765322	11.14570874	11.21092846	10.77209706	10.39282338
B3GNT5	0.000542971621874785	6.341164813	6.776604514	5.788719557	6.034568382	6.190869733	5.741421939	5.617816163	6.267726306	6.542603019	6.321745723	6.882158197	6.087487184	7.069145725	6.911172347	6.343171906	7.530903141	6.077017467	6.84402108	7.42696666	6.703301385	6.475013697	6.729269548	6.533572341	6.159032232	6.704028151	7.310916744	5.99794955	7.163900871	5.842764882	6.860180679	6.608342483	7.076865916	6.71331807	6.788911945	6.665132738	7.72980725	7.286935969	7.091068728	7.89513487	7.06254274	8.384179172	6.836273981	6.939974555	6.658267215	6.713247415	7.18801078	7.479961049	7.61933518
OVOL2	0.000543992271427746	7.598470582	6.919555255	6.287654792	6.201286147	6.415479731	6.160003891	6.82199059	6.857405507	6.284394177	5.558064974	5.628174537	6.921253499	6.395150049	6.301009908	6.350726941	7.262110806	6.947678773	6.223701801	6.303225222	5.905829762	5.962174536	5.917512662	5.613087445	6.23633651	6.072326523	6.117761167	6.282791272	6.266839199	6.725259503	5.819043362	6.123410304	5.524773271	7.533440144	7.4367109	7.005939892	7.04923034	6.395301875	7.120229958	6.93965963	8.187368328	6.553884727	6.854170107	6.770918008	6.822161716	6.440374399	6.89250053	6.95269523	6.852256248
PIK3CG	0.000545244798950879	4.077268141	3.287761364	2.935638657	3.540714767	2.873047445	2.872288657	3.789108973	3.441812414	3.05279207	5.963861809	3.037095347	3.091033329	2.84116209	2.84291859	3.113860127	3.065870177	4.33453087	3.037933962	3.654479646	3.521220722	3.925139249	3.438896908	4.146071096	4.520215946	3.85601261	3.78493386	4.06371721	3.419615826	4.071319835	3.611730703	3.822693497	3.305515672	4.302434992	4.509543967	4.138748477	3.955900188	3.672098862	3.356603017	3.630461995	3.533397789	4.779543362	4.370032329	4.770881045	4.165623739	4.311218866	4.171722804	4.48165928	4.561889419
SCGB2A1	0.000549079466552514	12.31422613	12.14389129	11.99838234	12.04367797	12.03628749	11.86096199	9.889360472	10.53825041	12.35197703	11.29366111	12.69405374	12.64154056	12.36072971	11.78788974	12.20500847	12.00187666	11.86816845	11.38196166	11.29267359	11.65323896	12.22281045	12.1917631	12.64881123	12.45664429	12.04377283	11.9454375	12.20409123	12.40655018	12.28269152	12.89168855	12.47838924	12.25723689	12.46691508	13.17405555	13.01985823	12.06086494	11.81489971	13.03085934	12.30335944	12.44259752	12.51668728	12.68206946	13.14352792	12.91399072	13.21110658	12.94842486	12.50605902	12.75766342
LILRB1	0.000558285749455519	5.433168004	4.793116101	4.907760871	5.68291695	5.248338791	5.037394771	5.614800138	5.363548132	4.758112688	6.881131218	4.96166008	4.307292878	4.632539536	4.601407013	5.01379705	4.625856599	5.898911835	4.942871792	4.954035907	4.808872257	4.866836004	4.689922231	5.060282963	6.072929934	5.109143434	4.972616063	4.921979102	4.929002727	4.899121864	5.583426941	5.149522327	4.859027845	5.953276771	6.212818602	5.771565293	5.532974366	6.059798869	5.090473395	4.925985172	4.90079622	5.182350425	5.663943334	6.277358006	5.631979029	6.05992769	5.995522812	5.138187092	5.377199523
SENP7	0.000559837992887024	5.226754167	5.556355014	5.797480641	5.658513809	5.684275432	5.955652534	5.857570983	6.910155854	6.429478839	6.211662573	6.673431976	6.140359673	6.027482194	6.569802117	5.975361529	7.740077326	6.286279707	6.569739373	7.074697626	6.020578899	6.311205956	6.486330121	6.570946857	6.732922499	6.17757975	6.179042398	6.624412857	6.080832972	6.448625173	5.737732423	6.412865368	6.167745968	6.301924749	6.257174609	6.376452634	6.462836592	6.942760344	7.06676547	7.128380567	6.865566763	6.957671033	7.370191044	6.919178867	7.086217012	6.433429117	6.949440522	7.07376328	7.197452428
ZNF557	0.000577859428923745	4.82247839	5.278693122	5.824522716	5.219431249	4.770249228	5.120518853	5.386027482	5.141788479	4.851182791	5.259710715	5.193157993	5.248432784	5.506749073	5.933866507	5.712709174	6.096295752	6.252286104	5.68864255	5.866894431	5.956508837	5.553949343	5.673082511	5.778218125	5.075566456	4.83174535	5.380566869	5.530845326	6.032751954	5.867401528	5.347770602	5.862980214	5.667322652	5.458223608	5.958823591	6.255617843	5.482891401	5.236074888	5.880806441	5.77019304	6.326287969	6.7563033	6.114930081	5.93166865	6.034987365	5.911610936	6.025903564	6.207782009	6.468292774
TNNI3K	0.00058046864834034	5.957547581	6.796692987	6.776672042	6.475244814	6.262187843	6.918726748	7.645665721	7.160012211	6.958289456	6.428915247	6.739825211	6.315343235	6.514128338	6.444527782	7.803396052	6.919001197	6.963554678	7.027672895	7.796846662	6.931951661	7.217036173	7.209254322	7.008464104	7.004493602	7.131943113	6.631953314	7.36383829	5.873453207	7.159027586	5.434717819	6.702987034	6.508468492	7.30980874	7.373864635	7.338814521	7.27427086	7.143664614	7.241453937	6.886184265	7.233895476	7.502475181	7.69482185	7.081089998	7.065824055	7.111544815	7.125548522	7.718689783	7.806309704
MGC15705	0.000591555221457169	3.230076376	3.306044607	3.789555945	3.323169025	3.258952871	3.460612811	3.42047751	2.805935671	3.322332426	3.612486509	3.007544754	3.659042821	3.350168654	4.325095467	3.262230462	3.131500814	2.769237776	2.947998208	3.05448733	3.422216633	2.981292469	3.520039878	3.302494741	2.915781192	3.293908266	3.220783069	3.067446833	3.728279574	3.763457105	3.947326906	3.193691841	3.655024218	3.382221148	3.389945197	3.625255076	3.785539945	3.682870771	5.349747696	3.459291842	3.503634398	3.768785811	3.342723298	4.901744925	4.205839128	3.701047458	3.701047458	3.509736485	3.697795441
PCDH12	0.000606390415105405	8.872800986	7.41048037	7.558088105	7.84510551	8.422591618	6.728103282	7.286992777	7.489148424	9.37402098	8.833978657	7.251439938	7.61446864	8.748485649	8.280138764	7.729542839	6.870666447	8.579794833	7.519609796	7.667561702	8.644975816	8.712882246	8.287143361	8.762422676	7.999223046	8.699175724	8.51876076	7.838320194	7.927933265	8.239644709	7.554974775	8.027147398	7.830680836	8.499706116	7.94847915	8.671593714	8.648041994	8.591925097	9.859279506	8.039238241	8.482582948	8.805127172	9.52505369	7.977141267	8.916726883	9.200508498	9.350344744	9.010630068	10.16843341
CYP39A1	0.000607131008462569	5.07384509	6.087114575	6.1582011	6.140846219	5.271525751	6.421606742	6.640575564	7.372764693	6.875930803	6.478878278	7.371662137	6.803635024	6.157819179	6.858475228	6.859601087	6.250992322	6.192604732	7.002091489	6.313420602	6.201207587	6.791679799	7.043088432	7.002151233	7.559512469	6.516168678	6.695193454	6.387593299	6.105227347	6.859828293	7.319708906	6.697465662	6.570477256	6.887414514	7.152497175	6.416760791	6.779862711	7.309403917	6.761411097	7.253528075	7.447536665	6.543146827	7.280643984	7.982325173	7.598964365	6.833137068	7.324508158	7.260123888	7.227804009
KIAA1755	0.000628736550089778	4.549728758	4.164467117	4.626955717	4.735098179	4.456747665	4.037132485	5.305699799	4.480429671	4.009814066	5.632608715	3.807913854	3.820776328	3.785057366	4.214519846	3.719854283	3.884213277	5.038625393	4.252713498	3.908175896	4.20857778	4.391426383	4.133978228	4.33712173	5.415436179	4.810494718	4.409662499	4.067275305	3.968932961	4.329894592	4.727162642	4.412905159	4.241065566	5.622158139	4.784320501	5.177605715	4.828645894	4.492206209	4.425973556	4.736861878	4.32167644	4.888447962	4.850503888	5.252805217	4.805517897	5.17060728	4.877566079	4.531300478	4.687375953
SNORA68	0.000629333811143834	5.215693812	4.594323467	4.776706869	3.44351999	2.753338652	3.801113995	3.402883236	3.963090502	3.468141369	3.079593937	3.55680214	5.63908715	5.081382433	4.885774993	3.389298773	3.735429767	3.565441401	3.872741951	3.962845153	3.808870957	4.136227156	3.562499153	4.170862952	4.355430056	3.39164233	3.523602692	3.770627039	3.145861315	4.086281638	3.811835644	4.284485493	3.51356962	3.323533104	5.39038827	6.066162557	5.42435684	4.53349055	5.83620495	3.760146371	4.948513405	5.083825696	5.326262627	4.394141504	5.775876035	5.189530031	4.170748917	4.537150083	3.367922073
ARHGEF25	0.000656154480136085	6.274018251	6.537999489	5.845967868	5.843383255	6.175201734	5.90057213	5.687716865	5.992099861	7.050325573	7.04794223	7.203840315	7.14325868	6.317331683	7.440709371	6.780635678	7.025969958	6.949565033	6.68358552	6.844017576	6.62853599	6.55229095	6.605980438	6.800517886	7.513506953	6.444844306	6.427019138	6.541391662	6.383711413	6.247776189	6.872339748	6.560098522	6.422737673	6.471595012	6.872483619	6.810357801	6.65823578	6.44264229	7.084214195	7.023382893	7.360621784	7.493331811	7.793548064	7.61808382	7.47625919	7.547579546	7.584003998	7.006666707	7.101898893
LOC652993	0.000673986857648826	3.406671032	2.945268815	3.308095469	3.145558655	3.168985943	3.855080086	3.20724964	3.090508348	3.736496561	2.96817306	4.383036855	3.252143004	3.471656497	3.263903753	3.242943723	3.323670226	3.762594381	4.30507868	2.856177469	3.299743073	3.409070733	3.420035561	4.180368836	4.170985602	3.348946476	3.347928716	3.93950563	3.046873296	3.613473329	3.540696794	3.275085453	3.033648235	3.186797904	3.64277919	2.926194424	3.706985718	4.147792938	4.006818358	3.565882785	3.896571047	4.252207747	4.003599724	4.178683219	4.298252204	3.920047703	3.963056654	4.261378917	4.391929715
SLC7A5	0.00067778096241698	8.853022542	9.984550365	9.953042883	8.658993945	9.183321463	9.120298451	9.297563323	8.156111677	10.39686624	8.659506459	10.57063129	9.348309515	9.715889834	10.20353665	10.12227532	10.11012002	8.458509547	9.655387901	9.449181558	9.483864064	10.08743205	9.510523709	9.6801765	9.224687795	9.950644825	10.35367863	9.410657054	10.3498974	9.358589203	10.01088951	9.561641737	10.16650367	9.659887465	10.17557738	10.33617392	10.65408063	9.771895493	10.62677316	10.14729176	10.11448315	10.69058935	10.12165142	10.75849526	10.30544696	10.2750721	9.87408208	10.28576618	10.03675035
TGDS	0.000679757462976942	4.662666013	5.098935659	5.171153735	4.66135031	4.934453333	5.674148303	5.286309908	5.829630016	6.253152147	5.268328893	6.091706023	6.440251062	6.135742511	6.150835314	5.715490901	6.190298847	6.328247648	6.253305012	6.48309081	6.541509865	6.130844829	6.172508958	5.975514036	6.23795622	6.383961757	6.206732373	5.901510775	5.995803371	5.944785574	6.10374965	5.739253894	6.256079019	6.08585297	5.840740691	5.844240836	5.947769452	6.298854169	6.329842562	6.506032032	7.202188305	7.129027663	6.976977621	7.500017471	7.324329945	6.607615247	6.724099578	6.348320701	6.263177938
TSPAN12	0.000695801483437752	7.799766316	8.114271839	8.684919097	7.074649433	7.708968925	8.765435389	8.067868476	7.925821147	8.077161873	7.734208006	8.280170029	7.525777484	8.430529459	7.60059218	7.843304751	8.33621766	8.495489881	8.525312528	7.508449923	8.117080409	8.774871217	8.231599156	8.385644689	8.149857213	8.538381766	8.716087689	7.770495803	7.374533679	8.500920116	8.262942315	8.018081541	8.188389865	8.239162369	7.475589266	8.66615227	8.912921092	8.763128521	8.84851614	8.943975441	8.933951534	8.264497211	8.772531402	8.833078485	8.473662617	8.489407212	8.943264605	8.910093448	8.845695659
MMP2	0.000705310555726755	5.217922464	4.885782648	4.991762878	5.471258218	4.77794636	4.46451915	5.364078028	5.366288708	4.198155195	5.985261644	4.452695411	3.576472166	4.237335296	4.015555725	4.279136765	4.368043184	6.121657028	4.891721838	4.787875909	4.942082769	5.221933665	5.044099056	5.504677203	5.649139124	5.232651327	5.227326226	5.065161338	5.647239501	4.772830933	5.334590184	5.127738662	4.96250168	5.940594079	5.783421389	6.327588397	5.358491394	5.76322093	4.560807637	5.159650444	4.975007876	5.549766624	5.459120554	5.687362327	5.467142335	5.634875489	5.74429097	5.661175958	5.532698957
SIGLEC10	0.000707738798398264	5.210588105	4.928358846	5.035592987	5.49443997	5.162451005	5.144753613	5.439746155	5.062880048	5.492813738	6.577736408	5.233209193	5.328035414	4.54543799	5.254387529	5.019432106	5.260153422	5.301302038	5.523184396	5.108501013	4.908727995	5.044329785	5.251882143	5.382413828	5.797261491	5.115940728	4.887268167	5.17114727	4.813562644	5.156138219	5.396193291	5.117996997	5.111593378	5.438258517	6.502822583	5.622954301	5.43019944	5.672476917	5.434994354	4.999096362	4.838186424	5.153839442	5.583122246	6.692760464	5.911555687	6.345318488	5.602035816	5.532424082	5.825507915
PRSS54	0.000715821984625454	4.397099555	4.709087111	4.606297453	4.675266489	4.203766219	4.208337861	4.281881487	4.463912908	5.343961994	4.476641355	4.570425584	4.782395636	4.595712063	5.371811595	4.944614811	4.735584112	4.896091245	4.676127142	4.66041749	4.535915504	5.470262398	5.150008877	5.394284684	4.181718576	4.869106424	4.974534662	4.76301962	5.692275067	5.114558977	4.560497244	5.029228292	4.921007421	6.323998321	5.630045686	4.521237978	5.411983297	4.652453372	5.17403775	5.453800334	7.415259441	5.564673073	5.362962248	5.282720198	4.541984184	5.711863442	5.671676413	5.153023128	4.94557372
PHTF1	0.000722121923781257	7.268778541	7.605328712	7.369561481	6.929258294	6.774706837	7.423684055	7.607096755	7.924952856	7.73815338	7.346625427	8.307977296	7.494280923	7.349015399	7.931544323	7.983539758	7.915485228	7.172258251	7.798591458	8.090386676	8.3775461	8.489544876	8.429920531	8.269064947	7.995562936	8.346951197	8.247494591	8.140113633	7.795478127	8.147148512	7.984224039	8.442081269	8.149604362	7.974864743	7.565174735	7.812248857	8.126636055	8.253254022	8.100897149	8.527968093	8.134390549	8.512961267	8.517830581	8.303716917	8.647199059	8.651000792	8.868527549	8.731595251	8.364834302
NECAB1	0.000722559047166413	2.249626005	2.556696233	3.676455127	2.239727136	2.272034122	2.31609124	2.520438849	2.184787312	2.751828481	2.401334791	2.425659321	2.949296714	3.043618439	2.290898175	2.481236503	3.004504402	2.187956594	2.8971224	2.463923782	2.714061172	3.937426822	3.160675601	2.741087677	2.370874931	2.684943146	2.730675684	2.488462997	2.518005686	2.267250735	2.343472898	2.463570646	2.496309084	2.78316735	2.754383066	2.659074417	2.714542733	2.714542733	3.366084201	3.050813069	3.679772006	4.500863506	4.517934671	3.083952563	3.137044224	3.773888022	3.095957411	3.369822407	2.774431226
MYO7A	0.000729117228154369	5.964305565	5.796036097	5.779021348	5.727677756	5.972249097	5.263063827	6.312575196	5.939336516	5.688206741	5.713165152	6.003018475	5.72958849	5.170463377	6.60699435	6.346914701	5.437461719	5.551198065	5.617375504	5.447708388	5.811276777	5.156837757	5.715937561	5.402906916	5.497555803	5.249731337	5.569770787	5.463645655	5.827278573	5.531754576	5.964620374	5.80273923	5.653168387	6.82015841	7.498958685	6.170562724	6.402061401	6.271075478	6.076175338	6.128563138	6.149063845	5.942564658	5.233289626	5.836350666	5.866206526	5.862420214	6.102643782	5.999029663	5.932978996
CCR6	0.000743027892488663	4.069089771	4.690633394	4.728277456	5.415136579	5.058951223	4.740010327	4.285787132	4.808466657	4.049801314	8.044819518	5.563147916	5.917106086	4.496187356	5.156012555	5.984500375	4.533431618	5.602009589	4.82156993	3.47456205	4.889857301	5.391675917	4.807909091	4.811956553	6.299940573	5.378481073	5.584691432	5.049407751	5.307199904	5.04279787	4.719265658	5.63662923	4.743797901	5.90964645	9.131870437	7.411206534	6.174275237	5.335032707	5.093922306	6.247161328	5.358971702	7.131952608	5.6356353	6.88960434	5.922858192	6.683140181	5.351764537	4.809827524	4.721505747
FANCG	0.00078539037527891	5.789931827	6.937228971	6.312661566	6.011177049	6.415645482	6.831548532	6.406416694	6.356192173	6.546560826	6.222212609	6.569126261	6.862486069	6.469173126	7.362335841	6.892394632	6.745930366	6.559140605	7.514465469	7.138036239	7.153821584	6.929581708	6.727492019	7.001450333	7.372441708	7.401039391	7.151854634	6.864035019	7.340022887	7.037956089	7.115966418	7.615752975	7.103832561	6.475103122	8.051387836	7.241983515	7.476018194	6.814264521	6.981331643	7.398184045	7.203911866	7.398015793	7.450686116	7.456960247	7.618024802	7.437039859	7.431267304	7.374734175	7.362391486
C5orf66	0.00078539037527891	7.789080028	7.24411468	6.066186973	5.275676585	6.646809807	5.469245061	5.950373696	4.974048342	6.81610658	6.243855443	6.976603324	6.880485662	6.688688502	6.019154223	5.678902782	6.591888954	5.599494623	5.394400817	6.117173426	6.167586448	6.223815616	6.26604136	6.834166084	6.582900702	6.796864818	5.858954175	6.216883642	7.183279481	5.862422111	6.432532956	6.009580095	6.360997379	6.521499934	7.565024981	7.305708357	7.895739749	6.214084759	7.102919272	6.509575631	6.810074935	6.698533096	7.01063011	7.187096663	7.361947303	7.472868509	6.942689027	6.947489553	6.728039435
ASAH2B	0.000789625199347489	5.65117326	5.966701545	6.110436293	6.079856414	5.782007666	5.895770193	6.392218995	5.826838144	5.724796596	5.132372069	5.799687157	5.862097096	6.147601816	6.521407709	6.027078606	5.650551779	5.351502781	6.197439542	6.943982823	6.416220524	6.649648215	6.398471778	6.333931191	5.957167973	5.739315997	6.355356868	6.460397493	6.21850441	6.619424461	6.559463296	6.244623154	6.29417445	6.470430091	5.779665489	6.292750024	6.108425546	6.1752284	6.228204532	6.898582031	6.511673568	7.462960509	6.792042799	6.849663239	6.765806613	6.482457142	6.747572064	6.929117416	7.536968248
TAP1	0.000798704327621298	9.070562677	8.685726042	7.548246233	8.846298476	8.633427312	8.131553073	8.937834513	9.096813033	8.310082285	10.11771542	7.798044978	8.18773066	7.958946173	8.514542644	8.252380957	8.086185249	9.493893561	8.53215772	7.781587351	8.650982057	8.466482242	8.397310261	8.898283577	9.357238051	8.573522679	9.330884336	8.471839301	9.223133408	8.179173947	8.630685744	8.81633363	9.145156782	9.27287185	9.286305461	9.02692231	9.345881735	8.964730228	9.169636062	8.164030217	8.714864586	9.429899496	9.13229808	9.357602613	8.619557193	9.6403881	9.422363403	9.122979456	9.25589232
DKK4	0.000811807860770538	4.499086785	5.708401543	5.483149247	5.845242541	5.281890671	5.319057509	4.49222325	5.136111464	5.407915839	4.207310798	5.154893001	4.120342058	4.893399791	5.958471598	4.755308748	5.411138688	5.080338197	5.308206872	5.068541823	4.908153605	5.295592541	5.380222364	6.012351828	3.901307213	4.675514357	5.439425888	5.362166884	4.932473558	4.604199622	5.421501504	5.117657779	4.91546366	5.54024767	5.693732363	5.40323285	6.537754521	6.040168358	6.621594742	7.528919166	5.340870764	5.577622179	5.281112825	5.453067944	5.269644342	5.891545512	6.113344642	5.453067944	5.744792282
CENPF	0.000813146967865194	2.923976922	2.923972011	2.548350278	3.074010466	2.866961337	2.829723506	3.201632972	3.361419337	2.665845559	4.273925522	2.667131645	2.459521753	2.613491147	2.782718212	2.862651197	2.565973417	3.615704233	2.788685183	2.976028797	2.703573712	2.713339361	2.943859808	2.717749512	3.81471149	2.744522173	2.878304809	2.52025271	2.888966438	2.863013169	3.004708821	2.695597777	2.79912866	3.631180118	3.863013698	3.230339704	2.919180465	3.462518355	3.263629418	3.0447244	2.907618847	3.244157532	3.262567707	3.665430877	3.091524845	3.685857765	3.478127453	3.121077604	3.150579098
KLF10	0.000813572627388412	10.37152576	9.430763483	9.983572948	10.19650407	10.19109728	10.41860285	10.85992952	11.09701967	10.68079643	10.93488536	10.24167593	10.16467558	10.4670131	10.57270574	11.07761213	10.33529213	10.09232548	10.0281948	9.997225571	10.78902751	10.30620948	10.32683866	10.46403988	10.22586081	10.72469023	11.27546271	10.09693305	10.3266892	10.29579832	9.033940766	9.679383121	9.833818592	10.48375521	10.83460654	10.72198768	11.07960692	11.09399929	11.12622093	10.88314093	10.80139933	11.17879215	10.81687556	10.73331757	11.27078077	10.62196979	10.53385612	11.03783722	10.89510881
APOL6	0.000822574438049524	7.674210303	7.052856505	6.740834644	7.358487657	7.581825653	6.394086574	6.69927363	7.307504586	7.009077259	7.586829722	7.168204529	7.142534613	6.840175697	7.663939508	7.463519947	7.7782675	7.311294975	6.717237656	6.933313507	6.946119454	7.123340141	7.119957781	7.449354306	7.447800779	7.384044438	8.03106316	7.096630029	7.441671794	7.628804546	6.568053465	7.436294689	8.005057094	7.154311822	7.423526203	7.18931904	7.492853597	6.957873917	7.540116226	7.699851026	8.369352451	7.854902177	7.734806753	7.865564481	7.400270867	8.108255336	7.936139845	7.738875049	7.719833784
QKI	0.000842154380927171	5.573386855	5.571322305	5.10761902	5.852233509	5.001026441	5.40144017	6.214122145	6.495209735	5.709552983	7.71004113	5.764617595	5.455971515	5.375475459	5.315808049	5.557526323	5.771057904	6.675751333	5.682692	5.73385768	5.70567398	5.940822114	5.982145418	6.173801222	6.700400746	6.006543801	6.228685846	6.037498947	5.615593936	6.020283194	5.667824069	5.784733377	6.061848416	6.428624951	6.055260893	6.218403468	5.980632254	6.579120557	5.956711372	5.94771347	6.101726867	6.447278062	6.482564561	6.789770539	6.562599471	6.551457371	6.362984779	6.567991309	6.617499238
LINC00920	0.000849258596696955	3.434360622	3.599326491	3.721854692	3.877399897	3.49516874	3.289918025	3.750899876	3.395841482	3.442655898	5.946822998	3.296575824	3.106214478	3.783045355	3.064454069	3.031741274	3.287644547	3.826280616	3.281701014	3.228792313	3.227924462	3.300429686	3.231475122	3.805878414	4.141936172	3.451199346	3.250806395	3.204317443	3.826315356	3.352448066	3.861789361	3.391072088	3.412010304	4.148038902	4.16517534	3.990851519	3.92785598	4.054486438	3.659557081	3.785038667	3.968962362	3.941418296	3.755129115	4.388547559	4.179610893	4.163706518	3.900148583	3.75074134	3.94792712
KIF18B	0.000861266320651025	4.629986641	5.339115881	2.94412601	4.680011936	3.093008606	2.756653091	2.841783037	4.025458585	3.178230517	4.926030744	2.620694651	2.829269291	3.287353386	2.991673706	3.098891329	4.440899904	3.147887922	3.86383189	3.136586748	3.609496523	3.586648578	3.480008593	3.485301792	4.106601251	4.240818457	3.685086411	2.940034301	3.145861315	3.463591296	3.179825061	3.633174734	3.583899616	3.624216528	5.300028902	2.926194424	4.494616988	4.109336977	4.304711273	4.897985412	4.709792528	3.668006605	4.542680315	4.674497	4.439590302	4.830970864	3.875076331	3.604660759	3.592166334
AS3MT	0.000886661776176404	8.287225509	8.365641914	9.098037184	9.24323779	7.976530933	8.556046012	10.38676605	9.999343545	9.283412183	8.830750367	7.022881443	9.22727144	7.142578388	8.461503761	9.342536276	8.643924886	9.034006604	9.227699379	8.985202617	8.384725087	8.374120993	9.442625423	9.286178373	10.04408802	8.570181278	8.20508713	8.268382895	9.035182569	8.109840962	8.880625222	8.950841308	8.596545378	9.924544139	9.170637947	9.721287237	9.222996509	10.30697092	8.887097331	9.725420003	8.858773844	9.977010358	9.985494695	10.05902839	9.143629999	8.860377697	9.349565373	9.165439446	9.885701444
STAP1	0.000886780294630784	2.402441166	2.629321767	2.22292939	3.349972684	2.747587531	2.620278723	2.666058193	2.787216889	2.299361012	5.872846842	2.542417219	3.354996251	2.478870058	2.375250083	2.587723798	2.609453887	2.412152698	2.822063585	2.74603006	2.791385619	3.041928484	2.842708301	2.943243025	3.469815126	3.133249444	4.010447708	2.770240253	3.057943691	2.599836514	2.830886171	3.461185114	2.570233658	4.721404775	3.477780566	2.786563142	3.297031076	3.374237964	3.130040941	3.04436079	2.863666517	3.652447691	3.933723796	3.228539891	3.088426278	3.568713296	4.024397461	4.206950073	4.035185183
IGFBP7-AS1	0.000898058424660386	2.976248486	2.837830533	2.809265489	2.465985621	2.505986985	3.078258618	2.952116238	2.550114573	2.168462338	4.514117188	2.680837305	3.54545994	2.599728345	2.156870093	2.230938351	2.017875833	2.703812479	3.475309681	2.247482327	3.170436864	3.12295123	3.560044701	2.937532481	3.486159795	2.715549481	3.653538285	2.844325698	3.118872103	2.904140667	3.078324514	3.710998943	3.105202442	3.809936155	3.438093703	4.994008214	3.206596729	3.86026045	2.960013145	3.081637365	3.04269879	2.954486788	2.875127558	3.919810341	4.926724091	3.487619473	3.221561043	3.225341162	3.793995297
DUXAP10	0.000915276040118207	5.632294825	4.129814572	3.591924887	5.463442598	6.208064584	5.709529526	6.101301084	5.678168326	6.095219639	6.36821883	6.928771899	7.102686497	5.646127793	5.792871858	5.401909789	5.858016574	6.503300593	5.905653234	5.227891321	5.73866575	5.079350394	6.041790636	5.982450435	6.617042029	4.954301569	5.355035281	5.210399709	6.109497573	4.730016094	5.883590196	6.376848418	5.910023012	7.177027946	7.149282137	5.680183396	5.395108808	5.988741103	6.99058205	6.122935347	7.427740531	5.737346406	7.609188359	8.227084087	6.892577563	6.497025633	6.458818078	7.034198984	6.237717984
PIP	0.000918638445907892	3.797072517	3.811712586	3.85975045	4.041433375	4.176674969	4.060498719	4.0143771	3.747243909	3.765334308	3.678228623	5.492639535	4.153989372	3.599961124	4.335259504	3.839636301	4.270081132	3.856761489	3.771287635	3.911665586	3.723242833	3.987553553	3.970466515	4.046791352	5.142148305	3.72379269	4.097594392	3.734542583	4.446543466	3.682028911	6.626996598	3.615334515	3.913089695	4.616839337	4.520561199	4.920971734	4.431927487	4.719377057	4.719845818	4.490530634	4.78018915	4.56977602	4.924477793	7.050542449	4.424832292	4.462405345	4.851917237	4.360507111	5.022849944
IL1RN	0.000927544862832374	3.483938458	3.519954611	3.274439801	4.069937012	3.58216732	3.412702991	3.489244869	3.927770271	3.088778952	4.229409448	3.198330894	3.206619598	3.114549455	3.313585573	3.196740024	3.264643096	4.225599938	3.815669914	3.380962021	5.311550766	3.323650234	3.57158212	3.705453743	3.731320751	3.482151225	3.810871354	3.525255091	3.432617273	3.07999276	3.868639285	3.563418587	3.426811049	4.145486208	4.185170271	4.446542221	3.671737687	4.24650814	3.932045868	3.540451181	3.434619253	3.973178769	4.02209617	4.505672958	4.176564093	4.372645134	3.922012667	3.492697962	3.932881776
ADM	0.000928700734320295	9.168046936	9.18458634	9.021187842	9.272455468	8.9821467	8.857946302	8.902903545	8.20379616	8.694490622	8.940718716	7.983617136	7.672933325	8.755599224	9.016792035	8.270649298	8.89791731	10.15266813	9.275915928	8.658167905	8.947134332	9.064102523	9.07917846	8.831331342	8.584821772	8.38850297	8.689131372	8.88075107	8.663239507	8.409271805	9.011522	9.307995804	8.888045194	8.740562321	10.03664611	9.862254003	8.949217709	9.041746162	9.691559835	9.565574617	9.442315876	10.17675724	8.377748377	8.926666467	9.252818871	8.914995632	9.532330291	9.246086181	9.616470119
WAS	0.000931367592189825	5.893627599	5.630689074	5.696509202	6.28339609	5.550742479	5.442682234	5.732606927	5.588527824	5.495319683	8.107951481	5.125555152	5.387637235	4.939084542	5.189057161	5.687400543	5.384338324	5.784006345	5.786532463	5.093804945	5.243529162	5.778038784	5.561994856	5.569343872	6.921790322	5.60310612	5.530898811	5.326370398	5.857455037	5.740061825	5.362780104	5.568450125	5.496579579	6.212526339	7.140848277	6.678325384	5.657168067	6.142341949	5.958935071	5.857318318	6.069768158	5.723776329	6.172489036	6.566134091	6.025833198	6.522880375	6.522909453	6.019479985	6.282021417
ADAMDEC1	0.000934303738724877	2.885002637	2.690817269	3.506094834	2.675295954	2.219196646	5.071048231	2.907260533	2.714834611	2.849170496	6.791549597	3.050377224	3.19454164	2.619662768	1.929482516	2.378360506	3.452430048	2.646183248	3.16347268	2.189163591	2.571010541	2.306806914	2.416675538	2.24447626	5.551120046	2.485626313	2.116534148	2.079999308	2.510776839	2.066378929	2.574411306	2.448144953	1.975023607	3.577930683	5.468569998	3.512812739	2.96735419	2.316832557	3.576956154	4.727754458	3.532244757	3.223895477	3.414545117	6.967676986	4.086766205	5.432021883	4.212675043	2.158859409	3.321290371
C19orf18	0.000959622585261506	9.04487534	7.326824091	7.523614981	8.364629585	7.892331746	7.287573215	6.60588871	6.474171392	8.511427013	6.595335762	7.943624119	8.168949583	8.100838758	7.937434719	7.39159127	7.966906739	8.532300612	8.165944826	8.023646632	8.101060009	7.283028184	7.214196473	7.465726989	7.40405549	7.809919493	7.922128667	7.495958906	8.989827558	7.864103363	8.66028671	7.921137243	8.073071313	7.665803123	8.880381717	9.35837324	8.029010938	7.716799024	8.530074177	8.342240207	8.481009295	8.528889394	9.086685791	8.987828549	9.868553204	8.299939355	8.109913426	7.918653853	8.521619279
AF086126 /// C16orf52	0.000971453275022004	4.162631222	5.006814322	4.781367095	5.03996095	4.829676529	5.268756766	5.591025985	5.628483107	4.741315834	4.843176308	4.427698927	4.102382602	4.92287015	4.922808729	4.895106195	4.556320094	4.749680771	5.353651162	4.62210743	5.263255272	5.09940757	4.953104158	4.885666964	4.569639467	5.008486069	4.960726945	5.492463792	4.555975094	5.122556935	4.298621307	4.765932424	5.144631955	5.136895331	6.167390299	4.265991792	5.479865851	5.834012881	5.810424294	5.256745219	4.787918555	5.694029549	4.76986532	4.936421392	4.424555533	5.356508546	5.675671444	6.306318952	6.170256405
LIMS1	0.000981074783266321	3.751750989	4.97140745	3.918547361	4.067167415	3.737511149	4.57644723	3.185625235	4.065446351	4.362717223	3.52465697	5.074859899	5.063758998	4.266005577	4.291096133	4.362915014	5.65914311	4.691819889	4.180392079	5.217509369	3.847724747	3.354135134	3.827167345	3.386849087	3.996317883	4.247011467	4.074693538	3.626037692	4.074602114	4.136823169	3.936152629	3.713500372	3.696148334	4.555820932	5.265642293	5.358842153	4.529051163	4.824045919	5.772253817	5.762517356	5.468240992	5.093566011	4.870611404	5.418750167	5.059407201	4.669353413	4.989405465	3.567672942	4.082291225
SPIDR	0.000986604292941277	6.289128765	7.20748139	6.373235254	6.628893931	6.497071672	7.135004955	7.061536869	7.271448631	6.694866744	7.630913956	7.119878694	6.605632084	7.188921746	6.958808058	6.805113089	7.443363928	7.910714082	7.967342193	7.379461517	7.1805147	6.606822999	7.020084576	6.890442299	7.638092831	6.979099933	7.873854032	6.873036911	8.019130818	6.541196024	7.123613805	6.568058063	7.859933174	7.399180622	7.725241153	7.319319331	7.015236744	8.344498282	7.293063741	7.431483993	7.240654159	7.75212529	7.671106405	8.565189163	7.471595402	7.614956506	7.647592514	7.049752856	7.832257447
BTG3	0.00100030603202503	8.135295492	8.634475371	7.591336151	8.461274625	8.187495968	8.338522827	8.133377447	8.552253226	9.387918411	8.425567381	8.954013106	8.974744508	9.07490218	8.818352581	9.336063549	9.438483726	9.08661203	9.172341559	9.185220794	9.120873106	9.218305752	8.831410632	9.019685947	8.920618087	8.756014009	9.241999627	8.597016665	9.479796971	8.901098378	8.633840822	8.910800098	9.671817838	8.675877193	8.919108111	8.781385834	8.463990387	9.279098643	9.837926326	9.77743048	9.188612094	9.900811291	9.481346941	9.580201519	9.756133369	9.221793633	9.517504838	9.377761947	9.575090584
ASF1B	0.00104676768560999	3.248510781	4.389119193	3.428532921	3.736740855	4.168571529	4.014819157	3.31919221	4.987299014	3.654861937	5.081668561	3.478913741	3.724469874	4.038839757	3.730589422	4.126912538	4.362923906	4.247066928	3.303949938	3.936821029	3.816993556	3.688521513	3.755409212	3.954788081	3.89295809	3.806404872	3.94847381	4.066025087	3.913800675	3.95949911	3.763799602	3.32066412	3.373814645	4.887130274	4.59094025	3.754674918	3.98175589	5.227733175	3.927075358	4.31192114	3.683086674	4.02379799	3.656682068	4.734931517	3.99099804	5.110574652	4.773562275	4.317518223	4.335937621
AFAP1	0.0010530185255774	5.882110151	5.380609717	5.694870812	6.163181793	5.379881215	5.073583049	6.590238106	6.88183836	5.975829606	8.099540694	5.948082098	6.332307101	5.795732541	6.026392178	6.175390522	5.812752566	6.490461166	6.132216846	5.389720515	6.013050094	5.814414802	6.127145439	5.928229292	6.875215441	6.257743526	6.894171523	6.196883256	5.714344134	6.351683657	4.860684841	5.388950776	5.636403594	6.537909951	6.223320188	6.931631294	6.395137809	6.323998321	5.50396445	6.163117317	6.268989208	6.94816083	6.658189293	7.272666876	7.048266207	6.939742207	6.67358746	6.65166794	7.16557409
GTSF1	0.00105807942403302	2.531112293	2.30662671	2.501519054	5.219646626	2.718394633	2.579922705	2.767138484	2.749174672	2.555218143	5.241421208	2.572437145	2.409132689	2.297158587	2.936527822	2.768176453	5.797588163	2.738038555	2.964238273	2.69679463	3.376861958	2.814911433	2.881641122	2.603481813	3.461995023	2.559927933	2.281828519	2.530387373	3.145861315	2.575611807	2.854964829	2.30850677	2.599441751	5.535538218	3.330418688	5.403121979	3.072888916	7.629502265	3.072888916	3.478676377	3.505624686	5.482971905	3.372027085	3.083952563	3.780066476	3.629222415	5.14427043	3.593923219	3.163694869
ZNF850	0.0010592673009101	6.223218328	4.807658719	5.60949919	4.613099204	5.943693913	5.269845695	4.378399717	6.043538594	6.307965985	6.15170001	5.061549435	6.179610685	5.264854941	6.731434736	6.622619976	6.202859085	5.802069161	6.1877495	6.802011887	5.675244839	6.004022015	5.476351386	5.577256084	5.773170526	5.610792393	5.682403368	5.883914178	4.325462615	6.133071754	4.540273714	5.741907066	5.322952016	6.086739094	6.252564387	8.590026228	6.07499516	5.376657678	6.68650002	5.702048962	6.890135086	6.826546782	7.132691284	6.245285407	6.527291905	5.98475292	6.070666224	7.269316946	6.841241588
UBE2C	0.00107113425572442	4.679771044	4.466753345	4.894400808	4.884725763	4.418110486	4.157275125	4.841402795	5.513603648	5.317175298	6.081385352	5.144236502	4.168208503	4.745689197	4.487326386	4.796247908	4.874938569	5.355233026	4.420060691	3.899315633	4.519278318	4.474060025	4.438767882	4.542340061	4.990511025	5.136795406	4.733673311	4.627323328	4.625994507	4.610543384	4.487002102	4.172899662	4.891245351	5.370060849	5.421269459	4.705613412	4.760470101	6.439707375	4.874405151	5.090609951	5.309784698	5.171008635	5.510283624	5.815444273	4.810431629	5.966985017	5.151669835	4.672681905	4.705613412
NUSAP1	0.00107285419486301	4.118350706	3.451638072	4.029079034	4.834110308	4.009241947	3.678857107	5.728540798	6.047854119	3.898173423	6.068466345	3.641363631	3.993113195	4.162546255	3.199974279	3.818913021	3.26935233	4.75434528	3.804195014	3.492768904	3.854317078	3.431540052	3.796177082	4.1577831	5.432305199	4.68124795	4.586298932	4.02743283	4.243259653	3.995597395	3.751446614	3.897292121	3.94433431	5.354753566	5.405420788	4.380889708	4.365042317	5.990540225	4.306628124	4.301448779	4.460768683	4.193163449	4.717230946	5.852992126	4.031592474	5.459237032	4.963360385	5.021168681	4.763253836
ADAMTS9	0.00108058394560456	5.739551962	4.354536135	4.327180157	4.627320143	4.573438855	4.602795034	5.833452686	5.669199619	4.318604579	6.155173856	4.792832972	4.695976173	3.941369468	4.298652503	4.035468166	3.817171324	5.429396804	5.378266945	4.973647894	5.498263595	4.826251951	4.746142291	4.931397759	5.516379091	5.071807809	5.4690105	4.738639564	5.190322062	4.853998245	4.721052829	4.722864655	5.167493032	5.574762694	5.849373634	5.016207791	5.254175795	5.947023013	4.64385143	4.538062654	4.452860183	6.638476578	6.215589655	6.010283782	6.160487032	5.944668872	5.638434011	4.827086077	5.32183417
LOC100129406	0.00110056961203769	5.634581607	5.740175782	4.449489399	4.843251077	4.993761263	4.574384084	3.770165274	3.574089327	4.63682918	4.275091621	4.270592325	5.272810938	4.275372698	4.622850758	5.917863142	5.23595327	4.737168467	4.411395345	4.971967327	4.263710007	4.076978672	3.68724239	4.390593243	4.728148568	5.499672349	4.342024669	4.439017291	2.780149632	3.338008272	3.238465658	3.993448771	4.015141095	6.431852558	6.464204311	5.773275315	5.610429065	4.943398895	6.284752492	6.1123993	6.794671181	3.986235977	6.076064776	6.323151004	6.260493931	5.02367233	4.742250275	4.968510927	4.978727168
ADAM9	0.00110978976781774	6.298546765	6.656244106	5.284766577	5.083448511	5.178736035	5.616088678	5.61453472	5.914400843	6.347494202	7.009918877	6.400451346	6.367631079	6.474889269	5.972032932	5.851230533	5.962126019	5.818186822	5.88136941	7.189341387	6.207276844	6.532512756	6.760917717	7.124680876	6.673766098	5.95989968	6.273491815	6.688596543	5.527054324	6.584938856	6.109764471	6.334561283	6.711183304	6.742083742	6.294300835	6.024765921	5.942603241	6.664903612	6.459547173	6.744309724	6.265994724	7.056128575	6.970102399	7.689710651	6.765163404	7.214438567	7.087273562	7.118408927	6.860174549
TLR4	0.0011124264813089	4.240948736	3.916137376	3.847398947	4.485193445	3.73000984	3.868576937	4.654652629	4.633838083	4.065710848	6.755398831	3.71529136	3.813795976	3.696963076	3.579156282	3.758501452	3.485815884	5.992095137	4.102564175	3.882632067	4.307741061	4.345020271	4.471583398	4.541368378	5.402655999	4.742451187	4.68112696	4.252922953	4.06682246	4.763106152	4.320993523	4.314706277	4.17522092	5.191071002	4.803530328	5.338108164	4.723053002	5.072059143	4.310538728	4.120380812	4.395608143	4.930456436	5.054365189	5.213669755	4.829201795	5.044401212	5.181584543	5.105902803	4.967646664
PRG4	0.00111320981826872	6.92503865	6.356656727	5.551855483	5.943429308	6.212866893	6.60711649	5.333277618	5.731816523	6.888733817	6.570871313	7.102503787	6.691006389	6.398652963	7.104527335	7.011100011	7.35788752	6.212309646	6.629230014	7.452772498	5.710673691	6.3814102	6.123414394	6.526606129	6.748995236	6.556702011	7.345665297	5.782239334	6.720780102	6.775677581	5.912188229	6.459438658	7.245062414	6.156615557	8.772460431	7.117144017	5.781945719	5.688235659	7.450509215	6.272625823	6.231023809	8.50438342	8.424003185	9.158268556	7.886456529	8.077708923	7.245086434	7.55921641	6.106370346
IGLL3P	0.00112196803062058	8.397443087	7.325604356	7.674643272	8.76230786	8.706630015	7.845887578	7.326139438	6.770270201	7.644395863	10.92673239	7.624024994	7.623058677	8.106777008	7.503293839	7.73365007	7.736002197	9.1715561	7.82117612	7.208712024	7.594468	8.201298371	7.429387935	7.864497541	8.581957639	8.220789654	7.591347689	7.640814505	8.898754194	7.495165307	8.203822144	7.564997736	7.642477823	8.385242738	8.380725587	9.553920289	8.911867752	9.126405246	8.734305102	8.16420304	8.557176049	9.259895951	8.582646181	8.482257415	7.996484493	8.009124058	9.999981237	8.315552773	8.436965819
LOC101928207	0.0011233710637332	4.236855789	3.729810492	3.712349862	3.792520308	4.300295402	3.453584391	3.176240923	3.732992778	4.170992109	4.373587328	3.253851582	3.287456864	3.877853748	3.799368777	6.114811781	5.108039389	4.081405013	4.32718119	4.578519523	3.992565781	4.401273832	4.385609358	4.574538277	4.143602528	4.147532005	4.539669387	4.139040788	5.205187966	4.03557015	3.968695349	3.521794855	4.658229932	4.82563522	5.243025472	5.282319955	4.480188027	4.605567831	6.10983933	5.322468726	5.364308712	4.346659624	4.969094053	3.921170742	4.761753148	4.546987759	5.339680433	4.742629469	5.006541136
STOM	0.00113050284781712	7.914890266	7.169226839	6.955803934	7.663030297	6.581680886	7.383556414	7.589490863	8.171987308	6.781354047	8.68733499	6.944755877	6.250287068	6.839422779	7.014032017	6.786685864	7.20129955	8.678442893	7.567602017	7.451081512	7.822131782	8.01213123	7.805463919	7.945364803	8.259899483	7.971183302	8.168513533	7.705441409	7.868352876	7.81880947	7.274524088	7.858335562	7.865922681	8.602154638	7.520825381	8.121200188	7.47894146	8.1117001	7.348301375	7.618197379	7.384748687	8.673016933	8.535469956	8.43533671	8.288283848	8.250088365	8.387460309	8.456736295	8.714592738
CAT	0.00113770067497219	6.583562152	7.007468887	7.071029647	6.784345533	6.58286873	7.209741328	8.281357492	8.539736692	7.806634301	8.039833554	7.467541966	7.558645496	7.539169724	6.876916057	7.319535807	7.246061637	7.521720994	7.631902212	7.997555595	7.65152431	7.722871291	7.649097146	7.498228243	8.032746514	7.191092976	7.160741008	7.753675378	7.196004233	7.867364788	7.819400984	7.679038081	7.200561002	7.931167442	6.935687664	7.056976399	8.235696272	9.040916108	8.199328649	8.13585954	7.623827848	8.259377254	7.764238894	8.538054157	8.710534045	7.711816565	8.142697131	8.128992374	7.981625155
LY86	0.00113821976600663	5.298692507	3.39548132	4.14256836	6.131428039	4.028186853	4.891093584	5.576263668	5.490157177	4.842254819	9.725959754	5.017232375	3.468270043	2.811811991	3.071236186	3.072723064	3.260378441	4.991591898	4.911484023	3.400946693	2.878609977	5.01540735	4.802299883	5.49762742	7.95128815	5.304478699	4.852402217	5.038617526	4.082041161	5.274258131	4.804065894	4.901878434	5.058009598	7.258871294	7.324557486	6.848799369	5.68143155	6.238695783	3.981613532	4.582699425	4.292561252	6.226825053	6.174077841	7.670837042	6.167155515	6.456960646	5.477825516	6.393216626	5.735433743
RPS6KA5	0.0011781141072074	5.160249978	5.400504197	5.503035535	4.57443817	4.865372385	4.989713332	5.882922199	5.845749922	5.068573513	5.906931545	5.75749884	6.165626716	5.699480145	4.626686565	4.997406231	4.943537664	4.450212931	4.73565982	5.845869408	5.220848248	5.335814241	5.537062367	5.400370552	5.891614287	5.6240692	5.490404504	5.563850352	4.381440556	5.584366878	4.888611434	5.033390409	5.041651358	5.606691152	5.785078861	5.145220297	4.888615427	6.106485757	5.913395506	5.64911552	6.235345595	6.099791254	5.298534928	6.185047029	5.934939089	6.015464889	5.598306308	6.570654558	5.86478222
ITGB7	0.00119860867566386	5.796077915	6.178694222	5.870005791	5.938924776	5.695796771	6.263911819	5.728744307	6.068451237	5.528382302	8.206899752	4.759695461	5.380251265	5.36509913	5.452073736	5.427945149	5.259377417	6.274291507	5.458006755	5.205981529	5.813468176	5.223787493	5.655181424	5.796574621	6.274291507	5.977680245	5.609744334	5.756164757	6.099886631	5.716484691	6.240775777	5.283158472	5.675843346	6.186161398	7.338646187	8.157797603	5.933529576	6.691807946	6.020477313	5.735556307	5.180522816	5.933451782	6.253719915	6.620199742	6.069188844	7.223571869	6.708435731	6.098073201	6.379906541
C11orf87	0.00122298393984964	2.433399739	2.976546246	2.218623455	2.328187538	2.11101752	3.216195702	2.140074319	2.337643067	3.428434086	1.946993534	2.978913923	2.834218041	2.633426042	4.131271253	3.066632265	3.023673996	2.315562569	3.885466003	2.138635753	2.507073817	3.340430262	2.625136769	2.358619148	2.906292413	2.752640616	2.338547008	2.537339656	2.582792465	2.463310153	3.088047949	2.482092061	2.631890013	2.725918585	3.697277041	4.111026132	2.817834307	3.030052525	4.456621695	3.495396017	2.82844644	3.616712545	3.77868903	3.562429426	3.555744293	2.693045792	4.505446052	2.793638629	2.879761292
PAPLN	0.00125584707243356	6.624831448	6.550802672	6.208924106	6.872512302	5.862276584	5.868592813	6.199575895	6.663945948	6.075000443	7.978893413	5.78179413	5.786987101	5.722037832	6.106598611	6.428720408	6.447483013	6.988004543	6.372456306	6.30631711	6.262573053	6.3580626	6.240959489	6.370669027	7.483866941	6.268213514	6.600137253	6.205779149	6.307674422	6.400100838	6.51027632	6.442155351	6.256576022	7.838511194	7.103365027	6.92424881	6.290418916	6.813439454	6.279681276	6.472564657	6.413982859	6.518707587	6.515907637	7.228341482	7.113416374	7.151427606	6.924295724	6.655774616	6.707155094
RAB8A	0.00126530125696554	9.137159693	10.51293554	10.13927244	9.099483049	9.107810063	9.905903237	10.38390383	10.14400943	9.79151444	9.908840628	9.675272115	9.34168625	9.17991893	9.8556033	9.907787461	10.12760173	10.03860828	10.04708658	10.33803337	10.21187029	10.71106373	10.51355445	10.79404134	10.72343723	10.32274113	10.14910082	10.29295671	9.767009233	10.21459765	10.48462013	10.36933186	10.46022916	10.15977841	9.866894416	10.53742478	10.22062828	10.3650769	9.837833013	10.46231758	10.23526854	11.09281651	10.87683422	10.73741407	10.78173456	10.87017763	10.8562231	10.74046026	10.72505155
MYO1F	0.00127631558603511	4.524650937	4.838763023	3.896707467	5.024522698	3.723869546	3.276725995	4.598947999	4.021621668	4.253451874	7.469896249	4.095439644	3.612575381	3.710653963	3.714152093	3.287848884	4.348768696	4.325609767	4.435094675	3.998896329	4.244715854	3.960399549	4.112575173	4.441948702	6.46829251	4.667282576	4.508628067	4.083110668	4.840834761	4.119297157	4.94205835	3.643300036	4.421894678	5.827314295	6.447329251	4.572686887	4.355954965	5.085064198	4.011058262	4.526333603	4.819814618	4.590907328	4.961194545	6.70250305	5.11922001	5.761464311	5.491412707	4.814535148	4.983290352
CHRNB4	0.00127674857416019	4.545695763	3.756758515	3.313183532	3.506596863	4.012262372	3.718633188	3.513351043	3.622016204	3.784283989	3.211792131	3.421987667	3.86671006	3.857023508	4.075572646	4.030797531	3.840202885	3.379220891	4.006358281	4.450535086	3.548151589	4.518537082	3.561875301	3.556259108	3.394433759	3.716279063	4.085001664	3.603673157	3.347131858	3.661282576	3.6036037	3.056651761	3.587561625	4.438889133	5.245203618	4.240530926	4.656624769	3.985372492	3.700068074	4.182794466	4.45189722	5.381007032	4.850984344	4.285432155	4.054568669	4.520829311	4.180980298	3.947206941	3.546523522
SAMD5	0.00129461207951601	6.860800496	7.033470902	6.956718188	6.673174304	7.341681437	6.700832778	5.144366203	6.059496616	7.870379055	6.394649226	9.108467437	8.802931725	7.155757237	7.893356258	7.411691407	7.70166766	7.170523727	7.051402437	6.901182251	7.442544308	7.74546634	7.922369027	8.619546247	7.80005119	7.889525238	7.592185279	7.439218996	7.316061065	7.72401887	7.621480507	7.496556493	7.588960446	7.023239761	8.000238168	7.228317284	7.557478301	7.907044634	8.123407887	8.014598702	8.6651011	8.272533054	8.733890292	8.764809214	9.06770224	8.527447587	8.201485855	8.662983996	8.453290045
UBXN7-AS1	0.00131083635573304	5.486745329	4.502937877	4.504599494	4.257310037	4.553410356	4.510731662	2.374148767	3.364615032	5.222486922	4.382879448	4.238524307	4.854153718	5.601149251	5.297115668	4.247508184	4.44502022	4.519967892	3.676006678	3.374918175	4.663937878	4.178302959	4.063716129	4.084201829	4.505432163	4.616827413	4.678409154	3.967816161	4.28885741	4.505025988	3.952646083	4.084628467	4.950045279	4.086175211	5.716363573	5.121320747	4.789991291	4.943048031	5.765454063	5.053378184	4.801266518	5.506193633	5.223079098	5.970735882	4.844269432	4.994135235	4.758021537	4.842018137	4.505532829
NRTN	0.00133458118717361	4.265526538	5.448076989	3.558039041	4.074366652	3.203518793	4.400286319	5.589818584	4.705909059	3.490966566	2.747596308	3.402034604	3.482625884	3.819866268	4.363136535	5.294697376	5.398407684	4.234063024	5.093588897	2.685951081	4.844743104	3.650610587	3.896869617	3.842022477	4.852210588	4.533547374	4.152067597	4.037990055	5.734704129	3.580186296	4.624435335	3.381402117	4.977287715	5.068633743	5.66097065	5.207008947	5.291450835	3.833717918	4.684341574	4.81394233	3.657568102	5.647335057	4.651938762	6.15633779	4.939385784	4.769544772	4.987185046	4.579982383	5.358077442
PCDHB3	0.00133930330299911	7.267028266	7.72597888	7.635414994	6.011119635	6.44226988	7.339996273	6.19549899	6.931755371	5.66515945	6.491531936	6.989030859	7.222365925	7.147618912	7.664289149	6.951449017	7.096961673	6.757342475	7.052091206	7.084735345	6.799022696	7.389213481	6.865854232	7.722419538	6.506691724	7.04820143	6.644211496	6.674887708	7.001010784	6.457182764	6.613674826	6.585715826	7.519830224	7.082765116	8.067886955	6.759221477	6.628649839	6.520155888	7.296824051	8.323156503	7.623730472	7.455434993	7.711026369	7.433786342	7.77634572	7.641456156	7.680895616	7.827334332	7.619751445
PCDHB8	0.00134301614061937	5.341198705	2.901407323	3.878179462	2.943946869	4.439778937	3.847602561	3.686042957	2.575381349	3.57864135	3.333368886	4.267967445	3.613730068	3.744866419	4.943492712	3.478913741	4.442919567	3.198089225	3.678487855	3.578609279	4.766787367	3.690525173	3.246532264	3.866304439	3.885704823	4.417993406	4.313775718	4.641676836	4.108849499	3.29818795	4.287232085	5.372930015	3.76093944	3.661771169	4.322913094	4.385043949	5.450244664	3.587700032	5.618076793	4.68530024	4.665534551	5.368494111	4.738322287	5.997903236	4.203437632	4.76378521	5.555293618	5.361912051	4.016222946
GPR173	0.00139980529908231	6.851090949	6.880392168	6.442897186	6.317365764	6.098577909	6.817986512	4.920891187	5.060953895	6.525752629	5.281244137	6.878727567	7.24609322	6.396286356	6.494266355	6.523444282	6.438171872	6.675992654	6.065231153	6.131345794	6.519200527	6.316102438	6.534063053	6.418045235	6.764311892	6.458643117	6.493234915	6.189110218	6.459850827	6.272200922	7.126734553	6.387245766	6.885331874	7.132294879	6.956628196	7.852068119	6.77055977	6.055867921	6.777586006	7.132686227	6.77988754	6.97374149	7.210231816	7.412039328	7.568859035	7.48347171	7.27621353	6.708341055	6.460899506
RASAL3	0.0014117564823655	5.823631547	5.67983298	5.25360766	5.672787066	5.390018551	5.066958949	5.765851742	5.516595461	5.1098192	7.213307623	5.082015474	5.032003506	4.681585983	4.688886879	5.75768372	5.113683817	5.702015623	5.064719328	5.199709852	5.538122742	5.273064193	5.144183279	5.67281072	6.276190944	5.858220797	5.152316837	5.050222971	5.907984851	5.293967965	5.172166788	5.250034513	5.343259059	5.980981684	6.476156752	5.64095264	5.751805917	5.74179272	5.282787184	5.666108205	5.525435505	6.853425212	5.721615159	6.192302422	6.112376251	6.076929948	5.676933275	5.753168387	5.791328016
MICB	0.0014579930258793	4.635920075	3.845355161	2.868351353	4.199350266	2.714621602	3.97570843	4.172422819	5.575880989	3.466239683	6.781731609	1.87948674	3.263942197	2.086161278	2.724232687	2.931620748	3.162828209	6.968337136	3.071169428	2.182734042	3.088677947	4.605831516	4.647390752	5.09053324	6.485963688	4.000253369	4.72897466	3.964206582	3.352083708	4.810766088	2.922966834	4.555798548	4.551783967	6.611045705	6.274439877	5.628332711	3.935572272	3.960796165	4.183840327	2.657595978	2.534622578	6.131543607	6.763253258	6.177217798	4.886056825	5.031964839	5.548304768	5.933176955	6.945554668
GCSAML-AS1	0.00145863101483007	2.261767982	6.047539414	3.064801016	2.864716914	3.65472784	3.855080086	3.545520585	2.88586488	3.047900761	2.674138691	3.731246423	3.26833803	4.302961744	4.226165138	5.796967426	3.57540621	3.252620486	3.848115707	2.739320339	3.994898839	4.705972844	4.657965586	4.817230179	2.693745967	4.096739961	5.190788861	4.860058884	4.626156348	2.88586488	3.268385604	4.534158021	5.054809767	5.896390053	4.581877913	4.750245447	4.236154919	3.687534429	4.918002664	5.421701343	5.585069005	5.214076937	5.375579059	4.25624176	3.123331592	5.123746885	5.412273895	4.23025351	5.54916326
PFKFB3	0.00146279031281977	11.59750046	11.03886295	10.90772727	11.65641079	11.14990713	11.07007615	12.09722162	11.73323033	11.62419924	12.21836249	10.11072734	10.76395532	11.07700522	11.60737456	11.29237347	11.11826303	12.03479637	11.32869183	10.7478996	11.68299462	10.99187513	11.11782003	11.31389922	11.95667201	11.62999949	12.20098555	11.14737399	11.27504849	11.22526033	10.11870263	11.18346123	10.99068532	11.84879239	11.27930488	11.89333816	11.44427959	11.80088468	12.04699235	11.74727439	11.85799178	11.14314788	11.92701191	11.84499425	11.73591192	11.50510457	11.98372183	12.07220024	12.02735972
CLEC4A	0.00146318480008177	6.65848256	5.950248251	5.610591655	6.478750294	6.146236454	6.511228626	5.804126963	6.237001212	6.411423329	8.473795837	6.057664259	6.179436101	6.642343014	5.801759826	6.232308272	6.257084762	6.924828373	6.85160329	5.809255182	6.245515123	5.955553857	6.03339245	6.231010599	7.441871154	6.744239285	6.175833329	5.886561769	6.221473416	6.627752984	5.905800992	6.041467009	6.09390582	6.881799204	7.413096094	9.966337871	6.929647526	6.669020716	6.408589657	6.722956278	6.214339647	6.83397624	7.111682796	7.356109712	6.907111967	7.130640226	6.461986151	6.791952571	6.536514798
MKI67	0.00147119026336992	4.141507008	3.474960786	3.596588712	3.806323864	3.745422351	3.66949695	3.901873132	4.262843047	3.549881984	5.270409388	3.520241981	3.439780137	3.299609414	3.591961927	3.651070456	3.571006131	4.13933577	3.510642683	3.355844562	3.455349815	3.440648354	3.493885246	3.43413347	3.648931324	3.299147509	3.699439228	3.460377074	3.510438836	3.31203547	3.649725357	3.437296138	3.511982012	3.893995602	5.151250653	4.196524841	4.019759917	4.634840673	3.854671144	4.007295789	3.68758305	3.947077216	3.755288749	4.425418977	3.949283885	4.263590138	3.759900292	3.766473706	3.801003177
RRM2	0.00149178036022575	5.77259197	3.841132258	3.842026313	4.564672395	3.439736107	3.56618826	4.368157353	8.389272437	3.585022394	6.594076182	3.765479609	3.303503136	3.234093895	2.874647705	3.490222014	4.855839667	3.739613822	3.940126831	3.162535327	3.955668114	3.34862579	3.212398114	3.95901483	4.583842088	5.302541776	4.83317906	3.566634628	3.627219963	3.857993008	3.629802506	3.644837843	3.815488712	4.802641893	6.181962435	3.801424716	5.987169228	7.731329749	3.806565347	5.230751575	4.532310864	3.745496977	4.671135265	6.098258013	4.484439725	5.75527946	6.028885809	4.057166615	5.589095104
SPPL2A	0.00151511957320356	7.801153301	8.270016286	7.575302201	7.8463392	7.969070996	8.519523807	8.166185592	9.366800057	9.183584322	9.35933656	9.344987934	8.734336889	8.528675488	8.606045093	8.187487941	9.146178099	8.902041561	8.371176818	8.985334983	8.554214704	8.791097503	8.649970264	9.005854378	9.035290474	8.432912497	8.839622714	8.377907942	7.943519496	8.647782618	7.629200812	8.210696056	8.173988302	8.433251063	8.58180757	8.709900651	8.478015142	9.19027442	9.125813776	9.276632884	9.464178887	9.260427734	9.624642167	9.598893595	9.108190733	9.285349325	8.952922866	9.385451425	9.0633793
LOC101930541	0.00155317793697781	3.720832378	2.692563658	3.341744411	3.930939985	3.827680982	3.267462113	3.709356081	3.277297707	2.961797879	3.903290965	3.337183305	2.608791875	3.055966182	3.432593085	2.815812223	3.050753501	4.804318975	3.062141692	5.951446993	4.211025667	4.164778234	3.875754164	4.054598892	3.850792072	4.707425355	3.888527077	5.121708575	6.176388904	3.977416723	3.71372039	4.342070472	5.572042583	5.5991243	3.975618477	4.615900871	3.918291998	3.997080371	3.907991842	4.732913847	4.379442536	4.521223332	4.814994911	4.31086085	5.572186468	4.696277449	5.8829867	5.275170032	6.381993631
F12	0.00159576734794386	6.010899654	5.804281949	5.23011587	5.95904109	5.884426738	5.454890859	5.365511525	5.314896313	5.177672296	4.816934329	5.272629794	5.14876732	5.327553325	6.152702252	5.816527334	5.850924378	4.776932572	4.810765884	4.925872447	5.210007356	5.288456589	5.299692708	5.581945268	4.513367091	5.03011248	5.732451528	5.306072659	6.295515089	5.099756162	5.595045821	5.256193347	5.732790543	5.915097715	6.410538976	6.102901746	6.62336267	5.528275769	5.811924279	6.031236877	5.663331911	6.466051442	5.894883125	5.312799826	5.355974152	6.446542644	5.920899635	5.367131767	5.556699915
IRF8	0.00161779206815564	4.966698812	5.857429892	4.614462009	7.226944541	4.469291623	6.951508804	9.196915113	9.07138133	7.916995308	10.69095724	6.118838357	6.020595505	4.800747294	7.474824746	7.220562584	4.571644949	9.605258736	6.359845559	5.411309811	7.452039536	7.151866875	6.637014933	7.657283455	9.637056225	7.433018648	8.586146271	6.542528262	6.369777679	7.350018695	6.705031645	6.5218995	7.293272057	8.512742246	8.087950345	8.080069911	6.801878404	9.586793846	8.075435788	7.496150639	7.180909281	8.549260538	8.578493285	9.466066769	8.204958044	8.714373078	9.047807852	8.065597318	7.59494456
CXCL16	0.00163492236553391	7.198955207	8.410280408	8.499931354	8.69276938	7.410066336	8.732922528	8.924004628	8.848838188	9.012567248	10.17623892	8.735779128	8.442196927	7.830856058	8.886360503	8.802910293	8.811126004	9.662503982	8.754093572	8.457647794	8.871456599	8.865347088	8.745271605	8.949418749	10.44754508	8.669703989	8.532926223	8.731547258	8.278981493	8.473647795	8.686041799	8.966858786	8.504124634	9.871355098	9.400062482	8.71396485	8.756053779	9.415325655	8.81464776	8.937868191	9.408056983	9.267172644	9.016571199	10.46868383	9.671928582	9.235464836	9.075229163	8.93932706	8.921680664
UGT8	0.00163759824993668	7.742847023	7.618233797	7.51966612	7.661961062	7.212236614	7.2699863	8.324559394	8.467839644	8.392429191	7.353424832	8.489027455	8.612145974	8.039594081	8.258469147	8.324649221	8.074766572	8.015230687	8.50928651	8.58540143	8.333942198	8.424541978	8.775948001	8.527911083	8.706886731	8.134291509	7.835530687	8.166254101	7.857910639	8.663503004	7.923825667	8.475326637	8.193907959	7.286127983	8.76783903	7.9812627	7.903261543	8.736599869	9.101446826	8.908466984	8.709893383	8.916292254	8.752754579	8.7080762	9.003095696	8.779207942	8.898904604	8.74102065	8.614472742
ADRB1	0.00164458033379837	5.356196596	4.953104477	4.930998929	4.919611003	4.515605383	3.934257093	4.753398286	4.491322526	4.547136349	4.279383159	4.045134992	3.409293621	4.631772478	4.372450194	5.099242403	5.46509401	3.927887934	4.688064275	4.255674684	5.043328644	4.874483236	5.08319095	5.434052179	4.208575162	4.14123201	4.921368646	4.711329845	4.816392078	4.644464438	4.167046903	4.731236295	4.473170334	4.941468393	5.270155998	4.662577284	4.68380732	5.393659971	5.2172442	5.05291798	5.481815396	5.254686546	5.720435076	4.282910696	4.831499123	5.933171238	5.10353086	5.099626679	5.388915547
KCNN3	0.00166437618419262	5.547350892	5.700527347	5.898267503	5.0279475	5.418328283	5.110788662	4.988440209	5.178146567	6.119394599	5.683682399	5.799444909	6.20518523	5.815264371	5.384225187	4.92270293	5.264284957	5.403348569	5.515325242	5.554494978	5.78056819	5.824273503	5.736099411	6.141022737	5.866214507	6.056662464	6.391266581	6.065449251	5.479571343	6.168431936	6.065973645	5.29371263	5.79766044	5.776565892	5.82834438	6.153227659	5.832100571	5.523240419	7.543771253	5.197149612	5.715329327	5.591616366	6.302108288	6.223026441	6.38106653	6.181642429	6.58801672	6.417234562	6.202565105
NMI	0.001665592395468	8.797861678	8.188373956	7.6256197	7.981927862	8.794631505	7.834912748	8.569978912	8.945530165	8.220452776	9.702435217	8.490036819	8.518094546	7.422898424	8.348557032	8.517748983	8.16379218	8.473991575	8.07484814	8.96576698	8.289810008	8.189841064	8.930962485	8.97948464	9.417799089	8.535496205	9.447196647	7.53488069	8.896245527	8.75154786	8.07748845	8.436648007	8.94118444	9.065790063	8.435752065	9.151660979	8.069417026	9.084771203	9.302467413	8.258952458	8.768930418	9.824646845	9.113502053	9.438424868	9.190850973	9.500522217	9.037911013	8.859719988	8.457836125
CACNA2D1	0.00168817448309055	7.800393146	8.609643827	8.087946996	8.204599033	7.847381467	8.144257973	6.551732823	7.393857815	8.937678625	7.921319296	9.446775136	8.943150603	8.733777647	8.474901443	8.265084703	8.797699151	8.352050357	8.082254149	8.962435017	8.344033408	8.396133676	8.278805651	8.374885561	8.507858308	8.300683485	8.572712372	8.675796814	8.07313734	8.655521972	8.482764646	8.381637245	8.361758018	8.006071304	8.783510985	8.528049337	8.504679309	8.473349211	9.226030987	9.231521104	9.592942548	8.752420121	8.956666727	8.979774496	9.104164307	8.705942465	9.02948614	9.290053657	8.609865027
GPR19	0.00169845379277952	7.800535072	7.323958153	7.011760706	7.559522764	7.466574687	7.890563576	4.663919874	5.666765035	8.38809931	6.404361038	7.754595897	7.41853024	7.867990477	8.71578312	7.578280575	7.186084143	6.488086515	6.770446557	7.96508884	7.629366539	8.549954519	7.955536363	8.353092986	7.072799574	7.305831717	7.554974775	6.994285011	8.162433211	7.817946526	7.014412612	8.012125094	7.825258315	7.636074961	7.84903321	8.344515115	8.578281282	7.678609748	7.994204077	8.388057668	8.414959502	8.098373657	8.770064697	8.222692096	7.78974326	8.287605897	8.050535182	8.329070456	8.771815832
LINC01118	0.00170565067161022	4.71634838	4.903584667	4.7297112	4.607564772	4.701526273	4.336781924	3.816838054	4.021798262	4.426932574	4.035079673	4.215566544	4.076886121	4.645494815	4.510263959	4.917648874	4.228878023	4.150398871	4.568319835	4.345361647	4.343988134	4.270883671	4.305823342	4.284915124	3.637396197	4.378446172	4.231911695	4.365311293	4.761486374	4.207491096	5.21419115	4.440618698	4.562577944	4.724395314	4.853889922	5.221348429	7.08685034	4.926424888	4.453927215	5.086319055	5.063464773	5.170690039	4.478065624	4.365441497	4.663508652	4.865320677	4.465873289	5.354557544	5.046189556
TMEM144	0.00174381442739966	3.7145131	4.439325773	3.975424084	3.931635046	3.781392834	4.124893954	5.04577071	5.126053015	4.501897425	4.430012453	5.037342539	5.531290754	4.440359359	4.065940994	4.260856506	4.098858573	4.787488311	4.398201676	5.082443379	4.113723686	5.219890007	4.3493752	4.002313083	5.248177627	4.414044945	5.057547	4.324004813	4.344235183	4.673479615	4.807165143	4.204307383	4.593033306	5.232886488	5.713025792	4.901115466	5.101071045	5.363590496	4.501628297	4.756082135	4.481471679	4.926447999	5.06525611	6.183883428	6.043535139	4.523167826	4.481006898	4.887246606	4.724606494
IGF2BP3	0.00178285218610398	4.114248147	3.926660702	3.808075908	3.805668416	4.687318402	4.08321032	4.0108678	3.947956336	4.202961848	4.225794797	4.026178252	3.907660974	4.163547364	4.351042652	4.220710168	4.780587591	3.83534888	4.16198243	4.15577323	4.660858303	4.304870233	4.549814087	4.342601263	4.009765516	4.420274762	4.615625744	4.077356397	4.451466868	4.05263976	4.093833241	4.081162666	5.176507252	4.120509779	3.879546827	4.054456572	4.113680678	4.37964651	4.685787836	5.55290433	5.134542424	4.703354873	4.672292052	4.597398115	4.038225331	5.319673435	4.793594207	4.7822139	5.135425193
DOCK10	0.00178800041799401	6.713323452	7.967027988	7.487462705	7.814528712	8.727369301	7.648160174	6.520715469	7.135497032	8.538618696	7.643021672	8.187504576	7.684993689	7.830757281	8.410090248	7.585362929	8.593177998	8.5633759	7.38926283	7.799104341	7.898956741	7.747840859	7.495834252	7.54591193	7.715566871	8.072648269	8.220772126	7.727713208	6.970226451	7.713497213	7.386363193	7.343279109	7.630237378	9.006051801	7.632874189	8.052679033	8.507878933	8.296000852	8.234263542	9.239540099	8.889696362	8.790245724	9.058728093	7.816174078	8.645386638	8.381106609	8.408997302	8.304032299	8.182872877
ECEL1	0.00183888724506637	5.218055088	6.339702355	5.728279655	6.14159386	5.583152962	7.171652839	4.2136187	4.686287942	4.793231862	5.595711265	7.07697588	6.849589789	6.262449463	5.553187021	5.616190006	5.545823014	6.694779582	5.469535769	5.320793363	5.022829595	5.676494428	6.10541771	5.591399121	6.454938324	5.535719886	4.637190499	5.372476642	4.70553144	4.695108118	6.709617639	5.020537428	5.372940227	6.109076615	7.942015224	5.678202781	5.627354475	5.788044474	7.265396162	6.375802314	6.624464742	6.20216376	6.708836637	7.807287997	7.154204766	6.214816879	6.48643175	5.425480096	5.392021388
KCNA6	0.0018561321524036	4.42274784	5.234994959	6.280544318	5.034323359	4.840771681	4.895670897	4.135348552	4.002832691	4.925816087	4.143425233	4.77185909	4.678128028	5.623930837	5.094718492	6.753848124	5.552380212	4.256182724	4.169522692	7.287241219	6.862661232	6.680508519	6.554542547	5.563251508	4.825624436	5.170707804	5.393954935	6.583169814	5.033625846	6.454614178	5.995276198	6.592958458	6.522687831	6.965477758	5.109899174	5.840870325	6.215536799	5.699285794	5.711399348	6.440669694	7.257631738	7.772247792	7.221882517	6.163194384	6.962717165	6.177135112	7.347601973	7.220769305	6.796187088
SLC5A11	0.00185718923203033	4.598322275	5.133444828	5.526827625	5.330095902	5.128823263	5.469245061	5.209270021	5.083932982	5.948812167	4.576657449	5.126223681	4.755519078	6.777879085	5.261469586	5.271527859	5.201453749	5.306256677	5.132663527	4.472028193	4.935989878	4.734813433	4.51853098	4.865766636	4.579548481	5.150773796	4.655178644	5.102801519	5.115859718	4.667090382	5.234884787	4.662054551	5.450935972	5.372750518	6.090802286	6.468497512	6.341278431	5.916393394	6.510869944	5.54943547	4.842512374	6.22198036	6.140951487	4.909069467	5.335550374	5.734750365	5.258259016	5.203608568	5.03196996
DUSP5P1	0.00186379685091274	2.332743848	2.202693425	2.391676892	1.93850869	2.454924808	2.39464379	2.108271713	2.75377009	2.738290631	3.191487642	2.327513959	2.698214518	2.614804191	2.151473877	2.432631224	2.385511623	2.415132959	2.695444822	2.54500474	2.440893837	2.675784394	2.502392957	2.679735171	3.080293118	2.061115408	2.075141048	2.235908082	2.435257275	2.156370871	2.379391448	2.738670049	2.693775486	2.935346352	3.125677583	2.55497869	2.654538605	2.876854725	2.560018694	3.727803473	4.592833137	2.652068725	2.617820255	3.207816465	3.51423198	2.398255089	3.041137629	2.93251947	2.323312499
KLHL41	0.00186802600932405	4.603019593	4.916339113	5.177873392	5.2054213	5.68319962	6.16129536	2.984145185	4.194349412	6.457849718	4.731767736	5.673398131	5.325054179	5.433091335	5.644828751	5.156062154	5.030516998	7.057482699	5.599510106	5.524057063	5.675429286	5.781782008	5.257546098	6.926915821	4.935583227	5.536095359	5.291361038	4.6079873	4.942985762	6.158368512	5.513018616	5.400476328	5.54105883	6.665298586	8.519159352	5.570776467	5.756756591	5.244043744	5.701381984	5.927999554	6.650448037	6.972504998	6.036997349	6.292510658	6.399079027	6.817580486	5.606679808	5.872804252	5.903901906
MIR142	0.00188848192206574	5.642731279	5.93230616	6.082627413	5.838171445	6.263557696	6.051430016	5.850228415	5.648852561	5.30883023	7.849415055	5.306150376	5.426067606	5.344044665	5.609382139	5.826746308	5.547222461	6.167413965	5.775282619	5.449411939	5.693381962	5.934010029	5.482693322	5.757779278	6.516395352	5.937173052	5.815387377	5.566591422	5.841638421	5.479857793	6.20007742	5.847175037	5.613087035	7.027799014	6.863301141	6.44747348	6.118072583	6.411055476	5.771613003	5.640185898	6.013682854	6.133587458	5.894332481	6.393092106	5.841026424	6.584173403	6.145822861	6.093067425	6.774678377
MAGI2-IT1	0.00189713045484464	3.137337477	3.641498029	4.067607458	3.073752891	3.067854854	2.797336284	2.026811405	2.689640137	3.351639521	2.386005769	3.816324684	3.081395517	3.837163972	4.216300235	4.342896404	3.487935847	2.85597945	2.857594564	3.141272035	3.541673031	2.406921793	3.246532264	3.043145983	2.602241924	4.417956383	3.208984135	2.969371255	3.137228056	3.003088546	3.02288887	3.167641153	2.847319647	3.595447149	3.900833594	4.240426569	4.114192922	3.735735189	4.14931176	4.516639823	4.285157405	3.826511	4.377377012	4.235329081	3.545476831	3.89860802	3.783570086	3.652155371	3.664819268
CD53	0.0018981183073114	4.666967356	4.320255996	3.945384706	4.750981989	3.748222682	4.651614278	4.86937972	4.676776646	4.47904024	6.788995955	4.167402652	3.988161421	3.434154914	3.417526137	4.196173232	3.227284475	5.269422683	4.560692652	3.984897897	4.450023286	4.327891467	4.478602355	4.678477002	6.153492159	4.597903431	4.683867629	4.619689321	4.46232565	4.685952465	4.698519382	4.365463564	4.582563428	5.224912853	5.5087828	5.362293332	4.578949077	5.12964533	4.585590374	4.553034366	5.137228986	4.291987963	4.86489172	5.651417046	5.294379447	5.082957452	5.222840344	4.671243563	5.535887309
RNASE2	0.00195896920900037	3.010701378	2.496637316	2.839888035	3.231935417	2.893888064	3.103844671	3.048625618	3.892795048	2.695895137	6.647477407	2.623705382	2.381904744	2.442977327	3.007657823	2.602070361	2.650903013	2.788127059	2.528823464	2.590026742	2.783853371	3.316541877	3.113179027	2.514992625	3.196785092	2.823616723	2.758833232	2.5436444	2.769785455	2.75550008	3.140422431	2.495513134	3.833216589	3.989456376	3.933679138	3.698921533	3.137016825	4.392244298	3.060023211	2.751846573	2.937981865	3.206432971	3.666692845	4.989473967	3.137016825	4.985409867	4.280566964	3.659391033	2.989056206
LOC388456	0.00196712523068118	3.602214775	3.920137324	3.409193194	3.299878516	4.455451073	3.208524686	3.113652878	3.045307069	3.385885689	2.960149445	2.72799014	3.185150023	5.408014977	3.644174789	3.608565785	4.478070208	3.932630814	3.520247222	3.496049561	3.581673408	3.481072724	3.977708316	3.609514318	3.273005156	3.325498847	3.483266875	3.168844488	3.633398429	3.780517523	3.619775147	3.319653149	3.551890607	4.000930233	3.560676001	4.53238407	4.269770544	3.95940355	4.247869392	4.729687153	4.536854712	5.79010543	3.454487647	3.607534799	4.213214124	3.990947717	4.050512289	4.049388086	4.13203406
KCNB1	0.0019749560643968	5.395003231	4.907716743	4.594789771	4.842526587	4.908359475	4.863472855	3.277653059	4.140509073	5.599105477	4.29352175	5.187504594	5.975294989	5.301807681	5.417081806	5.233405454	5.60863391	4.215215124	4.99838795	4.518540291	4.989720243	4.973739727	5.063138955	5.340409497	4.549433468	4.89532361	5.369241245	4.674661092	5.81731152	5.295955586	5.287248767	4.808993813	5.434024679	4.969449662	5.486200811	5.130106186	5.019877452	4.339585565	6.140974256	5.203645716	5.557475645	5.382396341	5.759905803	5.624301674	6.119138222	5.379749064	6.171415997	5.86703142	5.808908254
RMI2	0.00200239474119908	3.106184805	2.512624087	2.881873687	4.671270418	2.993654635	3.464502775	5.58460738	6.725228121	3.022099053	7.356533331	2.053780652	2.643418283	2.60121524	2.677671165	2.59564562	2.499950174	3.506568976	4.318700274	2.876053922	3.401583021	3.050239963	3.062751741	4.204308421	5.933012452	3.984849693	3.719046077	2.401164804	2.673915515	2.939890953	3.706896109	3.386456199	2.355096659	5.793164017	4.294751548	3.65082103	9.102845837	6.332581272	3.968042677	3.598719301	4.628044532	3.406094925	3.732278275	5.612210776	4.343884997	4.87626788	4.653562956	4.599629765	3.938387687
EPHA2	0.00207706045277575	5.176942194	5.183410893	4.807570053	5.007642342	5.087429635	5.453460649	8.064112247	7.118655645	5.104481567	7.106605807	4.756095788	4.210786046	3.990241356	4.701792973	4.210375464	4.773955825	7.404578824	6.518305959	5.495885131	7.770138954	6.133559632	5.973977752	6.632022473	6.825080881	6.186710952	5.840563675	6.191615339	5.15605938	5.490299288	6.200341	5.657066212	5.143823224	6.526927663	6.973686029	5.766002949	7.248927574	7.480874746	4.941053425	5.829466012	5.627754722	6.756789848	6.560307939	7.766318919	7.432248572	6.98722298	6.467851764	7.304142431	6.948858792
TDRD10	0.00207907022434933	5.53943873	5.675495828	5.22147221	5.290227201	5.228357079	4.045159611	5.462197629	4.756364562	4.592318281	6.055320508	3.546042884	5.257728242	4.154828543	3.405244942	2.870966273	3.367555382	7.649922925	4.336623622	3.490930302	4.940568372	4.949614384	4.714142072	4.169396768	6.471613573	6.159102704	5.40887496	4.50868166	4.612119682	5.013892698	5.634294292	4.903932627	4.985358193	5.262458554	7.140725409	6.076372217	5.831764465	5.308020202	5.007609878	4.816687215	5.280978875	5.248483088	5.796519532	6.227611705	6.459412111	5.61350593	5.810454351	6.276012301	6.385187796
LOC100506538	0.00212232280581426	4.510607487	4.037433771	4.390616853	3.551491134	4.330248812	5.148363086	4.432148324	4.66114396	4.022314338	3.613696262	4.876404157	5.08317378	4.436361963	4.738966983	4.585056465	4.597792962	5.024553841	4.985853969	4.089885421	4.812114168	4.003064772	5.155733106	4.50408181	5.594170063	4.714853732	5.415875354	4.141855456	4.805833425	6.158363225	4.979581024	4.854553648	5.574945305	5.736410461	4.603044727	5.79394733	4.535587468	5.34511279	4.704166246	4.605776899	4.001256686	5.978740585	5.729349171	5.624467071	5.708122509	4.429584362	5.913380319	5.313968505	5.109642357
AGO2	0.00219865326115997	6.688638013	5.706965954	6.323164965	6.362353263	5.716820642	5.838694663	6.806545423	7.243806303	6.941771196	6.776749733	6.121871693	6.447875125	6.774341567	6.166798624	6.124017374	6.477787161	6.388314968	6.575529624	5.819536449	6.623245715	6.717538919	6.789990471	6.745943178	7.044459756	6.811761339	6.30212893	6.459167605	5.961873997	6.5778157	6.308944227	6.367547244	6.728742211	6.227212081	6.61566575	6.158591923	6.583877864	7.012511467	7.740422183	7.607752396	7.076341235	8.430411866	6.62193029	6.728374664	6.621097573	7.239979189	7.009927332	6.669095952	7.908427474
CDC20	0.00220439051151996	4.505590166	4.813603749	4.971061492	4.634991972	4.581786143	4.561614153	5.544696722	6.236976567	4.179928404	6.149272107	4.003872853	4.385619893	4.44512188	4.217763735	4.386290588	4.1602445	5.268087571	4.887025395	4.123551209	4.281798454	4.538111568	4.460390011	4.425525194	4.922856388	4.263248924	4.790217919	4.350057414	4.348989828	4.524152166	5.204091287	4.705868694	4.27730158	5.293549026	5.717423198	6.019704614	5.163195784	5.778136867	5.052229175	5.018333209	5.178541312	10.28986314	4.625914179	5.239622626	4.416572694	5.591072683	5.073785185	5.263602363	5.151141186
FLJ32255	0.00220525136174662	4.208724325	3.167058355	4.813890078	3.884664379	2.95096843	3.549381839	3.622527335	4.035432843	3.576697918	6.604644434	3.222489409	3.049416048	3.223371551	3.504642762	2.860541132	3.206135769	5.659958384	3.337037164	3.339821967	4.398270641	3.177228791	3.075798466	3.872568658	4.976251314	3.501026244	4.288171613	3.395348614	4.014782317	3.181287973	3.355807979	3.622605366	3.732632676	4.905340684	4.900918754	4.180199281	3.655828631	4.48063678	3.139764267	3.977778659	3.284001367	4.782870097	4.115518717	5.147919121	4.842193211	5.176774159	5.03448603	4.224106522	5.317094036
CLEC10A	0.00221383013282167	4.432893152	4.956618555	5.205556459	5.408374009	4.88438587	4.675998948	5.042790152	5.111430932	4.88438587	7.64411645	4.674528156	4.406483158	4.350055791	4.919018597	4.707385058	4.63691296	5.458337771	5.251120971	4.48419331	4.497613827	4.878618206	4.846855771	5.570266664	6.678582273	4.998269359	4.877088805	5.278460662	4.576701994	4.832248057	5.093337332	4.896848914	4.565585063	6.149874191	5.658919984	6.066851735	5.224310712	6.260740774	5.176664244	5.0680453	5.181987685	5.216361075	5.381104461	5.612201592	5.113216852	6.178813197	5.850707774	5.66280229	6.234906967
LINC00996	0.00224440684333261	2.79644444	2.590152758	2.685007691	2.834544308	2.482078928	2.503247705	3.236300213	3.1353742	2.857749272	3.900227826	2.823107525	3.156832166	2.642762801	2.501293489	2.332918824	2.843741263	3.882696669	2.667548204	4.071735317	3.666246594	2.761273138	2.766953946	3.46803494	3.870799986	3.486481018	2.96754576	3.109419202	3.465748957	3.306412554	3.002336816	3.330971147	2.97383941	3.188161177	3.467710335	3.079620468	2.759770413	3.007685445	3.641710388	3.448839384	2.909225411	3.924329659	3.756674336	3.117856861	4.449996293	3.724739364	3.809589354	2.782495245	4.923078997
PLCG1-AS1	0.00228392079979096	8.501909226	7.281223682	8.004890045	7.465802911	8.008685194	7.221508367	6.879693042	7.342690386	8.583994998	7.942657651	8.10130311	8.635455464	8.299970272	7.854084983	7.811292952	8.391126065	7.89096902	7.381978047	9.295429585	8.562151739	7.380989237	7.830196965	7.906083575	8.598193603	8.393874337	9.173702421	7.950419334	8.626695102	8.02264017	7.847568203	7.938517069	8.614051428	8.371837525	8.838337862	10.95065591	8.232767799	7.909454865	8.690784841	8.171400616	8.412290239	8.863301244	9.017685002	8.731652141	9.306722422	8.834237633	8.974670378	8.285936943	8.255038601
TOP2A	0.00229516602328081	3.167803736	2.742705935	2.288661782	3.017290205	2.336143239	2.269686333	2.963047734	5.05399506	2.628392361	5.532600921	2.074748213	2.587024452	2.40649446	2.435451052	2.329237682	2.166680702	4.447184931	2.845288798	2.193820585	2.228035064	2.512090594	2.238999215	2.83628113	3.940256699	2.733294305	3.771457608	2.200771326	2.533901924	2.641265664	2.722355364	2.281837318	2.575344692	3.415478357	4.760398337	3.255626092	2.585183662	4.621949603	2.929551985	3.134001537	2.730946541	2.629794783	3.537724404	4.33391761	2.825511321	4.412737973	3.814916084	3.409254773	4.062150004
CTXN1	0.00234595377858367	5.550371316	5.684068155	5.542163967	5.464493664	6.129930701	5.24272908	4.929479774	5.118727634	4.961830927	4.685771678	5.095316637	5.38953523	4.919045898	5.203434732	5.417441301	5.497481202	5.296646241	4.814080454	4.491939548	5.067544341	5.036061732	5.518987673	5.332502455	5.697798777	4.921484877	4.533418998	5.127709915	5.231960008	4.854466738	5.912875228	5.254836627	5.165444066	5.229506223	6.618267804	7.881810544	5.897789045	5.473999109	5.473115823	5.590779952	4.942074137	5.592565474	5.280680772	6.254249557	5.924775016	5.571824934	5.420417207	5.649955193	5.502465293
PIP4K2A	0.0023619039057819	6.447481835	5.917630217	5.756375358	6.393727373	5.716908712	5.587259978	6.385587901	6.839031976	5.905511749	8.25193606	5.294267355	5.537937187	5.799125376	5.707944463	5.452933714	6.062013751	6.688852845	6.171845206	6.120246311	6.136278131	6.339386286	6.435145376	6.479472471	6.832769426	6.160792759	6.521279934	6.359616324	6.27771985	6.477461247	6.250600745	6.44150797	6.111288271	6.725981679	6.108729014	6.419135114	6.591524543	6.850507158	6.400279459	6.393227466	6.758177217	6.451630941	6.865344938	6.686891299	6.591672264	6.641599577	6.9158698	6.843559186	6.589054874
LOC728061	0.00238482287962596	7.118108203	7.647626448	7.212913057	6.806648018	7.31470118	7.007998402	7.197136387	6.976376589	7.965629703	6.819348122	7.645846451	7.213239392	7.941600831	7.274869505	6.890484487	7.34419332	6.87875376	7.030642157	7.094877308	7.070054552	6.325626671	6.712096878	6.6288897	6.938366572	7.356105016	7.543690742	6.770464064	6.709028044	5.872055193	6.996335605	6.106143268	6.689168619	8.339226667	7.726746248	7.495556598	7.469727323	8.409934419	8.10653532	8.145559229	7.801144446	7.145829054	7.561298677	7.596885471	7.348721388	7.601321522	7.965153571	7.146688214	7.223723866
FAM71F2	0.0023852243097536	5.43447827	5.369617391	4.541866273	4.812012341	5.739876066	4.853124784	4.047192221	4.266849281	4.971061492	3.689421335	5.448407353	5.557214525	4.665458762	4.747655728	4.964246528	4.829940806	4.316459153	5.20898575	4.970097038	4.405539782	4.83908697	4.896635186	4.452097405	4.259589916	5.035864827	4.181343871	4.480818315	6.401309917	3.613222673	5.480396091	4.651875121	4.497556002	5.388435105	5.338649231	5.927538108	5.471247801	5.278546837	5.801324687	5.558441296	5.196039319	4.405868093	5.60907055	5.718452218	5.476803337	6.010573895	5.397760365	4.409488235	5.853077083
TNFSF8	0.00241368817047392	2.716945096	3.032438754	3.003810364	3.198292318	3.09425351	3.229145301	3.371955247	3.188626729	3.067380418	5.467906074	3.060556207	2.91514036	2.622599809	3.046679421	2.954314285	2.958035057	3.845602961	3.012581513	2.867422941	3.016823024	3.137404523	3.051214645	3.245890587	3.911497727	3.084642215	3.317373667	2.809140621	3.015943917	3.21661245	3.347830515	3.045195759	2.90642525	3.779032894	3.537738146	3.552678122	3.748520251	3.634455171	3.156945267	3.337237103	3.238218608	3.738619642	3.717169393	3.544270121	3.585682248	3.640862156	3.673174377	3.468292048	3.657080728
ITGAX	0.00241863190686277	5.279653054	5.370113294	4.849527285	5.748810917	4.992243181	5.033851608	5.105139812	4.942362041	4.767419575	6.38722915	5.125481211	4.74822876	4.491872937	4.582637097	5.654094545	4.563010158	5.315341519	5.283963226	5.18453871	5.217346889	5.05499407	5.000430194	5.125056246	6.755055255	5.644327088	5.514075166	4.897666112	5.331816649	4.977473351	5.058861471	4.909346668	4.915341696	5.800261389	6.736182788	5.912548849	5.551630047	5.558476361	4.603570979	5.314325649	5.143039381	5.246992458	5.767998393	6.762431124	5.656221878	5.974566027	5.550708532	5.163497378	5.365286945
IKZF1	0.00244295002449163	3.777252314	3.352580035	3.357896096	4.053323093	3.690941135	3.517296558	4.11655006	3.814224846	3.334337835	5.812745115	3.458603145	3.375241925	3.182270626	3.210369271	3.289735838	3.29522195	4.387005922	3.803916785	3.476058912	3.557737393	3.666904483	3.743964604	4.055018009	4.866791594	3.64355984	3.742471772	3.620586341	3.976161883	3.755840804	3.600475715	3.607242044	3.612326754	4.455625055	4.763664865	4.417079353	4.040304959	4.265106862	3.71614083	3.549486271	3.410382496	3.822979596	3.999785249	4.496589564	4.189720749	4.539011946	4.610225079	4.14123106	4.168827499
SRGAP1	0.00245783998792438	4.51254917	4.304497896	4.515052033	4.878518363	4.56066119	5.444510175	5.809160853	5.83567325	4.849642289	5.695528047	4.435410043	4.593306689	4.660344199	4.354554167	3.766327983	4.362046641	5.089212427	4.530092095	4.593821651	4.474095238	4.783545597	4.595879919	4.59790001	5.705862171	5.06253602	5.359113452	4.880117378	4.180278435	4.437802066	5.083212004	4.745005552	4.903015456	5.196163318	4.816319807	4.902414152	5.302138739	5.844254479	5.217736975	5.531112514	5.261563646	4.72540005	5.294441294	5.697394742	5.889352744	5.116033436	4.961597087	4.875152258	5.031846596
CBLN1	0.00249867296077123	3.076030721	2.647547765	2.273305451	1.963716125	3.623467827	3.048431945	3.138824193	2.886366872	2.390723248	3.107514802	4.447773653	3.349815203	2.557014351	2.663561315	2.209987987	2.220843432	4.238155173	3.069274426	2.85747891	2.330226622	3.172443475	3.039194861	3.99202223	4.244155415	2.956150572	4.171037654	2.934500106	2.467640221	2.932424865	3.372578287	3.425957317	2.538434215	3.056326733	3.613249642	5.103791537	3.466641967	3.466421775	2.634070184	2.744674728	3.992267068	4.730443256	4.223209702	3.488715511	3.209744302	4.081637033	3.242917819	3.001835553	3.633678104
FAIM2	0.00250400421321789	6.34560922	6.426575044	6.253187454	5.525927305	6.612959356	5.771840846	5.992844668	4.457993003	6.310265946	5.872145725	6.760573202	6.320474517	5.59037349	7.85444951	5.928156767	5.3911949	6.07601675	5.452164993	5.815638837	5.6108389	7.280654781	6.515761009	5.886061682	6.402093054	6.211221981	5.471475103	5.550333236	5.737669424	5.954356358	6.53444276	5.942509828	6.489607939	5.947654968	7.430140007	7.310592136	6.354675726	6.429077344	7.244657261	5.678561836	6.746053853	6.767381131	6.276085948	6.76902888	6.779677416	7.083056939	7.624724633	5.595145245	6.764125785
AKR1C4	0.00251315700996301	3.086282811	3.248717536	3.40799565	3.857270039	3.522298812	3.244162739	3.231390315	3.361971691	2.800320857	3.897144696	3.90405578	3.66270143	3.508067487	3.137903101	2.940650456	3.155273314	5.825443405	3.248717536	3.349734571	3.847531647	3.123573874	3.116641311	3.090566506	3.423523092	3.557972966	3.211031502	3.106695404	3.568036144	3.201994433	3.472282237	3.163573066	2.941647128	3.806325933	4.004568373	4.087439277	4.00911883	3.873706639	3.516178358	3.441237855	3.817980149	3.959712049	3.491101195	3.838043529	4.90043539	3.803092058	3.771361702	3.778601296	3.89506595
SLC8A3	0.00251830243852545	5.82130841	6.138319043	5.65420297	6.088477152	7.001423384	6.081246581	4.908436531	5.619616309	6.487826131	5.109575291	6.147728935	6.364096722	6.040408369	6.232220449	6.314945148	6.427288468	6.24625904	5.140235011	5.798828336	6.156591947	6.494102186	6.294134898	6.140816308	6.155908742	6.12514626	6.138602216	6.01049829	5.901617498	6.098858367	7.535050365	6.027821699	6.389962219	5.684363831	6.510711123	7.142768869	6.608234323	6.227019284	6.517745742	6.052186482	7.415590753	5.933089061	6.813152742	7.294843737	7.086321233	6.132741991	6.913969974	6.749017736	6.580596526
LINC00184	0.0025253132718977	4.195164429	5.026102681	5.105227912	4.157923298	4.632445726	4.138765235	4.535763177	4.230198662	4.299117502	4.051881	4.618897849	4.509417747	4.603198683	4.729257902	4.314115806	4.903674082	3.873641658	4.512980746	3.67804261	4.533142675	4.807852617	4.810640926	4.570954063	4.208713432	4.426895863	5.039694382	4.93619085	5.525083109	4.889026129	4.185521862	5.041341296	5.038505864	4.795154595	5.378139813	6.384241966	4.51969182	4.684643164	5.434781098	5.587192993	4.377401848	5.052698057	4.871991033	5.058362428	4.490008328	5.593617055	5.308910644	4.864596679	4.275153054
MAN1A1	0.00253315274779574	8.935342285	9.272173374	9.565861919	9.274048742	9.174799674	9.612887315	9.268387067	10.53226862	10.59368257	9.903805474	10.43910113	10.03516197	10.40886195	10.24242205	10.23221285	10.35148229	9.662616504	10.29629473	10.85570057	10.48889614	10.60095473	10.59343569	10.98817053	10.04394352	10.34696606	10.20141187	10.36658746	9.551967903	10.50537329	9.50214044	10.34856786	10.42626603	9.717173887	10.09519508	9.756571368	9.830150626	10.62164301	10.72201833	10.58143163	10.90166871	11.25862922	11.06107487	10.47273956	10.70265011	11.21022049	11.14648119	11.01462139	10.73727831
HGF	0.00254897860422445	3.78887469	3.57822087	3.309369476	3.923082122	3.276371082	3.747828825	3.836531448	4.138041728	3.075325003	6.465793753	3.6142492	3.044790553	3.037518893	3.244512625	3.345553879	3.175082903	4.773478958	3.7476639	3.406313313	3.246147626	4.151046333	3.910951825	3.900850061	5.104537033	3.771945996	5.272056684	3.770018721	3.980585924	4.419814105	3.70248097	3.883583931	3.936290411	4.537632029	4.091171953	4.508375298	4.091712764	4.267654837	3.665192545	3.976843755	3.908469386	4.348973605	4.454216275	4.940191501	4.810342208	4.708792837	4.647782061	4.501467297	5.123078287
ELFN1	0.002551529186154	6.543537614	4.896250226	5.499607355	6.330523491	6.157100256	4.994743857	6.933302663	5.408940849	9.122195132	7.283836508	5.198982604	5.953252021	5.050837924	4.809296079	4.31367801	6.224312888	5.555990383	4.577665565	4.321966688	6.026253347	6.86503728	5.929947743	6.566068346	7.060065865	7.84203886	6.795658243	6.060487107	5.720919181	6.385399956	4.883063706	5.657347938	5.336573029	5.549923668	6.033009478	6.83560681	5.078240255	6.715044927	8.006600281	6.358346277	7.195845566	6.433515628	7.283387698	7.079963312	7.229685835	6.614134258	8.111730632	7.217797854	7.181073297
LINC00624	0.00256270079266293	4.240386344	2.877047625	3.352214198	3.214481085	3.38898716	2.258851433	2.920306519	2.575370671	4.068137063	2.898898356	5.018334306	4.056021629	3.75774672	3.032356899	5.239162978	3.351639521	2.735900295	4.934879915	4.797369203	3.219383383	3.170820782	3.516697089	3.238600236	3.274537719	4.014131291	3.511734577	3.637422481	2.736247563	3.214481085	4.294467621	3.571028085	3.268914632	2.978621035	4.021392332	3.860061785	3.854865007	4.169132504	4.621064687	6.090959212	4.613064564	3.928582488	4.578815092	4.495535887	5.081675159	3.655825491	5.211008294	5.212820042	4.279303395
FCN3	0.00260834410630521	8.424999561	5.202555328	5.90057213	6.602465094	5.942182676	6.044193672	6.2249931	6.591910091	4.555881879	6.803610034	3.963114149	4.588261635	3.79822687	3.830236707	4.169286339	4.764850547	5.224744671	5.919098856	6.209699918	6.649537911	7.285447983	7.04800296	8.580584182	7.167924635	6.318878239	6.742993954	6.286843695	6.546258653	5.642346235	6.085489148	6.156468357	6.252896903	6.502771245	5.900137003	5.78868805	6.656902921	5.30079431	6.335802011	5.449874778	5.45918384	8.735032999	9.353017134	6.74086844	7.755106459	9.233375163	8.411323693	7.443693075	8.06837879
KMO	0.00266342378264007	3.648469429	5.859512508	4.268956234	5.777878531	3.305279097	5.729630239	4.694940754	4.281175441	5.696960495	6.747115184	4.413976604	3.178309586	5.520321357	5.894853714	4.184072297	4.851944354	4.489420757	4.445467106	4.570747367	4.769958484	6.053815339	4.869105926	5.707251148	6.204679883	4.527817781	5.96167772	5.127977761	4.43511586	6.397702422	4.365810368	5.13704139	6.267894639	6.241609565	4.735213057	5.606140547	6.194940461	5.620310839	4.724197943	6.268082264	6.844228478	6.836015436	5.883051568	5.100512539	5.703774487	6.154643438	5.622072048	5.679497476	5.982496519
GABRP	0.00275033402641635	3.384024966	2.493727796	2.569920085	3.308252506	2.34225439	2.770755114	2.986034971	2.625528864	2.959766143	7.435722665	3.434485948	2.103633866	2.451933462	2.215925603	2.219508529	2.184737965	7.370868328	2.313320174	2.197987212	3.305761368	2.404132925	2.385468015	2.477097408	5.699044892	3.327315746	6.761307338	2.626927482	2.339397505	2.501268722	3.182227583	2.681618661	1.933303015	4.122799064	6.097335177	4.037552482	3.010905327	3.206707208	3.137022723	5.759767086	2.775520661	3.407167797	4.527650988	6.782791335	6.744361338	7.526192009	2.77994245	2.764096434	3.019831354
JAG2	0.00276471038784018	7.844854494	7.690664554	6.884842952	7.664209101	7.043378902	6.941910906	7.920339365	7.65216136	6.864069422	6.943438211	6.836735183	6.16487687	6.962996756	9.129931856	7.492941138	6.401048481	7.169987728	7.333187985	7.009730832	6.98320431	7.528949527	7.034236256	7.772198609	7.152887086	7.4783238	7.280078096	7.278739747	7.772605913	7.097385115	7.436244252	6.973252923	7.311141713	8.055414681	8.670670044	7.70895461	8.358863277	7.55066825	7.030374902	7.347303359	6.976278702	8.033261212	8.380798314	7.461574351	7.31404829	8.740626463	7.692016324	7.641955855	7.850599793
HOXB5	0.00282879185417942	5.29049404	4.787517501	5.241064533	5.231857797	4.726433522	4.83299215	5.361521536	5.090386444	4.299689022	7.071514804	4.071041182	4.384075534	4.453018045	4.621772105	4.612572175	4.37641518	5.762603514	4.950881795	4.540042365	4.693085663	5.206955719	5.274386386	5.883227374	5.001464484	5.208198726	5.20974091	4.989289348	4.818851511	5.127078254	5.265848301	5.610342559	5.15693995	5.769334702	5.256979164	5.429229153	5.668068569	5.643995538	4.705662437	5.215645679	5.109208418	5.509286368	5.798028237	5.203307321	5.618014284	6.06967494	5.42255837	6.152425041	6.24866925
ANLN	0.00285680422745474	2.903050645	2.489335014	2.41029068	2.760543901	2.757431282	2.758571803	2.832612843	4.190554808	2.688757621	4.401499915	2.785306166	2.507571634	2.308979596	2.563569171	3.367981614	2.896479794	3.446234254	3.137439187	2.873346667	2.953392526	2.742622655	2.911004786	3.140253846	3.87107018	3.270892075	3.51782407	2.71752134	2.874331506	2.960482922	2.594784232	2.777475185	2.362959107	3.204788885	3.673866458	3.022995039	3.266208221	3.735867655	2.717338129	2.628832482	3.203371324	2.986897813	3.969091027	4.105927767	3.030838455	4.199411382	3.398145808	3.303546502	3.246323858
RGS16	0.00285963006116994	7.651690844	8.248320376	7.238771797	6.887663856	7.619019011	7.630687772	6.23081674	6.591886154	9.084303302	7.386732848	7.2048245	8.091020051	9.308023801	8.388178393	7.570418936	8.343778517	7.674981517	8.235015793	7.156412828	8.003768472	8.320545624	8.431357986	7.448794519	7.905541996	8.324302565	8.583388559	7.543062833	7.587536494	8.007961704	8.066364889	6.913708338	7.393480149	8.046813643	7.902563566	8.964007868	7.668454131	8.585489725	9.45126522	8.820683996	8.556323771	8.36494584	8.184632294	8.581100923	8.056029274	7.799570892	9.328637735	9.154074084	8.863434837
TNFSF15	0.00287875844945375	4.774772386	2.601981988	2.857708769	4.582428983	3.446325598	3.655896569	3.245599653	4.468949569	3.270958023	5.467844009	2.990235801	2.776712677	3.224601029	3.065715339	2.917054119	3.141257698	4.354862654	3.757397428	3.528276938	4.251669826	4.497066188	3.717154579	4.059158354	4.505317567	4.922949868	4.409560308	4.082790175	3.996519449	4.286072692	3.582891776	4.036374222	3.688004754	5.504089088	4.550113678	3.77878609	4.172668618	3.815888703	2.935533232	4.873412203	3.597893502	4.448372165	5.126783294	4.982600257	4.533350625	4.782831218	4.565946226	4.502399778	5.038934527
RBM6	0.00290736250254141	9.402465951	10.06463014	9.603708437	8.83658615	9.164349819	9.532412617	9.081325148	8.72519433	9.675210555	8.062275164	9.334185233	9.434237871	8.989508469	10.20303127	9.922540129	9.966164074	9.886347968	9.93435519	10.8520406	10.1876971	8.968180169	9.571931813	9.681836002	10.16149847	10.47249039	10.11467556	9.533344115	10.31651063	9.790934154	9.928437854	9.705525003	9.918374886	10.22237019	10.47130338	10.42218549	10.08780647	9.328053176	9.181330554	10.03863364	9.829396265	10.51787471	10.74690767	10.76875747	10.95905818	10.65977118	10.25454834	9.892417402	10.21532867
PLA2G7	0.00293163697197232	3.579106348	4.59824165	3.900772147	6.394474786	3.70854634	3.470818173	6.584507839	4.141374627	4.605039855	8.869652589	3.207163805	3.910644392	3.490895964	3.497592503	4.644813736	3.186988917	6.094580405	3.603496456	3.625387505	4.935321414	3.410226279	3.529999194	6.199889701	8.792140519	4.296196861	5.029461387	3.391960368	3.828705464	4.291826594	3.872085173	3.056651761	3.806619836	7.636186837	9.172920621	5.208102606	3.517557913	6.035594682	4.129518648	4.618441696	3.445789893	5.509443974	5.087613278	9.144094857	6.904752593	5.992659973	5.993529649	3.99915422	4.772642851
CYBB	0.00293966910214575	4.370632917	4.299129436	4.028780351	4.65805839	4.050186664	4.502821908	4.925540449	5.265100706	4.659379244	7.394486075	4.539799694	4.504262868	4.461254335	4.030517528	4.25742611	4.453745022	5.035835578	4.330479014	4.645912529	4.441952749	4.928448416	4.8258666	5.205734323	5.787153637	4.474236743	4.621764105	4.634762396	4.208868969	5.260652594	4.805146999	4.608717584	4.502333579	4.912457799	5.30303366	4.937624173	5.767973652	5.409780093	4.972254681	5.045373665	5.130700708	4.655776373	5.19354875	5.822293882	4.892565051	5.524267096	5.684453304	5.076541863	4.644221993
SEMA3F	0.0029440246552813	6.609208116	5.430202464	5.583246306	5.54663358	5.048441468	4.925193011	5.967062445	5.296005689	4.350999276	5.435439705	4.310756377	4.467779878	4.546263015	4.946644549	4.972031379	4.438219795	5.791641019	5.563927514	5.514905989	5.49040501	5.689437641	5.467303689	5.763295711	5.394414814	5.67777817	5.256235447	5.810352457	5.43563836	5.31746769	6.150917042	5.679552876	5.373037715	6.015416335	5.495784479	5.725273696	5.549657203	5.503303649	5.280604805	5.615897962	5.287077223	6.346025155	6.233516862	5.715641904	6.127312235	6.312251931	5.89509676	5.87987875	6.424480787
C1QC	0.00296477217688631	7.736190157	7.605478437	6.309589052	7.715753588	6.214475167	5.729760349	9.212236953	8.281407842	7.652491679	10.7862554	7.467920805	6.048891191	5.218807581	5.84795048	6.762430091	5.331601801	9.745278886	7.374465846	5.784306476	6.211724535	7.263003998	7.517609061	7.980270975	10.35672657	7.414575211	7.522036939	7.061621134	7.158682775	7.438421396	7.864656934	7.577493991	8.128913195	9.485425491	10.1552798	9.732529842	8.00644015	8.588810217	7.655874536	6.784145869	6.364705303	7.807423844	8.236563795	9.847995593	8.726772839	9.411489909	9.400068975	8.002087261	7.409442117
PSMB8	0.00296975089933765	9.919054623	9.201087123	8.665829752	9.666336296	9.172424292	8.631080973	9.703385402	9.539979687	9.081662657	10.7223907	7.992829227	8.595721388	9.09467598	8.66903676	8.75497191	8.462280664	10.2440087	8.881854533	8.852730987	9.158937023	8.997674308	9.200119595	9.572116094	9.784282869	9.076254662	9.679076005	9.038278473	8.965235617	9.26361597	8.77054283	9.275417682	9.422857886	9.788423043	9.634635434	9.322443212	9.094850678	9.613402542	10.01910582	8.937443382	9.388307397	9.965351285	9.520422396	9.80375367	9.1856117	10.13254854	9.824738346	9.780498888	9.491844135
ST6GALNAC1	0.00298423442326334	3.372325758	2.718314772	2.853691128	3.787460072	3.022250142	3.073938345	3.358955316	3.206555762	2.550012688	6.179555631	3.018352312	2.77090954	2.977531872	2.768538619	3.042670838	2.800177275	8.263228903	3.478913741	2.953310728	5.214643112	3.226865916	2.77939927	2.879719433	4.379786995	3.290688593	3.179716989	2.670321537	3.180619131	3.491906136	3.407741598	3.224291184	2.902534547	4.489821336	3.896674067	4.232953672	5.223621715	3.919707118	3.956390117	3.608602285	3.836023342	4.055401891	4.975428234	5.827912152	4.737425277	4.002648693	3.641354742	3.836741021	4.928414509
MMP7	0.00302145025891273	5.516950884	5.78305014	5.549683116	8.032853508	5.507394553	7.375218944	8.859051755	8.854646786	5.237321851	11.40392487	5.013425111	3.775851048	4.70751624	3.994351912	5.410374433	3.654441515	7.996820052	7.060693108	3.697198003	8.325060653	5.038414865	5.485937507	5.793267749	10.03825247	6.087005291	8.678639374	5.128699267	6.749412714	4.52972496	5.668499642	4.651260766	4.797074791	9.698969333	9.610806317	8.247286132	7.733707604	9.522055678	6.840946811	7.965696964	6.568960508	5.846247513	7.32532048	11.46352546	8.909796306	10.46913538	5.132714158	4.88602295	5.540035306
ALPK3	0.00303968875180696	9.943964817	10.39744706	9.823952727	9.970762952	9.774895766	9.634732396	8.760829723	8.746633759	10.86729847	8.368261668	10.63492421	10.49213087	10.09030468	10.77761902	10.58989584	10.36156365	10.11529968	10.16925244	9.974962217	10.06211512	10.03982361	9.821675581	10.21400846	9.516298825	10.39565893	10.51977906	10.07594112	10.84663104	10.18544098	10.83013593	9.862753873	10.3295778	10.20623205	10.96579356	11.28793306	10.34825292	9.821697248	10.58937726	10.71571032	10.41382503	10.75409995	10.8065525	10.72068296	10.82988707	10.67799151	10.58342471	10.28718796	10.89572692
VSIG10L	0.00304051862336617	3.404865335	3.163094096	2.76405835	2.767579186	2.966367007	2.384835786	4.118425299	3.770640858	2.751828481	5.556208088	2.336763018	2.844850417	3.321449575	2.776176423	2.813151181	2.47336355	5.453898296	4.869958523	2.741461916	3.232835372	3.085169484	3.292753256	3.061523873	5.019710157	3.215429947	3.938014776	2.432528938	4.193332132	3.50197984	3.514846434	3.425565258	3.429315154	5.244051455	3.80544301	3.656263515	3.330108281	3.944853547	2.432143308	3.565334607	4.265799465	4.290022037	4.965120604	4.081930325	4.095709836	4.10391713	4.466875535	4.30191268	4.223314147
TXNIP	0.00307084648156186	11.24777701	11.00229436	10.42933254	10.5010488	11.03240128	10.79946703	11.99288703	12.19815694	12.21839838	12.01928092	10.63706708	11.44778529	12.16497827	11.16054617	10.67230819	11.22150845	12.04921414	11.26086899	10.66756386	11.44155749	11.87464855	11.84216532	11.82695573	11.98505769	11.28562244	11.97829475	11.59945549	10.75171242	11.98948857	11.20640981	11.32743043	11.43892178	11.70917231	11.08425503	11.69373121	11.03405329	12.65368173	12.20996204	12.00693289	11.98757353	11.87752389	12.17575774	11.99367555	12.09763843	11.97668141	12.4214893	12.44434174	11.76022307
APOBEC2	0.00307405149091622	10.4437727	10.42574572	9.35699992	10.40460489	10.20174447	9.521331236	8.705805949	9.241940833	10.76511978	8.919289696	10.12072396	10.54009659	10.61250535	10.34301896	10.19162164	10.37059544	10.28056407	9.169239822	9.466972496	10.20507512	10.94049409	8.724576935	10.11612181	9.853912529	10.70380233	10.90890588	10.15709557	10.60036621	10.45240069	10.80933285	9.667321702	9.948668804	10.33077032	9.699686223	10.99558116	10.73966693	10.25709742	10.7738798	10.44051501	10.20224416	10.91826058	11.31090374	10.6812997	11.01970531	10.56050606	11.2094711	11.40482544	11.15944352
PARVG	0.00307405149091622	5.445216058	5.508261793	4.447349374	5.802861314	4.785856137	4.462990103	5.460254942	4.997678691	4.768053325	7.918189372	4.911266966	4.819420384	4.213460161	4.685009949	4.557963164	5.201380808	5.74616572	5.532425862	5.146985379	5.125561593	5.273487713	4.905308158	5.498636377	7.505020312	5.489734263	5.400901128	4.929481394	5.965489792	4.89514351	5.364662281	5.303964219	5.116263679	5.969276897	6.574919127	6.362836923	5.765804912	5.83355035	4.773778006	5.714898684	5.263889506	5.385600917	5.846215566	6.674350054	5.968996907	6.085928236	6.154940603	5.440632511	5.878833246
PILRA	0.00308973023315964	6.656941866	5.834464428	5.513107477	6.214481814	6.267676914	5.052198402	5.616192146	5.334447767	5.37966934	7.373732463	5.018044007	5.765282304	5.248547307	5.743432336	5.305739515	5.716713726	5.55171508	5.881640121	6.303907433	4.751706964	5.818762485	5.675912027	5.626272206	6.389753509	5.795679992	5.826845326	5.537760065	5.838819046	5.867380053	5.760637235	5.703358094	5.14607319	6.67897624	6.303060205	6.479100699	5.869559592	6.001090632	5.58936753	5.994994162	8.590924777	5.49652603	6.56568352	6.526036703	6.114127751	6.026241453	6.357125195	5.649680424	6.290324923
M6PR	0.00310550251639871	7.452467136	7.423996158	7.313587315	6.49915302	6.67051389	7.310321412	7.139201319	7.86746133	7.701927888	7.625250899	7.719058099	7.813280784	8.032381297	6.839206796	7.382868361	7.850096057	6.62201899	7.749267191	8.190783916	8.082583099	8.234133558	8.284501343	8.440833324	7.796803858	7.891660033	7.600967153	8.034525857	7.733305218	8.030538072	8.336050517	8.175727648	8.301137989	7.51680396	8.125221321	7.533803431	7.195147592	8.521496372	8.385504937	8.366222401	8.21439153	8.628028829	8.615760274	8.369046081	8.090895887	8.476902178	8.38593725	8.507447218	8.158684241
LOC148696	0.00311791090200746	3.642088891	4.553392558	4.457483825	4.237009483	4.352147864	5.148192135	6.009287145	4.435178212	4.953910637	3.912702938	5.225927525	5.264676357	5.04441131	4.504211658	3.960306163	5.968557898	5.367058529	4.418939179	5.414505955	4.617454551	4.736316031	4.897298114	4.504211658	4.436115848	4.990494774	5.397999768	4.943492712	4.545120869	5.352945629	5.327702523	4.440618698	5.305309111	6.256270439	5.871153535	5.446772968	4.801097024	6.163194384	5.731044187	6.033440396	4.994577089	6.323773926	6.08575841	6.075659205	5.135858305	4.698320844	4.401504594	5.185698353	8.198813027
LINC00525	0.00315662474141093	2.009817529	1.718168527	2.374820586	2.821316808	3.108638909	2.08183262	2.466058144	2.138052573	4.342976482	4.123749573	2.583922633	2.345181123	2.831807875	2.550572168	2.813567114	2.595997906	2.76064698	3.89006304	2.521678755	2.259108975	2.943831069	2.92753502	1.943401986	3.483108255	2.14431067	2.265019112	1.98765631	2.341564651	2.01116212	2.735164219	3.10075494	3.733415585	2.639388431	2.57914995	4.134307085	3.810828793	3.166512247	4.620768081	3.40468793	3.069342492	2.835732639	3.877750619	3.507697471	2.969561612	2.674308929	3.831299173	3.257617314	2.672851606
CBLN3	0.00317219140472651	3.989951073	5.490616633	3.549102323	5.031820462	5.019016167	5.240548637	4.817012681	4.175373617	4.33450345	6.207996229	5.987370638	5.504769188	4.701420846	5.868487248	4.701420846	5.449587689	6.577150469	3.805659067	4.958842536	5.384146486	4.811768915	5.014830235	4.999518972	5.6248165	5.125485394	4.671513661	4.544926319	5.375405266	4.660906324	5.070178678	5.131822224	4.985358193	6.215444826	5.298351617	6.280474689	5.718677004	4.194949402	5.106799781	5.848071543	5.956886605	5.743113956	5.625413154	6.307091972	6.862999892	5.122669674	5.206986584	5.057920214	6.256725373
TSPAN18	0.0032642765654929	5.65869368	3.975314823	4.418595743	5.014631573	4.881185576	3.856773888	4.937702751	4.947739363	4.131270674	6.426624905	4.192885615	3.745573331	3.730495636	4.632494098	3.601278775	3.922388549	6.776520665	4.342537923	3.894193958	5.313536985	5.552033666	5.417584084	5.641362628	5.704668581	6.483549033	6.035933459	5.455051762	4.489808532	5.304044453	5.514476107	4.886789235	5.031094759	5.757815951	4.605680415	5.648445009	5.144009691	5.792151523	4.26379466	5.058728867	4.94105393	5.968098281	6.340868354	6.015576976	5.844519535	5.959518924	6.297229073	6.502056233	5.946300413
OGFRL1	0.00326867792732532	5.88133696	5.943653833	5.52381804	6.308811148	6.981022395	5.329192908	6.989166112	6.915662305	5.747186528	7.855053175	5.38924198	5.883681316	5.873097056	5.788827396	6.058228102	6.082990614	6.32768898	6.483341543	5.757204363	6.121588758	6.47524528	6.24110897	6.321467439	6.96333531	6.47492081	6.465489013	6.100330135	6.118017384	6.53019462	5.298445365	6.173837076	6.035700046	6.237481663	6.295531561	6.02346477	6.774950056	6.95207182	6.472493937	6.194333064	6.353538886	6.646647806	6.778300123	6.714678786	6.536054169	6.467106844	7.030482971	7.153585402	7.206655762
SNAI1	0.00330365586273421	6.057958849	5.028097184	4.51008322	4.794048878	4.788314907	4.443890194	5.118862001	4.740532994	4.363834447	6.114852377	4.428790076	4.433557047	4.144607543	4.452428778	4.338081915	4.361533132	5.173071594	4.288087519	4.796270619	5.049994416	5.002211958	4.504701642	5.098878331	5.148002873	4.918455267	5.439425888	4.517335903	4.446001466	4.207893224	5.20885524	4.625031805	4.998041916	4.343136966	5.352793426	5.416337941	5.377526793	4.97628775	4.549022917	4.930438219	5.180522816	5.260882747	5.678866199	5.030485911	5.263602363	5.824186766	5.971976955	5.008856818	5.707123633
ADORA3	0.00331145601102018	4.215593507	3.764910359	3.502693042	4.82658725	3.325773253	2.988219677	4.09826811	3.627569629	3.58935926	6.805634094	3.102752564	2.697399308	3.109513575	2.781174285	3.100387605	3.163178698	5.029269659	3.816671731	3.702911736	3.974323041	4.147144097	4.917458454	4.345086033	6.226454851	3.775626938	3.722158831	3.85399919	4.194239427	4.17442957	4.306512774	3.330769685	3.575284306	4.29905367	6.049447424	4.270414031	3.720675032	5.153754453	3.654871444	3.510560779	3.246656913	4.714125073	4.323193276	5.989843966	4.71223788	5.225560632	5.129092806	4.643388795	4.966299367
CD1E	0.00331145601102018	2.831423819	2.856436465	2.935490582	3.199152679	2.675275312	2.864245145	2.845861229	2.768035431	2.685167488	4.734380438	2.591414391	3.87235153	2.850987672	2.66560998	2.986477962	3.429395052	3.624729682	3.010326009	2.788975155	2.575109464	2.435120326	2.559453064	2.858870091	4.3092952	2.53760395	2.602241483	2.772177409	2.90607954	2.624767466	2.924895467	2.847000441	2.504872553	3.229318661	4.252607701	3.478210059	3.614297603	3.280057183	3.220555282	3.353413775	3.38262447	3.074501538	3.279114665	4.477545307	3.487717423	3.348491992	3.192474384	3.06307757	2.964429729
SRGN	0.00331186161709129	6.49932779	5.030423124	5.480908895	6.331650047	4.466561879	4.680679627	6.494119616	7.358436735	5.147483435	8.498900536	4.601947436	3.921171749	3.543151901	3.96462635	4.622956607	4.289397925	7.549859101	6.84289927	7.01844921	6.413770723	6.077915769	6.508792234	7.396442567	7.506910447	6.941404903	7.147928006	6.149115235	6.5399315	6.499820929	5.883654173	6.576370324	6.357411459	6.895885121	7.142752237	6.928925523	6.134302037	7.565893805	5.683083718	5.42211599	5.128527241	7.782091409	7.996669068	7.957699906	7.858232746	7.538376891	7.556784922	7.059346058	8.236959861
RIPK2	0.0033263583428335	6.709601733	6.079886475	6.274832245	6.863173944	5.555035504	6.538823015	8.590481816	8.246349602	6.859238199	8.670139572	6.119422129	6.107515858	6.688704075	6.941521695	7.305260267	6.536620698	7.457178061	7.008697014	6.785701052	6.822162767	7.321025362	7.219824711	7.218730928	7.7868917	7.272875805	7.9120636	6.567259649	7.009716563	6.870172231	6.951494795	6.804455018	6.854476215	7.785673855	7.853216025	6.362982712	7.402657914	8.018325445	6.867665271	7.504466871	7.104111343	7.50446006	7.535280623	7.598077076	8.55551125	7.372951812	7.36786211	7.733196867	7.895464636
AVPR1A	0.00333169097227264	4.499362105	3.845429149	3.883289089	4.411361521	3.709623669	3.482754509	4.521015354	4.392877898	3.18335832	4.845207071	3.617336898	3.339228233	3.198468571	3.607838182	3.445583872	3.224778154	5.259979241	4.351253836	4.085268303	4.341254803	4.48737235	4.159772313	4.716664674	5.037263416	4.712823323	4.667536793	4.459990298	4.230086138	4.583653402	4.033656323	4.338689855	4.006274667	4.452292014	4.307755309	4.169546685	3.935501801	4.745272633	3.756941153	3.993218022	4.052175562	5.395150527	5.079688355	4.933369083	4.797787066	5.033768615	4.991113946	5.074620576	5.190704526
FAIM3	0.00333294550577902	4.677971571	4.822360507	4.18424709	4.579514729	5.288604769	3.762479348	4.43711137	4.410313986	4.434123542	6.624032057	4.074499009	3.899608031	4.034494739	4.598195005	4.174974463	4.506263584	4.544166237	4.026937786	3.907333137	4.299236775	4.286645298	4.44018571	4.444066234	5.4557992	4.093217023	5.045596527	3.973481296	5.178682923	4.056667127	4.616504177	4.049713014	4.602487755	4.399176567	6.203952856	5.053235549	5.133797201	4.723554064	5.034260061	4.25252147	4.213297298	5.244364188	5.285581855	5.420849519	4.721195476	5.781494716	5.206844899	4.533847377	4.739231846
WIPF1	0.00335328653581479	5.696654709	5.454762447	5.19716952	5.563772045	5.140997791	4.897237485	6.170463697	5.70587539	4.992837922	8.212221553	4.569636238	4.800669187	5.104236075	5.164812802	5.553556174	5.245830974	6.470796407	5.632480382	5.524217134	5.466935326	5.647107793	5.774011175	5.774429643	6.578868638	5.781783505	6.336968227	5.465464142	5.747332987	5.454533112	5.40886714	5.611829527	5.562111202	6.331839603	6.15734054	6.289900942	5.561686174	5.754985597	5.740664991	5.361324392	6.050981765	5.925020554	5.932232627	6.395974388	6.262355126	6.340010796	6.343982823	6.222999126	6.3912857
RCSD1	0.00336001105168003	4.013171869	3.776903068	4.50469799	6.608883492	3.372968788	3.623849234	4.142036771	4.694029671	4.98931139	8.464846901	3.64654096	3.018294845	3.054961104	2.939339032	3.335273369	3.508286945	5.629000954	4.321909209	4.840563033	5.317423554	5.149272685	5.287417201	5.653962292	7.562301696	5.712217071	5.471066515	5.260679511	5.838203584	5.776934274	4.831054747	4.98931139	4.709909981	6.73133344	5.388073125	4.447713265	5.074878322	6.031375926	5.170543011	4.860745546	4.317671979	5.538447124	5.816817933	6.306583915	5.955337966	6.053478271	6.584294006	6.695033824	7.132010018
FAM198B	0.00336397196957223	7.453380471	5.83606474	5.710738788	6.574645614	5.922113458	5.770043998	6.53465891	7.248506341	4.967047218	7.982607152	5.980635099	6.642379086	4.487325543	4.567027402	5.217932825	4.232622588	6.701969584	6.125260108	6.395686283	6.416885881	6.901361641	6.424405543	6.704971944	7.534079382	7.278269428	7.418624133	6.587963893	6.040840695	7.793834599	6.49500169	6.478049512	6.213675274	7.473645515	7.218544751	7.172495446	6.325015609	6.88201156	5.282982214	6.448339149	5.960966496	7.414246556	7.516746344	7.356837788	7.28844206	7.269221971	7.678858707	7.884727214	7.715179236
ETV1	0.00341293084303514	5.539152812	5.746691824	5.823454179	5.547124079	5.684062433	5.514706041	5.058599381	5.596727752	6.923861863	5.895774676	7.768973008	7.720817796	6.585841205	5.852807331	6.134805097	6.273229317	6.06020461	5.716926074	6.490241304	6.037839154	6.722971404	6.378204786	6.61608998	7.243818983	5.905941362	6.527448682	6.537513012	6.20891834	6.740820748	7.542062611	6.266642589	6.554927267	5.94694721	7.017748807	6.398669757	6.783724168	6.267325802	6.673838997	6.872881613	6.588912991	6.64525136	6.811531682	8.013734852	7.868042128	7.179934302	7.1982538	7.033717909	6.758265641
SLAMF7	0.00341874603390161	3.935693048	3.062678827	3.244882555	3.717004062	3.386054225	3.024908131	3.328807625	3.457599786	3.108640333	6.808518504	2.988852601	3.196652215	2.810821812	2.921217576	3.086641197	2.966627555	3.904977629	3.194362982	3.522945115	3.718965963	3.280963321	3.250842502	3.405089765	5.103031288	3.451707812	3.512941442	3.117579467	3.475754571	3.131224296	3.182722699	3.046554378	3.21427072	4.278049852	4.548881307	3.999988804	3.256990871	3.931896192	3.942952964	3.139332286	3.376352273	4.253146942	3.246012196	5.011177379	4.162833691	4.028845078	5.430169981	3.494937015	4.035562683
SULT1E1	0.00343448679502661	2.508379551	2.337405604	2.33741614	2.528505171	2.733358684	2.508728611	2.55848507	2.421977078	2.264588602	2.845241929	2.868483826	2.851726201	2.517039066	2.647397248	2.339158396	2.52521425	3.186551389	2.54321008	2.307285138	2.535749763	2.208851638	2.33396704	2.446228698	3.598607443	2.341760095	2.66962481	2.43660736	2.766149236	2.20180013	2.707847611	2.499893211	2.169063494	2.542370589	2.613510111	2.690726309	2.941493591	2.529748024	2.877120154	3.812769674	2.976539714	2.769352642	2.827218259	3.573920099	3.724903111	3.696174259	2.447579789	2.422581639	2.573810968
COL1A1	0.00344869118952055	8.645636989	8.502253072	7.958802797	8.955958489	7.408949332	7.150334369	8.983098709	8.685079728	7.095842388	9.958352398	6.580156339	5.759118318	6.36592023	6.880380238	7.086197643	5.916742446	8.536461545	7.250848704	7.40137192	7.927371548	8.44023682	7.754117452	8.523670548	8.857790716	8.402708112	8.947301434	8.036746337	7.912017278	7.898146979	7.774156226	7.886202428	7.838348728	9.062268591	9.090206078	9.916803752	8.059644633	8.321359237	6.912256928	8.293093633	7.477488881	8.560324153	9.214010867	9.026666619	8.680605731	9.51084907	9.108410324	8.850566114	8.3262619
KDELC2	0.00345615325313746	7.900779915	8.37992716	7.490271691	7.59003392	7.668792699	7.660598705	9.29388157	9.648032359	8.122204532	10.09291748	8.511090754	7.97446401	8.129178173	8.290084839	8.50104787	8.3796759	9.785667365	8.533525571	8.365267052	8.324166289	9.163182201	8.901105651	8.916898242	9.633795557	8.930351319	9.441135724	8.470628913	8.767316451	8.90307445	8.248080494	8.317818884	8.609235155	8.56643671	8.28473021	9.594772237	9.267251788	9.614937944	8.697670412	9.252232478	8.60323542	9.384225301	8.557542057	9.372633155	9.148587407	9.930405802	9.42953427	9.073075468	9.457651935
LINC00242	0.00349407263038157	4.330824749	4.56422051	4.728659171	4.835620234	4.596564243	4.679937697	4.134051877	4.257683511	4.531730682	4.519736451	5.830998008	5.319350572	4.52530043	4.897934108	4.302901804	4.353036944	4.459914583	4.636875397	4.228795548	3.918655533	4.5046979	4.837259757	5.325094245	5.386875485	4.14037136	4.451649177	4.325142546	5.782614734	4.223075164	5.724379428	4.440618698	5.181447317	5.009917076	5.288724984	5.510203829	5.425273091	5.11690797	4.771018137	4.411135603	4.298214273	5.397461555	5.308198505	6.281146075	5.902266334	5.632935193	5.037008889	4.397362067	4.519304311
RHOH	0.00350476399326739	2.973936359	3.551142023	3.248286345	2.799608541	2.741451163	2.876266268	3.002302039	3.011179289	2.652202547	5.468590313	2.537130552	2.776655563	2.692202421	3.182922364	2.884885779	2.542544913	3.354664302	3.063488827	3.152229428	3.288925929	3.235395894	2.938960425	3.168312755	3.986760908	3.032420523	3.618540759	3.393581375	3.341484429	2.837245687	3.426598384	2.961633972	2.699716353	3.357897387	4.113524335	3.262674935	4.387438062	3.437491902	3.0682115	3.226414909	3.382923594	3.012904885	3.451233902	3.554836597	4.219995077	3.921385191	4.265997358	3.669812016	3.679466851
LMO2	0.00355311212380793	8.416975319	7.467758055	6.842206472	7.592656478	7.675537685	7.127602215	6.182903227	6.901788082	7.885900876	7.44969123	7.572104057	6.65202365	7.959372568	7.205267235	6.713530948	7.866368764	7.041710831	6.758170497	7.006876009	7.235211344	7.32984419	6.949759316	7.413382708	7.083200033	7.51887469	8.495600555	7.476957943	8.017585932	7.12432958	7.329516253	7.12675106	8.297542987	7.852913454	7.382235826	9.014218218	7.704390828	7.411868717	8.239165016	8.052822157	7.662450418	8.483332271	8.200390795	7.775646218	7.184280568	8.495580202	8.144498906	7.991665535	7.579691171
ICAM1	0.0035835128320218	6.867105629	5.640312695	5.071971973	5.742276949	4.831243269	4.959940337	5.380010941	5.489613987	5.000252838	7.50237648	4.927655092	4.360778142	4.934261219	6.020152784	5.293954615	5.965161747	6.390815756	5.098632875	5.376902729	6.414786623	6.149737718	5.757306104	6.561647325	6.612223482	6.201583444	7.515317909	5.580070074	6.442474541	5.962751621	5.628455297	5.549924046	6.524273593	6.693052061	6.961943328	6.438457863	5.149580612	5.661052309	6.042014444	5.297061411	6.021338088	7.597829183	7.953140096	7.271735533	6.689849977	7.388939699	6.002145715	5.902170444	6.595157431
LOC100132319	0.00358445201642329	3.194303789	3.627450254	3.655256012	3.325356564	3.329423289	2.754770827	3.493489061	3.513728908	3.340664694	5.259331598	2.730393338	2.845505818	2.875068728	3.013671243	2.773394747	4.203783364	3.842749429	3.273086396	3.192364911	3.902450187	3.136553088	3.040706289	3.240222926	4.182924722	3.221521049	4.544569206	3.198364505	3.427314621	3.552100239	3.262249191	3.277311986	3.130839892	3.778636381	4.638448155	3.742699776	3.732192919	3.694747246	4.2296261	3.710185442	3.695631	3.542220179	4.387666048	3.488101538	4.003094548	3.973096468	3.882667812	3.620836138	3.700377422
S100A9	0.00367161957381236	5.990287909	5.419013897	5.592343329	5.720644634	5.464254381	5.469245061	6.667772572	5.853845618	5.103915041	7.682979138	4.759695461	5.348078774	4.597612009	5.024847354	5.017193361	5.340652673	6.322719585	5.057740673	5.108898101	5.200758832	5.470262398	6.066680203	5.614123915	5.796878385	6.148441031	5.899890687	5.485871783	5.812472843	5.281761572	5.629343227	5.061549435	6.218609643	6.802104564	6.124994043	6.283405453	5.869543052	6.774407724	5.197363486	5.274825208	5.911407264	5.389830982	6.239854343	6.667752324	6.341033199	6.470290866	7.12095061	5.745171572	5.695625876
ADAMTSL2	0.0036853964610556	8.131188385	7.85939853	7.462222652	8.045420602	7.808885666	7.354200586	6.352938158	6.373672389	7.511903493	7.056085253	7.935588178	8.052702094	7.723044298	7.657700777	7.854137232	7.463859908	7.372486794	7.329048121	6.626163794	6.966560251	7.507426693	7.170581448	7.329209462	8.236363055	7.675209368	7.330092918	7.251227928	7.713133243	6.827152389	8.229035906	7.276233058	7.466415284	7.973828338	10.17585582	8.95534444	7.756156144	7.063496808	7.441897167	7.66133476	7.458323598	7.656269641	7.819954754	9.307543501	8.596058827	8.016891171	7.900230669	7.72257403	7.570991644
FLT3	0.00369527791404059	3.555566611	3.791155399	3.376316431	4.954439099	3.66192146	3.809879899	6.195831044	7.002766742	4.93215627	6.925300789	2.768528674	4.093939132	3.162408387	4.164332431	3.440300173	3.827207167	4.284142206	5.90283446	3.516178123	3.785826329	3.751735181	3.92105455	4.070449194	5.810402397	4.175260734	3.438127198	4.216069703	3.99202324	3.749404507	4.908104647	4.144530012	3.561114251	6.965375579	5.44409476	5.575974207	6.456030186	7.835776801	5.211591781	3.980348705	3.611163271	4.839104909	4.565618203	5.461733985	5.406343861	4.578815092	4.468700436	4.692437958	4.801698435
LOC100132207	0.00370063916932538	6.667462027	7.357594447	5.921543397	6.327325293	6.99459299	5.598812357	4.420684951	4.667383372	7.658395679	4.607570809	6.775891146	7.080589825	7.02327251	5.843394577	6.446087133	6.162886968	6.57416098	5.146001443	5.349012361	6.355331523	6.782137508	6.103655088	6.377653022	5.58092481	7.250851542	6.729057282	5.972273467	6.55822484	6.695498872	6.113781769	5.682860151	7.1106302	5.535246501	7.793092501	7.116645067	7.664730854	5.521758261	8.192486643	6.617883391	7.484689857	6.708944261	6.583966677	6.662129743	7.877715007	6.447329251	7.868574279	6.753081402	7.511511181
SH3RF3-AS1	0.00375672400367425	4.473336531	2.515975497	3.771221429	3.261743538	3.299656285	2.748372413	4.345870239	2.641017899	2.695614565	3.4896968	2.566162253	2.352935515	2.755464915	2.760737463	2.507377787	2.983277653	3.151722196	3.333304174	2.795990961	4.070941002	3.126750162	2.708604278	2.736643528	2.908055829	3.221521049	3.764212564	2.467126766	4.218289255	2.990683762	3.027881452	2.613816662	3.491331361	2.671766232	4.609814144	3.12119208	3.603300032	2.836603603	3.385518464	3.604884309	3.566466942	4.218176475	4.096776415	2.926642715	4.150346108	3.689842895	4.050265134	3.662530588	3.886205534
RAB3GAP2	0.00377040216731553	5.270173949	5.671609074	4.905089143	5.051983534	5.792510156	5.16458924	4.587676698	5.109389023	6.832735574	5.861559586	7.248592957	6.483158777	6.247684891	6.194844628	7.093882816	6.089478985	5.469034492	5.126865316	5.584396408	4.835997184	5.291888799	4.76040605	5.437419216	5.930576257	5.08027889	6.456590493	5.601841861	4.938410492	5.155972492	5.133620682	4.975136575	5.098160681	6.931511692	7.207132373	6.11370839	5.985965749	5.964546216	7.111520121	6.796557265	6.701419755	5.908036407	6.585465497	6.61727803	6.738293346	6.22042438	6.508210612	5.768783255	5.005060857
CCDC158	0.00377795601817115	5.239077852	5.230708825	5.777369612	4.669211516	5.121361456	5.240128207	4.18697924	4.10448805	5.647381717	4.585033242	5.872130384	5.644998857	5.799741978	5.97408444	6.076285308	4.990916644	4.367740836	5.103036544	5.293062889	5.797412901	5.698158326	5.500350798	5.071491493	5.074222718	5.303059578	5.406768569	5.279944664	5.234976028	4.908646982	5.015540146	5.025625501	5.317844549	5.105554429	5.715194747	5.614549596	6.193107219	4.658127743	6.429578158	6.060086689	6.232390703	6.234260419	6.329722726	5.778923963	5.662879926	5.904616109	5.759767191	5.916102325	5.589715395
DGKB	0.00378192376564709	5.368835812	5.428039177	4.387120366	4.851677173	5.730087463	5.210871044	4.02517182	4.327390204	6.631176342	4.320219725	6.007648637	6.111730717	5.840117711	6.211068402	5.918637461	6.27128509	4.799661076	5.624000238	5.200389692	5.496995297	6.232110373	5.547292012	5.493413788	4.591233392	5.300835115	6.567912355	5.176590928	6.267803977	6.015315535	5.092296981	5.982067088	6.55405065	5.645885391	5.912261408	7.398656032	6.865505099	5.266972486	7.041964866	5.780399194	6.76289571	6.093341004	7.197941801	4.912591085	5.024088323	6.385669099	7.148975268	6.950162703	7.14248988
INHBE	0.00379616753044894	4.614985929	4.215962024	4.451777803	4.871106294	4.19065362	3.951185549	4.559093367	5.387597527	5.057929555	5.100870064	4.048327955	3.793429797	4.774801012	5.79267165	4.151386154	3.985488448	4.452015289	4.900702948	4.340049163	4.692453123	4.862728323	4.681125923	4.632209171	4.52197456	4.404116872	4.674441882	4.300996376	4.082050607	4.842146581	4.909719261	4.667389895	3.999608734	5.410739428	4.349487765	6.512519624	4.734627301	5.159375362	6.013452232	5.056975138	4.998773042	4.446677299	4.873386846	4.938984059	4.186682784	4.222705524	5.036755551	4.347422716	5.413931849
CNTNAP5	0.0037983727484676	5.055485013	3.61773261	4.348508231	4.306572792	4.181183059	3.868532108	3.077952879	3.159745163	4.62310133	3.093826095	5.237472918	5.793609688	4.131168458	3.866442588	4.412512744	4.268847535	3.965735008	3.40423156	4.074864828	4.016032317	4.800313999	4.682033772	4.857173893	5.08671561	3.649157291	3.596203467	4.109146781	4.092991906	4.23868198	4.777919409	4.34106492	3.766001879	4.483668052	5.735508317	4.456703861	3.653353554	4.690848305	4.775413589	4.467865863	5.017382645	4.416819622	4.503425862	6.020211466	5.432075966	4.792785104	5.032925195	4.901462841	4.494151277
CFI	0.00380886073112446	7.505619729	7.520604376	7.786672959	8.360685612	6.688538189	7.15542856	7.778932813	8.744038499	7.986535269	10.47917354	6.611602198	6.664527638	7.596408571	7.75004738	7.790698811	7.481023482	9.015218239	7.182568057	7.870589559	8.170977998	7.656965728	8.034745484	8.785205141	9.497433377	7.329429109	7.923031943	7.861713308	7.921607223	7.949126994	7.347482843	7.784867939	7.926752509	8.259710922	7.768727093	8.909315598	7.309983281	8.989305359	8.355071261	7.821552555	8.783122282	8.886305741	8.708425294	9.474914219	8.499997251	9.371385092	8.907429812	8.514016872	7.94637448
HEATR3	0.00382591258762204	6.898575695	6.306708821	5.852047826	5.447825522	6.355656111	5.873739915	7.163852291	6.92774492	6.946642685	6.497331894	6.18103424	7.280235324	7.269384797	6.405292427	7.302106169	5.578786806	5.988146669	6.158958543	6.432062027	7.188985651	6.754841334	6.796425132	6.919835352	6.19684058	5.937633173	6.757409119	6.542299152	7.420746214	6.930217619	7.005012764	6.607425009	6.810528198	6.898795533	6.708439435	7.062623672	7.142274029	6.899954461	6.2385664	8.522997362	8.169873806	6.699377084	7.510876091	6.719966749	7.695482961	7.518002697	6.926565386	6.863757006	7.709184905
TMC6	0.00382591258762204	5.506701049	5.293162469	5.36122095	5.493848987	5.151537403	5.43090321	6.034728287	5.866904921	4.735539861	6.302418317	5.096903897	4.611359513	4.657015943	4.993253297	5.185457508	4.868871576	6.006656573	5.274253136	4.775778714	5.165890688	5.025018588	4.957482578	5.095954116	5.820888907	5.193463809	4.993527676	5.030348877	5.273031828	4.895759466	5.573888549	4.848745242	4.79114234	6.213697208	7.468243739	5.571605832	5.839508695	6.162430636	5.092811924	5.224068933	4.924206422	5.104614073	5.38035127	5.921608485	5.588932211	5.7434679	5.62983271	5.312726647	5.656824252
ANKRD10-IT1	0.00385907087612863	6.455126615	7.092721591	6.208812147	5.926453053	6.384558917	6.642464672	5.827038653	6.460929717	7.271280583	6.558001068	7.296273613	7.284229627	7.071596389	7.192457515	6.939968425	7.281403451	7.193686062	6.102436826	7.345910874	6.396479823	6.023342193	6.710327248	6.369800766	7.180137222	6.843576773	6.483969116	6.459349924	5.834552461	6.255000353	5.585727022	6.323193809	6.130194241	6.825823102	7.756227019	6.940829819	6.787317216	6.980354449	7.776081327	7.900801882	7.628470192	7.401720693	7.888554977	7.969384355	8.066950475	7.164488292	6.667329043	6.843633747	6.582279771
BRINP3	0.00386081632933414	3.21737892	3.88761697	3.00653124	4.166255524	2.677033344	3.221521049	2.661361345	2.535358593	3.049405349	2.652419099	3.054404876	4.865509734	4.066401914	2.750051067	3.502658075	3.21764392	3.300293683	3.278320556	3.088401085	3.179825061	3.192208844	3.590098975	2.890100047	4.650635075	2.585389535	2.737925749	4.135349451	2.792414757	4.963857125	3.831212246	4.177913764	3.258409017	3.22201554	4.825190868	6.168653918	3.412896505	3.253785134	5.025642338	3.400708552	3.488381962	3.311717384	4.158840765	5.017212238	4.825322939	3.775678601	3.375626542	4.043895009	3.321912711
CEP55	0.00390216432324465	4.535165042	1.966035628	2.394430536	5.343304992	2.74888141	3.773708484	3.478492843	5.85396596	2.035958513	7.511127977	2.529892097	2.570399773	2.622839613	2.544445949	2.332363372	2.291177887	5.564923863	3.094150853	2.293909072	3.067413545	3.431239737	2.496637316	3.376200938	6.135146201	3.696044017	3.79695711	2.83541485	2.280879311	3.754384447	3.084663162	2.774771684	2.996947263	4.787712128	8.709343023	3.773257929	3.176405119	5.830292367	3.149911068	2.716398181	3.072840374	3.837972361	4.516599582	6.116001669	4.337871545	6.269855506	5.307302151	3.059881764	3.570011145
ISX	0.0039062580404601	4.698477037	3.08902736	5.058846856	4.570935683	4.43381837	3.668989604	3.7370293	3.315571402	5.766375067	2.929310419	3.478913741	3.427298914	3.616625912	4.073091852	4.42537009	3.373704062	3.17123418	3.675522463	3.391240833	3.745522244	3.385662574	3.5685361	3.659401984	3.042745987	5.155176515	4.778920836	5.11879153	3.7439833	3.979827122	3.292851837	5.537340602	4.324275829	3.269321313	2.936657403	3.454194272	3.787780671	3.317520386	3.408481258	3.735475925	3.167921498	2.874002034	2.955897594	2.558857394	2.712219631	3.120864961	3.612830647	3.202928579	3.870210539
CACHD1	0.00394822359546086	8.088312819	7.20023335	7.863913326	8.123378451	7.448345893	8.442290834	9.550874282	9.233499348	7.978325797	8.884789847	7.232910219	8.151164296	7.312466127	7.62930774	7.672332029	8.440699887	7.589429047	8.16641477	7.041172784	8.214085694	8.370073443	7.697298706	7.269231101	8.723183069	8.12203672	8.9387407	7.551499912	9.006084867	8.313220702	8.161240214	8.136552482	8.495243853	8.815564639	8.513537621	8.171002721	8.509687483	9.370994815	8.041196431	8.843627585	8.132823697	7.822017749	8.959664619	8.858347522	8.847603435	8.141760907	8.917903319	8.77174456	8.414663535
GADD45A	0.0039748564856699	9.408499802	9.160261918	8.943303218	9.512512562	9.307884526	8.269679304	9.443896097	10.00221067	9.466883929	11.27632653	8.840318359	9.294675094	9.424927959	9.918737584	9.350812385	9.061252101	9.603656439	9.470668663	9.704540854	9.987557563	10.34776639	10.17733078	10.13097381	9.989980376	9.617637216	10.48125105	9.602795142	8.80747997	9.545860779	9.381505942	9.974358623	9.703415021	9.161945106	9.572526467	9.586514864	10.08953639	10.37736753	9.885901913	9.778621739	10.18258186	11.52227249	10.00077519	10.01541075	10.032901	10.00882122	10.53949703	10.51519751	10.50518123
LOC101927886	0.00397830485317872	6.187317207	5.195933854	4.89954862	5.963069393	5.776439372	6.037804881	4.682188112	5.629819221	5.850775349	6.726119382	5.27579938	5.498823857	5.966853539	5.687090785	5.302998998	5.519826638	5.233365603	4.906641865	5.379948486	5.15588604	5.676494428	6.265160938	6.267728612	5.141509735	5.328440801	5.561401996	5.045711759	5.98960827	5.286153414	6.297698008	5.506949992	5.574749952	5.900067301	5.793502655	5.577727115	6.623733448	5.457857021	5.174426015	6.318749479	5.607631365	6.7504577	6.811475142	6.131648748	6.947652091	6.29233556	5.915151512	5.525595608	6.315634829
BHLHE40	0.00403504652897593	8.118735568	6.656681104	6.087172332	6.734640806	6.347170063	6.315992531	7.083539001	9.053449706	7.507971362	8.435353787	7.272664977	6.823998053	7.784182238	7.224364411	7.058979078	6.987420853	7.430414228	6.578480696	7.032898555	7.504162185	7.448900431	6.983604485	7.818537769	7.327013343	7.515023158	8.820276496	6.867696361	8.374256605	7.080634443	7.006487078	6.612899803	7.477352175	7.36916119	7.376950502	7.464178704	6.638063034	8.449957986	8.245278749	7.403287023	7.501459134	9.205175347	8.210347515	7.95381007	9.191801904	8.500484598	8.667088662	7.953773757	7.630708722
CRLF3	0.00403504652897593	6.868198965	7.515240013	8.110289378	6.954839914	7.849682854	8.276589162	8.316509163	8.491897226	8.307842726	8.778266252	7.953216033	8.021152696	7.892878142	8.293792675	9.357056141	8.470381914	8.558136084	9.017467534	9.715114719	8.777600525	8.782418104	8.862781076	9.158890295	8.728626624	8.518911732	8.1921243	8.930436186	8.070434485	8.410020645	8.32608145	8.661673512	8.465906787	8.253553689	8.774709712	7.986367067	8.37060431	8.707284656	8.239581747	8.844857177	8.658143256	9.706178396	9.633917206	9.024779391	9.450989881	9.239239157	9.326318472	9.407411106	9.158024123
VPS9D1	0.00406403303714108	8.940111427	8.977976634	8.499873638	8.032543516	8.614383835	8.240960221	7.777322598	7.331073181	8.289583575	7.77762384	8.446255622	8.55060244	8.496194905	8.576089232	8.630677746	8.360149724	8.439731547	8.153372217	7.918818019	8.012220388	7.89474379	7.777955842	7.872417959	8.23769715	7.971432466	7.772504399	7.797722333	8.275989036	7.579123556	8.687449312	7.962772149	7.946662229	8.715801727	8.920807515	8.827491344	8.942953869	8.262067405	8.85413557	8.824243561	8.917126749	11.48675214	8.878316736	8.81345948	8.698061752	8.549655326	8.525354276	8.065968085	7.945801181
ARL4C	0.00417560701852068	7.091065783	7.572517049	7.182155831	6.797253086	6.656098685	7.127730669	6.985998329	6.683543926	8.141023204	8.938262979	5.964222119	5.543910578	7.698496622	7.696004899	7.097519948	7.552288026	7.193637852	7.592743395	6.861070851	7.206571467	7.68105818	7.907848054	7.704314342	7.317391564	7.15803212	8.071204994	6.662275764	6.37779207	6.865296421	6.074553069	7.392893326	7.603855671	7.827878666	8.091109655	7.441240193	7.489319925	7.551994105	8.082573709	8.690708451	8.301184956	7.866290563	7.364700809	7.45163095	7.108899162	7.548321447	8.104322118	7.85721477	8.113255665
LOC100506119	0.00418312737277596	6.906350713	5.351348139	5.399440511	5.615012272	6.140996763	4.766136368	6.00888195	4.893003952	4.830378247	7.846510579	6.001291455	5.697758813	5.044405861	5.153760131	4.281862117	5.762421988	7.170656198	5.496152573	5.395096502	4.891210526	5.574310582	4.971061492	5.734426012	6.920321551	5.532044336	5.900129643	4.896112677	5.769821106	5.163178234	6.324907449	5.769202221	5.81109659	5.595999042	7.300855291	6.763368956	5.529739756	5.566351671	5.394989647	6.021793061	5.113575327	6.247544714	6.476923177	7.813683478	6.430253067	7.704057601	5.888653314	5.878456434	6.256509159
ERAP2	0.00422740588062696	4.199957757	4.254479226	4.557083067	4.430869704	3.781508749	4.140034437	3.243138338	3.771265904	4.344202703	6.136608577	5.141983237	4.800717493	4.075629423	4.27870546	3.360665073	4.646766062	4.125434072	4.426102304	4.024207293	4.374145386	5.018154318	3.434866286	4.807176238	4.482782531	4.693124189	5.748043675	4.375687162	4.027133671	4.904736952	3.448565477	3.89357676	4.973486468	4.61069102	5.091111431	3.741197718	5.154533984	5.149028931	5.456668879	3.893806517	4.464244328	5.389871754	5.193349166	4.830892322	5.44961417	5.477617816	5.456316537	5.266443398	3.756197686
KIF5A	0.00425398995090752	6.133897515	6.758859257	6.343099887	6.240056606	6.879437103	5.792546663	5.175315141	5.313591339	6.92660887	5.387480688	7.116757048	7.248154294	7.013279	6.583758925	6.985181192	6.847727775	6.515783396	6.303713736	7.256351287	7.169451811	6.999430119	7.095696612	7.191818965	6.702714873	6.478245062	6.697306296	6.856206324	6.422304902	7.105964696	7.017586012	6.972404296	6.795540884	6.613047819	7.11369048	8.240689491	6.700154933	6.124625642	6.933173317	7.864555824	7.334914778	7.229433185	7.548577011	7.162068385	7.494612018	7.419850814	7.282932552	7.233537136	6.994122783
LINC00540	0.00427347341733735	3.656525491	4.238572018	4.625245889	4.701781471	4.746964717	4.583735918	5.447857727	4.995772889	4.11575591	4.668422369	3.987088383	4.424963997	4.401221247	5.478436851	4.162213886	6.797767593	4.259836611	4.794580755	3.757163658	4.222829523	4.296418404	4.579879305	4.797156436	4.256797178	4.000101991	4.369233151	4.37593454	4.505375396	3.846561517	4.462660148	4.637285302	4.502899379	5.056346567	4.476107342	5.31334981	5.911850093	4.56781171	4.520980138	4.715503621	4.965087014	6.463178156	4.067986863	4.977163885	5.549758804	6.004491983	5.522188694	4.773560928	4.949733976
MYH9	0.00429062351128874	8.728806367	8.452607821	8.227893298	8.964145147	7.874350386	8.545953155	9.988879551	9.751549103	7.815272665	10.31827108	8.018903614	7.905213538	7.787869383	8.010470294	7.853672132	7.792869813	9.401685395	8.230513552	7.908624192	8.809552824	8.741765972	8.736248458	9.151332517	9.443458133	9.086107061	8.923426066	8.958019897	8.576070071	8.866860476	8.98655411	8.914858722	8.701332781	9.28311879	8.974507619	8.966636009	8.928489345	10.08158645	8.549417206	8.217751877	8.338726318	9.646768322	9.380926116	9.842486738	9.319558464	9.44924836	9.29899156	9.426400385	9.479927092
PPEF1	0.00431291113801841	2.959794976	2.892868519	3.313183532	3.28055794	5.015842351	3.239318715	3.29392376	3.558960736	3.374861199	4.94736641	3.011743121	3.19454164	3.245551929	3.218485903	3.211529305	3.644994372	3.245465311	2.932141497	3.792828001	3.453672652	2.952559837	3.568157929	2.837331413	3.155115106	2.697907921	3.631844523	3.237160275	3.805716212	3.264353965	4.725093082	3.471436662	3.098357816	5.132997635	5.957251608	3.912376693	3.48496477	3.655502068	3.592769132	3.799206869	3.415661761	4.06497808	3.407637192	4.033490528	3.791437893	3.745812144	3.914904867	3.789306683	3.308899084
LEF1-AS1	0.00435220599366214	2.534281388	2.685909419	2.42935187	2.909707614	3.132686967	2.519141172	2.627072206	2.683504437	2.403151698	5.175586302	2.488670179	2.324188074	2.334887848	2.464926649	2.473584025	2.429227792	2.542984014	2.449586069	2.364028762	2.286366462	2.913477332	2.474603888	2.588658857	3.873297582	2.904163927	3.738408803	2.828840434	2.782493942	2.828082631	2.48311668	2.543937444	2.512614282	3.789296524	3.474821673	3.1338954	2.951416709	2.84144335	2.954851658	2.732852867	2.352303059	4.181885978	2.972347608	3.448440342	3.221322863	4.283993279	3.21864734	3.328029822	3.158978865
CD52	0.00438061628844587	6.857099004	6.219250588	5.380040695	7.301815782	5.100142044	5.612220623	7.06955754	6.357975313	5.538186882	11.51340712	4.705396428	4.415507252	5.540604481	4.411642746	4.177827967	4.904550339	7.826525741	5.113377003	5.381987959	6.172011674	5.794554176	6.051623182	6.204340549	9.151239868	5.937097883	6.12154504	5.80034144	6.216374389	6.243569474	6.856198147	5.969778019	5.983379701	8.030734435	10.14645455	7.5362967	6.369800241	7.065941466	6.194363374	6.698949712	5.663445759	6.161475155	6.015721448	9.413690209	7.124971174	7.389419936	7.672345366	6.386769967	6.82401796
GCA	0.00440721634769182	6.111203898	8.21542828	7.49516357	7.085365414	7.543579313	7.040498473	8.812940326	9.252732546	8.481119478	8.626866376	8.69623045	8.075566555	8.212538335	8.645779922	8.938901261	8.781462334	8.605671706	8.63336792	9.041964574	8.629470402	8.743846639	8.625735895	8.727836265	8.811003751	8.703103835	8.340725866	8.384856834	8.191461716	8.69737923	7.394920564	8.603420041	8.506427213	7.941282422	8.482262957	8.497781641	8.743706414	9.17902369	8.554309119	9.326878648	9.008971592	9.277687764	9.383405984	8.873966553	8.911211842	9.115947833	8.951049311	9.136623859	9.26711087
LOC100505549	0.004439194886078	7.637449542	6.195338126	7.319335119	6.380362176	5.322414176	5.357423745	5.731643866	6.639587611	6.332072082	6.834986745	6.62342094	6.243203072	6.381291785	6.345789748	6.503023574	5.84008061	6.640415714	6.637654889	6.964662009	6.206555374	5.893751676	6.256886653	5.872848228	6.579031245	6.422347394	6.422688095	6.103471239	5.231719161	6.701906136	5.974349527	6.354618973	6.115182778	7.892583882	7.942470013	5.459663797	7.50300974	6.853898236	6.051937646	6.127361811	7.13491312	6.770707349	6.902539061	6.794412676	6.971617994	7.184865063	6.725570543	6.953654024	6.666226552
DOK3	0.00447836558674482	5.091839801	5.119789527	4.965244358	5.607506661	5.234004051	4.869656992	5.644776841	5.120049598	5.082789121	7.221998423	4.799823315	5.031397291	4.44115759	5.351485337	5.191584037	5.30558809	5.742418925	5.493620259	5.290247238	5.496922999	5.300296352	4.991622631	5.311349172	6.321415093	5.495130868	5.843104398	4.979725274	6.100359063	5.343658607	5.668167738	4.802435763	5.274091056	6.091653132	6.467336436	6.004937019	5.746293884	5.779711344	5.256605826	5.165615079	4.919045597	5.562250172	5.626020144	6.322253748	5.368480507	6.059275223	6.184743089	5.495586205	6.285790991
HSPB3	0.00448549193375434	4.720027921	7.190417858	4.785380503	4.770986413	5.11245656	4.69716318	3.536576092	4.141011925	5.235550164	4.308060087	5.066712778	4.12566452	5.087006132	4.907970162	5.580831764	4.777315422	4.044458294	5.521903077	4.210607222	5.482637416	5.188314327	4.971061492	5.20962664	3.837772248	4.534785732	5.295825551	4.304965519	4.456367975	4.469475129	4.696279451	4.220814651	4.269427695	6.07341407	5.314833075	6.0367053	5.123718997	5.782029805	5.810162165	6.324290225	5.624884239	4.781319661	4.871602084	4.519320672	5.459270445	5.589000741	5.436083161	5.000544186	5.91876909
MTUS1	0.00457440815043471	7.527874764	6.792971279	7.102295833	7.307178953	7.060746665	7.395398317	8.537589818	9.806756767	7.57261149	8.464624552	7.86777494	7.786656737	7.123406896	6.757406328	6.911537111	7.261648801	8.221319602	7.675070495	6.82939403	7.183255174	7.467000475	7.459713049	7.432291545	8.466297846	7.843481967	8.173140329	7.659616579	7.300920092	7.864567954	7.807070044	7.38072359	7.754740435	8.322446836	8.228940717	7.60017423	7.454959558	9.148500196	7.776204834	7.088862394	7.156653397	8.355968245	8.426604389	8.754675908	8.335846666	9.442844713	8.287494086	7.572698851	7.811281538
THAP10	0.00460249189756571	7.78640735	7.550391441	8.306133549	7.030455088	7.510173101	6.962300161	7.085234795	7.310840492	7.870827625	7.303032062	7.761465331	7.987845156	7.526682267	8.063494969	8.497238599	7.965230015	7.727028907	8.199919352	8.120955071	8.424956306	8.482400306	8.633291508	8.546046227	8.070610273	7.940674192	7.97454447	8.477085487	8.036480072	8.838989487	7.518189313	8.454444636	8.244256974	8.140950646	8.531634864	10.66763393	7.828719827	7.521332582	7.705468141	7.732268717	8.243076566	8.494515137	8.792813919	8.224208353	8.46871103	8.520650605	8.621953995	9.272839422	9.193314959
BCL2A1	0.00462539313285231	5.218703932	3.484135836	2.707928765	4.132269639	3.306816327	4.389499516	4.759951678	6.54900884	3.652563377	9.380719707	2.477347857	2.960149445	2.981469707	3.118524908	4.211089498	4.109800907	7.187493196	3.447890282	4.56849548	4.233882359	3.337917121	3.586197806	5.224718131	6.287436693	5.640154023	6.210010279	4.082635195	3.935025532	5.229871816	3.81904917	5.262638384	5.754890801	7.183168846	8.674742961	6.490973343	5.890539593	5.384502615	6.076815489	4.582949358	2.749172496	3.057678751	6.957855183	7.824463329	5.031664968	6.235087475	5.281586871	4.494685141	5.533759798
SERPINH1	0.00465205494520656	6.18870203	5.627353313	5.494051684	5.863606082	5.313287393	5.864336849	6.627355818	7.325281279	5.483989443	8.895657539	5.502403471	5.110596644	5.20873713	5.607893915	5.763200601	4.909888265	6.881481908	6.019895628	6.323139105	5.97059545	6.424821442	6.190085614	6.743405731	7.038115973	6.518508385	6.855222293	6.350973191	6.264580975	6.512397929	5.968432548	6.213446277	6.205382258	6.862578911	6.163194384	6.964615041	5.185398111	6.891514848	6.002208924	6.432123606	5.987603654	7.566095418	7.406499596	6.875298714	7.079779403	7.626422029	7.148852923	7.089722237	7.12539527
THSD7B	0.00471842412704448	4.451130269	2.605243097	3.444952977	4.59255321	2.897069212	2.93563924	2.592080865	2.586995703	2.935061326	6.493751656	2.64249772	2.744361786	3.117899233	3.130361637	3.278344726	3.106330833	2.817411795	2.815812223	3.512408942	3.715726308	4.118031692	4.310914705	3.264852909	3.567490551	3.945420771	4.627650854	4.000192854	4.069089771	5.356259515	3.745522244	3.728937387	3.64014012	3.436491695	3.496841186	3.882905795	3.467209562	3.751166562	3.593879956	4.975249864	3.433074735	4.528336727	4.975249864	4.536112842	3.964154707	4.885414777	5.328208102	6.099693873	5.688543423
DKFZp434J0226	0.00473945311868406	4.158797191	6.165720614	4.233172898	5.26545245	5.509702924	4.926001552	3.770423164	3.877622341	4.895029979	3.810214007	6.288066032	6.944542332	5.662295755	5.310905865	6.301195892	5.022765723	5.102227868	5.00654821	4.840016518	5.426411524	4.698063844	4.481154517	4.947545567	5.3837826	5.010611032	5.663364197	5.49230739	5.849638393	4.467286858	5.90812386	4.953626007	5.121663618	6.969691818	6.467979707	6.062908127	5.35416615	5.213599405	6.329070463	5.692427577	5.628639393	5.18284514	6.293427834	6.024603282	6.878648682	5.658468166	6.098570937	5.030097598	5.893090639
GPC5	0.00477074300198422	2.797475651	2.586876067	3.313183532	4.41318243	3.661058226	2.409150481	3.377950407	3.571079215	3.172719015	4.037748198	6.321632753	5.495247269	2.872970823	3.233934602	4.6875607	3.689483385	4.319674726	2.83730936	3.238795088	3.132109841	3.803467469	3.886989882	3.934963792	5.187122425	3.455209171	4.547347621	4.1177986	6.046366775	3.876818298	4.234651279	3.825519251	4.562596263	7.106629396	5.595887077	3.47051654	4.844025052	4.054381044	3.847091864	3.514302622	3.089764698	4.510070547	4.372087671	5.506290174	6.619430611	5.315620748	4.963472492	4.444260291	4.568050563
BTBD18	0.00481773546897229	5.746927106	5.048128503	5.411459637	5.521154229	4.666933669	4.471805074	5.216725859	3.56424264	4.398327954	4.784354167	5.199597905	5.296731282	4.887336955	6.469154045	5.554993879	4.265099107	7.202694149	5.699233657	5.25505423	4.905824484	4.555817161	4.283601033	4.144415183	4.86345007	5.35215865	3.933599441	5.109342038	4.831654893	4.715236482	4.772278396	4.564400752	4.395297834	5.691032212	6.022962999	4.515904673	5.282258895	3.579145081	4.502400324	4.583710112	4.338786255	3.988395976	4.70035918	4.136086637	3.839285844	4.151420998	3.359494677	4.056826317	3.827345918
CLEC7A	0.0048578411819859	4.650101008	4.034929819	3.892722076	4.55836059	3.910575197	3.92828652	4.909128688	4.490943506	4.553393501	6.469033707	3.854576112	4.181305179	3.781027279	3.74454747	3.943032675	3.500720019	4.498735098	4.128716437	4.251016146	4.20810568	4.157785268	4.410347962	4.646052104	5.796460068	4.589569235	4.564149337	4.306065854	4.402804698	4.282982306	4.102654804	4.050131681	4.336172198	5.120071872	4.862282813	5.392404331	3.918116476	4.824444065	4.278504685	4.140451253	4.205084462	4.341874282	5.017790695	5.311899601	5.065196756	4.768209906	4.616010054	5.102666111	5.276568599
OLR1	0.00486028566344989	4.326340753	4.378090188	3.492560106	4.839980827	4.055862792	3.934886246	4.873830475	5.547620641	4.919495673	9.07378367	4.340259976	4.29146985	4.191858444	3.595745935	3.952430844	4.273042754	3.386719667	4.037453983	3.639101164	4.471458386	3.606687696	3.822505859	4.786675711	6.875215441	3.909803328	4.629788374	3.544681543	4.162361933	3.96574424	4.198319956	4.192921257	3.737297605	5.585409766	8.606955283	5.984811529	4.828994528	5.589909766	4.141061391	4.333289236	3.901325361	4.150782433	5.216098228	7.248543186	5.913011293	4.925221688	4.944064066	4.171530639	5.016430326
MS4A14	0.0049001043963996	3.008024247	3.561903247	3.644611401	5.728392665	3.282901123	3.364615032	3.852751845	5.344688726	4.032507333	7.751353628	4.15845561	4.520746924	2.968942003	2.894389743	3.434202051	3.240222926	5.336039791	5.20898575	4.08610252	4.687692664	3.971606929	4.820662848	4.168145255	7.689390509	4.069730118	4.163104382	3.361773337	5.904340712	4.916232088	4.363296046	4.08278372	4.172939043	6.220747702	6.132356635	5.625230279	3.507919343	4.887187039	4.233014509	4.008640673	4.58410303	3.900148583	5.440608488	6.29714391	5.84972681	5.589909766	6.06812706	4.928239923	6.453927088
CHRM3-AS2	0.00491228732890968	2.132489824	2.947936524	3.684876443	2.440942704	2.57009496	2.80187706	2.624093107	2.695444822	2.691887243	3.575102819	3.850589123	4.433698189	2.041458504	2.166540723	3.343350425	2.675457215	3.300293683	2.694923264	2.12530541	2.460001676	2.582084859	2.658135599	2.646328032	5.301866738	2.875715625	2.220579345	2.696240976	3.497776951	2.165462801	4.031233061	2.50870135	3.373685325	3.091994101	4.348411119	2.713035032	2.490605562	3.719856828	2.926194424	4.047575557	3.261897028	3.180335228	2.974620713	5.604966779	5.005929677	3.906998376	3.566078717	2.998787683	2.880312918
PTCHD4	0.00495437423094404	4.248958217	4.386846488	3.955071175	4.481551913	5.117695118	4.657175793	4.35151156	4.866646163	5.679941385	4.536317244	4.515047961	4.069619456	4.859014251	4.667570135	4.277579433	4.616308986	3.522003528	3.610438072	3.709356081	4.227266763	4.722746981	4.600259124	4.461424082	3.776365891	3.799913022	4.572379202	4.725462104	4.137852692	4.292339185	4.209117818	4.701254505	5.014017281	5.010786961	3.804879943	5.275671964	4.680231882	5.003266249	4.854062229	5.793502655	5.180241141	6.08590341	4.551084735	4.932616203	4.247335548	4.84701847	5.021149826	5.219442838	5.21932252
CD84	0.0049675645104092	3.380036468	3.437285314	3.595468408	3.984691158	3.435378747	3.748425746	4.478883509	5.859489924	3.620123892	4.911246615	3.143203107	3.213329633	3.012538874	3.425189624	3.256741981	3.232956467	3.840473332	3.668858932	3.289009232	3.608925426	3.657413663	3.3187779	3.755843726	4.625264985	3.680608064	3.493726812	3.62880404	3.172466529	3.523914725	3.886013858	3.361155127	3.388994116	4.384896413	4.490070534	4.201855664	3.968839956	5.283443677	3.844008428	3.573821821	3.459234773	3.808626633	3.97383769	4.421025219	4.022546652	4.046625635	4.149600093	4.034303629	4.127413021
C1orf226	0.00497621105366456	5.273982865	5.268172463	4.656077596	5.505131856	4.536238649	5.384963396	6.320582488	6.776094206	4.465124307	6.323253494	5.36480378	5.95062638	5.636263883	5.379073788	4.867164533	5.709772681	6.507174384	6.261918655	5.412752588	4.622579789	4.49912211	5.506400013	4.28446367	6.582007002	4.949839996	4.872530844	5.004498573	4.988012147	4.590898865	5.48871741	5.388265101	5.361989918	5.199418937	6.341591566	6.348507791	5.917850486	6.427900846	6.718039144	5.680789156	5.913446108	6.280554714	5.522460328	6.293016241	5.899536806	5.759030923	5.586541884	5.180133148	5.57485486
RBMS2	0.00500001998231345	6.008322606	5.337159391	5.49880326	6.203253007	5.14260597	5.597385769	6.993095482	6.544765128	5.436117054	7.596076989	5.302796695	5.661616517	5.256339474	5.586962846	5.641504	5.364117415	7.089832246	6.000199605	5.501145507	6.035117922	6.002775039	5.975077984	6.109507847	6.893564808	6.351173664	6.764443809	6.133282562	6.110928156	6.068102946	6.073520351	6.039458355	6.061414682	6.485863719	6.478354625	6.256958211	6.497724592	6.741605676	5.817487127	5.933702894	5.923360444	6.679274146	6.558234747	6.946525922	6.700055503	6.565733107	6.334881642	6.33442114	6.706445374
MAGI2-AS2	0.00513476884005898	3.626919714	3.087336214	3.254527346	4.092514941	3.671020064	3.50630397	1.805602881	2.665554471	3.546917455	3.048334096	4.232042021	4.413250397	3.483230744	4.070717927	3.400355297	3.321426913	2.975996392	3.738830243	3.292455908	4.086792289	3.308578218	3.184431265	3.323468241	3.191172983	4.28625525	3.479298666	3.088653927	3.784624667	3.78856748	3.227927948	3.776265376	4.17368286	4.025666852	4.025820066	4.164053937	3.591265381	3.261897028	4.149731264	5.555810861	4.353710335	4.677139049	4.514837681	3.828632011	3.624727542	3.895326443	4.47391239	4.235045157	3.966606292
LOC101929335	0.00517115363173038	4.123560712	3.219355082	2.929950827	3.186147556	3.540314464	3.303638184	4.219559939	4.081978751	2.90888733	5.501507422	2.789092491	2.991076345	2.942730671	2.989865871	3.444751497	2.879600398	4.607337851	3.535598011	3.32510496	4.099605978	3.44165039	3.460227518	3.486706621	3.713448396	3.652377026	4.149369535	3.135072072	3.204213738	3.558665653	3.414683982	3.147358295	3.929802061	3.886923135	4.626332868	3.572506609	3.610281608	4.525321413	3.288434326	3.277291592	3.185472141	4.706147319	4.347540854	4.039671232	4.030366203	4.507574827	4.07904793	3.482807422	4.201842586
SPRY1	0.00519653215361384	8.230123661	7.05936606	6.799921324	6.715317092	6.131099214	6.413153975	7.331908801	8.168192869	6.18616913	7.658473944	6.074675392	6.171667735	5.663646774	6.074422491	6.54415841	6.87428659	8.420012187	7.690428163	7.867600173	7.50763943	7.19821825	7.865703757	7.278429177	7.873615404	6.99506514	7.951156366	7.730578866	7.355815702	7.216481111	7.200590717	7.478308609	7.644489341	7.247102431	6.856174311	7.148493974	7.464981126	8.395060829	6.492347144	7.138770936	7.122781647	8.124081357	7.894328605	7.910057357	8.3071687	8.340627096	8.692825853	7.936500234	8.745564851
CDH10	0.00520233997764547	9.420124268	10.19690603	9.508593518	9.507067206	10.21888603	9.732270134	7.126803364	8.742664493	10.53047466	8.243684275	11.3393822	11.2184997	10.35242973	9.91167094	10.0608435	10.27668263	9.64917919	10.8620094	10.40295807	10.30465825	10.83313004	10.3341898	10.61043959	10.93042232	10.06737166	10.36423922	10.33752607	10.43543876	10.67950614	10.99163025	10.3826352	11.13300933	9.558838701	11.12622115	10.35106608	10.16637009	9.554454748	11.03606211	10.8273989	11.01935759	11.19843524	11.50748876	11.64328996	11.5861538	11.85043663	10.90486621	10.86990597	10.50337923
CLEC4F	0.00522967506382249	4.634840876	5.255797293	4.447112992	5.140353547	4.963044788	3.9857278	4.192336131	4.339013588	4.738912271	5.692232	4.400493287	4.891375814	3.815365117	4.341895874	4.127878018	4.545643364	4.311277927	3.988726612	4.477719598	4.744038188	4.4925643	4.475085011	4.410079596	5.417441301	4.400785214	4.383963601	4.542018141	4.195038533	3.94865854	4.645456527	5.312391018	4.322816856	4.932840931	6.019727811	5.259025733	5.887234794	4.766208861	4.812845753	3.98608515	4.86396105	5.199331991	3.840650987	6.157396025	5.726418146	5.665285562	4.596656784	5.484296055	4.391929715
LGALS9	0.00523640426372765	7.120053151	6.122178444	5.900822439	7.067746577	6.511862636	6.368221351	6.524644025	6.837695467	5.749995468	8.911043813	5.704430661	5.816371235	5.33272094	5.918830283	5.808449155	5.768068727	7.402908001	6.220392504	5.721382798	6.169304362	5.995488707	6.094585119	6.204113914	7.814497599	6.12846312	6.154713416	6.058850084	6.056581951	6.079994118	6.151403175	6.177964291	6.098188919	7.305546231	8.119214328	7.273352091	6.472860471	6.776657879	6.304201972	6.310428834	5.956867014	6.398723646	6.623390952	7.79448366	6.687788353	6.976245046	6.501803665	6.501803665	6.97745029
OR51E1	0.00525491739157866	5.421242659	2.47650359	4.306269092	2.93888319	3.260840205	3.162799381	3.466239683	3.767121282	2.871756531	4.294109435	2.66512833	2.96389993	2.388586272	2.721581869	3.756125748	2.402773568	3.226311644	3.260840205	3.017397052	3.7957811	5.022866143	3.238116369	5.338707082	4.100026452	5.133604079	3.882131431	3.888527077	4.663802907	4.172287068	3.885163797	4.689436614	4.310356349	4.981334927	3.696543097	4.475018314	3.827044427	2.618250157	2.75468076	2.832941465	4.397825112	4.514896277	5.407377564	3.484827079	5.036317767	6.083870157	5.317277009	6.583425589	6.933684717
GUSBP2	0.00532281998460037	7.320295624	7.290835551	6.391028679	6.040135446	6.780174364	6.306772137	6.139880196	6.158766708	7.172101206	5.960845338	7.027418194	6.651281301	6.345908934	6.558690627	6.175886348	7.660228876	6.313440595	6.423994435	6.192741481	6.353624803	6.314028967	5.762559217	5.595837175	6.388686088	6.717578259	6.623197974	5.486088759	6.621569849	6.317805885	5.71391015	6.03500599	6.40070919	6.855848879	6.844047967	6.117173054	8.002622053	6.060502194	7.150504292	8.522909937	7.868535263	6.631196462	7.412313528	7.1068379	7.234327835	7.307215348	6.838025612	6.812740431	6.256510203
ECM1	0.0053717346535517	8.603363579	8.307313434	8.056740919	9.337778971	7.50156252	7.884668412	7.25888341	7.308649302	7.759446769	10.1012026	6.798676563	7.019052837	7.403843457	7.367817228	7.807880038	6.828229545	7.486323034	7.369512729	7.12879872	7.064010875	7.416430608	7.921396441	8.116110254	8.293540735	7.756474241	7.984873261	7.081106078	7.144910867	7.40259121	7.244994066	7.443295344	7.252262555	8.509833899	8.18890964	8.745417208	7.714625858	8.885757841	9.31520372	8.288476126	6.70866251	7.912459834	8.034608824	8.558825358	8.274165733	8.273574432	8.943770847	7.632493626	8.573511501
EGFL6	0.00538563705503745	5.851852103	2.215925603	2.303504799	3.44559253	2.509761624	2.215435482	3.911122951	2.090734377	2.827203211	6.151164608	2.058044903	2.077588238	1.956362727	3.133067803	2.4876837	2.35405465	4.999533292	2.609098482	2.047727621	2.315002384	2.819586414	2.320799224	3.268917685	4.734174651	2.94773583	3.322635775	3.282521691	2.1937479	2.372879434	2.443476366	1.921747517	4.222255444	2.831353726	4.095320417	3.193516696	3.15166376	3.100242686	3.071520135	3.272571166	3.244174179	5.274939574	4.146750705	4.727996549	3.25145422	4.633266033	3.679869223	2.721171289	5.007502707
POM121L9P	0.00546236907983062	7.022405692	5.075933745	6.15977294	4.51259391	3.938022507	4.880934463	5.348412261	3.974068083	3.499444308	5.129699158	4.709113579	5.569945502	5.392565805	5.509460849	3.950768151	4.48195972	6.108048052	5.343582733	4.674103338	4.958455763	4.826118011	4.368330999	6.21734456	5.662708947	5.939923527	7.285010044	5.181427075	5.775348561	5.851791301	5.528826097	5.478801439	4.730002305	4.939898215	6.006454187	6.315846989	3.951212556	4.774403181	5.340793239	6.24533679	6.69791705	5.881473076	5.880442909	5.973046748	7.54999201	6.471488009	6.566293232	5.379268296	6.662276405
TOPORS	0.00548588305347712	5.433212547	7.654538867	6.979196555	6.367357368	6.618665159	6.292120575	7.62939493	7.819489097	8.106491169	7.636357886	8.297298312	7.675771466	7.449433967	8.208324607	8.104672099	8.652471602	8.287669731	8.331142981	8.456418304	7.980168485	8.129834643	8.359141091	8.413042943	8.221258932	7.940356442	7.951074707	8.015521247	7.651074215	8.182990409	7.329105883	7.814657541	8.149414348	7.115647674	8.301989404	8.116287373	8.038589705	8.194792352	8.306626843	8.322662369	8.711375243	8.457670826	8.747401866	8.50793059	8.449798425	8.447530525	8.456586035	9.079327674	8.412918596
LCP2	0.00556208861511168	4.8017357	3.465139069	3.543475155	4.591245091	3.567933447	3.431207804	4.311274897	4.491442849	3.830723694	6.809009699	3.367161113	3.510434439	3.044083096	3.555166261	3.479382437	3.345771136	4.96592321	4.119439473	4.107561988	4.161076313	4.124967258	4.061789863	4.578219788	5.575856633	4.414243435	5.092984349	4.08808957	4.380368673	4.471611648	4.054497377	4.371664237	4.310087608	4.957132317	5.387007863	5.114816425	3.972408337	4.62581524	3.948804766	4.097458726	3.536157962	4.375378688	4.812391499	5.412311212	4.76152997	5.156184561	5.003341998	4.661723372	5.335152513
SUSD2	0.00571537794259022	5.709567322	5.449974866	4.763518258	6.43791442	5.166068984	4.708812437	5.260581746	5.862315489	4.702885419	6.698399989	4.584512001	4.464466033	4.328170554	4.731723243	4.321121578	4.656718005	5.703940376	5.273037304	4.599936834	4.756842985	5.173350739	5.36951843	5.19899973	6.064558449	5.225307015	5.381346897	5.082804531	5.224589107	5.254844804	5.060346887	5.230891559	4.994103272	5.874371496	5.585438021	6.240479168	5.373913711	5.960576321	5.275008934	4.772439474	4.716518474	5.372319642	5.718239894	6.0774498	5.65450236	5.59845549	5.652448235	5.422663103	5.968720032
FAM135A	0.00572612484474666	6.412082934	6.683631481	6.435058697	6.483818382	6.046794269	5.919893708	5.470441937	6.088028706	6.831018323	5.927273915	6.226074667	6.010327217	6.487067479	6.440302392	6.997220758	7.369214245	6.344471802	6.077428649	5.985614075	6.224005932	5.394784726	5.686120471	5.750042503	5.252247021	6.61654492	6.531707406	5.884292584	5.803412084	5.675555151	5.200985482	5.623739969	6.565326001	7.01140634	6.505725466	6.837113943	6.447357626	6.303103765	7.083601848	8.06238752	7.799476036	7.407745802	6.996430296	6.472982669	6.041543204	6.589110369	6.0061096	6.72384296	6.723068226
CD93	0.00580521830269429	8.331232696	7.14149504	6.461582799	7.521195349	6.475197095	6.362296494	7.778032713	8.267682214	5.972918024	9.275651561	5.699298004	5.307215563	4.947776013	5.349027823	5.573299892	4.425864428	8.954347351	7.051395992	7.358322638	8.225954699	8.022348793	7.897890926	8.490930388	8.228833344	8.476520414	8.756188929	8.053520886	7.482597957	8.024384326	7.220441578	7.677814096	7.686651889	8.26177345	8.046419238	7.244637442	7.677855353	8.066871079	6.344328446	7.457804382	6.90927148	8.856439223	9.167598906	8.595707711	8.633103444	8.879217592	8.663248327	9.211838305	9.214091039
GVINP1	0.00581034454063279	3.052159407	2.963104892	2.694063114	3.519998574	3.018453929	2.689342177	3.458937765	3.47476335	3.220736708	6.381220568	3.164238616	2.980947265	2.588479763	2.70429977	2.755765514	2.8685626	3.292798579	3.119680711	3.145246778	3.069750869	3.160354211	3.384310528	3.67933953	5.5345759	4.064907613	3.923893304	3.529457901	3.59435066	4.027885516	3.299027802	3.522004502	3.117766553	3.689171707	4.593447502	3.290813555	3.323972043	3.648318522	3.55555816	3.799296365	3.983850637	3.833632693	3.890076686	4.024283655	4.123848016	3.721475691	4.882800236	4.621749336	4.105779071
LOC100506083	0.00583747994112273	4.407208979	4.186333581	5.292856033	4.237507574	5.058119433	4.820492225	5.561681694	5.562004934	5.128803062	4.79776986	3.884920385	4.773383392	5.826199873	5.114989328	5.810079566	5.222404373	4.544591075	4.577782483	5.41209599	6.032060232	5.58377224	6.18756142	5.405525616	5.007885202	5.364073773	5.45101985	5.703988915	4.838818043	6.022765181	4.985358193	6.181302363	5.53169974	5.086934732	5.04661102	4.943985177	5.267867876	5.94410723	5.857164342	5.472495402	6.154391069	6.464584632	5.789779503	5.751403545	6.367129195	5.789206178	6.163266954	6.039709147	5.956699616
C7orf57	0.00590443934382903	2.071767506	2.325640728	1.937546196	1.93982644	2.076597764	2.404971804	1.859322349	1.732731245	2.266883372	2.714061172	3.808957314	3.609198884	3.189079757	1.942024689	3.916799282	2.597226261	3.061256056	2.768587055	2.739477149	2.448050498	2.608716206	2.544012394	2.516200164	3.221432148	3.221923548	2.575179667	2.506050012	2.467640221	2.584628254	2.416967063	2.41958783	2.077125411	2.501167545	2.434013326	2.054805182	4.59405351	2.429706985	3.310940345	3.56010955	4.097572043	3.291422	3.157461872	4.101849717	3.946077768	3.026311716	2.893564948	3.021445024	2.67121321
SSUH2	0.00590443934382903	6.956890415	6.035684728	5.501448782	6.736659624	5.740424527	5.022218091	5.302195424	5.736917274	5.112793597	5.03635014	5.389522182	5.595458741	5.70741326	5.733967186	5.011202496	4.937904115	5.598057296	5.530245041	4.874821964	6.64271972	5.654711707	6.401133507	6.609772593	5.195166205	7.925647399	7.198578669	6.09445413	6.366661633	6.524162654	6.88309093	6.307523184	5.906727258	6.759194269	5.673941297	5.954169044	6.101950725	5.390264324	6.198240806	6.717801685	6.037456236	7.22662924	6.911263549	6.829973413	6.653691402	6.857930897	7.35804013	7.504836329	7.012030746
DEFB124	0.0059120309315573	4.868346109	4.205655692	4.122278752	5.284468935	4.011812781	3.800951187	4.172850147	3.619628254	3.495842474	4.998775018	3.722759842	3.54555223	3.80638254	3.887466469	3.730484042	3.706595242	6.324208357	4.032643235	3.884303266	3.712377817	4.380146358	4.088136731	4.131406515	5.216455084	4.704678388	4.697855399	4.177767464	5.465494785	4.4187843	4.442385249	4.868182315	3.80967174	6.149850851	5.168618871	4.87769218	3.837715666	4.979035725	3.647075002	4.287813121	4.117508669	4.112256352	5.165101833	5.136776323	4.679888911	5.616773056	5.539864807	4.613530081	5.524229893
HCG4	0.00595734315137632	7.078495997	7.557791089	8.357690898	8.450631145	8.186246253	7.717874386	8.188908472	8.125382822	8.85995259	5.806133834	9.204621762	6.915350412	8.873468176	9.154462691	9.257704288	8.474829987	8.202320651	7.022163227	9.124856563	9.095528998	9.024961385	9.212715819	8.978594081	7.519682763	8.896072399	8.770999428	7.522977834	9.303560786	9.476136409	8.497721821	9.182257656	9.634027309	8.779751632	10.05999245	9.623281496	8.911160601	8.741008599	7.588236494	8.908342034	9.469722759	8.727649395	9.64094136	9.50186514	9.566642666	8.981780205	9.579307851	9.356369882	9.845946804
CORO1A	0.00600174826606134	6.197463045	5.297992671	5.395309071	5.806975465	5.263586123	5.222612022	5.58097768	5.455475168	4.752905856	8.720173173	5.268705366	4.461739816	4.341010557	4.88742007	4.557017012	4.924482172	6.74363791	4.999815945	4.377789359	4.738541941	5.057519055	5.100760316	5.167565262	7.220775755	5.517785025	5.319213455	5.040166563	4.529999776	5.27475786	5.469396034	5.323808744	5.272572805	6.426514355	7.83929753	6.311651833	5.407710212	5.965302283	5.45755898	4.916244569	4.223075409	5.568574998	5.653621889	8.447997546	5.886340707	7.096629426	6.484283531	5.741510556	5.998096191
GPR65	0.00609146114506901	5.428188524	4.684402188	3.62143673	6.177176267	3.715826159	4.244376368	5.699055332	5.667238968	3.502872265	9.543598369	4.332068975	3.91394832	3.254972264	3.141061138	3.356891544	2.924073951	6.235754097	5.160545832	5.101878729	5.298555944	5.427971488	5.603551071	6.750596546	7.896408711	6.326248926	5.941494804	5.501831443	5.492449756	6.206397322	4.95363332	5.240726253	5.437346492	7.606018867	6.989989113	6.562912659	4.154775807	5.731725549	4.372361203	4.918788678	3.635380777	6.061419744	7.006648838	7.625164716	6.637485805	7.093705556	7.108529235	6.852286099	7.816133761
CKB	0.00613652611745261	10.35408744	10.2104752	9.984944078	10.30526411	10.41756474	9.894629909	9.054713512	8.25126873	10.37417524	8.716884769	10.37897689	10.54968954	10.560521	9.688472915	9.392626639	9.970078999	9.429111596	10.32386172	9.19179308	9.886963965	10.08769527	9.982300213	9.831278974	9.978558957	9.655528575	9.392577845	9.799106234	9.89777395	9.174697938	11.0292567	9.566632159	9.980920027	9.799018513	10.50734253	10.9854287	10.97001908	9.90347991	11.42321621	10.39478218	10.1266559	9.735665817	10.41508841	10.45913586	10.20534403	10.35428016	10.20701898	9.981006589	10.25983653
LAPTM4B	0.00619292943017249	8.694304406	8.321960431	8.030783198	8.881431521	8.164145681	7.824815073	8.703896287	9.736825629	8.814907361	9.862645937	9.519064995	8.004728469	8.627289323	8.673089329	8.645225076	9.141142015	8.940648623	8.583590317	8.236720195	8.595333788	9.237630751	8.579364618	8.839124516	9.178661005	8.498067553	9.335799006	8.675285272	8.597900737	8.63033247	8.239631313	8.60101598	9.173377817	8.761365083	9.480081138	8.550844852	8.644914972	9.570730701	9.097893656	8.638500799	8.358843285	9.947161962	10.04411767	9.557008753	8.84393764	10.27015455	8.786266388	8.70956414	8.503890345
RASSF2	0.00623995394776538	5.498451763	4.772637337	5.090417207	7.01103294	3.860499312	5.6715161	7.441745227	6.256842247	4.403337659	10.06350575	4.179041363	4.100284246	3.812507155	4.848322105	4.466988825	3.446776064	9.306598649	5.566357967	5.91207872	6.289331081	6.749704439	6.871369903	7.677940516	8.58982914	7.561858961	8.271945886	6.639201409	6.163633892	7.104003772	6.704254452	6.391669059	6.741354121	7.36379173	8.192581525	6.879366162	6.271362489	7.440098423	5.352043124	6.536096232	5.665758893	8.585561394	7.462796703	8.32830082	7.657763937	7.812763974	7.700145373	7.484717629	8.454954243
DKK3	0.00628057994132207	6.942715912	6.349654357	5.950199278	7.045353161	6.733361092	6.158625401	6.887670271	7.256637875	7.068893874	8.821748544	6.415884334	5.731214241	6.084342688	6.488969959	6.609084301	5.591699893	7.079629066	6.779847689	6.457596879	7.057486601	8.138706693	7.724892978	8.033678776	7.501239849	8.257435614	8.09245389	7.368618544	7.467284239	8.021517917	7.263106527	7.091111603	7.476097837	7.224744419	7.52431434	6.545271801	6.469505901	7.246447849	8.412341848	7.07000504	6.799419727	8.053397629	7.49960142	8.072857051	7.892372607	7.96420962	7.972946807	7.742763084	8.540609409
HLA-DRB1 /// HLA-DRB1	0.00628628213055828	10.64669996	9.92627725	9.179412262	11.0512512	8.299581454	8.791428434	10.87541959	10.64189636	9.769559177	12.86156472	9.270339826	8.682520534	7.143269523	7.322795217	8.779202706	7.639390915	11.57970215	9.131369882	8.704105248	9.044927161	9.917364405	10.14948248	10.96220741	12.42165434	10.44457202	10.4345991	9.764659221	9.767541591	10.00021019	10.41251345	9.804267365	9.604273698	11.39431404	11.68616901	11.48704633	9.945985816	11.09971045	9.289293469	8.637350716	9.493448424	10.18441415	10.85339345	12.00919472	11.20854258	11.66909614	10.8575518	10.49682318	10.85111328
ITK	0.00630988329978097	3.937740469	3.135247805	2.791019339	3.241366626	2.823969463	2.607525623	4.002168838	4.140277983	2.854718263	7.614722846	2.560652928	2.743753019	2.759052606	2.592352368	2.470157657	2.691073811	5.569651494	2.787612898	3.483154542	3.324136328	2.778130288	3.032319722	2.976425158	6.221584486	3.70126566	3.607525882	2.459821085	3.058535237	2.666565131	2.679158794	2.784867265	2.071457764	5.895750489	3.826068719	3.5791526	3.87378084	3.64719054	4.039986227	3.321999338	3.282139074	2.989056206	3.736373396	4.725492272	4.103308404	4.288388946	5.498886637	3.593923219	4.384431378
FYB	0.00636306588296652	3.415341569	3.30931538	3.139328539	3.747040155	3.008313669	2.875041435	3.701442741	3.955065679	3.722561414	7.398063735	3.826368917	3.199431311	2.774754379	2.886073193	2.847962499	3.098698688	3.87334457	3.525505543	3.261751501	3.251542647	3.643673547	3.667274808	3.752549206	5.728763507	3.626451349	3.677035613	3.573064478	3.674707602	3.662987403	3.612056054	3.496802266	3.598591896	4.568580259	4.602273234	4.261761778	3.811169029	4.414744854	3.660527563	3.651863704	3.396462411	3.551145696	4.009593845	5.080194071	4.302924006	4.471863302	4.643283734	4.129436305	4.372688831
ITIH2	0.00643846290498782	3.617528134	2.697999781	3.544210349	4.015495015	3.13460977	2.863521684	4.836455247	5.991574741	2.993225055	7.214504153	3.233494445	3.16522016	3.031563842	3.158309076	3.491686955	2.730635894	3.330174195	3.125434504	3.708632026	3.475558986	3.081205498	3.499392579	3.190044432	4.598322275	3.201664234	3.262039397	3.203703293	2.238642153	3.38432384	3.274142901	3.380873177	3.413120023	5.472237749	3.846231532	3.741790555	5.592059838	4.703005821	3.860943708	3.310768705	3.67423263	4.076932323	4.784586464	5.336928158	4.001120714	4.683065799	3.466882416	3.728614918	4.069411194
CASP1	0.00644543434137435	4.21258564	4.549813592	3.47844346	5.166789544	3.591984975	3.542235748	5.645923186	6.743808548	3.814028698	8.764353146	4.481853981	3.636177537	2.974547772	3.221694475	4.366969821	3.185203066	6.501885601	4.03640561	4.303686454	5.003436145	5.550730836	5.373701367	6.016887083	8.04345586	5.552161498	5.711964907	5.202914453	5.094952929	5.877197128	4.663501754	5.539102468	5.390197719	6.429539319	5.75380809	6.070142209	4.994800634	6.167842996	4.114236459	4.664701785	4.066682306	6.280804775	5.916864975	7.332714135	6.366655358	6.597180052	6.280071949	6.176998691	6.61379643
LST1	0.00646221609237593	6.15823215	7.126499624	4.941872511	7.158549501	5.393269672	4.923845809	6.291183275	6.082418062	5.493422461	9.630708553	5.580413103	5.36475828	4.693480891	5.337322673	5.667290104	4.485869917	7.260667622	5.08565067	5.529761487	5.092272787	5.783954062	5.96497117	6.06978935	7.874825003	6.367444711	5.966613576	5.713116655	5.097059431	6.0501014	6.095812633	5.710704377	5.57424826	7.141153478	7.728065062	7.044480231	6.814758067	7.084998297	5.036532625	5.737728948	5.660603381	5.579392297	6.948480387	7.982754085	6.869343648	7.112680297	6.580624952	6.528789585	6.254411932
SH3TC1	0.00657857719759418	9.684713476	8.970687684	9.22352278	9.230743629	8.950763602	8.667953928	8.04644159	7.671255379	9.208087496	8.109514303	9.374048981	9.629446627	9.479039807	9.146433558	9.027773931	8.855873215	8.878110117	8.797893351	7.540447374	8.780053486	8.628742716	8.602174379	8.576718988	8.572673705	8.746864702	8.806645024	8.549125669	8.690300509	8.218832472	9.208497186	8.44657562	8.364144628	11.14395047	10.1508854	10.07360906	9.667378202	8.606609227	9.726204311	9.009093988	8.988734377	9.064643829	9.18723046	9.179571638	9.222294371	9.277438152	9.191610363	8.909508501	8.839004458
RTBDN	0.00661666815644851	7.119699127	7.391905578	6.596474553	6.910639983	6.968907134	7.060278819	5.699738077	5.050401988	6.643048965	5.791531347	6.258804068	5.780978099	6.994155083	7.030939069	6.952689851	6.947157186	5.736777729	6.416069154	5.968249513	6.710589971	7.30627699	6.841351895	6.646634447	5.812826806	6.527386646	6.292129055	6.891372577	6.487292362	6.599695207	6.488944732	7.160460092	7.228380166	7.555853572	7.161327068	7.668858713	7.30892946	6.252886445	7.142236397	7.636098816	7.362116728	7.30494385	7.401111202	6.41996326	6.764064542	7.071748439	6.913470138	7.19156199	7.621531126
SECTM1	0.00662702399131113	5.223017146	4.940202628	5.149346829	5.450637795	5.018931279	5.13079578	5.444862219	5.355783314	4.649214221	7.011090774	4.363648317	4.233009443	3.945114973	4.508852105	4.528901548	4.673540245	6.433381751	4.685491699	4.221818462	4.885249775	4.579879305	4.681576724	5.130098939	5.937086506	5.239892472	5.384333846	4.851230246	5.983089685	5.100669167	5.28095439	4.790422418	4.939197137	5.839578718	5.146857249	7.52446242	5.597605676	5.85224748	4.932269687	4.882403021	5.288252605	5.382491935	5.638560397	5.486111969	4.758739764	5.736046198	5.204277409	5.130863802	5.696058541
EXPH5	0.00668953637969201	5.99351337	5.206190318	4.242618867	6.185415943	5.986232247	4.752328312	6.153861853	6.184729198	5.428554755	6.166507509	5.110280695	4.467970808	4.921198655	5.311661407	5.499329472	4.699097672	5.002674739	4.235494411	4.675492298	4.506259092	4.903383639	4.400694755	4.968637944	5.293641952	5.174980607	5.926852575	4.510936273	5.126223048	5.033749247	4.491501305	3.909939153	5.187876503	5.727425525	6.370063166	5.307638717	4.872647591	5.838896296	5.782219981	5.34973971	5.295995594	6.085178006	6.279696022	5.489406241	5.4553257	6.95030878	5.260892116	5.301168803	4.754889293
PNPT1	0.00672760471539423	7.126856892	7.908297336	6.537339566	6.419527856	6.706662815	7.296976489	7.528346255	8.279171944	8.86878657	7.679245349	8.644445818	8.450020305	8.526280211	8.407145306	8.812582172	8.498863486	7.972758174	9.010943337	8.766474611	8.076884588	8.36417913	8.273475599	7.914145028	8.347197734	8.174138921	8.10026739	7.848113837	8.401357234	8.039686184	8.473743423	8.273709997	8.183817118	8.030750171	7.9846042	8.322667501	8.120234592	8.500960435	8.582495698	9.990408756	8.384184076	8.856898471	9.017524691	8.911641136	9.013739963	8.781917459	8.801170034	8.445119276	8.307475442
LILRB2	0.00676268456681808	5.692060031	5.096576022	4.914909365	6.764463156	5.125887259	4.280938712	5.887321343	6.172703021	4.818006628	8.636012998	4.376042971	5.008339681	4.603959171	4.563823176	4.96979752	4.253907776	7.012038019	4.846711548	5.183554022	5.732540888	5.090941919	5.821244292	6.32256481	7.291171608	6.619178101	6.348541279	5.27607573	5.918797618	6.335728039	5.186310629	5.451436517	6.029508386	7.679900648	6.961804273	6.665175397	5.641828965	6.365404214	4.764071758	5.86551358	4.509361314	5.074814387	6.91011918	7.155079078	6.318906552	6.75150701	7.250063134	6.119166681	6.870196681
BC052775 /// FNTB	0.00684733343801918	4.87897735	6.451525123	4.702637397	5.275676585	4.429919972	4.626891833	4.138163808	4.173314095	4.835664702	3.452260429	5.787601444	5.577584938	5.517667556	4.765278419	3.94648981	5.290838114	5.002831844	3.828860539	5.476244876	3.34272987	4.735981795	3.977978118	3.622683169	5.264794258	5.480552913	4.375518925	4.554498442	3.800328391	4.064300711	4.073908528	4.288153315	4.520502337	6.118304586	10.1390323	5.360079061	5.236446927	4.891749053	4.89422799	5.691014255	6.165559266	5.33764309	5.906045894	5.774815614	4.765106898	5.822336368	5.180739149	5.240323935	5.000545508
FPR3	0.00684736696705573	3.05654749	3.04366361	2.708736756	3.821531865	2.832674391	3.480182581	4.300174777	4.743708339	3.272128619	6.989384119	3.144435438	3.075315798	2.783217838	2.775009095	3.246888644	2.990959576	4.242496182	3.372437134	2.881198992	2.837498279	3.634045734	3.804521605	4.006145721	5.389668069	3.201435378	3.604948658	3.240787415	3.22221125	3.502742536	3.184956266	3.288453809	3.284163085	4.236263377	4.437440308	4.348283497	3.960453006	4.788285728	2.798959133	2.95198711	2.55599931	4.085428684	4.578743656	5.597744011	4.355202324	4.326426199	4.592002494	3.857792511	4.543585833
YWHAH	0.00690929448956183	5.202429319	5.670010322	5.446815745	4.787683189	5.200744679	5.24307043	5.288305746	5.911730973	6.223383733	5.716773535	7.348327514	6.317213161	6.31218127	5.451802949	5.331810729	5.695250498	5.843217992	6.107514433	6.279771624	6.209509303	5.913589772	5.709614205	6.134553701	5.773966231	5.918497611	7.246316131	6.07853378	6.454364971	5.968313306	6.059890501	5.818950663	7.102990555	5.724036668	6.750155395	7.019696828	5.569628526	6.30352398	6.883898996	6.429764272	6.586065305	6.696999599	6.731991266	6.672846747	6.641996801	6.842145009	5.97327509	6.324483526	6.199592495
HAMP	0.00700225401621006	5.985572118	6.068954854	6.156468357	5.977887837	5.96207906	5.751738548	6.22011724	5.944052525	5.678479365	8.219577762	6.081801673	5.610015702	5.470262398	5.972636429	5.626722939	5.926021698	5.405790494	6.155879313	5.927950098	5.918572212	6.114544087	6.149776446	6.777972045	7.437274314	5.626783261	6.414945311	6.074786586	6.306408933	5.805230796	6.294898732	5.920738051	5.701236907	7.153357018	7.372740854	6.859386043	6.151881113	6.876472965	5.907497041	5.709789476	6.002742687	5.944394713	6.538422258	7.545149192	6.214608216	7.128185507	6.53234129	6.360289596	5.96917816
ENTPD1	0.00703267552901736	5.876530507	4.733975532	4.693879783	5.663095871	5.476198299	4.478294289	4.778564988	5.173969151	5.035294833	8.683905097	4.575477018	4.712937508	4.808382205	4.632902545	4.795542184	4.529618216	6.754508513	5.246947111	5.102771921	5.578142343	5.655768981	5.424036064	6.054298591	6.507709517	6.08311598	6.261460993	5.553048058	5.737205251	5.701058366	5.097473638	5.218126713	5.302092273	6.456191319	6.508478442	5.652800271	5.285807321	5.146900777	5.318269006	5.345306373	4.945908737	6.233049899	6.091892969	6.903785916	6.342172408	6.571083299	6.233205534	6.059012004	6.492193732
CHEK2	0.00707036398928169	5.153061773	4.82539512	4.430783952	5.140353547	3.935057679	5.780433301	5.313314294	5.957443269	5.148229658	6.795960896	4.774583921	5.087654893	5.306694687	5.537715292	5.873842932	4.942505277	6.688928638	5.574909058	5.754937324	5.689947666	5.369668553	5.897178132	5.409109656	6.132919842	5.759695705	5.605082979	5.477609568	5.787044686	5.577473832	5.995690208	6.064900509	5.732392171	5.398214972	5.451197086	6.314351762	5.331914004	6.212851351	5.209496795	6.406650124	5.079755851	6.190628281	5.991816703	6.022698044	6.036640442	6.231761041	6.305805782	6.23210435	6.180519217
MYB	0.00709176697857386	3.838244595	3.48511613	3.089301199	4.173190993	4.159636856	3.508177242	3.538286893	3.013381259	3.774952143	4.905294342	3.365603171	3.100286275	3.752615907	3.309390556	3.444597733	2.724842913	4.469543984	4.57328473	3.922156216	4.67569275	3.953362626	3.790255683	4.24108008	4.451093261	4.36011773	5.228362018	4.691038904	4.584344292	4.494469755	3.774993292	3.817221983	4.118257785	4.349757829	4.175262369	4.663151059	4.004514723	3.965322461	4.090922945	3.699432479	4.768082814	4.309776431	4.365823014	4.232474862	4.197528181	4.29818828	5.043717391	4.366792058	5.160451813
KYNU	0.00709176697857386	3.758586907	3.233621342	3.155049109	4.381837956	3.293293163	3.258471687	3.813156799	3.90133868	3.245498246	6.656585803	3.083321558	3.419558741	3.254878153	2.984081528	3.202789513	3.202321724	5.086506758	3.347855511	3.055562699	3.95271781	3.388163667	3.562872671	3.504151382	5.063819923	3.610349512	4.440095918	3.379144055	3.465354947	2.994389324	3.27308583	3.532862535	3.673314413	4.343564043	4.959012299	4.057103645	3.208572915	4.424042032	3.59702359	3.913990372	3.266734029	3.89104291	3.807407217	5.351399546	3.894027822	4.35321187	4.089177438	4.533833787	3.911377303
PLAC8	0.0070991890779962	9.190797286	9.278374095	9.091506367	8.218753276	9.229078627	8.318528178	6.576099606	7.826586832	9.417859576	9.180597024	9.310869029	8.799338583	9.563983185	8.934874335	9.598614132	9.688306412	8.096476676	8.872495982	9.21089991	9.110769456	9.663423664	9.634494931	9.574872633	8.899481601	9.392633109	9.386192927	9.491715368	9.50925601	9.415187813	9.345284281	9.674617573	9.96403569	9.190377761	9.037967477	9.294864133	9.268843322	9.228044277	10.23612756	8.921036655	9.972687315	9.427871786	9.888689151	9.453787161	9.795302443	10.14740779	10.27431386	10.2351904	9.840854813
BIRC5 /// EPR-1	0.00723527928065667	4.733901406	4.33107713	3.985997572	5.291132929	4.137551743	4.485786466	5.074816286	6.161549107	3.849798418	6.021482538	4.013262111	3.922731655	3.851229411	4.008161657	3.948491977	4.599494847	5.47322817	4.18869245	3.800093503	4.10621116	4.228875091	4.082964014	4.097570436	4.811293488	4.276065969	4.532046626	3.961321588	3.885540348	4.058518029	4.239767194	3.985535408	4.150912159	4.719339865	5.835089036	4.581604969	4.687495045	6.201345288	4.236185103	4.150667118	4.588927026	4.0276398	4.577144761	5.232939183	4.257512006	5.647696601	4.917556936	4.72619635	4.815420471
LOC101928861	0.00733075269567044	2.505974985	2.740482071	2.869399879	2.587546628	3.132086231	2.642694928	3.901365287	4.139642842	4.531132919	2.691875282	4.167292256	3.698682295	3.441521296	4.447098218	2.893182774	3.816838054	3.152344864	2.700945568	3.838161021	3.124831238	3.173706571	3.488828796	2.973300622	3.387223314	2.803558421	3.577677485	2.430413177	3.108524538	3.53026807	3.01230274	2.798376198	3.072664157	5.06583958	3.428172988	4.777538734	3.344064299	3.87311027	4.247268107	5.482648365	5.753558336	3.290222656	4.816863967	3.566107403	3.610116221	3.51176241	4.226139476	2.916785119	2.97003052
CD86	0.00738499446383801	4.445298836	4.014279629	4.282087009	5.998804036	3.536444617	3.625561994	5.615971117	5.142845187	4.036248122	8.59722766	4.374626657	3.7688581	3.159253577	3.653007653	4.186572361	3.693761238	5.172271788	4.008459058	3.488399861	3.372709753	4.056566292	4.298982689	4.819052262	6.894673157	4.756098942	4.289819015	4.343440764	4.479865336	5.050649906	4.114054646	4.645433767	3.897361341	6.537224449	6.749658604	5.807413035	4.174289246	5.292558981	4.459140306	4.389147343	3.89291977	4.21602985	4.712963445	6.294474255	4.981550921	5.511527625	5.474412417	4.928189943	5.487730724
DCSTAMP	0.00748371046675614	3.699272646	3.586324065	3.592594996	4.608222865	3.700239508	3.450600606	3.250659858	4.005966204	3.429414973	7.40861839	3.61827856	3.878686638	3.32313259	3.361527035	3.364355931	3.794276685	3.550677827	3.41514061	3.603187098	4.227804642	4.052955497	3.400477471	3.621918256	6.839501604	3.110323213	5.991018393	3.637928669	4.211171276	3.259957765	3.889196344	3.227433319	3.380579926	4.497381536	5.923928017	4.910315107	3.611670704	4.293703986	4.252979707	4.184907784	4.515462028	3.43927663	3.422971017	6.714135898	6.362204753	4.594507734	4.354001529	3.861295931	4.018570056
FAM179A	0.00750067525661645	9.610381584	9.668542896	8.584212018	9.174850395	9.576992643	8.988731918	8.375061795	6.998560824	10.13841932	6.899644875	9.748807787	10.00516094	10.13957345	9.048447731	9.192549948	9.717217709	8.806345449	9.639456206	9.400333014	9.080505786	8.70374347	9.098490752	9.120812291	9.052842877	9.783668272	9.736254911	9.23338341	9.328461077	9.11965179	10.08405476	9.421473898	9.597350445	9.788132923	9.339689823	11.23618538	9.402702532	9.14198216	10.71334587	10.08087065	9.312916709	9.618321039	9.642581809	10.28593683	10.54651587	10.0303108	10.35858514	9.591167143	9.957373691
ENPP3	0.00757679783610067	3.720799865	2.970860946	3.069509264	3.346345746	3.512364112	3.509017298	3.444947488	3.456583277	3.115927541	4.414872709	3.300522833	3.506686973	3.209255854	3.416826668	3.382986588	3.261472216	4.056911244	3.665039445	3.126552444	3.752052294	3.805845149	3.43154678	4.64351904	4.474182983	4.000280336	5.867390469	3.309678378	3.800193328	3.627625087	3.443440456	3.7225173	4.58675698	5.33595768	3.298218793	3.603319636	3.697801975	3.112812787	3.295752144	4.708676118	3.281396398	4.250808313	4.144931808	3.995338202	4.440575297	5.286462823	5.98229694	4.656403204	5.412216328
TMEM2	0.00759424207870115	7.415635903	7.532484377	6.151361482	7.628736406	6.167045798	6.889564163	8.902746689	9.636981988	7.614841529	8.953964981	7.344330752	6.666020268	7.3208457	8.407941104	7.677326734	8.058579563	8.806006541	8.824820499	8.247351956	9.054299759	8.571676071	8.58432695	8.123479683	9.617553737	7.757197935	8.59416318	8.025789016	7.813547513	7.295266956	8.91217031	7.688071471	8.807959138	8.276423457	7.390146487	7.958031959	7.728412889	9.276011229	7.620356833	8.144624802	8.345914725	10.26215068	9.211111099	10.35035227	9.00359093	9.100538661	9.39733562	8.62400624	8.836668043
SEC24D	0.00760919838153965	6.967166118	6.923594189	6.188531779	6.63903688	6.978691037	7.4373282	5.902849354	6.441246775	7.648144581	6.681063352	8.456364368	8.362852409	7.706257544	7.799407973	7.412056633	7.641085836	6.994369255	6.6306856	7.078660737	6.711184737	6.658236358	6.2020088	6.412008453	6.967021664	7.660797609	6.720337989	6.597888906	6.396866474	6.679824608	6.103622485	6.185095248	6.370099889	7.741488866	7.652541641	7.651926214	7.546112797	7.567648856	8.12769208	8.043763803	7.658510032	7.331624124	7.559715255	8.019459815	8.056646436	7.454916437	7.252526675	7.287997267	6.930451737
GBP4	0.00760919838153965	5.461462355	4.6070039	5.390858757	4.973191517	5.069977249	5.033889094	5.208200512	5.41995557	4.104876843	6.957324843	4.451704383	4.317037621	3.897921163	4.663542669	3.980395891	4.020126636	6.326736137	5.289455942	5.613499702	5.602966445	6.325927358	6.049570659	6.378821556	6.178831851	6.54565342	5.873330916	6.530113855	6.034534779	6.69400935	5.740626605	6.190988856	5.407276846	6.402417945	5.502214369	6.614775211	5.596939539	5.635177727	4.947767155	5.611607666	5.20634047	7.016212546	5.781373589	5.712186477	5.771254334	5.933126072	6.479870729	6.947462747	7.553503616
LINC00478	0.00764570688322986	6.74437106	6.916706501	5.819039068	6.633645764	6.182873228	5.938690219	5.430332815	5.368066065	6.867635827	7.238051092	7.061440753	7.355199851	5.801762986	6.197357011	6.313022555	6.781995752	6.498481289	5.865425158	7.532470299	6.432193596	6.689884451	6.148381041	6.258940199	7.42914096	7.255828185	6.939327344	6.849615816	7.266532749	6.620118491	6.186621864	7.160558148	6.939228089	6.351145215	7.195712544	6.8722399	6.787870228	6.104786632	7.017414256	6.710439016	7.622494442	6.942954729	7.304634761	7.401019775	7.677194997	6.497858172	7.533147843	7.501718335	7.463231407
BLACAT1	0.00770712725580804	3.10073818	3.383359849	3.162416789	3.434016041	3.374363357	3.067514553	4.197941049	4.137682444	3.098634706	3.496317662	2.962539092	3.06507628	2.60278055	3.225391398	3.144424028	3.10372249	3.512296003	3.350819228	3.472208656	3.862427517	3.283691063	2.968925274	3.043536316	3.379839195	2.852640374	3.332763409	3.45583003	3.333666869	2.943946869	3.221739454	3.284935763	3.070355534	3.822851274	3.619545304	3.57627602	3.500113056	3.649583027	3.564364207	3.515786583	3.22977973	3.578326645	3.57348271	4.112114479	3.504191388	3.864534632	3.307446417	3.390032746	2.989133156
PLS1	0.0077089379482133	7.395161767	9.081791754	8.7371464	7.892022381	8.116889272	8.583447532	8.250539457	9.498924671	9.770224195	8.860127651	9.996831195	9.595371885	9.285617647	9.328877454	9.57786695	9.848785849	8.982189535	9.560400405	9.949981792	9.894918353	9.833254652	9.959477938	10.0400002	9.920494229	9.523132594	9.593897269	9.727731171	8.704622276	9.554862128	9.184938383	9.665452012	9.551376652	9.169143282	9.116714312	8.619174107	9.419111948	9.695074315	10.04687146	10.40656238	10.50356333	10.00837055	10.00977947	10.380417	10.143856	10.17243327	10.28258446	10.2012242	10.04833957
BAALC	0.00771168701706372	3.935521902	5.479266326	4.750825517	6.011415043	5.468573584	4.871038321	4.816767825	4.570676296	4.750001568	5.460342016	4.781735535	4.273385362	5.244112497	5.461736645	4.065970548	6.145291967	5.495503746	5.113256137	5.194845722	5.635213669	5.225684787	5.243022527	4.580854969	4.970785783	4.483494951	4.683922372	4.668886666	5.999172679	6.385449061	5.024183291	5.0315576	6.078257811	5.557731954	5.634607345	5.946240846	5.063980021	5.23516429	6.516320303	5.751560902	4.22127607	6.035027774	4.613022805	5.584521226	5.655131627	5.400100211	6.72255805	5.240037244	5.758192312
TDRKH	0.00771851500660326	5.795717209	6.117890431	7.183499724	6.089753107	5.421211192	5.384822742	5.957194891	5.349338558	5.535912399	4.85007229	5.39782791	5.882199112	5.303941193	6.803546228	6.464375607	6.123519091	4.212579838	5.869237489	6.275590303	5.748194996	5.806808554	5.770481923	5.286551546	5.474196803	5.551672285	6.568700648	6.029492875	5.651231618	6.892364522	4.590953803	6.498001757	5.917421157	6.021148381	6.239860921	6.723788209	6.836945349	5.885973623	6.352599734	6.520279778	6.864073755	6.523224633	5.512232036	6.088060258	5.980676927	6.143122089	6.554528501	6.208308132	6.177999448
RASGRP3	0.00773354519712519	5.744101396	4.76040871	4.723126544	5.280996783	4.832151926	4.477339895	5.842256385	5.697462286	4.231173133	6.314816707	4.873852707	3.814051162	4.332482558	3.183619866	4.380825665	3.595257794	5.817428463	4.101103263	5.336225401	5.193450452	5.600416994	5.321353942	5.521090013	5.722852064	5.759664912	5.466165273	5.699799776	5.429567862	5.682856768	5.788785044	5.899847202	5.0576728	6.28229901	5.309097591	5.145750384	5.545304185	5.550735569	4.347108855	5.032511054	4.955854573	5.948839415	6.243504689	6.00509203	6.483176392	6.10738496	5.563399114	6.103103797	6.208158966
RLN2	0.00773721996373643	5.461788049	6.023629841	6.761684038	5.978133339	6.308596668	6.159757971	5.033190121	5.166728898	6.323274656	5.061549435	6.304128542	6.285058915	6.074172628	7.50677495	6.544890438	8.015421419	6.05645053	5.906146083	6.426927996	6.65986105	7.084468219	7.09211681	7.096176326	5.807301636	6.581657074	6.074549256	6.496914304	6.422524632	6.668217332	6.005051491	6.408406002	6.900892313	6.529653876	5.585409766	7.053354845	7.198142006	6.449161828	6.523083807	7.076090364	7.069770557	7.297784595	6.804606371	6.184230401	7.199704189	7.015424514	7.296358158	7.198142006	7.648412388
ELOVL7	0.00776600877118755	6.774190872	7.086986919	7.395508341	7.61233807	7.232277276	7.470609545	9.925343166	9.799702751	7.605724816	8.599139799	8.567588118	8.437921324	7.760262952	7.67780089	8.278210939	7.763565803	8.651660988	8.59721417	8.612527601	8.513673741	8.211119745	8.814965772	8.292008384	9.129672135	8.00397628	8.182012724	8.032641424	7.847860306	8.163065652	8.430481431	8.402931595	8.227459209	8.902785464	8.392963057	9.378755941	8.446450939	9.767071104	8.235799768	8.706314038	8.51344029	8.678897563	8.317016256	9.540468793	9.217509145	8.670065533	8.461744961	8.488970118	8.392343698
PPP1R18	0.00776681141537351	4.500685153	3.855171004	3.849770247	4.568665493	4.56037411	3.683636599	6.005513737	5.298992179	4.322671143	8.114924976	4.285587909	3.822160094	3.781720495	3.982702886	3.476328366	3.867351968	5.871333308	4.898277359	4.075981435	5.407196669	5.019115657	4.851903151	5.475783789	6.690795594	5.614324775	6.478996576	4.954450932	5.071305878	4.58578647	4.902930637	4.988900253	4.929360081	5.528632762	5.352793426	6.322964193	4.854560238	5.593622938	4.465191685	3.895977914	4.634656977	6.00923044	5.938678756	6.517102762	6.180764696	6.216994977	6.154533358	5.637056098	5.886976763
PRIMA1	0.00778908030006318	2.718705985	4.025994761	3.981218015	5.515489633	4.397099555	5.758555861	5.804310772	6.86630433	5.588291195	8.359970436	4.9473613	3.598855273	3.479372841	4.060171453	3.454591258	2.625857617	8.183109549	6.585096704	6.393717308	3.499981633	5.969796235	5.171663492	5.234357265	6.481027432	5.400586502	7.307597407	4.830535497	6.356967202	5.974945845	6.25833607	5.374671383	4.824572376	6.469487519	6.228212406	7.029721215	5.867028613	6.765068979	8.441923074	4.586724445	5.089676657	5.244063527	5.012783162	7.447206244	5.43424034	5.60376951	7.51384506	6.542537801	6.744139121
WNT4	0.00780482540497332	9.117209074	8.642228077	8.374293497	8.22525109	8.632715475	7.891051663	6.629648536	7.009252399	8.524533651	7.268499762	9.449755461	9.078030177	8.473037316	8.59709368	8.621385132	8.366003615	7.433728214	7.998573864	7.586361461	8.399392133	8.500645972	8.537490732	8.764670226	8.215680772	8.174905238	9.189393026	8.064258022	9.599870825	8.053968918	9.076042859	8.429343029	9.021077922	9.173582991	9.466857263	9.086971978	8.723791913	7.978679581	8.946797464	8.529571302	8.856866662	9.395654972	9.081140108	9.321086011	9.371098975	9.642086566	8.992093457	8.320288713	8.480002164
SALL4	0.00781680197704827	5.059514148	4.834587929	4.418013773	5.314701397	5.363387868	4.759840864	5.117159294	4.389828978	5.972268229	5.016016861	5.419747618	5.925526978	6.053511819	5.55824855	4.595177766	5.751719769	4.622907758	5.406149792	5.204599148	4.901615517	5.128614079	5.295426396	5.214584613	5.680883709	5.308870647	4.728032856	4.800885031	5.174754384	4.911527321	5.216438809	4.773370004	4.718955117	5.458741884	7.898288407	5.7522535	5.6390258	6.881206986	6.841132152	4.492260042	5.269978663	5.019834473	5.870893567	5.187749012	5.905464165	6.044719348	6.182500165	6.453090826	4.686817859
TMEM52B	0.0079342053055226	3.843948467	2.385560018	2.204726465	3.644604629	2.655537378	2.66966909	2.668058113	2.377621429	2.169670842	6.093289164	2.295439434	2.897950886	2.05744368	2.215925603	2.290078904	2.38248325	2.354997931	2.350806538	1.862233892	2.25012431	2.410256368	2.562891537	2.582214226	4.620334781	2.379347264	2.188742713	2.02498012	2.313964593	2.267250735	2.072722054	2.439075585	2.257412566	3.35175747	5.611064432	2.800746489	2.467281154	3.042273137	2.595867521	3.278283763	3.313075348	2.431212587	3.084961393	5.844951825	2.491632836	3.125772774	3.277292852	2.86528712	3.127718132
ZG16B	0.00798671341039719	7.248997719	6.766476613	6.454704712	6.703556021	5.593893563	5.391024688	5.339735564	5.938930366	4.842626418	6.853931715	7.119787209	4.364993188	5.690356827	4.866872116	6.572760775	6.003889085	9.503269964	4.882800859	4.801415994	6.9257295	5.932820636	4.874872618	6.116212968	4.753660114	7.451946931	6.219148899	5.607979816	3.882906742	5.881897111	7.06045486	5.750912897	4.739135797	7.147501598	8.610085136	8.748313873	5.358348125	5.482287857	7.19600826	7.055494231	6.400206755	6.097373184	6.785049662	7.435125265	7.805744551	5.809981041	6.55631755	6.476992601	5.170996168
ERV3-1	0.00800100514579375	5.89026522	4.24283362	4.061223374	3.366099844	3.886491138	5.167405659	3.574650309	4.210944481	3.660759575	3.604498027	4.947228668	4.646599731	4.686207499	3.893226231	3.160816968	4.925535498	5.427646522	5.590550671	5.113200094	5.417593304	3.749418435	4.546864126	5.352404485	4.133271971	3.806297657	4.129414253	4.60294065	4.069089771	4.196704026	3.853000831	4.309640237	4.323561385	5.523885705	6.237733494	3.600222269	7.716762579	4.54404377	5.348373549	4.738054509	7.192227762	4.859828919	5.726766999	4.276678008	5.226061122	4.69115152	4.548828495	5.58168744	4.795151555
C10orf107	0.00802032606290337	5.58010208	5.677879222	5.427736911	5.340767285	5.932685686	4.80766381	4.903162752	4.940848967	5.922171512	4.877174227	5.261904465	6.076457499	5.657934509	5.07327155	5.492140796	5.942310277	6.174262768	5.130838195	5.39304679	6.004868064	6.176070441	5.790014102	5.683206784	7.063059513	6.050344401	5.599211345	5.622559005	5.693027706	6.320116386	5.593301208	6.906987348	6.053860066	5.417801264	6.589028619	7.114664281	6.776991526	4.747203077	5.696686067	5.637323231	7.089653601	5.484795454	7.060156257	6.700959174	6.437045896	6.112304871	6.14222255	6.696634106	6.630301788
AOAH	0.008083201820394	6.564875668	5.95265755	5.745626225	7.148065329	6.001580084	6.044498679	6.733038053	6.108872115	5.220601047	9.114844546	5.64953032	5.145952366	5.701448511	6.104196804	5.505424213	5.636848524	7.09029315	5.601526558	5.421826084	5.523735881	6.014507128	6.134419598	6.207052431	7.570309273	5.900478669	6.151810889	5.791172262	6.077992464	6.112609704	6.468822335	6.386918542	6.014610224	8.59571517	6.564348381	6.867345529	6.327236667	7.096725689	5.911206504	5.952571233	6.124072174	5.765257233	6.27152311	7.799604562	7.189673108	6.691616533	7.008415518	6.363710414	6.678952643
SPIB	0.00808556200931874	3.212955043	3.041318206	3.245291966	3.576939404	3.491857717	3.745997788	3.47602544	3.597822182	2.767823158	5.731151021	2.784347534	3.078769573	2.996227092	3.185278085	3.198417876	3.039352133	3.398718019	3.628837411	3.11022042	3.367534668	3.162752214	3.102601226	3.244550526	3.914559339	2.848574629	3.546767415	3.013898493	3.060499308	2.831853565	3.281626567	3.022401783	2.874727293	4.83539259	3.777608386	3.865391777	3.497266247	3.858145003	3.885814756	2.985206471	3.040599409	3.522142531	3.656849649	3.650227454	3.379187336	4.62923302	3.539165804	3.196627083	3.284529802
[truncated: 469 more rows]
[truncated: 4 more columns]
