# Supplementary material for: Identification of Inflammation-Related Biomarkers in Diabetes of the Exocrine Pancreas With the Use of Weighted Gene Co-Expression Network Analysis
Source: Front Endocrinol (Lausanne). 2022 Apr 14;13:839865. doi: 10.3389/fendo.2022.839865 (PMC9046596; doi:10.3389/fendo.2022.839865)
Supplement: Supplementary file 1 [file DataSheet_1.zip › Additional files/original data/DEGs/limmaTab.xls]

Symbol	logFC	AveExpr	t	P.Value	adj.P.Val	B
LOC102723697	0.914258944	3.344648633	15.2813513	5.19E-21	1.06E-16	36.96002924
FLJ16779	0.815411679	3.037964957	14.52686377	4.53E-20	4.63E-16	34.93116558
TCP10	0.8519194	3.387832369	13.75987244	4.40E-19	3.00E-15	32.78963458
IQCF5	0.780862309	3.139483495	13.47794704	1.03E-18	5.29E-15	31.98204217
KIF13B	0.812992648	9.361837974	12.39682586	3.00E-17	1.23E-13	28.78173975
IL36B	0.462339098	2.814344277	12.31804797	3.86E-17	1.32E-13	28.54209902
LINC01197	0.635928536	2.786311648	11.67495271	3.09E-16	9.05E-13	26.55309706
NPSA	0.750071842	2.523277348	11.36375293	8.64E-16	2.02E-12	25.56979385
BLK	0.770851857	4.682101616	11.3559418	8.86E-16	2.02E-12	25.54493981
FANCA	0.561849801	4.700899775	11.22237111	1.38E-15	2.83E-12	25.11863071
LOC100507506	0.841235608	4.301774061	11.02621098	2.67E-15	4.96E-12	24.48811584
RHO	0.605227397	3.734914608	10.9989508	2.92E-15	4.98E-12	24.400078
LOC100505478	0.69394524	3.16731102	10.79085678	5.90E-15	9.29E-12	23.72471436
CFLAR-AS1	0.67418921	6.71462302	10.66946352	8.91E-15	1.30E-11	23.32804962
UBQLN3	0.52605456	2.516750969	10.64569148	9.66E-15	1.32E-11	23.25014233
MILR1	0.995285847	4.508393042	10.62578628	1.03E-14	1.32E-11	23.18485007
ADAM6	0.634581146	3.978148195	10.52945222	1.44E-14	1.73E-11	22.86811945
DSG1	0.548956666	2.330716608	10.50686707	1.55E-14	1.73E-11	22.79368657
SOX18	0.629307011	4.413903477	10.49676095	1.61E-14	1.73E-11	22.76035861
CARD18	0.669791367	2.947449524	10.38941534	2.32E-14	2.38E-11	22.40553223
KRTAP17-1	0.540069793	3.321540974	10.31889873	2.96E-14	2.82E-11	22.17162967
RNASE11	-0.540900375	2.90099502	-10.3117093	3.04E-14	2.82E-11	22.14774644
LINC00906	-0.562692963	3.622642611	-10.24176514	3.87E-14	3.44E-11	21.91504706
GUSBP11	0.654304118	6.423277874	10.21667177	4.22E-14	3.59E-11	21.83141099
TREML4	0.49141708	3.208232272	10.19828753	4.49E-14	3.68E-11	21.77008562
ANHX	0.559903218	4.218397537	10.12027642	5.89E-14	4.63E-11	21.50938399
CD40LG	0.772783884	3.400372671	10.08540167	6.65E-14	5.04E-11	21.39259012
LOC102724611	0.737521186	3.17066378	10.0520096	7.46E-14	5.45E-11	21.28061923
LOC100505540	0.725601053	3.172215058	9.971519978	9.88E-14	6.97E-11	21.01015089
OTP	0.46447681	3.357778639	9.788740178	1.87E-13	1.27E-10	20.39301241
LOC101928565	-0.638794856	3.478680043	-9.781450587	1.92E-13	1.27E-10	20.36831614
SLC35G3	0.626971785	2.697527484	9.721944448	2.37E-13	1.51E-10	20.16647961
EVPLL	0.55539081	3.353133581	9.708544391	2.48E-13	1.54E-10	20.12097054
ADAMTS4	0.532613226	4.422791601	9.698455927	2.57E-13	1.55E-10	20.08669428
LOC101926912	0.46157373	2.379961068	9.613914224	3.46E-13	2.02E-10	19.7989887
LOC101927018	0.755654038	2.726459497	9.597758916	3.67E-13	2.08E-10	19.74391549
LOC101927379	0.617426883	4.200636445	9.55860313	4.21E-13	2.33E-10	19.61030894
LINC01393	0.828139569	3.828586127	9.550721393	4.33E-13	2.33E-10	19.58339372
PRR7-AS1	0.784390062	3.533635972	9.440268821	6.40E-13	3.36E-10	19.20546733
KIR2DS4	-0.621347703	3.132769967	-9.430215349	6.63E-13	3.39E-10	19.17099987
FXYD7	0.571176319	3.754503377	9.393823047	7.55E-13	3.70E-10	19.04613777
PRMT5-AS1	0.470129773	4.79517685	9.391740991	7.60E-13	3.70E-10	19.03898978
CABP5	0.604751913	3.189301664	9.345634951	8.96E-13	4.26E-10	18.88057857
LAX1	1.042709225	3.839656538	9.250658157	1.26E-12	5.84E-10	18.55352549
NR1I2	0.529300167	4.352221559	9.098646783	2.16E-12	9.83E-10	18.02807248
MKNK1-AS1	0.557144073	3.159018721	9.054456064	2.53E-12	1.13E-09	17.87486946
KRTAP4-8	0.361680693	2.09483469	9.044988738	2.62E-12	1.14E-09	17.84202169
ATXN3	0.401251077	5.672984	8.918168898	4.13E-12	1.76E-09	17.40114386
TMC1	0.667550217	3.298193789	8.908306671	4.28E-12	1.77E-09	17.3667923
KIR2DL3	0.625562236	4.051308167	8.905050505	4.33E-12	1.77E-09	17.35544853
C6orf25	0.679007951	3.632575971	8.826393552	5.75E-12	2.31E-09	17.08111562
CPEB2-AS1	0.497481418	2.538325806	8.772869673	6.97E-12	2.74E-09	16.8941053
LOC101927043	0.630367198	3.158823233	8.753932308	7.47E-12	2.88E-09	16.82787522
UNC45B	0.507142523	2.84785167	8.740344455	7.84E-12	2.97E-09	16.78033382
LOC101930405	0.666096574	4.228643039	8.728071077	8.20E-12	3.05E-09	16.73737704
FSD2	0.487677255	2.460678834	8.689925699	9.41E-12	3.44E-09	16.60378131
ZNF492	0.797586483	4.891582808	8.638139912	1.13E-11	4.07E-09	16.42220517
SLC25A30	0.492112544	4.694239236	8.624083108	1.19E-11	4.21E-09	16.37287717
LOC100129884	0.713639391	3.065026579	8.605376046	1.28E-11	4.43E-09	16.30720387
LOC100128988	0.492862229	2.504924855	8.54774014	1.57E-11	5.37E-09	16.10467758
LINC00280	-0.559981544	3.836506414	-8.541273628	1.61E-11	5.41E-09	16.0819374
FXYD4	0.647074347	4.19562937	8.483914056	1.99E-11	6.55E-09	15.88007403
KEL	0.643326803	4.473943204	8.443961664	2.30E-11	7.46E-09	15.73931209
LOC102725382	0.56381478	3.432978272	8.436425751	2.36E-11	7.54E-09	15.71274686
B2M	0.612500745	9.876128232	8.431159989	2.41E-11	7.57E-09	15.69418157
MYF6	0.616993137	3.102735354	8.381817169	2.88E-11	8.82E-09	15.52010937
LINC00563	0.572139244	3.478218055	8.380852604	2.89E-11	8.82E-09	15.51670468
PWRN2	0.37301497	2.541615299	8.357516087	3.14E-11	9.46E-09	15.43431019
LOC101928157	0.4667194	2.315198027	8.307866447	3.77E-11	1.12E-08	15.2588741
LOC101927641	0.457069919	2.81585906	8.259056668	4.50E-11	1.32E-08	15.08622742
SLMAP	0.412016938	6.786891893	8.248651044	4.68E-11	1.35E-08	15.04939899
TTTY5	0.528155007	2.830384472	8.236126054	4.90E-11	1.39E-08	15.00505925
GPR87	0.763486137	3.027205401	8.162964496	6.40E-11	1.79E-08	14.74584038
OR51B2	0.554139945	2.770167044	8.151943068	6.66E-11	1.84E-08	14.70675854
ACTL9	0.503140514	2.834414033	8.092182108	8.29E-11	2.26E-08	14.49470672
CETN1	0.533823289	2.710354744	8.082239875	8.59E-11	2.31E-08	14.45940583
NT5C2	0.542371567	9.105174501	8.058635798	9.37E-11	2.49E-08	14.37557208
OR7A17	0.485319195	3.463581917	8.051136587	9.63E-11	2.53E-08	14.34893007
HFE2	0.413700548	3.000511255	8.009422813	1.12E-10	2.91E-08	14.20067275
ERVH-4	0.439365795	2.430681059	7.988138976	1.21E-10	3.10E-08	14.12498611
PPEF2	0.520964269	2.32245502	7.949160106	1.40E-10	3.54E-08	13.98630588
RGAG1	0.611027252	3.519278366	7.928241688	1.51E-10	3.75E-08	13.91184576
LOC101929123	0.436728727	3.799473783	7.924362701	1.53E-10	3.75E-08	13.89803561
PSG2	0.469924199	2.575305949	7.922923825	1.54E-10	3.75E-08	13.89291265
LINC00635	0.461047668	2.263891479	7.918673682	1.57E-10	3.77E-08	13.8777798
CDC45	0.809445593	3.943134514	7.911412501	1.61E-10	3.82E-08	13.85192367
HNRNPUL1	0.313838812	9.539568125	7.879789771	1.81E-10	4.25E-08	13.73928564
LOC101929122	0.752604041	3.322265297	7.875701825	1.83E-10	4.26E-08	13.72472072
ANKUB1	0.30028191	2.895579624	7.865695863	1.90E-10	4.37E-08	13.68906679
CASQ1	0.583412727	2.571496664	7.850529403	2.01E-10	4.57E-08	13.6350146
PCDHGB6	0.572982388	2.205054227	7.845307573	2.05E-10	4.61E-08	13.6164016
IFNL1	-0.507520089	3.408578075	-7.818195343	2.26E-10	5.04E-08	13.51973877
ADAMTS14	0.777609201	4.547247091	7.781656516	2.59E-10	5.70E-08	13.38940946
LOC102723932	0.499434341	3.85172231	7.764925535	2.75E-10	5.99E-08	13.32971064
LOC101929040	0.362477412	2.859592882	7.75179052	2.89E-10	6.22E-08	13.28283356
LOC100127974	0.613968249	2.73667711	7.745459149	2.96E-10	6.31E-08	13.2602349
LINC00032	0.341658745	3.470773583	7.734741552	3.08E-10	6.49E-08	13.22197621
NTSR1	0.614492855	3.797258914	7.729274414	3.14E-10	6.56E-08	13.20245812
LINC01127	0.730827	3.19494405	7.719521795	3.25E-10	6.73E-08	13.1676372
SLC22A3	0.890268091	5.216189767	7.699519117	3.50E-10	7.17E-08	13.09620612
FSCN3	0.472947741	2.592350865	7.678721992	3.78E-10	7.61E-08	13.02191964
TAS2R41	0.420898684	2.805200777	7.677905168	3.79E-10	7.61E-08	13.0190016
LOC100129455	0.711899999	3.91055457	7.656740742	4.10E-10	8.15E-08	12.94338372
CXCL5	1.016109401	3.361237955	7.634988177	4.44E-10	8.74E-08	12.86564545
GP1BA	0.649917529	4.227046455	7.621945364	4.66E-10	9.08E-08	12.81902466
LOC285300	0.69427262	3.763034523	7.611071763	4.85E-10	9.37E-08	12.78015255
DACT3	0.794832957	4.985167659	7.606357511	4.94E-10	9.44E-08	12.76329813
KLHL3	0.770023994	7.402424779	7.603275814	4.99E-10	9.46E-08	12.75227998
TYMP	0.566218278	4.61367893	7.599565862	5.06E-10	9.50E-08	12.73901513
HTR7	0.413309076	4.161113106	7.583148071	5.38E-10	1.00E-07	12.68030751
CCDC66	0.590524448	5.796875435	7.553148117	6.01E-10	1.11E-07	12.57300691
TMEM26	0.37874596	1.979341051	7.54565942	6.18E-10	1.13E-07	12.54621724
MGC4859	0.330560414	2.170761253	7.540015273	6.30E-10	1.14E-07	12.52602489
HLA-J	0.708491561	9.287442031	7.537253124	6.37E-10	1.14E-07	12.51614271
DLX5	-0.596267868	4.715098155	-7.533708423	6.45E-10	1.15E-07	12.50346041
LINC01102	0.447310683	2.793086843	7.528082543	6.59E-10	1.15E-07	12.48333116
GLI1	1.670411823	4.615181988	7.527491252	6.60E-10	1.15E-07	12.48121548
MEX3A	0.468377883	4.575888031	7.511010708	7.02E-10	1.22E-07	12.42224225
POLR3E	0.609578497	3.430388796	7.506775535	7.13E-10	1.23E-07	12.40708589
LINC00951	-0.921707539	4.169498032	-7.492031129	7.53E-10	1.28E-07	12.35431586
KIR2DL4	0.449442333	3.691792128	7.480009544	7.87E-10	1.33E-07	12.31128582
MELK	0.729454377	3.218971042	7.465834872	8.29E-10	1.39E-07	12.26054347
PKP1	0.485470834	4.095130938	7.447319641	8.88E-10	1.48E-07	12.19425406
C3orf43	0.563106799	3.357461592	7.42912771	9.49E-10	1.56E-07	12.12911285
KIR2DL5A	0.582153594	3.133665459	7.426797518	9.57E-10	1.56E-07	12.12076831
PCDHB11	0.5170329	5.926275303	7.426677092	9.58E-10	1.56E-07	12.12033706
LOC101927479	-0.614653305	3.771825518	-7.418532121	9.87E-10	1.59E-07	12.09116834
LOC102724201	0.465659408	3.121440219	7.385660471	1.11E-09	1.78E-07	11.97343143
LOC388942	-0.502870135	3.514138545	-7.382282405	1.13E-09	1.79E-07	11.96133066
UCN	0.630500003	5.26547341	7.374815942	1.16E-09	1.83E-07	11.93458365
CYP2A7	0.462975692	2.82269963	7.361472493	1.22E-09	1.90E-07	11.8867804
TREM1	1.14004218	3.942142818	7.358762944	1.23E-09	1.91E-07	11.87707288
LINC00463	0.721526019	3.224868775	7.338211154	1.33E-09	2.04E-07	11.80343669
CST9	-0.519607529	4.844878748	-7.335187044	1.34E-09	2.05E-07	11.79260068
WDR44	0.541660367	7.206365146	7.330434166	1.37E-09	2.07E-07	11.77556977
LINC01104	0.516459697	2.794577751	7.325135591	1.39E-09	2.10E-07	11.75658293
MICALL2	0.559448668	5.131571131	7.306379289	1.49E-09	2.23E-07	11.68936747
APOB	0.302333777	3.447987266	7.301701363	1.52E-09	2.25E-07	11.67260254
EFNB1	0.472097068	5.413945901	7.294222861	1.56E-09	2.27E-07	11.64579996
TRIM58	0.521330732	2.33847676	7.293873673	1.56E-09	2.27E-07	11.64454847
HOXD11	-0.419311669	3.971735578	-7.292738049	1.57E-09	2.27E-07	11.64047835
NPHS2	0.4118286	2.539164653	7.292406467	1.57E-09	2.27E-07	11.63928995
CYP2C19	0.403900558	2.765288347	7.265352916	1.74E-09	2.49E-07	11.54232253
CATSPER1	0.480789579	3.13623397	7.261444832	1.76E-09	2.50E-07	11.5283139
C1orf180	0.489004357	3.018304937	7.254437529	1.81E-09	2.55E-07	11.50319545
LOC101929460	0.393225544	4.030728203	7.252155064	1.82E-09	2.56E-07	11.49501354
LOC286177	0.508897284	3.506102354	7.24552354	1.87E-09	2.60E-07	11.47124122
MOP-1	0.57932734	3.179519604	7.229879098	1.98E-09	2.74E-07	11.41515744
LOC101928557	0.526761188	3.523475051	7.200812793	2.21E-09	3.03E-07	11.31094928
LINC00314	0.358129348	2.463592295	7.194577191	2.26E-09	3.08E-07	11.2885922
C1orf111	0.426735679	3.996554609	7.192806661	2.27E-09	3.08E-07	11.28224407
DUSP16	0.388196041	6.711612885	7.190027698	2.30E-09	3.09E-07	11.27228022
BFSP2-AS1	0.531737043	2.921938046	7.188162904	2.31E-09	3.09E-07	11.26559403
CDK17	0.683169114	7.067515317	7.185609083	2.33E-09	3.10E-07	11.25643729
TAAR8	-0.420200127	3.647407393	-7.181117897	2.37E-09	3.13E-07	11.24033396
MAGEA8	0.45501111	2.187091827	7.179114751	2.39E-09	3.13E-07	11.23315153
FAM186B	0.689280991	4.307242068	7.175269118	2.42E-09	3.16E-07	11.21936263
CCDC140	0.392724964	3.014676371	7.15909506	2.57E-09	3.33E-07	11.16136749
FSCB	0.394617903	2.387487642	7.143981624	2.72E-09	3.50E-07	11.10717349
OR8G2	0.332765118	2.802818885	7.127950123	2.89E-09	3.69E-07	11.04968577
LOC101929715	0.529590983	4.683143278	7.124805529	2.92E-09	3.71E-07	11.03840931
PLEKHM1	0.486518344	5.763355099	7.123117065	2.94E-09	3.71E-07	11.03235448
MS4A6E	0.393724284	2.440114402	7.113648461	3.04E-09	3.82E-07	10.99839985
LOC285696	0.537777857	4.605485691	7.106883738	3.12E-09	3.89E-07	10.97414113
SHANK1	0.525481334	3.867029371	7.072076835	3.55E-09	4.40E-07	10.84931886
LOC100506406	-0.495446068	3.412281733	-7.065577838	3.64E-09	4.48E-07	10.82601227
SLC22A24	0.346662136	2.42206837	7.056262296	3.76E-09	4.60E-07	10.79260496
FOXC2	0.525606447	3.53152719	7.053938519	3.80E-09	4.60E-07	10.78427145
ZIC3	0.381695243	2.243892106	7.053680855	3.80E-09	4.60E-07	10.78334741
SVOPL	0.927164951	3.170095844	7.036770199	4.04E-09	4.87E-07	10.72270255
PCGF3	0.478528876	7.242227706	7.003539648	4.57E-09	5.43E-07	10.60353267
LDHAL6A	-0.389845524	2.512252017	-7.003448125	4.57E-09	5.43E-07	10.60320446
FLJ46026	0.433969779	5.217230975	7.002616585	4.59E-09	5.43E-07	10.60022247
CLDN16	0.486504595	3.394692518	6.994106451	4.73E-09	5.57E-07	10.56970439
ANKRD30A	0.370205654	2.5533524	6.985948715	4.88E-09	5.71E-07	10.54045033
FKBP15	0.383473513	5.926628008	6.963660265	5.30E-09	6.16E-07	10.46052466
SNORD89	1.174300373	4.011166121	6.954959661	5.47E-09	6.33E-07	10.42932544
LOC101928694	0.382271084	2.757218527	6.94455542	5.69E-09	6.54E-07	10.39201795
APOL4	0.621450902	4.852936336	6.929479706	6.01E-09	6.87E-07	10.33796112
S100A7A	0.327241566	4.063395387	6.924308952	6.13E-09	6.97E-07	10.31942089
AP1S2	0.53322501	8.121569939	6.90931898	6.48E-09	7.32E-07	10.26567445
FER1L6-AS1	0.281171522	2.409871205	6.894704774	6.84E-09	7.69E-07	10.21327772
LOC100505570	-0.426407186	4.794282887	-6.891414925	6.92E-09	7.74E-07	10.20148288
LINC00943	0.499701561	3.011760571	6.883920643	7.12E-09	7.91E-07	10.17461474
LOC101929225	0.475228235	2.953099619	6.876240554	7.32E-09	7.98E-07	10.14708122
GOLPH3	0.58625483	10.40205365	6.875656099	7.34E-09	7.98E-07	10.14498595
LOC101928457	0.536700403	4.164934283	6.874918127	7.36E-09	7.98E-07	10.14234033
C18orf15	0.743107859	3.338618868	6.874599701	7.36E-09	7.98E-07	10.14119878
LOC101927552	0.547558117	3.017028861	6.874012851	7.38E-09	7.98E-07	10.13909493
TLDC2	0.523175262	3.996605623	6.872791313	7.41E-09	7.98E-07	10.13471577
GPR15	0.421539703	2.911901692	6.869784678	7.50E-09	8.03E-07	10.12393719
LOC727944	0.442536929	3.361089228	6.866920265	7.58E-09	8.07E-07	10.11366859
GART	0.327882773	6.448900985	6.856689151	7.87E-09	8.34E-07	10.07699217
LCE2B	0.4334745	3.491151828	6.853999634	7.95E-09	8.38E-07	10.06735108
FAM212A	0.681350913	5.803720831	6.847693998	8.13E-09	8.54E-07	10.04474775
SLC9C2	0.3718406	2.970650211	6.837676473	8.44E-09	8.81E-07	10.00884003
LOC101928405	0.370916139	2.077783105	6.824997943	8.85E-09	9.19E-07	9.963396416
PRCP	0.359802416	5.950284038	6.809593769	9.36E-09	9.68E-07	9.908187206
CACNA1S	0.451145117	4.863672044	6.796934931	9.81E-09	1.01E-06	9.862820815
GPR1	0.598317952	3.47811765	6.79436648	9.91E-09	1.01E-06	9.853616466
FBN3	0.429769754	3.123767896	6.794281488	9.91E-09	1.01E-06	9.85331189
NAB1	0.438451656	6.429161867	6.782886169	1.03E-08	1.05E-06	9.81247709
GPR182	0.391043297	4.217647454	6.777747917	1.05E-08	1.06E-06	9.794065218
UBP1	0.381016007	11.73938141	6.772216772	1.08E-08	1.08E-06	9.774246145
LOC219688	0.821905362	3.772237153	6.767840558	1.09E-08	1.09E-06	9.758565882
RAD50	0.304526358	8.431091772	6.755495533	1.14E-08	1.14E-06	9.714335225
LOC283745	0.529455086	3.445306945	6.735413164	1.23E-08	1.21E-06	9.642390509
SPG21	0.46023088	8.172304488	6.73511514	1.23E-08	1.21E-06	9.641322921
SIGLEC6	0.598507283	3.651493288	6.7214293	1.30E-08	1.27E-06	9.592299639
GLIPR1L1	0.569441659	4.097762313	6.719585799	1.31E-08	1.27E-06	9.585696518
ALG6	0.583680529	8.898471242	6.717024746	1.32E-08	1.28E-06	9.576523393
RGS8	0.524354457	3.987778006	6.71088742	1.35E-08	1.30E-06	9.55454158
LOC338963	0.439837265	4.155296765	6.708987452	1.36E-08	1.30E-06	9.547736751
ERVFRD-1	0.656833298	4.127064971	6.701594884	1.40E-08	1.33E-06	9.521260874
HIST1H3B	0.370091327	4.066649342	6.701321599	1.40E-08	1.33E-06	9.520282157
AVL9	0.365788991	5.86798873	6.700670719	1.40E-08	1.33E-06	9.517951164
LOC101929312	0.432546006	2.386726544	6.695711901	1.43E-08	1.34E-06	9.500192569
KIR3DX1	0.409842819	4.030537345	6.695135886	1.43E-08	1.34E-06	9.49812978
FLJ31104	0.891667138	4.248921741	6.692933606	1.44E-08	1.34E-06	9.490243208
PIF1	0.460052018	3.793918003	6.692844896	1.44E-08	1.34E-06	9.489925532
EMR2	1.340117433	4.455386696	6.690770147	1.45E-08	1.34E-06	9.482495794
SPATA18	0.594813092	6.595541585	6.6804105	1.51E-08	1.39E-06	9.445399511
MAFK	0.495273349	7.15795068	6.672605192	1.55E-08	1.43E-06	9.417452072
TDG	0.362342893	11.89674422	6.662379996	1.61E-08	1.47E-06	9.380842934
AKAP10	0.487180811	7.689304159	6.656600691	1.65E-08	1.49E-06	9.360152835
HMGA2	0.276280937	2.755442216	6.656405464	1.65E-08	1.49E-06	9.359453937
KIAA1614-AS1	0.585822399	5.089197845	6.651471799	1.68E-08	1.51E-06	9.341792148
LINC00703	0.387961093	2.290645695	6.642222513	1.74E-08	1.56E-06	9.308683253
CACNG3	-0.450692539	4.261492388	-6.624368231	1.86E-08	1.66E-06	9.244780019
IMPG2	0.698556228	4.080307644	6.62276748	1.87E-08	1.66E-06	9.239051225
ZNF29P	0.298415276	2.379162208	6.618074838	1.90E-08	1.68E-06	9.222257656
DIAPH2-AS1	0.534486322	3.629450604	6.615986331	1.91E-08	1.69E-06	9.214783765
VMA21	0.342864981	6.217720532	6.61469074	1.92E-08	1.69E-06	9.21014747
MROH2B	0.301991328	3.202292442	6.602703473	2.01E-08	1.76E-06	9.167253718
NXPH4	0.595003756	4.381761131	6.593334139	2.08E-08	1.81E-06	9.133731382
LOC101928612	0.546199095	4.83577129	6.589358441	2.11E-08	1.83E-06	9.119507833
CCL7	-0.40932066	2.960086491	-6.588661231	2.12E-08	1.83E-06	9.117013541
FLJ13744	0.596007314	3.485180414	6.587907289	2.12E-08	1.83E-06	9.114316307
ATP2A1	0.674931252	4.415400763	6.5842171	2.15E-08	1.84E-06	9.101114954
CST5	0.4579486	4.535091351	6.583644839	2.16E-08	1.84E-06	9.099067784
LOC100134368	-0.711728557	3.597236369	-6.581029072	2.18E-08	1.85E-06	9.089710469
RBM26	0.319175967	6.742921412	6.580266805	2.18E-08	1.85E-06	9.086983683
TYRO3P	0.354111187	3.529196253	6.57199457	2.25E-08	1.90E-06	9.057393661
MR1	0.457722039	6.101122596	6.571005552	2.26E-08	1.90E-06	9.0538561
SPTY2D1	0.609346391	8.011017646	6.566653651	2.30E-08	1.92E-06	9.038290499
PGK2	0.459994858	4.475160021	6.550765916	2.44E-08	2.03E-06	8.981470874
YAF2	0.725525996	5.63396685	6.549377702	2.45E-08	2.03E-06	8.976506676
KRT27	0.368330154	3.595231187	6.525942584	2.67E-08	2.20E-06	8.892716123
DMBX1	0.452565909	3.000611458	6.525323228	2.67E-08	2.20E-06	8.890501987
KRT83	0.399042242	5.325228357	6.523851858	2.69E-08	2.20E-06	8.885242057
LOC100507560	0.855128372	5.111035416	6.511382666	2.82E-08	2.29E-06	8.840670425
SPIN4	0.723894774	9.115613889	6.511277071	2.82E-08	2.29E-06	8.840292999
LOC731157	0.746832686	3.538800489	6.509518038	2.84E-08	2.29E-06	8.834005844
ZNF326	0.353759174	6.947790685	6.506383588	2.87E-08	2.31E-06	8.822803007
RETSAT	0.586365744	9.438883298	6.503011488	2.90E-08	2.33E-06	8.810751296
GLP2R	0.396956723	3.17146359	6.497546112	2.96E-08	2.37E-06	8.79121945
LINC00606	0.314635183	2.847110113	6.488434422	3.06E-08	2.44E-06	8.758659749
C5AR2	0.368604861	3.543416337	6.48654476	3.09E-08	2.45E-06	8.751907731
LOC440117	0.677189642	2.864647784	6.476896203	3.20E-08	2.53E-06	8.717434824
LYL1	0.686910775	5.021533968	6.47190395	3.26E-08	2.55E-06	8.69960001
POLQ	0.485568699	3.398083383	6.471850502	3.26E-08	2.55E-06	8.699409075
OR52A1	0.572056233	2.923230259	6.469945696	3.28E-08	2.56E-06	8.692604487
LOC101926928	0.283351022	2.292539536	6.468272776	3.30E-08	2.57E-06	8.686628423
HSD3B2	0.539235013	2.754560347	6.466558822	3.32E-08	2.57E-06	8.680505918
LOC400620	0.304065804	3.695831981	6.464930305	3.34E-08	2.58E-06	8.674688747
LOC101928491	0.402889293	2.49323444	6.455396161	3.46E-08	2.66E-06	8.640634822
PAX4	1.063405302	4.526768826	6.437065408	3.70E-08	2.84E-06	8.575174424
D21S2088E	0.286482114	2.78342832	6.428517994	3.82E-08	2.92E-06	8.544657053
KRTAP4-5	-0.432276448	3.049667776	-6.427087403	3.84E-08	2.92E-06	8.539549704
LOC729506	-0.421740964	4.416963733	-6.420338855	3.94E-08	2.98E-06	8.515458229
STK38	0.448770672	5.612391548	6.409371281	4.10E-08	3.09E-06	8.476310668
C6orf57	0.852722132	7.072273109	6.40923706	4.10E-08	3.09E-06	8.475831623
DHRS7C	0.719143321	4.815079074	6.404908425	4.17E-08	3.12E-06	8.460382896
THEG5	0.523715647	3.424966898	6.398808069	4.26E-08	3.18E-06	8.438612751
ADH7	0.334933977	2.268741693	6.395560233	4.32E-08	3.21E-06	8.427023162
ERO1L	0.400144649	9.950498647	6.394462004	4.33E-08	3.21E-06	8.423104371
ZNF384	0.341941609	7.051576334	6.389252153	4.42E-08	3.26E-06	8.404515105
LOC147791	0.630642543	5.205838125	6.384396807	4.50E-08	3.31E-06	8.38719215
DCTN2	0.468208416	8.407589523	6.382288752	4.53E-08	3.32E-06	8.379671435
ATG12	0.277479968	8.962137684	6.377507887	4.61E-08	3.37E-06	8.362616143
LOC101929167	-0.397373415	2.991087052	-6.366690155	4.80E-08	3.49E-06	8.324029853
SFT2D2	0.487440352	8.467085116	6.364813004	4.83E-08	3.51E-06	8.317334861
GRIP1	0.513055822	5.99578408	6.358785174	4.94E-08	3.56E-06	8.295837612
C1orf100	0.461330459	3.746349137	6.35843155	4.95E-08	3.56E-06	8.294576537
DNAAF3	0.733285192	4.76950299	6.352654754	5.05E-08	3.63E-06	8.273976746
CMTM7	0.607484389	6.179382245	6.349256715	5.12E-08	3.66E-06	8.261860449
PNPLA3	0.400759004	2.809396471	6.316553481	5.77E-08	4.11E-06	8.145288266
HS6ST1	-0.354837459	6.389858762	-6.296551831	6.21E-08	4.41E-06	8.074025386
LINC00561	0.341828752	2.7947177	6.295658277	6.23E-08	4.41E-06	8.070842403
HMX2	0.468773542	2.903801184	6.292140813	6.31E-08	4.45E-06	8.058313158
CLSTN1	0.401962814	11.3499614	6.287236043	6.43E-08	4.52E-06	8.040843704
OR11A1	0.316443164	2.460524677	6.274224527	6.74E-08	4.72E-06	7.99450816
LOC100506207	0.385062195	3.409917625	6.272436536	6.79E-08	4.72E-06	7.988141819
TRIM40	0.467089399	4.251860618	6.272417874	6.79E-08	4.72E-06	7.988075374
IL36G	0.473880862	3.525520316	6.269098572	6.87E-08	4.77E-06	7.976257228
SLC4A10	0.318269753	2.246496511	6.267925583	6.90E-08	4.77E-06	7.972081064
GRIK1	0.466453819	3.773410525	6.267102599	6.92E-08	4.77E-06	7.969151069
PASD1	0.408013879	3.476461459	6.262604374	7.04E-08	4.81E-06	7.953137302
SYN3	-0.453976817	4.666756085	-6.262408564	7.04E-08	4.81E-06	7.952440246
YWHAEP7	0.393838234	3.515614862	6.261845885	7.06E-08	4.81E-06	7.950437207
HIATL1	0.334888341	7.115796751	6.261252313	7.07E-08	4.81E-06	7.948324216
KCNS1	1.194076827	4.130542701	6.25751649	7.17E-08	4.86E-06	7.935026047
STARD3NL	0.435654289	10.77099393	6.251188524	7.34E-08	4.96E-06	7.912503057
NFAM1	0.500423668	5.839515475	6.249510671	7.38E-08	4.97E-06	7.906531591
MSI1	0.616487268	5.066268631	6.240300521	7.64E-08	5.12E-06	7.873756336
GPR101	0.407692242	3.198890694	6.239724324	7.65E-08	5.12E-06	7.871706084
CACNB4	0.540013469	3.519514308	6.237955315	7.70E-08	5.13E-06	7.865411663
LOC101929154	0.436134906	4.162045774	6.23391557	7.82E-08	5.19E-06	7.85103845
SLC22A11	0.531786458	3.213603359	6.226042637	8.05E-08	5.33E-06	7.823030379
CTLA4	0.596219204	4.320472732	6.220357921	8.22E-08	5.42E-06	7.802809776
GKN2	0.49936994	2.697185486	6.216884439	8.32E-08	5.48E-06	7.790455745
HLA-F-AS1	0.503081706	5.364460447	6.21553147	8.37E-08	5.49E-06	7.785643924
LOC440346	0.361880668	2.582779968	6.212466974	8.46E-08	5.53E-06	7.774745584
CEP104	0.524053666	7.550927235	6.210123501	8.53E-08	5.56E-06	7.766411911
C4orf47	1.013011608	5.419944487	6.208276774	8.59E-08	5.58E-06	7.759845023
MYF5	0.440308595	3.462627319	6.199530812	8.87E-08	5.73E-06	7.728748251
RPRD1B	0.349581086	7.434574473	6.19922403	8.88E-08	5.73E-06	7.727657574
SUZ12	0.390935899	5.751640941	6.196157477	8.98E-08	5.78E-06	7.716755728
AMMECR1L	0.359140079	9.883189191	6.188037383	9.25E-08	5.92E-06	7.687891644
OR7E24	0.362564198	2.35061836	6.187929279	9.26E-08	5.92E-06	7.68750741
C11orf72	0.483483539	3.443145832	6.183476824	9.41E-08	6.00E-06	7.671682714
PLXND1	0.402402894	7.368290443	6.172433771	9.80E-08	6.23E-06	7.632440776
FAM122B	0.380402641	8.405275311	6.164370641	1.01E-07	6.39E-06	7.603794249
ZNF627	0.370158046	6.525054021	6.159788812	1.03E-07	6.48E-06	7.587518349
MIR143HG	0.873758647	4.048125607	6.157760457	1.03E-07	6.49E-06	7.580313625
FAM205B	0.295520888	3.369085074	6.157737654	1.03E-07	6.49E-06	7.580232631
MCTP2	0.583006919	8.062000343	6.153093038	1.05E-07	6.58E-06	7.563736206
PAPOLB	0.260600887	2.456923217	6.149662616	1.07E-07	6.64E-06	7.551553402
BUD31	0.397613846	7.73089994	6.148961501	1.07E-07	6.64E-06	7.549063579
HLA-C	0.527847672	11.02502033	6.148154878	1.07E-07	6.64E-06	7.546199125
LINC00922	0.627261549	3.393048589	6.144932202	1.08E-07	6.70E-06	7.534755392
LOC100505635	0.426663892	2.862273618	6.133141435	1.13E-07	6.98E-06	7.492893679
CLNK	0.372484092	2.531876874	6.131429286	1.14E-07	7.00E-06	7.486815862
PARP14	0.510599448	7.165296777	6.127117341	1.16E-07	7.09E-06	7.471510339
LINC00615	0.298182162	2.14339234	6.117539177	1.20E-07	7.32E-06	7.437517676
TEP1	0.36602116	5.014936366	6.115369011	1.21E-07	7.36E-06	7.429816898
RETN	0.441885821	5.349874143	6.108822724	1.24E-07	7.49E-06	7.406590024
LOC101927543	0.338340866	2.262194127	6.108734062	1.24E-07	7.49E-06	7.406275469
MAGEA10	0.485840662	3.948274524	6.106466069	1.25E-07	7.53E-06	7.398229282
LOC101929645	0.301102238	2.182540653	6.099654349	1.28E-07	7.69E-06	7.374065961
H2BFM	-0.430803006	3.693659199	-6.099371967	1.28E-07	7.69E-06	7.373064347
RPL41	0.147242092	14.04738344	6.097313575	1.29E-07	7.72E-06	7.365763429
GIF	1.09837304	3.529483782	6.092274797	1.31E-07	7.83E-06	7.347892939
GTF2A1L	0.460001616	2.313016868	6.091767956	1.32E-07	7.83E-06	7.346095504
SLC5A10	0.446046874	3.93236453	6.078843802	1.38E-07	8.19E-06	7.300269671
TIAL1	0.228918079	8.459766732	6.077058193	1.39E-07	8.21E-06	7.293939521
PGLYRP3	0.308082716	2.56339334	6.076471774	1.39E-07	8.21E-06	7.291860672
LOC102724938	0.419618499	3.007643321	6.073753001	1.41E-07	8.27E-06	7.28222306
ACBD3	0.573078164	9.016153902	6.073137552	1.41E-07	8.27E-06	7.280041486
MGC15885	-0.402899079	3.191218724	-6.070763287	1.42E-07	8.32E-06	7.271625779
PTPN7	0.665498601	4.339324517	6.063391028	1.46E-07	8.52E-06	7.245497687
DCD	0.403020337	2.961431269	6.055071205	1.51E-07	8.76E-06	7.216017294
RSPRY1	0.306378118	9.924409934	6.054079076	1.51E-07	8.76E-06	7.21250222
G0S2	0.814890622	9.201295514	6.045026187	1.56E-07	9.03E-06	7.180432392
FGFR1OP2	0.442574257	5.883178789	6.040285643	1.59E-07	9.17E-06	7.163642084
IFNB1	0.369933281	2.442661676	6.039556152	1.59E-07	9.17E-06	7.161058523
LOC100127940	0.839010324	3.398083731	6.034913656	1.62E-07	9.30E-06	7.144617855
WDR45B	0.302354381	10.26879113	6.032422529	1.64E-07	9.36E-06	7.135796761
RABGAP1	0.320676479	7.965376346	6.021759039	1.70E-07	9.70E-06	7.098043964
TCTE3	0.37711551	5.449204844	6.020611021	1.71E-07	9.71E-06	7.093980194
NPVF	0.395983767	2.526379834	6.018698457	1.72E-07	9.75E-06	7.087210356
USP42	0.387576764	6.53240952	6.018032004	1.73E-07	9.75E-06	7.084851419
GTSE1	0.338096076	4.289277332	6.016174694	1.74E-07	9.79E-06	7.078277618
PCDHGB8P	-0.366565846	3.152676353	-6.014239136	1.75E-07	9.83E-06	7.07142722
ZNF620	0.473999294	5.013941885	6.00973291	1.78E-07	9.97E-06	7.055480031
CLDN17	-0.375490997	4.322381027	-6.006813	1.80E-07	1.00E-05	7.045147747
OPRD1	0.469737076	4.451383815	6.006748151	1.80E-07	1.00E-05	7.044918283
CA6	0.317800261	3.374766587	6.005332247	1.81E-07	1.00E-05	7.039908329
PARP11	0.373440643	6.712517619	6.005189817	1.81E-07	1.00E-05	7.039404372
CXorf30	0.693275388	3.899784987	6.003225358	1.82E-07	1.01E-05	7.032453792
ADAMTS10	0.534836103	5.370155397	5.993579403	1.89E-07	1.04E-05	6.998330333
IFNW1	0.415699517	2.846806558	5.989062514	1.92E-07	1.05E-05	6.982354585
SRCIN1	0.400307376	4.889751959	5.988996217	1.92E-07	1.05E-05	6.982120116
SHCBP1	0.806746602	2.316446916	5.980122369	1.98E-07	1.08E-05	6.950740278
HIF1A	0.359004563	11.94498897	5.980112848	1.98E-07	1.08E-05	6.950706613
LINC00675	0.268409935	3.724279165	5.978745576	1.99E-07	1.08E-05	6.945872351
KIAA1841	0.580792622	6.070258881	5.97466134	2.02E-07	1.10E-05	6.931432844
CLEC12B	0.38727011	2.384395249	5.970233888	2.05E-07	1.11E-05	6.915781831
IL21R	0.531773361	4.103323015	5.964121769	2.10E-07	1.13E-05	6.894178822
KIR3DL1	0.439341826	3.503950011	5.963170757	2.11E-07	1.14E-05	6.890817855
LILRB4	0.357319633	3.67648012	5.959750094	2.14E-07	1.15E-05	6.87872968
SIRPD	0.332377336	3.326368239	5.958249322	2.15E-07	1.15E-05	6.873426528
LRRIQ1	0.66607786	3.161746609	5.951872389	2.20E-07	1.17E-05	6.8508955
LOC339568	0.388997618	2.902477729	5.948999794	2.22E-07	1.18E-05	6.840747408
LPAL2	0.322217167	4.335166612	5.943599097	2.26E-07	1.20E-05	6.821670548
LOC145678	0.573640115	3.034871774	5.942812191	2.27E-07	1.20E-05	6.818891221
LOC728114	0.384178256	3.468966621	5.941810033	2.28E-07	1.21E-05	6.81535172
CRLF2	0.559290711	3.739669347	5.939401647	2.30E-07	1.21E-05	6.80684603
C4orf36	0.4781148	2.523657171	5.935372533	2.33E-07	1.23E-05	6.792617785
POLR3H	0.31146786	6.730073492	5.934813344	2.34E-07	1.23E-05	6.790643225
LOC101928298	0.322672198	2.415638909	5.932403652	2.36E-07	1.23E-05	6.782134701
TNFRSF11B	1.155853205	4.747916701	5.930089701	2.38E-07	1.24E-05	6.773964818
LINC00841	-0.421132347	3.838333482	-5.914757847	2.52E-07	1.31E-05	6.719847008
FAM65A	0.299009522	6.445275362	5.912378454	2.54E-07	1.32E-05	6.711450584
RAD23B	0.351400229	8.958201257	5.911896778	2.54E-07	1.32E-05	6.709750918
MAGEA12	0.379003681	2.431377105	5.90801222	2.58E-07	1.33E-05	6.696044582
ACR	0.500517992	4.161348542	5.899134042	2.66E-07	1.37E-05	6.664724868
DYRK3	0.463677462	5.164828102	5.895759331	2.70E-07	1.39E-05	6.652822109
LOC101928663	0.410511565	2.301117643	5.887433582	2.78E-07	1.43E-05	6.623462203
EVPL	0.678890614	5.132462636	5.885727825	2.80E-07	1.43E-05	6.617447976
PAFAH1B2	0.319059295	7.037221755	5.884149208	2.81E-07	1.44E-05	6.611882316
EXOG	0.412843612	6.33166555	5.882643875	2.83E-07	1.44E-05	6.606575286
ARNT	0.450013775	7.580767711	5.878338944	2.87E-07	1.46E-05	6.591399722
LOC101927027	0.508272497	6.974708485	5.877628512	2.88E-07	1.46E-05	6.588895539
MFI2	0.497778836	6.03746291	5.875182224	2.91E-07	1.47E-05	6.580273111
HSPC081	0.30241228	2.770634916	5.87376097	2.92E-07	1.47E-05	6.575263926
FAM66D	0.41498938	4.285862406	5.872423447	2.94E-07	1.48E-05	6.570550061
SEMG2	0.384978514	2.932266311	5.870256337	2.96E-07	1.48E-05	6.562912892
KRTAP9-9	0.310653748	2.003679976	5.866695373	3.00E-07	1.50E-05	6.550364764
NKAIN4	0.321340428	4.092863239	5.865606665	3.01E-07	1.50E-05	6.546528663
ABTB2	0.488263408	4.799551506	5.863321615	3.04E-07	1.51E-05	6.538477644
GAPDHS	0.40187489	3.789003452	5.863035243	3.04E-07	1.51E-05	6.5374687
TBC1D2B	0.39307336	6.889216144	5.862827457	3.04E-07	1.51E-05	6.536736634
LOC441601	0.562763875	2.541460173	5.858988718	3.08E-07	1.52E-05	6.523212996
DESI2	0.390144716	6.391385245	5.85767544	3.10E-07	1.53E-05	6.51858679
PARD6B	0.352372697	4.151328901	5.854239207	3.14E-07	1.54E-05	6.50648311
LOC101927313	0.377419043	3.10771101	5.85273002	3.15E-07	1.55E-05	6.501167628
NRG4	1.076472841	5.307826452	5.849786869	3.19E-07	1.56E-05	6.49080236
SUMF2	0.512066969	10.39356496	5.847535517	3.21E-07	1.57E-05	6.482874168
CPA4	0.829926937	5.870759548	5.844048883	3.26E-07	1.59E-05	6.470597062
TCF3	0.304997369	7.540009364	5.839862692	3.31E-07	1.61E-05	6.455858551
LOC283914	0.359759892	4.935794503	5.836637912	3.35E-07	1.62E-05	6.444506323
UGDH	0.483056096	10.50468163	5.834571307	3.37E-07	1.63E-05	6.437231873
SLC28A1	0.333133911	3.736334135	5.831142721	3.41E-07	1.65E-05	6.425164359
LMO7	0.486418369	5.632907561	5.829841605	3.43E-07	1.65E-05	6.420585214
MDM2	0.296423111	5.620066643	5.82657733	3.47E-07	1.66E-05	6.409097815
SMYD1	0.297705425	3.532836313	5.826450291	3.47E-07	1.66E-05	6.408650776
SCGB1A1	0.417578487	2.767728676	5.82079907	3.54E-07	1.69E-05	6.388766486
IL1F10	0.323591134	3.658679212	5.819991002	3.55E-07	1.69E-05	6.385923542
TAPBP	0.301826506	7.084701324	5.813169697	3.64E-07	1.73E-05	6.361927953
TBCCD1	0.488063462	8.115411006	5.809036976	3.70E-07	1.76E-05	6.347392827
CCDC102A	0.51257394	4.921632092	5.808090454	3.71E-07	1.76E-05	6.344064119
LINC00620	0.474683383	4.634327233	5.806804236	3.73E-07	1.76E-05	6.33954095
HNRNPR	0.369475095	9.590200092	5.805409267	3.75E-07	1.77E-05	6.334635571
C5orf63	0.479550144	7.125040891	5.803151947	3.78E-07	1.77E-05	6.326698249
ISM1-AS1	0.404097412	3.259777387	5.802981274	3.78E-07	1.77E-05	6.326098143
GTSF1L	0.397230811	3.918026083	5.798013367	3.85E-07	1.80E-05	6.308631982
SIX6	0.501039292	3.872854442	5.79430842	3.90E-07	1.82E-05	6.295608094
LOC101927787	0.413305819	4.260529441	5.792128986	3.93E-07	1.83E-05	6.28794758
BCRP3	0.339102546	4.379104188	5.791760269	3.94E-07	1.83E-05	6.286651634
FAM183CP	0.360273013	3.883095963	5.789568918	3.97E-07	1.84E-05	6.278949921
ZNF665	0.531301038	8.01973626	5.788884215	3.98E-07	1.84E-05	6.276543588
WFDC2	0.550058898	5.612926758	5.783677024	4.06E-07	1.87E-05	6.258245228
FGF11	0.398030157	3.974817962	5.783386226	4.06E-07	1.87E-05	6.257223448
PTEN	0.28040208	9.19223574	5.779803131	4.11E-07	1.89E-05	6.244634331
LOC100506446	0.413260734	4.841003329	5.778786934	4.13E-07	1.89E-05	6.241064237
PPP1R3B	0.473816725	5.484917144	5.775298937	4.18E-07	1.91E-05	6.22881122
CCNA2	0.57980417	6.871560171	5.774237843	4.20E-07	1.91E-05	6.225083995
PRIM2	0.558351005	7.706175111	5.7742258	4.20E-07	1.91E-05	6.225041693
UNC5C	0.51552888	4.186151534	5.773278863	4.21E-07	1.91E-05	6.221715578
WNT6	0.307274911	4.482797475	5.772559339	4.22E-07	1.91E-05	6.219188324
ARL14EP	0.357902594	9.598810779	5.772187858	4.23E-07	1.91E-05	6.217883562
MC4R	0.359250356	2.815436481	5.771616355	4.24E-07	1.91E-05	6.21587629
ALPL	0.545447424	4.260780935	5.77037542	4.26E-07	1.92E-05	6.211517936
ADAR	0.281541479	12.59744177	5.769791012	4.27E-07	1.92E-05	6.209465472
CCPG1	0.548042052	8.22782445	5.76350876	4.36E-07	1.96E-05	6.187404666
PDZD9	0.614058058	3.071234284	5.749626148	4.59E-07	2.05E-05	6.138672092
TAS2R1	0.374229857	2.815645941	5.749574898	4.59E-07	2.05E-05	6.138492235
KRT77	0.389058228	2.769562703	5.747240694	4.63E-07	2.06E-05	6.130300831
SLC30A6	0.39164439	6.377810081	5.746603421	4.64E-07	2.06E-05	6.128064577
C16orf62	0.467277462	7.132171683	5.745494976	4.66E-07	2.07E-05	6.124175053
HTN1	0.289324506	2.13757342	5.7418393	4.72E-07	2.09E-05	6.111348447
HTR3A	0.318744669	3.314677472	5.737765164	4.79E-07	2.11E-05	6.097055625
LOC101929529	0.368610664	2.925332904	5.737681349	4.79E-07	2.11E-05	6.096761609
ZNF383	0.597101491	6.504101642	5.73565168	4.83E-07	2.12E-05	6.089641979
PATE2	-0.383921361	3.255498175	-5.733964101	4.86E-07	2.13E-05	6.083722731
C9orf47	0.804799376	4.183081349	5.732965694	4.88E-07	2.14E-05	6.080220952
ACTR3BP2	0.653382005	3.490665958	5.732232295	4.89E-07	2.14E-05	6.07764874
IGHV5-78	0.792801657	3.217062107	5.73166273	4.90E-07	2.14E-05	6.075651179
KIFC1	0.476967456	5.432812652	5.729173552	4.94E-07	2.15E-05	6.066921712
ABHD17B	0.387310307	5.951125788	5.726471358	4.99E-07	2.17E-05	6.057446123
ARID5B	0.365816461	5.162904527	5.725407802	5.01E-07	2.17E-05	6.053716888
CCDC14	0.350771134	6.207325447	5.723824343	5.04E-07	2.18E-05	6.048164948
EDA2R	0.441155153	3.755914138	5.722326015	5.07E-07	2.19E-05	6.0429118
TMPRSS11D	0.308136678	5.517200199	5.721454972	5.08E-07	2.19E-05	6.039858053
OLIG2	0.30485101	3.391118582	5.720877179	5.09E-07	2.19E-05	6.03783245
PSMB2	0.335790035	6.560485119	5.719167437	5.13E-07	2.20E-05	6.031838769
DVL3	0.365055989	8.216048103	5.716463148	5.18E-07	2.22E-05	6.022359381
LOC101928283	0.30873355	1.978419863	5.710022393	5.30E-07	2.26E-05	5.999786398
CD47	0.434973164	8.317609304	5.699397415	5.51E-07	2.35E-05	5.962560976
LOC339298	0.388176114	3.412123909	5.69732487	5.55E-07	2.36E-05	5.955301416
GPR61	0.335008784	3.387907933	5.695250063	5.59E-07	2.37E-05	5.948034513
RPL37	0.150779908	13.82857614	5.690330207	5.69E-07	2.41E-05	5.93080529
MSL3	0.469390577	7.044121638	5.688910346	5.72E-07	2.42E-05	5.925833577
CASC11	0.358641884	2.200926085	5.688130011	5.74E-07	2.42E-05	5.923101311
TMEM184C	0.362905799	10.30339458	5.68584007	5.79E-07	2.44E-05	5.915083792
SCNN1B	0.671041392	4.515919063	5.681659781	5.87E-07	2.47E-05	5.900449637
UBR4	0.263741137	5.497978595	5.680210993	5.90E-07	2.47E-05	5.895378345
HLA-DRB6	0.738264431	5.41896536	5.679399933	5.92E-07	2.47E-05	5.89253946
LOC101928697	0.48618267	3.03236166	5.679312632	5.92E-07	2.47E-05	5.892233894
RAG2	0.357697264	2.547186026	5.678011332	5.95E-07	2.48E-05	5.887679266
SKIL	0.538667209	6.389136458	5.670414355	6.12E-07	2.54E-05	5.86109404
LOC100507140	0.399337265	2.44015803	5.665972846	6.22E-07	2.58E-05	5.845554891
CNBD1	0.220393123	2.08999311	5.66527862	6.23E-07	2.58E-05	5.843126303
OR51I1	0.426927192	3.701947017	5.664561862	6.25E-07	2.58E-05	5.840618963
KLHL36	0.236325229	7.991390215	5.652305521	6.53E-07	2.69E-05	5.797755282
ETS1	0.567127599	8.056052777	5.650946925	6.56E-07	2.70E-05	5.793005201
INSL4	0.325942818	4.781994969	5.649400811	6.60E-07	2.71E-05	5.787599814
DAPK3	0.471175857	3.555925023	5.643958237	6.73E-07	2.76E-05	5.768574635
CHRND	0.420481886	4.501150383	5.643560744	6.74E-07	2.76E-05	5.767185313
KRTAP4-3	0.35709273	2.837256883	5.642603504	6.77E-07	2.76E-05	5.763839652
LOC142937	0.500197999	4.36422977	5.638687834	6.86E-07	2.79E-05	5.750155287
MUC3	0.311359386	3.704262113	5.638524437	6.87E-07	2.79E-05	5.749584302
COL25A1	0.328449136	2.838448791	5.637119434	6.90E-07	2.80E-05	5.744674702
SLC22A13	0.430009455	4.25627186	5.634506423	6.97E-07	2.82E-05	5.73554462
GRID1	0.491738804	4.496546933	5.63414138	6.98E-07	2.82E-05	5.734269205
STIM1	0.529425624	6.61348105	5.624012839	7.24E-07	2.92E-05	5.698888959
TMEM235	0.366868773	2.738755942	5.622191516	7.28E-07	2.93E-05	5.692528413
LOC101927948	0.395938309	3.014216091	5.621499208	7.30E-07	2.94E-05	5.690110812
GPX5	0.268293741	2.479865073	5.620392596	7.33E-07	2.94E-05	5.686246571
DCAF8	0.312018864	7.120035265	5.619388826	7.36E-07	2.95E-05	5.682741601
RNF213	0.362486109	6.83800417	5.618909299	7.37E-07	2.95E-05	5.681067238
CDC42BPA	0.392832202	8.200307614	5.618132873	7.39E-07	2.95E-05	5.678356264
ALDOB	1.473466308	6.213626566	5.613635029	7.51E-07	2.99E-05	5.66265327
SEMA4A	0.434900041	4.63512607	5.608123442	7.66E-07	3.04E-05	5.643415071
LINC00189	0.448846627	2.675279419	5.606612888	7.71E-07	3.06E-05	5.638143251
GOT1L1	0.321464288	3.392730457	5.603538485	7.79E-07	3.08E-05	5.627414641
SMC5-AS1	0.855803723	5.013439242	5.601271164	7.86E-07	3.10E-05	5.619503356
ATP13A5	0.372546503	3.783086578	5.598885113	7.92E-07	3.12E-05	5.611178604
TMEM134	0.364908241	6.111216402	5.595051616	8.03E-07	3.16E-05	5.597805573
MB21D1	0.298806564	3.733810024	5.590778181	8.16E-07	3.20E-05	5.582900385
TBX20	0.349250314	2.767018471	5.585080783	8.33E-07	3.26E-05	5.5630328
CYP2B6	0.464304021	3.501518405	5.583228094	8.39E-07	3.28E-05	5.556573268
PRRC2B	0.356978637	7.577687206	5.58280997	8.40E-07	3.28E-05	5.555115518
SLC26A3	0.321564944	2.47415621	5.576793136	8.58E-07	3.34E-05	5.53414129
FBXL5	0.31886489	10.58194918	5.572864249	8.71E-07	3.39E-05	5.520448411
JOSD2	0.411611854	7.577799609	5.572110923	8.73E-07	3.39E-05	5.517823199
FRY	0.422135504	7.830399964	5.570411531	8.78E-07	3.40E-05	5.511901423
ZNF503-AS2	0.389555521	5.079796325	5.569745239	8.80E-07	3.40E-05	5.509579751
LOC100506457	0.316437952	3.103862945	5.56445609	8.97E-07	3.46E-05	5.491152262
TFAP2B	0.282050983	3.028143965	5.562339745	9.04E-07	3.48E-05	5.483780064
EDAR	0.430201457	3.715586746	5.560535748	9.10E-07	3.50E-05	5.477496452
HIRA	0.46031413	6.402149379	5.558960829	9.15E-07	3.51E-05	5.472011159
ZNF701	0.351285617	6.213900971	5.558221398	9.18E-07	3.52E-05	5.46943592
PLK3	0.331641004	5.410697873	5.555508249	9.27E-07	3.54E-05	5.45998747
NKX3-2	1.070567236	4.462299309	5.551555839	9.40E-07	3.59E-05	5.446225345
ELOVL5	0.311427593	6.10946977	5.551235441	9.41E-07	3.59E-05	5.445109837
CCR4	0.420493883	4.362445849	5.547702154	9.53E-07	3.63E-05	5.432809275
PIANP	0.369361385	4.963960309	5.546676276	9.57E-07	3.63E-05	5.429238207
C8G	-0.452068106	3.97291117	-5.543308353	9.68E-07	3.67E-05	5.41751565
PPP2R1B	0.360870067	7.292919401	5.542060506	9.73E-07	3.68E-05	5.413172773
DUSP27	-0.320082068	3.146962419	-5.537806646	9.88E-07	3.73E-05	5.398369895
ZNF117	0.557513055	7.292571729	5.536200486	9.94E-07	3.74E-05	5.392781394
TNFRSF9	0.28266009	3.441336315	5.53475356	9.99E-07	3.76E-05	5.387747278
KDM5B	0.29754335	7.191307815	5.531790698	1.01E-06	3.79E-05	5.377439963
COL24A1	1.316406973	4.825172694	5.529416183	1.02E-06	3.81E-05	5.369180394
SEC23IP	0.306611914	8.23672764	5.529298989	1.02E-06	3.81E-05	5.368772765
VENTXP1	0.254241598	2.757389029	5.528664442	1.02E-06	3.81E-05	5.366565703
CTC-203F4.2 /// H2AFY	0.409716809	8.426558478	5.525458215	1.03E-06	3.85E-05	5.355414861
ST8SIA2	0.452489438	3.355244392	5.525142082	1.03E-06	3.85E-05	5.354315477
STKLD1	0.706396534	5.594872197	5.524656666	1.04E-06	3.85E-05	5.352627429
NUMBL	0.393604013	8.021866599	5.522862595	1.04E-06	3.86E-05	5.346388808
HORMAD2	0.275136071	2.38918319	5.522107723	1.05E-06	3.87E-05	5.343763999
TRIP12	0.294160269	9.970022071	5.51923857	1.06E-06	3.90E-05	5.333788325
CECR3	0.340728753	3.626920402	5.516570655	1.07E-06	3.93E-05	5.324513489
SCAF11	0.285546546	9.482218722	5.514373899	1.07E-06	3.96E-05	5.316877453
PDSS2	0.361317015	9.155488222	5.513473212	1.08E-06	3.96E-05	5.313746837
CAGE1	0.315371021	2.164087165	5.512278355	1.08E-06	3.97E-05	5.309593938
PLXNB3	0.776226694	5.979710575	5.507326516	1.10E-06	4.04E-05	5.292385524
AGK	0.297981689	7.034532084	5.503530948	1.12E-06	4.08E-05	5.279197967
ESCO2	0.35712554	2.595358744	5.502420218	1.12E-06	4.09E-05	5.275339209
PRDM13	0.383299676	3.194944744	5.501297681	1.13E-06	4.10E-05	5.271439635
LRRC72	-0.445236609	3.646058279	-5.500124124	1.13E-06	4.11E-05	5.267363039
PSKH2	0.342002438	4.748296565	5.495059021	1.15E-06	4.18E-05	5.249770858
JARID2-AS1	0.346569173	4.704181129	5.490669672	1.17E-06	4.24E-05	5.234529046
PTK2B	0.343915686	6.989476521	5.490415976	1.17E-06	4.24E-05	5.233648191
ADAM17	0.360622474	7.85403749	5.486454768	1.19E-06	4.29E-05	5.219895902
FOXR2	0.358985509	2.552912998	5.485390914	1.19E-06	4.30E-05	5.216202907
EML3	0.390712587	6.114317844	5.478477898	1.22E-06	4.39E-05	5.192209967
CRCT1	-0.352950113	3.06741472	-5.478268542	1.22E-06	4.39E-05	5.191483478
HMGN2	0.181377389	13.03845493	5.476984575	1.23E-06	4.41E-05	5.187028123
KCNAB2	0.483219817	6.528362065	5.474363126	1.24E-06	4.44E-05	5.177932553
SLC8B1	0.418038489	5.53770862	5.472355457	1.25E-06	4.45E-05	5.170967355
UBE2D3	0.29938101	9.37109103	5.47233229	1.25E-06	4.45E-05	5.170886984
LOC101929718	0.484202551	7.416508918	5.472009937	1.25E-06	4.45E-05	5.16976871
CYSLTR2	0.393930292	2.473746512	5.469103204	1.27E-06	4.49E-05	5.159685723
OCLM	0.355448216	3.677561365	5.466011973	1.28E-06	4.54E-05	5.148964264
LDLRAD4-AS1	0.775731543	4.166847738	5.46310501	1.29E-06	4.57E-05	5.13888334
PLA2G12A	0.362697698	9.308506988	5.462486557	1.30E-06	4.57E-05	5.136738814
PRKRA	0.436720007	8.495026223	5.462116169	1.30E-06	4.57E-05	5.135454498
LILRB3	0.63795009	6.642509561	5.461993839	1.30E-06	4.57E-05	5.135030329
PCM1	0.316597684	9.443436693	5.455189195	1.33E-06	4.68E-05	5.111439509
RSPO4	0.615151566	4.821048486	5.454525847	1.33E-06	4.68E-05	5.109140175
GCLC	0.417423873	7.110448203	5.434615999	1.43E-06	5.02E-05	5.040161726
PRTN3	0.3963552	2.925832813	5.431179972	1.45E-06	5.07E-05	5.028264203
RBFA	0.379275436	6.792217182	5.428691846	1.46E-06	5.11E-05	5.019650106
NKAIN1	0.733153382	6.391873495	5.421972233	1.50E-06	5.22E-05	4.9963915
CCDC153	0.640928251	6.695349096	5.420988749	1.50E-06	5.23E-05	4.992988007
CYP4Z2P	0.353539274	2.257550248	5.419447834	1.51E-06	5.25E-05	4.987655777
CYP2B7P	-0.766122425	4.356600933	-5.416940576	1.53E-06	5.29E-05	4.978980443
LINC00691	0.321705188	3.564076637	5.415010035	1.54E-06	5.32E-05	4.972301334
DDX42	0.484477479	6.992661618	5.413974427	1.54E-06	5.33E-05	4.968718696
LOC101929538	0.282313817	2.916712962	5.413050939	1.55E-06	5.34E-05	4.965524087
ATP6V0A2	0.316588793	5.828944807	5.405019726	1.59E-06	5.48E-05	4.937747989
MIR34A	0.740421451	7.952180481	5.4015941	1.61E-06	5.54E-05	4.925903777
LRRC38	0.360041876	3.574922063	5.40031386	1.62E-06	5.56E-05	4.921477827
ZNF189	0.586766595	11.17532521	5.398732016	1.63E-06	5.58E-05	4.916009588
DDX52	0.368124503	6.114364302	5.395819709	1.65E-06	5.63E-05	4.905943234
MALAT1	0.388612303	12.48151082	5.392272205	1.67E-06	5.69E-05	4.893683319
RPL27A	0.152922019	13.14189274	5.387874506	1.69E-06	5.77E-05	4.878488235
BCL9L	0.363005876	5.92600944	5.385610316	1.71E-06	5.81E-05	4.870666244
NPPC	0.476803778	4.33872659	5.384704036	1.71E-06	5.82E-05	4.867535614
EIF1B	0.491486082	8.800063712	5.383222332	1.72E-06	5.84E-05	4.862417562
EPHA7	0.554751518	2.968153272	5.380362356	1.74E-06	5.89E-05	4.852539818
GPR32	-0.344915687	3.799018085	-5.379341837	1.75E-06	5.90E-05	4.849015514
EMILIN1	0.606515671	4.67774942	5.378436255	1.75E-06	5.91E-05	4.845888288
DHH	-0.41768525	3.458220807	-5.375985458	1.77E-06	5.96E-05	4.837425738
VMP1	1.503339845	5.88601265	5.374662531	1.78E-06	5.97E-05	4.832858138
TEX36-AS1	0.325173125	2.230832978	5.372848894	1.79E-06	5.99E-05	4.826596791
VTI1A	0.290770574	6.778113457	5.372679667	1.79E-06	5.99E-05	4.826012589
TWISTNB	0.434617262	6.692879706	5.372567719	1.79E-06	5.99E-05	4.825626124
FAM122C	0.460279163	4.124762226	5.37130586	1.80E-06	6.01E-05	4.821270125
CDC37L1	0.604751337	8.681615921	5.370157823	1.80E-06	6.02E-05	4.817307292
MGA	0.306749622	6.554892963	5.370001198	1.81E-06	6.02E-05	4.816766666
CYTH1	0.345907795	6.841503612	5.368748327	1.81E-06	6.02E-05	4.812442264
ABCA5	0.511457728	10.82102071	5.36867046	1.81E-06	6.02E-05	4.812173507
BMP1	0.259383891	4.655258563	5.360797058	1.87E-06	6.19E-05	4.785004212
CASC5	0.440602329	3.133040408	5.358027743	1.88E-06	6.24E-05	4.775450568
LINC00682	0.324319868	2.753949318	5.357718345	1.89E-06	6.24E-05	4.774383285
CAND1	0.370720161	8.126239525	5.354968594	1.91E-06	6.29E-05	4.764898647
TBC1D29	0.42852649	4.889270494	5.354408079	1.91E-06	6.29E-05	4.762965444
RPS10P7	0.5467861	4.108401323	5.352254262	1.92E-06	6.33E-05	4.755537507
GALNT3	0.430380558	7.358519745	5.35017687	1.94E-06	6.35E-05	4.748373927
ZUFSP	0.546832671	8.07075402	5.35016682	1.94E-06	6.35E-05	4.748339273
LOC101929717	0.311187496	3.016219888	5.347712594	1.96E-06	6.40E-05	4.739877243
LINC00466	0.430236819	3.415107331	5.345946266	1.97E-06	6.43E-05	4.733787719
KDM3A	0.612279009	6.976199427	5.338443525	2.02E-06	6.60E-05	4.70792784
UPK2	0.317024986	4.258146829	5.333911884	2.05E-06	6.68E-05	4.692313473
LINC00659	0.348400595	4.329480918	5.333772431	2.06E-06	6.68E-05	4.691833029
CASC15	0.333071315	3.970785094	5.324571037	2.12E-06	6.90E-05	4.660140168
LOC101927450	0.539741668	2.474161302	5.320446533	2.16E-06	6.99E-05	4.645938954
SPTLC2	0.331200887	6.679974946	5.319379885	2.16E-06	7.00E-05	4.642266851
LINC01012	0.48686242	2.46073255	5.317343496	2.18E-06	7.04E-05	4.635256846
BRD9	0.579415545	8.913811051	5.315181361	2.20E-06	7.09E-05	4.627814817
RAC3	0.477906366	5.699056949	5.31472873	2.20E-06	7.09E-05	4.626256979
MBTPS2	0.343060859	6.065548423	5.313717511	2.21E-06	7.10E-05	4.62277676
HOXD9	0.425159065	4.888370024	5.313115817	2.21E-06	7.11E-05	4.620706057
PDGFB	0.453327356	5.362790055	5.311093592	2.23E-06	7.14E-05	4.613747149
OLAH	0.274347712	2.795698516	5.310708272	2.23E-06	7.14E-05	4.612421268
TRANK1	0.819240204	6.69075974	5.310396146	2.23E-06	7.14E-05	4.611347263
MED24	0.320385535	4.703221692	5.310160632	2.24E-06	7.14E-05	4.61053689
AASDHPPT	0.363959352	7.193932062	5.307693096	2.26E-06	7.19E-05	4.602047027
FNIP2	0.435729412	8.852609156	5.305696928	2.27E-06	7.23E-05	4.595179791
SLC11A1	0.345084229	4.659294199	5.302066798	2.30E-06	7.31E-05	4.582693284
CPN2	0.317663682	2.747783301	5.301824491	2.30E-06	7.31E-05	4.581859915
SLC39A2	0.339608361	2.416800175	5.297104729	2.34E-06	7.42E-05	4.565629308
CCR9	0.441208539	2.826309702	5.296047329	2.35E-06	7.44E-05	4.561993628
DRAXIN	0.233048436	3.453625971	5.290098898	2.40E-06	7.58E-05	4.541544929
LOC101927766	0.393549707	4.150102029	5.290005097	2.40E-06	7.58E-05	4.541222528
RERE	0.253652729	6.508335362	5.285442579	2.44E-06	7.69E-05	4.525542724
MUC7	0.336695246	2.623603904	5.282975448	2.46E-06	7.74E-05	4.517065685
LOC101927254	0.392149989	4.341952796	5.282437738	2.47E-06	7.75E-05	4.515218271
HRG	0.271030361	3.061197828	5.27723531	2.51E-06	7.88E-05	4.497347081
NLRP7	0.530657393	3.150350579	5.275747234	2.53E-06	7.91E-05	4.492236245
CDC14C	0.280712039	1.97877537	5.274894145	2.54E-06	7.92E-05	4.489306477
HTRA4	1.215094249	3.846038683	5.272192157	2.56E-06	7.99E-05	4.480027941
SLIT2-IT1	-0.387673186	3.188329678	-5.270556143	2.58E-06	8.02E-05	4.474410601
TSACC	0.698163496	4.302424675	5.268970558	2.59E-06	8.05E-05	4.468966901
DCLRE1C	0.359235584	6.953411349	5.267771632	2.60E-06	8.08E-05	4.464851016
HOXC13	-0.367355197	3.886185814	-5.267290265	2.61E-06	8.08E-05	4.463198569
TM9SF3	0.236970981	8.864264514	5.266746741	2.61E-06	8.08E-05	4.461332806
COL9A3	0.808773599	5.318293554	5.264672882	2.63E-06	8.12E-05	4.454214351
KLHDC7B	0.588042772	3.794906932	5.264425539	2.63E-06	8.12E-05	4.453365407
ESPN	0.304106532	4.352361911	5.260551258	2.67E-06	8.22E-05	4.440069459
STK19	0.359413764	7.913648854	5.257515939	2.70E-06	8.30E-05	4.429654717
NFYA	0.303945328	5.997162565	5.251958064	2.75E-06	8.44E-05	4.410589232
CREM	0.378469233	7.044566678	5.251947919	2.75E-06	8.44E-05	4.410554438
CRCP	0.372093758	6.64393034	5.251229213	2.76E-06	8.45E-05	4.408089457
DMP1	0.232535359	2.926303601	5.248614814	2.78E-06	8.52E-05	4.399123576
CD300LB	0.306242251	4.111208481	5.245620863	2.81E-06	8.58E-05	4.388857684
HLA-F	0.572039525	9.568690747	5.245481747	2.82E-06	8.58E-05	4.388380715
NEUROG1	0.427395043	5.379795837	5.245258549	2.82E-06	8.58E-05	4.387615472
ZNF43	0.461428165	7.788796811	5.242041287	2.85E-06	8.67E-05	4.376586042
C22orf15	0.382802619	3.552321395	5.237738399	2.89E-06	8.79E-05	4.361838026
LINC01220	0.503562844	3.615315086	5.234040164	2.93E-06	8.88E-05	4.349165333
LOC101928858	0.628407968	3.077154115	5.233287956	2.94E-06	8.88E-05	4.346588079
CD180	1.039346901	4.760842307	5.233123859	2.94E-06	8.88E-05	4.346025859
RFX1	0.410868374	5.742034606	5.232970954	2.94E-06	8.88E-05	4.345501987
TLR8-AS1	0.297874647	3.294782616	5.231955735	2.95E-06	8.90E-05	4.342023832
GBP5	0.843868538	4.838244448	5.227557229	3.00E-06	9.03E-05	4.32695683
LOC154872	0.398204684	2.741671742	5.225972089	3.02E-06	9.07E-05	4.321527897
RARA	0.258743791	5.562362802	5.224576217	3.03E-06	9.10E-05	4.316747597
BCLAF1	0.349541776	9.118002273	5.223625266	3.04E-06	9.10E-05	4.313491193
FEM1A	0.325182764	8.075365136	5.223549773	3.04E-06	9.10E-05	4.313232684
LPAR6	0.5885368	5.629610381	5.223447407	3.05E-06	9.10E-05	4.312882156
IQGAP3	0.442377787	3.237169668	5.22169408	3.06E-06	9.14E-05	4.306878656
INPP5D	0.461522195	4.954399554	5.218057627	3.10E-06	9.25E-05	4.294429149
NCBP2-AS2	0.45777922	8.908415347	5.216142238	3.13E-06	9.30E-05	4.287872817
LOC101928098	0.470603903	3.941809476	5.215605964	3.13E-06	9.30E-05	4.286037292
KIF5B	0.288502853	9.758621932	5.215212386	3.14E-06	9.30E-05	4.284690216
LOC101928748	0.323504781	4.753062178	5.21310505	3.16E-06	9.36E-05	4.277478081
ALG13	0.254386824	8.120447472	5.212307973	3.17E-06	9.37E-05	4.2747504
PGF	0.420058022	6.900091277	5.211002837	3.18E-06	9.40E-05	4.270284364
PTGER4P2-CDK2AP2P2	0.416745541	4.689952021	5.210016188	3.19E-06	9.42E-05	4.266908379
MTOR	0.396602777	5.650231107	5.206072715	3.24E-06	9.54E-05	4.253417077
STRN	0.331701934	6.371347373	5.204666299	3.26E-06	9.57E-05	4.248606237
BTNL8	0.632002116	3.418626832	5.203416966	3.27E-06	9.60E-05	4.244333054
SMNDC1	0.321532766	11.52163722	5.202872318	3.28E-06	9.60E-05	4.242470254
ZSWIM4	0.488661674	4.803716123	5.202188164	3.28E-06	9.60E-05	4.2401304
MPZL3	0.326374409	5.293245319	5.202069194	3.29E-06	9.60E-05	4.239723523
SETD1B	0.236561138	10.63517069	5.201103986	3.30E-06	9.62E-05	4.236422629
FAM205A	0.368581843	3.143400722	5.199094585	3.32E-06	9.68E-05	4.229551321
NLGN2	0.34277064	6.029156174	5.195479784	3.36E-06	9.79E-05	4.217192269
NAV2-AS5	0.316607337	3.058234816	5.194226292	3.38E-06	9.82E-05	4.212907176
KIAA1045	0.761086833	4.076190803	5.190886934	3.42E-06	9.89E-05	4.201493057
PARK2	0.248997842	3.658411714	5.190747943	3.42E-06	9.89E-05	4.201018027
LOC102724718	0.385418552	3.043827774	5.190735225	3.42E-06	9.89E-05	4.200974559
ZNF354C	0.349454216	6.006305253	5.19064376	3.42E-06	9.89E-05	4.200661962
LBX1-AS1	-0.270821956	3.196544102	-5.190131527	3.43E-06	9.89E-05	4.198911344
HMGN3	0.235341285	12.25570099	5.18816636	3.45E-06	9.94E-05	4.192195644
LINC01010	0.392959501	3.214580333	5.188095201	3.45E-06	9.94E-05	4.191952482
ECRP	0.364973476	3.940484825	5.178869007	3.57E-06	0.000102538	4.160433801
ZCCHC2	0.608124168	7.348725564	5.177962624	3.58E-06	0.000102724	4.157338337
IFNA8	0.304848826	2.28818748	5.177161768	3.59E-06	0.000102873	4.154603407
PNPLA1	0.273793838	2.434672949	5.173998933	3.63E-06	0.000103888	4.143803575
GPSM3	0.859302837	5.338324786	5.173265051	3.64E-06	0.00010397	4.141297951
IPMK	0.282617421	5.98008931	5.172989296	3.64E-06	0.00010397	4.140356497
CDC34	0.402625056	6.993821387	5.170525975	3.68E-06	0.000104736	4.131947159
HIC1	0.528666731	5.492171025	5.170095972	3.68E-06	0.00010475	4.130479333
DDX54	0.357132414	5.958719562	5.16840319	3.70E-06	0.000105146	4.12470135
CASP5	0.460589332	2.917477808	5.168249213	3.71E-06	0.000105146	4.124175811
LOC101928787	0.435159691	4.405106482	5.167248727	3.72E-06	0.000105374	4.120761152
SNRK	0.33856046	6.549571125	5.165007952	3.75E-06	0.000106067	4.113114145
FOXJ2	0.243526941	6.801282104	5.163161817	3.77E-06	0.000106616	4.106814682
NKX6-2	0.551634216	4.895661834	5.16041749	3.81E-06	0.00010751	4.097451677
C6orf62	0.43814007	9.353841907	5.159266394	3.83E-06	0.000107801	4.09352487
MCHR2-AS1	0.24062187	3.6582421	5.157378401	3.85E-06	0.000108376	4.087084828
UNG	0.237353631	9.236753364	5.156973974	3.86E-06	0.000108382	4.085705404
ITFG1	0.367314973	8.674008399	5.154428376	3.89E-06	0.000109214	4.077023627
C2	0.867060265	4.625615158	5.149792014	3.96E-06	0.000110762	4.061214741
LOC101927829	0.423075528	3.251210761	5.149683699	3.96E-06	0.000110762	4.060845467
STARD13	0.468068068	6.988377912	5.149211088	3.96E-06	0.000110796	4.059234239
RCL1	0.364086818	6.931142187	5.145964421	4.01E-06	0.000111709	4.048166944
CLTC	0.527554454	7.866611148	5.145771808	4.01E-06	0.000111709	4.04751043
CCT8L2	0.321315473	3.572752008	5.145740148	4.01E-06	0.000111709	4.047402519
DLX2	-0.34324038	3.47844373	-5.143167452	4.05E-06	0.000112579	4.038634352
C19orf80	0.314544971	5.634802723	5.140958367	4.08E-06	0.000113282	4.031106539
CTD-2350J17.1	-0.30344827	3.012845513	-5.140642821	4.09E-06	0.000113282	4.030031348
MAPT-AS1	0.259163857	3.781500865	5.135116113	4.17E-06	0.000115364	4.011203048
LOC101928869	0.362508733	4.186283991	5.134659128	4.17E-06	0.000115395	4.009646487
KRTAP1-1	0.501830091	3.36514706	5.132173329	4.21E-06	0.000116258	4.001180241
TNNT2	0.276158291	4.838028363	5.129964392	4.24E-06	0.000117012	3.993658041
CMTM2	0.584256599	4.2352498	5.129287394	4.25E-06	0.00011713	3.991352833
DGKH	0.376624284	4.48404986	5.128920432	4.26E-06	0.00011713	3.990103352
LOC646241	0.315630255	2.592251253	5.128408191	4.27E-06	0.000117185	3.988359251
ITGA3	0.433729451	7.040120498	5.125652779	4.31E-06	0.000118174	3.978978467
PRKY	0.770162112	4.710053748	5.124074539	4.33E-06	0.000118677	3.973606081
ESPL1	0.556904309	4.640117281	5.123364863	4.34E-06	0.000118686	3.971190489
LINC01087	0.287879675	2.535230128	5.123298594	4.34E-06	0.000118686	3.97096493
BAZ2A	0.23357023	7.377295786	5.121171183	4.38E-06	0.000119423	3.963724332
ZNF443	0.254089526	4.669054834	5.1183169	4.42E-06	0.000120474	3.954011356
ARHGAP27	0.282726185	5.134486176	5.117775613	4.43E-06	0.000120476	3.95216958
UBB	0.206508457	13.32897082	5.117561417	4.43E-06	0.000120476	3.951440778
REM1	0.461540222	5.136150855	5.117093326	4.44E-06	0.000120515	3.94984813
FBXO43	0.423374814	4.982098087	5.1161631	4.46E-06	0.000120752	3.946683238
LOC389906	0.454559753	4.7563743	5.1146416	4.48E-06	0.000121243	3.94150706
GSKIP	0.328365279	10.18242599	5.11095117	4.54E-06	0.000122673	3.928954189
CD28	0.576771515	2.826175703	5.109125233	4.57E-06	0.000123305	3.922744407
ISL2	0.56545718	3.893848076	5.108399152	4.58E-06	0.000123459	3.920275295
RARB	0.345622217	4.502540308	5.101005049	4.70E-06	0.000126561	3.895137348
ZMAT3	0.398668179	8.405366745	5.098277707	4.75E-06	0.000127619	3.885868095
CCDC134	0.306680788	7.176014389	5.09510986	4.80E-06	0.000128886	3.875103745
CREB3L2	0.283233779	7.519319235	5.094399016	4.81E-06	0.000129041	3.872688593
N4BP2	0.777857716	6.564702395	5.093092224	4.83E-06	0.000129452	3.868248945
PAK3	0.402256227	11.05344116	5.092757047	4.84E-06	0.000129452	3.867110286
CHUK	0.422267401	9.470310338	5.091280828	4.87E-06	0.000129922	3.862095588
C1orf159	0.401095101	5.206353512	5.090844795	4.87E-06	0.000129922	3.860614477
PPHLN1	0.338350372	6.386648332	5.090623587	4.88E-06	0.000129922	3.859863097
IGLV1-44	1.130778836	4.795246358	5.089749707	4.89E-06	0.000130048	3.856894883
OR2B3	0.281602807	2.861563535	5.08955044	4.90E-06	0.000130048	3.856218078
LOC100507537	0.481987249	2.728768514	5.089245452	4.90E-06	0.000130048	3.855182212
CNIH4	0.303179171	7.304146364	5.087051081	4.94E-06	0.00013089	3.847729802
RPS6	0.161460839	11.13586931	5.084766227	4.98E-06	0.000131779	3.839971213
FLJ41455	0.795410969	5.681130073	5.083426763	5.00E-06	0.000132233	3.835423376
LOC100128922	0.551238517	3.693529852	5.078159398	5.10E-06	0.000134541	3.817543069
SP2	0.436284382	5.140045004	5.076975072	5.12E-06	0.000134588	3.813523657
ZP4	0.319221811	3.412358614	5.076665412	5.12E-06	0.000134588	3.812472772
MAGEB3	0.380829426	2.85158118	5.076563282	5.13E-06	0.000134588	3.812126181
LOC100505515	0.329295965	3.335009733	5.076423979	5.13E-06	0.000134588	3.811653444
TAP2	0.416358537	5.519157102	5.076034416	5.13E-06	0.000134588	3.810331443
LINC01226	0.336409493	4.466102015	5.075875511	5.14E-06	0.000134588	3.809792201
SLC22A14	0.383281786	5.266208958	5.072864516	5.19E-06	0.000135851	3.799575483
LOC100291666	0.452758117	3.30471558	5.071442915	5.22E-06	0.00013636	3.794752487
PTPRS	0.235915967	7.748317034	5.067177367	5.30E-06	0.000138251	3.780283647
CYP11B1	0.258277711	3.369368913	5.065974565	5.32E-06	0.000138662	3.776204436
ZNF789	0.423712593	7.50657733	5.064964461	5.34E-06	0.00013898	3.772778998
CST9L	0.335091297	2.80714538	5.059898073	5.44E-06	0.000141305	3.755601382
PATE1	0.291093084	4.006981007	5.055120751	5.53E-06	0.000143523	3.739409064
NAF1	0.472892597	8.224380176	5.053676442	5.56E-06	0.000143993	3.734514704
PRKD3	0.456297389	7.119450389	5.053474832	5.56E-06	0.000143993	3.733831538
RELA	0.272049179	7.725353786	5.051444288	5.60E-06	0.000144843	3.726951466
PIGB	0.312952368	8.659969683	5.050748133	5.61E-06	0.000145016	3.724592903
FNTA	0.320152603	8.785510299	5.048790976	5.65E-06	0.000145665	3.717962664
MAS1L	0.294204474	3.588256091	5.048765449	5.65E-06	0.000145665	3.71787619
ASAH1	0.278853346	8.992981929	5.047558404	5.68E-06	0.000146102	3.713787529
ARV1	0.482229557	7.099246702	5.045664491	5.71E-06	0.000146895	3.707372878
TMEM40	0.308018383	4.309920223	5.043649559	5.76E-06	0.000147756	3.700549215
USP25	0.324489861	6.715508521	5.042198513	5.79E-06	0.000148327	3.695635747
CLSPN	0.216785868	2.612423233	5.040521349	5.82E-06	0.000149019	3.689957193
MSR1	0.500137349	3.351781903	5.039504948	5.84E-06	0.000149367	3.686516161
FAM170B-AS1	-0.215470701	2.920525809	-5.039068556	5.85E-06	0.00014941	3.685038825
SP100	0.565155297	6.493201735	5.035688302	5.92E-06	0.00015092	3.673596964
MFSD7	0.327394321	6.218438465	5.035504512	5.92E-06	0.00015092	3.672974927
OSTM1-AS1	0.379441957	3.838371628	5.029757874	6.04E-06	0.000153813	3.653529216
LOC101928389	0.248690536	2.177002962	5.028582108	6.07E-06	0.000154259	3.649551531
LINC00521	0.220306008	3.740473508	5.027815404	6.09E-06	0.000154483	3.646957895
RGS6	0.276702979	4.515551382	5.026496859	6.11E-06	0.00015501	3.642497782
LOC100131508	0.227133232	2.266460299	5.024290469	6.16E-06	0.000156025	3.635035323
LINC01312	0.20277617	2.343599035	5.023085677	6.19E-06	0.000156441	3.630960937
FUBP3	0.567303666	8.227578277	5.022830785	6.19E-06	0.000156441	3.630098983
DHX34	0.287331684	4.563030222	5.021147622	6.23E-06	0.000157176	3.624407487
SP140L	0.482325696	5.090966957	5.018088067	6.30E-06	0.000158681	3.61406347
LOC101927876	0.369347339	3.7809153	5.016097074	6.34E-06	0.0001596	3.607333288
CST13P	0.318746392	2.38614847	5.012015652	6.43E-06	0.000161708	3.593539634
SLC5A7	0.299919498	2.175814234	5.010927257	6.46E-06	0.000162129	3.589861918
HLA-B	0.620823972	11.23568374	5.005647471	6.58E-06	0.000164964	3.572025225
VN1R1	0.577943313	4.723406897	5.004484717	6.61E-06	0.000165437	3.568097956
RBP2	0.684249274	6.174095804	5.002010166	6.66E-06	0.000166678	3.559741053
ZNF235	0.401066794	5.999909688	4.99962332	6.72E-06	0.000167782	3.551681678
CPSF7	0.230869723	6.920187056	4.999437425	6.72E-06	0.000167782	3.551054046
TXNDC15	0.299519625	10.59439104	4.998584717	6.74E-06	0.00016808	3.548175163
VTA1	0.356561399	7.736125733	4.995339485	6.82E-06	0.000169801	3.537220272
LOC102724975	0.278648266	3.950966436	4.994599986	6.84E-06	0.000170035	3.534724293
TAS2R7	0.300975312	2.632718848	4.994028352	6.85E-06	0.00017017	3.532794983
ARHGEF12	0.328853535	4.873822775	4.993554569	6.86E-06	0.000170247	3.531195988
GOPC	0.397281477	7.817302309	4.988806758	6.98E-06	0.0001729	3.515175217
LOC100506351	0.828439186	4.838876244	4.988382527	6.99E-06	0.000172949	3.513743966
SACM1L	0.225605498	11.93772701	4.987506455	7.01E-06	0.000173272	3.510788454
GK2	0.346053407	3.274271356	4.986636108	7.03E-06	0.000173593	3.507852432
HTN3	0.421066938	2.333913838	4.984997077	7.07E-06	0.000174384	3.502323811
DPPA5	-0.488621405	3.453213036	-4.984592001	7.08E-06	0.000174422	3.500957546
IFNAR2	0.548865353	8.388136704	4.984240846	7.09E-06	0.000174428	3.499773178
RRP1B	0.294515377	8.065809067	4.983582095	7.11E-06	0.000174621	3.497551437
MAVS	0.267524236	6.95969895	4.98008472	7.20E-06	0.000176566	3.485757685
TAS2R9	0.333978226	3.244776215	4.97854324	7.24E-06	0.000177312	3.480560455
ZNF80	0.269794814	2.097760937	4.977740129	7.26E-06	0.000177599	3.477852918
PEX5	0.349911068	7.186472839	4.974557918	7.34E-06	0.000179379	3.467126186
SPATA12	0.375815517	4.197404446	4.97178337	7.41E-06	0.000180918	3.457775564
SAMSN1	1.02812636	3.999362533	4.96934734	7.47E-06	0.000182253	3.449567283
OSM	0.389186621	5.220941838	4.968933391	7.48E-06	0.0001823	3.448172608
LINC00919	-0.276152979	3.937746804	-4.967234819	7.53E-06	0.000183172	3.442450209
LOC101928196	0.204727829	2.058520763	4.966209886	7.56E-06	0.000183613	3.438997594
CRYGA	-0.425508507	3.063661118	-4.964371551	7.61E-06	0.000184395	3.432805555
CCNB2	0.362173716	3.766735945	4.964321386	7.61E-06	0.000184395	3.432636594
CDKN1A	0.840980192	10.27457727	4.962259055	7.66E-06	0.000185513	3.425691045
LINC01426	0.314955151	2.379187966	4.957228033	7.80E-06	0.000188591	3.408751718
KIAA0226	0.276548049	6.277268317	4.954505067	7.87E-06	0.000190175	3.399586062
NGEF	0.340916575	3.451556469	4.953071895	7.91E-06	0.000190907	3.394762633
ZBTB2	0.487489148	8.240458015	4.951962583	7.94E-06	0.000191424	3.391029511
LINC00337	0.317072853	4.084545479	4.951249597	7.96E-06	0.000191454	3.38863028
FOXL2	0.328658053	2.599877753	4.9509913	7.97E-06	0.000191454	3.38776113
RECK	0.305422118	6.921876571	4.950319822	7.99E-06	0.000191454	3.385501732
GRB2	0.460680693	8.316786613	4.950229195	7.99E-06	0.000191454	3.385196797
LOC389641	0.489789849	4.38333116	4.949978804	8.00E-06	0.000191454	3.384354309
ZNF224	0.378321152	8.166385714	4.949908503	8.00E-06	0.000191454	3.384117772
AKNA	0.499122203	5.795054811	4.947540981	8.07E-06	0.000192823	3.376152586
SERPINB3	0.310047135	2.278970956	4.943063757	8.19E-06	0.0001953	3.361093277
SPATA6L	0.499811101	5.833555885	4.942919522	8.20E-06	0.0001953	3.360608215
LOC101929897	0.338506428	4.372747588	4.942897944	8.20E-06	0.0001953	3.360535651
STXBP3	0.585716269	7.087450546	4.9419252	8.23E-06	0.000195739	3.357264461
TRAF7	0.301015872	7.354157565	4.938727468	8.32E-06	0.000197713	3.346512582
TSGA13	0.376429734	4.188050018	4.937820091	8.35E-06	0.000198112	3.343462113
PBRM1	0.371832047	6.977473401	4.936827404	8.38E-06	0.000198571	3.340125074
RBM14	0.354351522	6.843111585	4.935674027	8.41E-06	0.000199144	3.336248151
ANXA11	0.311071102	8.696602402	4.935130109	8.43E-06	0.000199292	3.334419955
CCNJL	0.626402314	6.339055091	4.93427982	8.45E-06	0.000199656	3.331562137
MEF2A	0.333930406	8.12325282	4.931323311	8.54E-06	0.0002015	3.321626684
RAB3GAP1	0.266866164	7.70073462	4.930746606	8.56E-06	0.000201674	3.319688892
RNF128	0.482226333	10.38115385	4.929188196	8.60E-06	0.000202543	3.314452867
CTB-113P19.1	0.339914277	2.589792282	4.927311764	8.66E-06	0.000203643	3.308149113
UBR2	0.388737397	6.9792926	4.926901164	8.67E-06	0.000203702	3.30676984
LOC100287525	0.482019323	6.796871755	4.923783704	8.77E-06	0.000205699	3.296299127
CDK2	0.466064807	4.077797347	4.922572375	8.80E-06	0.000206336	3.292231232
STAG1	0.292569221	7.311856183	4.917779743	8.95E-06	0.000209584	3.276140072
GM2A	0.441996573	6.51099075	4.916616204	8.99E-06	0.000210198	3.272234357
LRRD1	0.306484642	2.413994218	4.915998627	9.01E-06	0.000210411	3.270161437
LOC101927690	0.259360946	3.014352342	4.915577982	9.02E-06	0.000210481	3.268749582
CLN3	0.268170217	7.115997228	4.909537168	9.21E-06	0.000214701	3.24847889
DNM3	0.598149053	5.935969862	4.909247203	9.22E-06	0.000214701	3.247506101
LOC101928496	0.284764884	2.621840317	4.908654865	9.24E-06	0.000214901	3.245518961
CYP11B2	0.374220397	4.332642896	4.906774982	9.30E-06	0.000216072	3.239213011
GLRX5	0.269941114	11.25069982	4.904653248	9.37E-06	0.000217433	3.232096829
KIF14	0.701285753	3.219227894	4.90396802	9.40E-06	0.000217707	3.229798846
HOXA4	0.779677383	5.816111444	4.902761676	9.44E-06	0.00021838	3.225753528
CNFN	0.471924243	5.708093778	4.902279672	9.45E-06	0.00021842	3.224137288
FNBP1L	0.367843165	11.56773197	4.902061787	9.46E-06	0.00021842	3.223406704
KLC1	0.332801941	7.700196591	4.901006591	9.49E-06	0.000218979	3.219868715
RPL24	0.114749871	13.74160526	4.900210463	9.52E-06	0.000219342	3.217199544
TAF7L	0.348850468	2.808686755	4.899018121	9.56E-06	0.00022001	3.21320228
SNX19	0.35548315	7.233433891	4.895745047	9.67E-06	0.000222289	3.20223127
CYP1A1	0.344151855	3.067802833	4.89486814	9.70E-06	0.00022272	3.199292415
POLR2B	0.332439476	9.903239861	4.893544494	9.74E-06	0.000223432	3.194856728
SLC2A4	0.303607024	4.147612564	4.89331213	9.75E-06	0.000223432	3.194078095
MSL1	0.184016383	9.027736867	4.89006914	9.86E-06	0.000225663	3.183212484
SLC52A3	0.385429615	4.079733417	4.88982489	9.87E-06	0.000225663	3.182394234
DDB2	0.644751567	9.588971404	4.888391201	9.92E-06	0.000226542	3.177591586
CDKN1C	0.631947568	8.798188567	4.887880994	9.94E-06	0.000226693	3.175882593
IFNA10	0.281860804	2.29412695	4.887439073	9.95E-06	0.00022679	3.174402381
KLRD1	0.295090049	3.618909854	4.885842697	1.00E-05	0.000227803	3.169055734
BAZ2B	0.342397351	11.62191022	4.884981976	1.00E-05	0.000228235	3.166173238
TRIOBP	0.342908226	7.227816127	4.884485183	1.01E-05	0.000228377	3.164509593
TRPM7	0.33682639	7.002191367	4.883897446	1.01E-05	0.000228592	3.162541481
MAGEH1	0.268284191	10.86951803	4.882239962	1.01E-05	0.000229663	3.156991641
LAMP1	0.270540393	10.65103702	4.880339206	1.02E-05	0.000230935	3.150628085
SPATA16	0.74764883	5.169456568	4.878609544	1.03E-05	0.000232076	3.144838116
HIST1H2BH	0.614440328	6.092944927	4.877629841	1.03E-05	0.000232614	3.141558935
LINC01346	0.694593627	3.222535952	4.876790112	1.03E-05	0.000233039	3.138748454
SOX14	-0.378880207	3.390135311	-4.875661958	1.04E-05	0.0002337	3.134972923
KIZ	0.398451913	8.608784712	4.873247872	1.05E-05	0.000235416	3.126894905
PTPN18	0.317159783	6.948762111	4.871998319	1.05E-05	0.000236184	3.122714221
MGC16142	0.335952104	2.784968528	4.870438508	1.06E-05	0.000237212	3.117496044
CHI3L2	0.798783919	4.975272693	4.869877395	1.06E-05	0.000237412	3.115619048
RFT1	0.3284934	7.151871832	4.869567326	1.06E-05	0.000237412	3.114581862
LIPA	0.343384845	11.71797491	4.866319304	1.07E-05	0.000239852	3.10371863
RPS12	0.13819066	13.79741291	4.864381568	1.08E-05	0.000241214	3.097239
LINC01057	0.553243305	5.156073105	4.862231971	1.09E-05	0.000242462	3.090052033
ABCB11	0.249665461	2.6864385	4.86201733	1.09E-05	0.000242462	3.089334466
ENPP4	0.428438643	9.26968	4.861836801	1.09E-05	0.000242462	3.088730946
SPAG16	0.36462615	7.646858252	4.861648728	1.09E-05	0.000242462	3.088102218
AGPAT5	0.570266891	8.268823301	4.859253708	1.10E-05	0.000244228	3.080096426
CNOT2	0.266949723	7.652435982	4.858797977	1.10E-05	0.00024435	3.078573228
ALS2	0.389977326	7.141001145	4.85736836	1.11E-05	0.000245304	3.073795325
WFDC10A	0.3974884	4.440574773	4.856548296	1.11E-05	0.000245739	3.071054836
KCNE4	0.588716804	5.017039002	4.854149095	1.12E-05	0.000247533	3.063038165
FUCA1	0.403520785	8.361727837	4.852290281	1.13E-05	0.000248871	3.056828139
GAL3ST4	1.30200287	6.481603913	4.851317988	1.13E-05	0.000249445	3.053580201
SCN8A	0.4265936	7.06156489	4.850331143	1.13E-05	0.000250034	3.050283897
LINC01134	0.302121757	4.958652223	4.848856176	1.14E-05	0.00025105	3.045357608
TPRXL	0.311037685	4.310323236	4.848177643	1.14E-05	0.00025108	3.043091541
GPR82	0.528925006	2.595625223	4.848030205	1.14E-05	0.00025108	3.042599161
WDR49	0.332503419	2.340199106	4.847895768	1.14E-05	0.00025108	3.042150207
GRIK1-AS2	-0.367846307	3.361229287	-4.846780776	1.15E-05	0.000251786	3.038426848
HNRNPA2B1	0.198439428	10.67536747	4.845569059	1.15E-05	0.000252579	3.034380852
SKAP2	0.432988301	6.248997779	4.843825129	1.16E-05	0.000253844	3.028558416
FMN1	0.537788271	4.840640043	4.841926875	1.17E-05	0.000255254	3.022221625
CAPN9	0.727941437	3.882170052	4.841545188	1.17E-05	0.00025532	3.020947578
RPL34	0.130235175	13.62027064	4.840162605	1.17E-05	0.000256277	3.016332926
HS1BP3	0.288883937	5.345933559	4.838973332	1.18E-05	0.000257066	3.012363872
TTLL9	0.314275867	4.917861148	4.837841692	1.18E-05	0.000257805	3.0085875
LOC100507065	-0.301311548	3.494187139	-4.836927229	1.19E-05	0.000258351	3.005536105
ZDHHC13	0.466541883	8.752499791	4.836090924	1.19E-05	0.000258828	3.002745693
LOC101928495	0.270260048	2.171323429	4.833632433	1.20E-05	0.000260708	2.994543747
FAM159A	0.420407739	5.307670997	4.833400016	1.20E-05	0.000260708	2.993768445
KIR2DS1	0.255126599	3.788898035	4.832930505	1.20E-05	0.000260858	2.99220228
AK7	0.374083389	4.610170341	4.830564457	1.21E-05	0.000262735	2.984310631
FBXO39	0.314433083	3.199521827	4.828837993	1.22E-05	0.000263621	2.97855314
RHOQ	0.289583026	8.611063683	4.828752018	1.22E-05	0.000263621	2.978266447
YTHDC1	0.262712985	8.015102303	4.828534788	1.22E-05	0.000263621	2.97754208
FOXN3-AS2	0.273060007	2.769259553	4.828154992	1.22E-05	0.000263621	2.976275649
MSANTD3	0.254787012	9.458390363	4.828077678	1.22E-05	0.000263621	2.976017852
MYL12B	0.400416957	10.18213052	4.827399663	1.23E-05	0.000263754	2.973757118
SPATA19	0.266087896	3.459032762	4.827327684	1.23E-05	0.000263754	2.973517123
DRAM2	0.33469525	10.81958199	4.825397589	1.24E-05	0.000265222	2.967082215
OR2F1	0.324573693	2.909034675	4.825128163	1.24E-05	0.000265222	2.966184028
LOC152586	0.217207927	1.795155693	4.823751671	1.24E-05	0.000266215	2.961595509
HMMR-AS1	0.331377995	2.70038322	4.822597832	1.25E-05	0.000267005	2.957749574
ALDOAP2	0.616585744	4.469922382	4.820915403	1.25E-05	0.000267826	2.952142382
LOC100128239	0.711483448	4.396886094	4.820601814	1.26E-05	0.000267826	2.951097333
C11orf30	0.286264595	7.049498628	4.820587254	1.26E-05	0.000267826	2.951048813
CCDC93	0.306064861	8.665958383	4.820462332	1.26E-05	0.000267826	2.950632515
EPM2A	0.365976981	6.504914017	4.819936812	1.26E-05	0.000267826	2.948881275
BBS1	0.215521693	6.954650253	4.81983641	1.26E-05	0.000267826	2.948546703
LINC00619	0.584726102	2.965392043	4.81961494	1.26E-05	0.000267826	2.947808704
SLC25A27	0.41066408	8.727335815	4.818493735	1.27E-05	0.000268592	2.944072742
MZB1	0.923869868	4.728290524	4.814658249	1.28E-05	0.000271913	2.931294995
BROX	0.377779514	7.792986525	4.813065725	1.29E-05	0.000273139	2.925990696
AGXT2	0.365000396	2.873883701	4.812756873	1.29E-05	0.000273149	2.924962064
KPNA4	0.27162789	7.433985141	4.810938991	1.30E-05	0.000274595	2.918908105
PELP1	0.53786179	9.458473871	4.809314721	1.31E-05	0.000275863	2.913499644
KIAA2026	0.329500942	6.661670645	4.808541152	1.31E-05	0.000276127	2.910924075
LOC101927839	-0.360414048	3.832886958	-4.808445342	1.31E-05	0.000276127	2.910605088
FAM91A1	0.282503539	7.440345304	4.807991308	1.31E-05	0.000276279	2.909093481
RAF1	0.346095189	8.773733961	4.806358568	1.32E-05	0.000277564	2.903658076
LOC253805	0.376872306	3.225610639	4.806009801	1.32E-05	0.000277615	2.902497119
C4orf32	0.413700125	6.113810304	4.805072642	1.33E-05	0.000278234	2.899377708
TPTEP1	0.43350428	3.524667121	4.803614962	1.33E-05	0.000279358	2.894526155
IL1A	0.55072467	3.666134667	4.802704256	1.34E-05	0.000279956	2.89149536
ACHE	0.480214587	4.914352573	4.800192573	1.35E-05	0.000282118	2.883137705
NLRP4	-0.34317293	3.442465034	-4.795778068	1.37E-05	0.00028618	2.868452394
SPATS2L	0.547588908	5.498402111	4.794226156	1.38E-05	0.000287432	2.86329101
GTF2F2	0.429284995	8.243134278	4.793787139	1.38E-05	0.000287576	2.861831033
CDX4	-0.356637802	4.851884532	-4.79051163	1.39E-05	0.000290418	2.850939733
CAPN1	0.461235421	8.405838012	4.790308426	1.40E-05	0.000290418	2.850264159
SLC30A7	0.302411933	8.622355165	4.790071795	1.40E-05	0.000290418	2.849477466
SENP5	0.362604093	7.371444279	4.789358881	1.40E-05	0.000290841	2.847107436
LOC102724870	0.169567377	12.50121019	4.78682988	1.41E-05	0.000293105	2.83870103
LINC00556	0.268941219	2.233255249	4.786509116	1.41E-05	0.000293134	2.837634932
FSHR	0.291739133	2.198513236	4.784962781	1.42E-05	0.000294412	2.832495873
LIMS2	0.42491169	6.189950686	4.781956294	1.44E-05	0.000297195	2.82250599
CARD8	0.4000244	7.813450355	4.778764578	1.45E-05	0.000300197	2.81190325
RSU1	0.363695308	5.896219275	4.776082084	1.47E-05	0.00030268	2.802994215
YME1L1	0.225603575	4.373727783	4.775805502	1.47E-05	0.00030268	2.802075749
RALGAPB	0.301730039	9.080018365	4.773245233	1.48E-05	0.000305069	2.793574617
LOC101928211	0.247297532	2.128598276	4.771951417	1.49E-05	0.000305546	2.789279286
LOC100287877	0.346761006	3.293738651	4.771424884	1.49E-05	0.000305546	2.787531381
PRL	0.70010592	2.793249231	4.771370908	1.49E-05	0.000305546	2.787352205
RTP1	0.251000771	2.797951186	4.77106476	1.49E-05	0.000305546	2.78633594
RRN3P3	0.511265919	5.584536885	4.770905722	1.49E-05	0.000305546	2.785808017
SKIV2L2	0.268931871	7.81888215	4.770832996	1.49E-05	0.000305546	2.785566609
PSMB8-AS1	0.674375256	6.131664642	4.770766085	1.49E-05	0.000305546	2.785344502
KRT10	0.253103755	10.32965371	4.77024276	1.50E-05	0.000305794	2.783607414
C4orf33	0.372907961	4.541562036	4.769028904	1.50E-05	0.000306776	2.779578501
TOB2	0.287187417	6.951671677	4.767665869	1.51E-05	0.00030792	2.775054918
ITM2B	0.225465569	11.7791582	4.76685409	1.51E-05	0.000308479	2.772361056
OR8B8	0.293544055	3.843720119	4.765154388	1.52E-05	0.000309991	2.76672122
IBTK	0.289184749	6.675227164	4.764773681	1.52E-05	0.000310092	2.765458088
ARPC5	0.392027902	7.512288657	4.764355175	1.53E-05	0.000310233	2.764069593
LOC54944	0.4013306	4.285935894	4.763999754	1.53E-05	0.000310307	2.762890433
LINC00652	0.286793079	3.237667998	4.760755996	1.55E-05	0.000313466	2.752130366
ATP2B3	0.373535221	4.65379099	4.760500492	1.55E-05	0.000313466	2.751282938
LINC00290	-0.679142045	3.838172658	-4.759191339	1.55E-05	0.000314578	2.746941156
ATP2C1	0.320847598	9.95873521	4.75853892	1.56E-05	0.000314978	2.744777593
LOC101928327	0.366125432	4.143142328	4.75694115	1.57E-05	0.000316411	2.739479521
C7orf71	0.446155388	3.016846295	4.753827199	1.58E-05	0.000319523	2.729155896
LOC100133315	0.345561378	7.301765534	4.752339931	1.59E-05	0.000320855	2.724226106
PRB4	0.330073328	5.795908562	4.751439926	1.60E-05	0.000321538	2.721243183
PNMA1	0.415061131	11.86433207	4.750502536	1.60E-05	0.000322265	2.718136586
LINC00309	-0.271680073	2.540384665	-4.748693431	1.61E-05	0.000323969	2.712141716
RAB4B	0.447533236	3.223385163	4.744496484	1.64E-05	0.000327982	2.698237611
RSBN1L	0.320721279	8.006629818	4.744306745	1.64E-05	0.000327982	2.697609135
RNF44	0.447844169	8.209888062	4.744282712	1.64E-05	0.000327982	2.697529533
CYP24A1	0.294628997	2.149013917	4.742859522	1.64E-05	0.000329277	2.692815799
IREB2	0.445258197	6.533019919	4.742548477	1.65E-05	0.000329295	2.691785663
EMB	0.600976015	7.301016029	4.742062322	1.65E-05	0.000329295	2.690175638
DRD2	0.309948472	5.098133829	4.741947156	1.65E-05	0.000329295	2.689794247
ZNF664	0.371499551	7.137691952	4.741713046	1.65E-05	0.000329295	2.689018964
MYL6	0.246021872	11.697295	4.741344787	1.65E-05	0.000329394	2.687799463
TPM4	0.487338452	8.042585324	4.739748543	1.66E-05	0.000330894	2.68251387
TAS2R14	0.508616976	6.507677417	4.738334771	1.67E-05	0.000332097	2.677833066
ADPRHL2	0.398232272	11.14934059	4.738136108	1.67E-05	0.000332097	2.677175365
PIGL	0.283730072	6.650787382	4.736332097	1.68E-05	0.000333849	2.671203424
LOC101927380	0.769628802	3.527031094	4.735848516	1.69E-05	0.000334083	2.669602743
WDR11	0.499175745	8.27617511	4.735427697	1.69E-05	0.000334246	2.668209859
EPG5	0.339383655	5.934941546	4.734697417	1.69E-05	0.000334766	2.665792796
PLEKHA8	0.32602889	5.053866568	4.733423722	1.70E-05	0.000335917	2.661577497
KRT74	0.261465576	4.737104523	4.732558317	1.70E-05	0.000336598	2.658713687
RHOB	0.220519131	5.368153106	4.728824761	1.73E-05	0.000340638	2.6463609
BPIFB2	0.367269675	4.26833683	4.727552415	1.73E-05	0.000341808	2.642152108
SLC12A4	0.266451502	5.122099242	4.726458564	1.74E-05	0.000342731	2.638534112
ZC3H8	0.430719233	7.706270031	4.726214281	1.74E-05	0.000342731	2.637726171
TMEM176B	0.495503883	8.190926106	4.724958885	1.75E-05	0.000343889	2.633574341
GAB2	0.525946793	8.020054478	4.72268629	1.76E-05	0.000346265	2.626059544
ANKRD33B	0.509310395	5.225591333	4.721105783	1.77E-05	0.000347537	2.62083411
PDPR	0.480966097	7.500001693	4.721068088	1.77E-05	0.000347537	2.620709491
MAP3K13	0.305288885	6.357676426	4.720790235	1.78E-05	0.000347538	2.619790935
MYNN /// RP11-362K14.5	0.349595405	6.230396826	4.719852531	1.78E-05	0.000348326	2.616691126
CYLD	0.360895244	7.828811872	4.719555244	1.78E-05	0.000348326	2.615708424
BIK	0.721892613	7.534337801	4.719137427	1.79E-05	0.000348326	2.614327341
CCDC82	0.324643211	6.093233902	4.718830441	1.79E-05	0.000348326	2.613312637
GRIN2B	0.234411356	3.021939669	4.71875067	1.79E-05	0.000348326	2.613048969
CTBS	0.474037728	8.86264683	4.717089521	1.80E-05	0.000349995	2.607558735
GAGE1	0.599613291	4.131364253	4.715667727	1.81E-05	0.000351382	2.602860191
RBM17	0.178460354	8.715328589	4.715090032	1.81E-05	0.000351748	2.600951268
TMPRSS11B	0.23041368	2.168638379	4.713549582	1.82E-05	0.000353287	2.595861483
E2F2	0.355926512	4.608742108	4.712833543	1.82E-05	0.000353706	2.593495848
TMEM154	1.104490193	4.307557027	4.712656834	1.83E-05	0.000353706	2.592912063
COA1	0.319143835	6.297095459	4.71053291	1.84E-05	0.000355969	2.585896027
LINC00588	0.23598967	2.484242002	4.708653111	1.85E-05	0.000357946	2.579687459
GLMN	0.408888415	9.483000237	4.706536559	1.86E-05	0.000360227	2.572698116
SSBP1	0.356943101	7.78062036	4.702513099	1.89E-05	0.000364667	2.559415147
ATR	0.300166045	8.581802561	4.702436178	1.89E-05	0.000364667	2.559161245
TSC22D1-AS1	0.462697236	5.33923307	4.701718764	1.90E-05	0.000365226	2.556793279
LOC102723645	0.373929413	2.6191962	4.701044079	1.90E-05	0.000365407	2.554566475
ZNF705G	0.528378124	2.681570077	4.700957204	1.90E-05	0.000365407	2.554279752
CCT8	0.352747379	7.674613563	4.700756685	1.90E-05	0.000365407	2.553617967
FAM47B	0.279536512	2.511886225	4.699684298	1.91E-05	0.000366415	2.550078897
EWSR1	0.379638401	7.858237871	4.699388084	1.91E-05	0.000366446	2.549101392
SALL3	0.268034011	2.818369824	4.697194397	1.93E-05	0.000368881	2.541862999
ELK1	0.22880671	5.580604478	4.695826639	1.93E-05	0.000370277	2.53735056
GRM2	0.454110875	4.490101726	4.69508769	1.94E-05	0.000370873	2.534912876
LOC100130815	0.309240786	2.851023637	4.691718696	1.96E-05	0.000374521	2.523800981
DOCK6	0.340045452	5.697598195	4.69170479	1.96E-05	0.000374521	2.52375512
C1orf177	0.391700019	4.574648038	4.690978995	1.97E-05	0.000374884	2.521361663
HERC1	0.249002027	5.755839192	4.690881673	1.97E-05	0.000374884	2.521040734
ABHD2	0.318783427	8.367372992	4.689910532	1.97E-05	0.000375709	2.517838452
C17orf85	0.245291905	8.966126225	4.689703616	1.98E-05	0.000375709	2.517156193
MARK3	0.450142476	8.410560674	4.689133715	1.98E-05	0.00037595	2.515277132
TMEM30A	0.354108132	10.08472446	4.688978019	1.98E-05	0.00037595	2.514763793
NACAP1	0.214618353	9.98807785	4.6884238	1.98E-05	0.000376319	2.51293655
CHTOP	0.18128336	10.0385543	4.685630966	2.00E-05	0.000379603	2.503729978
NKAIN2	-0.33336763	2.873057711	-4.683773748	2.02E-05	0.000381685	2.497608873
FLJ34503	0.370881684	2.499709691	4.683505276	2.02E-05	0.000381685	2.496724112
SNX29P2	0.309200871	4.019043121	4.681579453	2.03E-05	0.000383572	2.490378064
KIF9	0.317651904	7.521125294	4.681535462	2.03E-05	0.000383572	2.490233114
TBX5	0.279612429	4.039752752	4.681224538	2.03E-05	0.000383629	2.489208646
LOC101928537	0.370947374	3.20157105	4.679902807	2.04E-05	0.000385023	2.484853963
CAMSAP1	0.291258798	6.516577585	4.677858492	2.06E-05	0.000387385	2.478119562
SHOX	0.536953411	2.827269903	4.676880821	2.07E-05	0.000388333	2.474899325
SLC12A6	0.416637444	6.786889873	4.676217847	2.07E-05	0.000388862	2.472715786
PYGB	0.339322122	5.542805591	4.674866251	2.08E-05	0.000390316	2.46826462
ELMOD2	0.534207622	6.666730676	4.672109138	2.10E-05	0.000393674	2.459186307
LINC00636	0.307104883	3.787074079	4.671575479	2.10E-05	0.000394036	2.457429384
IKZF4	0.411497634	7.038512141	4.667679935	2.13E-05	0.000398985	2.444606831
RAB2B	0.454914217	10.2195835	4.666627607	2.14E-05	0.000400065	2.441143732
SLC12A2	0.944693602	7.762643992	4.665476637	2.15E-05	0.000401284	2.437356372
LOC101928476	0.301016747	2.136478582	4.665077729	2.15E-05	0.000401468	2.436043818
PTP4A3	0.846568302	7.723842673	4.664530147	2.15E-05	0.000401791	2.434242151
CD4	0.535140324	4.574836697	4.664313363	2.16E-05	0.000401791	2.433528905
ZNF484	0.507464907	4.450253885	4.662929804	2.17E-05	0.000403339	2.428977147
SPACA7	0.288496369	2.529324034	4.662303634	2.17E-05	0.000403841	2.426917293
CCDC88C	0.484420311	5.927489803	4.661260709	2.18E-05	0.000404775	2.423486732
CCDC155	0.580080137	3.14865733	4.66084221	2.18E-05	0.000404775	2.422110221
CDC20B	0.192960611	2.84755207	4.660838598	2.18E-05	0.000404775	2.422098342
KCNN4	0.628390514	5.434712951	4.660489622	2.18E-05	0.000404894	2.420950541
LOC100507654	0.306061903	4.485760235	4.659239444	2.19E-05	0.000406269	2.416838928
CYTH4	0.348581222	4.559086736	4.65873456	2.20E-05	0.000406524	2.41517858
SORCS2	0.479516006	6.110240186	4.658530444	2.20E-05	0.000406524	2.414507352
TIPRL	0.47876176	7.652010461	4.656854938	2.21E-05	0.000408502	2.408997948
LRP10	0.346057418	7.835315407	4.65488289	2.23E-05	0.000410908	2.402514481
CSF2	0.29111256	3.926273934	4.653794029	2.24E-05	0.000412077	2.398935127
RCOR1	0.263517891	7.923571436	4.65246365	2.25E-05	0.000413591	2.394562304
XXYLT1	0.491118359	7.513264378	4.652036412	2.25E-05	0.000413826	2.393158123
NOTCH4	0.507981951	6.377051288	4.651737676	2.25E-05	0.000413879	2.392176315
PTPRE	0.579540208	4.701914892	4.6505685	2.26E-05	0.000415171	2.388334013
LINC01343	0.291532416	4.375244277	4.64984784	2.27E-05	0.000415723	2.385965877
C9orf57	0.271327854	2.411864694	4.649658787	2.27E-05	0.000415723	2.38534466
MKL2	0.475094478	7.282433604	4.647833588	2.28E-05	0.000417823	2.379347706
SPTBN5	0.788484236	5.825165151	4.647669883	2.28E-05	0.000417823	2.378809878
LOC101928781	0.233696863	2.521932017	4.646505936	2.29E-05	0.000418835	2.374986115
KCNH5	0.217948352	3.287592822	4.646444401	2.29E-05	0.000418835	2.374783972
C15orf54	0.544614315	3.200177028	4.645059623	2.30E-05	0.000420456	2.370235275
LOC728073	0.446477635	4.027395312	4.644439902	2.31E-05	0.000420622	2.368199802
SOGA1	0.253328625	5.283168325	4.644424949	2.31E-05	0.000420622	2.368150689
TTYH3	0.636890689	6.712080371	4.643409697	2.32E-05	0.000421351	2.36481634
LOC101929488	0.354154243	3.928684214	4.643402078	2.32E-05	0.000421351	2.364791319
SLC25A47	-0.309332795	4.988174131	-4.642989944	2.32E-05	0.000421551	2.36343785
GPRC6A	0.311676059	3.23694403	4.642746159	2.32E-05	0.000421551	2.36263727
CASKIN2	0.434158565	6.917708778	4.642075622	2.33E-05	0.000422148	2.360435345
CYP19A1	0.248984673	3.152960523	4.641579441	2.33E-05	0.000422493	2.358806055
WDHD1	0.556014897	5.498202845	4.639177831	2.35E-05	0.000425444	2.350920994
MATK	0.314146795	5.627901628	4.639033368	2.35E-05	0.000425444	2.350446741
CDK2AP1	0.198097531	12.46398006	4.638777525	2.35E-05	0.000425444	2.349606855
FYCO1	0.310068921	7.21171878	4.637110359	2.37E-05	0.000427507	2.344134319
ASXL2	0.283894677	6.94156644	4.635803179	2.38E-05	0.000429049	2.339844013
TRIM14	0.297191768	6.384088551	4.635063616	2.38E-05	0.000429524	2.337416906
BCAP29	0.314237762	7.782052823	4.634967185	2.38E-05	0.000429524	2.33710045
CCAR1	0.297801462	9.141095109	4.634342907	2.39E-05	0.000429684	2.335051827
CDC6	0.366908273	2.839952847	4.634208447	2.39E-05	0.000429684	2.334610597
FBN2	0.428622274	2.972144403	4.634089532	2.39E-05	0.000429684	2.334220387
LINC01103	0.272283936	2.61719848	4.6331886	2.40E-05	0.000430568	2.331264161
ATP1A4	0.183489517	3.12654515	4.632951987	2.40E-05	0.000430568	2.330487805
ITGAV	0.420468931	11.28239585	4.632723617	2.40E-05	0.000430568	2.329738506
LOC100506667	0.427269773	2.588721774	4.631043023	2.42E-05	0.000432677	2.324224839
ETNK1	0.454589162	7.599498237	4.630155102	2.42E-05	0.0004333	2.321312089
ENOX2	0.291577987	6.594743004	4.63011367	2.42E-05	0.0004333	2.321176182
HEATR4	0.576262308	4.841967773	4.628381497	2.44E-05	0.000435501	2.315494615
KNOP1	0.344669995	6.972073451	4.627856806	2.44E-05	0.000435904	2.313773786
LOC100133461	0.381418322	5.17768848	4.626688418	2.45E-05	0.000437273	2.309942116
EYS	0.702236283	4.192853394	4.623398875	2.48E-05	0.000441846	2.299156356
HIBCH	0.304930579	9.859571798	4.621319454	2.50E-05	0.000443774	2.29233997
TTLL4	0.326629465	6.540949281	4.621268373	2.50E-05	0.000443774	2.29217254
SMARCD3	0.41546992	7.307343936	4.62113958	2.50E-05	0.000443774	2.291750399
ZBTB32	0.300524209	4.674389711	4.621114141	2.50E-05	0.000443774	2.291667016
NDFIP2	0.416809895	7.556512351	4.620443344	2.51E-05	0.000444409	2.28946844
C2CD3	0.296465153	6.05500998	4.620177304	2.51E-05	0.000444429	2.288596512
TM2D3	0.250836291	12.38770817	4.618055891	2.53E-05	0.000447284	2.281644481
LOC100293211	0.347697478	2.825417838	4.617154422	2.53E-05	0.00044828	2.278690694
STXBP5	0.407866318	8.80382805	4.615712854	2.55E-05	0.000449808	2.273967696
SPINK6	0.353890271	3.516821277	4.615656424	2.55E-05	0.000449808	2.273782824
RAP1B	0.235195596	12.43295741	4.613951152	2.56E-05	0.000451644	2.268196665
LOC100505835	0.295240816	3.72944859	4.613347454	2.57E-05	0.000451644	2.266219266
CST11	0.243683722	3.692450255	4.613244507	2.57E-05	0.000451644	2.265882073
RAD51B	0.339990132	4.217574972	4.6132358	2.57E-05	0.000451644	2.265853557
BGLT3	0.335394839	5.107742636	4.612962549	2.57E-05	0.000451644	2.264958572
LOC102725345	-0.237446	5.585608873	-4.612959068	2.57E-05	0.000451644	2.264947172
STXBP4	0.590177047	5.525165491	4.611942634	2.58E-05	0.00045283	2.261618218
LOC101929478	0.293732945	2.880139296	4.610870542	2.59E-05	0.000454106	2.258107306
RABGAP1L	0.296862215	7.641281678	4.60999514	2.60E-05	0.000455079	2.255240769
LOC101927616	0.243216986	1.998476141	4.60872685	2.61E-05	0.000456668	2.251088104
TRIM15	0.266182617	4.202131375	4.608216837	2.61E-05	0.000457075	2.249418339
PCBP2	0.266349573	8.190166594	4.607451378	2.62E-05	0.000457508	2.2469124
PLK1	0.424426176	4.869180788	4.607441452	2.62E-05	0.000457508	2.246879904
SLC9A1	0.318156289	5.78910687	4.607183537	2.62E-05	0.000457522	2.24603559
MSMO1	0.405598307	11.39693936	4.606211703	2.63E-05	0.000458655	2.242854345
MUC12	-0.247484232	3.38315798	-4.60075445	2.68E-05	0.000466903	2.224995502
ZNF292	0.266948969	7.101045836	4.598458477	2.70E-05	0.000470184	2.21748456
LOC1720	0.247761512	2.098697425	4.597291636	2.71E-05	0.000471378	2.213668005
CIRBP-AS1	0.306233267	4.348980892	4.597220182	2.71E-05	0.000471378	2.213434302
RGL4	0.342566268	5.170909943	4.595720105	2.73E-05	0.000473401	2.208528407
BMP8A	0.435817654	5.469860965	4.595387369	2.73E-05	0.000473538	2.207440306
ARRB2	0.401050808	6.961087634	4.594849231	2.74E-05	0.000474009	2.205680579
XPR1	0.448491669	8.211472021	4.593567147	2.75E-05	0.000475392	2.201488473
HAVCR2	0.548710941	4.649591068	4.593502563	2.75E-05	0.000475392	2.201277312
MOGAT2	0.317657996	3.31483345	4.592040131	2.76E-05	0.000477371	2.19649613
IPPK	0.352936294	7.926235503	4.588540077	2.80E-05	0.000482709	2.185055853
SNORD8	0.909345777	4.683286981	4.585187053	2.83E-05	0.000487657	2.174099565
LINC00460	0.327145691	2.589534645	4.585062544	2.83E-05	0.000487657	2.173692787
DUSP21	0.265873653	2.766606278	4.583724668	2.84E-05	0.000489479	2.169322147
CD2AP	0.262806632	8.092112395	4.583428714	2.85E-05	0.000489562	2.168355382
OTX2	0.256067591	2.663138478	4.581930165	2.86E-05	0.000491661	2.163460614
SPATA22	0.521620337	2.379352113	4.579498727	2.88E-05	0.000495346	2.155520134
ARHGEF7	0.39635369	6.336455605	4.579129604	2.89E-05	0.000495555	2.154314824
KCNK15	0.37338428	3.414752808	4.578636934	2.89E-05	0.000495973	2.152706153
MMP9	0.701967711	5.366075693	4.577988841	2.90E-05	0.000496656	2.150590105
TAS2R19	0.558625702	2.699811609	4.57756487	2.90E-05	0.000496959	2.149205892
KRTAP1-3	0.251929735	3.570860914	4.576765523	2.91E-05	0.000497021	2.146596269
BZW2	0.335064694	11.27489677	4.576728243	2.91E-05	0.000497021	2.146474566
MCMBP	0.382637062	6.846578736	4.576557905	2.91E-05	0.000497021	2.145918489
EPHA3	0.743714121	5.040464842	4.57654963	2.91E-05	0.000497021	2.145891476
LINC00174	0.34035599	4.051786963	4.573960873	2.94E-05	0.000501016	2.137441451
ZNF674	0.321923166	1.996826136	4.57351477	2.94E-05	0.000501316	2.135985518
MAGEA11	0.296401053	2.488311144	4.573297842	2.95E-05	0.000501316	2.135277558
DAOA	0.210374263	3.05930311	4.572309921	2.96E-05	0.000502592	2.132053589
FCAMR	0.280363479	2.610950408	4.571903857	2.96E-05	0.000502866	2.130728525
TARS	0.356502035	8.086636141	4.571472577	2.96E-05	0.000502866	2.129321236
POMZP3	-0.920164617	8.56435906	-4.571420072	2.96E-05	0.000502866	2.129149912
ZMPSTE24	0.212172276	11.6854045	4.571111425	2.97E-05	0.000502979	2.128142818
KIRREL3-AS3	0.252879773	2.483718466	4.570587714	2.97E-05	0.000503193	2.126434052
WDR16	0.421060915	4.700194989	4.570502029	2.97E-05	0.000503193	2.126154486
PTPN22	0.701245185	3.121399214	4.569074901	2.99E-05	0.000505232	2.121498499
LOC285692	0.244093774	3.251264862	4.568768617	2.99E-05	0.000505343	2.120499331
LOC101927752	0.398508322	7.754506431	4.567273579	3.01E-05	0.000507119	2.115622582
TRPM8	0.362409681	3.861599439	4.567256661	3.01E-05	0.000507119	2.115567401
PGLYRP4	0.355191127	3.146959025	4.56626446	3.02E-05	0.000508059	2.112331258
FLJ33360	1.166068227	4.014824703	4.56623112	3.02E-05	0.000508059	2.112222522
TMEM19	0.396875286	6.723250701	4.564453243	3.04E-05	0.00051073	2.106424597
PTBP1	0.235375234	7.716519501	4.564114794	3.04E-05	0.0005109	2.105320971
GOLGA4	0.475671985	8.824586492	4.560806524	3.07E-05	0.000516274	2.09453507
CCNT2	0.304104619	8.149635294	4.558873161	3.09E-05	0.000519263	2.088233283
SLC7A10	-0.431769699	4.498280099	-4.558371112	3.10E-05	0.000519726	2.08659704
CCNJ	0.310049537	7.055013828	4.558100152	3.10E-05	0.00051978	2.08571398
PTRH1	0.31743879	5.9598097	4.556309204	3.12E-05	0.000522536	2.079877816
DPY19L3	0.245608475	10.00692442	4.555615379	3.13E-05	0.000523345	2.077617112
LOC101928231	0.310353575	3.207950858	4.55519293	3.13E-05	0.000523672	2.076240705
PCDHGC4	0.280299315	3.013575722	4.554045667	3.15E-05	0.000525294	2.072503017
NOS1AP	0.303517459	4.416614916	4.55292221	3.16E-05	0.00052688	2.068843273
CIDEB	0.38311517	7.803024349	4.550838157	3.18E-05	0.000530203	2.062055328
TP53TG1	0.340347372	9.565250058	4.550165001	3.19E-05	0.000530988	2.059863078
PON2	0.422427619	8.877155794	4.549756297	3.19E-05	0.000531295	2.058532133
TRIM31	0.319135745	4.49088386	4.549408474	3.20E-05	0.000531493	2.057399483
CNTNAP1	0.572432524	7.103878605	4.548943233	3.20E-05	0.000531815	2.055884532
ZNF207	0.349887754	8.199486255	4.548596294	3.20E-05	0.000531815	2.054754848
LINC00858	-0.329966509	4.43306745	-4.548515525	3.20E-05	0.000531815	2.054491858
KIAA0753	-0.432893235	9.009932246	-4.546542606	3.23E-05	0.00053474	2.048068489
DDA1	0.278717825	6.926259602	4.546430064	3.23E-05	0.00053474	2.047702115
DHRS2	0.638842147	10.2206365	4.544825757	3.25E-05	0.000537236	2.04247979
BC033323 /// CEP290	0.35736051	7.604732222	4.543925639	3.26E-05	0.00053845	2.039550074
KLHL8	0.389210991	7.296441185	4.54324672	3.26E-05	0.00053926	2.037340485
BACH1	0.386199414	5.143534831	4.542468808	3.27E-05	0.000540254	2.034808888
NOTUM	0.413441346	5.546533562	4.54058906	3.29E-05	0.000542972	2.028692294
B3GNT5	0.650259545	6.780113023	4.540521968	3.29E-05	0.000542972	2.028474001
OVOL2	0.603836702	6.54488497	4.539733884	3.30E-05	0.000543992	2.025909955
LOC729866	-0.313645077	2.488366607	-4.538599128	3.32E-05	0.000545245	2.02221834
PIK3CG	0.776558503	3.871809521	4.53858584	3.32E-05	0.000545245	2.022175114
GK5	0.406067374	5.884343362	4.537768544	3.32E-05	0.000546072	2.019516516
LINC01242	0.258793559	2.228751171	4.537668739	3.33E-05	0.000546072	2.019191869
TMEM190	0.451151582	5.782150982	4.53728503	3.33E-05	0.000546153	2.017943779
HNRNPK	0.148624652	12.97850934	4.537069107	3.33E-05	0.000546153	2.017241463
C16orf86	0.313883134	6.27864147	4.536918565	3.33E-05	0.000546153	2.016751815
SCGB2A1	0.686742198	12.27624739	4.535113651	3.35E-05	0.000549079	2.010881763
PIH1D3	-0.364619361	2.933214505	-4.534489858	3.36E-05	0.000549807	2.008853256
C1QTNF1-AS1	0.275707241	4.004676453	4.533949281	3.37E-05	0.000550379	2.007095456
GFM1	0.300330461	6.745119405	4.533523398	3.37E-05	0.000550738	2.005710671
TTC21A	0.419148159	6.175240001	4.533260958	3.38E-05	0.00055079	2.004857357
OMA1	0.433745239	10.22772928	4.532508504	3.38E-05	0.000550979	2.002410901
PBDC1	0.371219767	8.311518391	4.532468055	3.38E-05	0.000550979	2.002279394
DERL1	0.29391458	8.861881943	4.532458267	3.39E-05	0.000550979	2.002247572
C1RL	0.446775575	6.885351346	4.532139978	3.39E-05	0.000551137	2.001212773
LOC101928132	0.303216819	2.449078794	4.530912357	3.40E-05	0.000552836	1.997221916
SLC34A1	0.286865737	3.778117605	4.530768644	3.40E-05	0.000552836	1.996754752
TNFRSF19	0.448599848	6.49257721	4.529191265	3.42E-05	0.000554974	1.991627617
C5orf28	0.475364055	5.567833708	4.528964445	3.43E-05	0.000554974	1.990890422
MAX	0.235492149	8.033040893	4.528928586	3.43E-05	0.000554974	1.990773876
CAST	0.395309253	8.531908027	4.528702625	3.43E-05	0.000554974	1.990039492
LILRB1	0.657867513	5.364942968	4.526721018	3.45E-05	0.000558286	1.983599827
LCNL1	0.30522503	4.87831947	4.526456503	3.45E-05	0.000558347	1.98274032
BARHL1	0.393770633	5.900586686	4.52621208	3.46E-05	0.00055837	1.981946118
STX16	0.385000557	7.363417752	4.524996565	3.47E-05	0.000559838	1.977996825
SENP7	0.558571902	6.474083866	4.524976445	3.47E-05	0.000559838	1.977931458
MIR5188	0.28438274	2.243294986	4.524175826	3.48E-05	0.000560698	1.975330444
LOC648987	0.430231124	5.469436063	4.524061915	3.48E-05	0.000560698	1.97496039
GABRD	0.458214552	4.785655889	4.522119418	3.51E-05	0.00056397	1.968650584
POLD3	0.435893199	7.331401346	4.517249575	3.56E-05	0.000572934	1.952837001
ZNF557	0.511707187	5.688446305	4.514499738	3.60E-05	0.000577859	1.943910837
TNNI3K	0.58560761	7.040291178	4.512942939	3.62E-05	0.000580469	1.938858392
MAP4K5	0.421142525	8.373726693	4.512187303	3.63E-05	0.000581505	1.93640632
LRRC31	0.211386453	2.072236268	4.510879008	3.64E-05	0.000583411	1.932161256
KIAA1430	0.316049366	6.37499628	4.510763026	3.64E-05	0.000583411	1.931784954
LOC100130700	0.342328531	4.43874251	4.506705102	3.69E-05	0.000591045	1.918621618
MGC15705	0.532340016	3.550017809	4.506115939	3.70E-05	0.000591555	1.916710881
PLXNB2	0.381507827	7.004869921	4.505990839	3.70E-05	0.000591555	1.916305181
ALX4	0.316308421	5.278274918	4.504883719	3.72E-05	0.00059332	1.91271497
NFKB2	0.251658488	4.419853166	4.504337074	3.72E-05	0.000593575	1.910942434
TOM1L2	0.261626638	6.803703847	4.504298201	3.73E-05	0.000593575	1.910816388
GPR56	0.337352006	8.993626537	4.501512377	3.76E-05	0.000598749	1.901784611
FGF13-AS1	0.224132222	2.304006742	4.498560483	3.80E-05	0.000604308	1.892217068
FOXK1	0.20996256	6.8747268	4.498242588	3.80E-05	0.00060449	1.891186886
KRAS	0.290664197	7.247194199	4.497869233	3.81E-05	0.000604786	1.889977015
PML	0.205095346	5.488801052	4.49667153	3.82E-05	0.00060639	1.886096108
LINC01398	0.308783563	3.19488918	4.496431611	3.83E-05	0.00060639	1.885318756
PCDH12	0.803197563	8.344119144	4.496402983	3.83E-05	0.00060639	1.885225999
PPA2	0.352174315	7.983150109	4.496135712	3.83E-05	0.000606471	1.884360048
CYP39A1	0.651342303	6.815544178	4.495587014	3.84E-05	0.000607131	1.882582348
MYO9A	0.378441238	7.990044096	4.493951071	3.86E-05	0.000610038	1.877282696
CHRM5	0.28637643	2.812401753	4.493396841	3.87E-05	0.000610714	1.875487451
LOC102723757	0.430518335	3.07648349	4.492461603	3.88E-05	0.000612182	1.872458276
CASP2	0.193804715	5.363638774	4.491109732	3.90E-05	0.000614521	1.86808014
UPF3B	0.263295955	7.43428091	4.489119199	3.92E-05	0.000618207	1.861634691
RAD9B	0.461652503	2.772576307	4.488160526	3.93E-05	0.000619567	1.858530903
LIPJ	0.330116169	2.94359803	4.488017083	3.94E-05	0.000619567	1.858066516
ZDHHC2	0.276492214	8.905543021	4.486023346	3.96E-05	0.00062329	1.851612627
ATF7IP	0.310949618	8.057040468	4.485770173	3.97E-05	0.000623346	1.850793176
TAF5	0.33280775	9.364150816	4.484206758	3.99E-05	0.000626178	1.845733272
DNM1P46	0.240889384	4.68469501	4.483946632	3.99E-05	0.000626249	1.844891465
TP63	0.155925289	2.925020029	4.483530531	4.00E-05	0.000626653	1.843544941
CTDSPL2	0.23323745	7.559937438	4.482986817	4.00E-05	0.000627328	1.841785537
LCOR	0.325278158	10.27719402	4.481900696	4.02E-05	0.000628737	1.83827124
KIAA1755	0.561140991	4.58721301	4.481873494	4.02E-05	0.000628737	1.838183226
SNORA68	0.881095675	4.268539378	4.481367818	4.03E-05	0.000629334	1.836547171
CPEB2	0.380592854	6.263843095	4.479424704	4.05E-05	0.000633008	1.830261204
SLC25A40	0.465029675	6.329391561	4.474361279	4.12E-05	0.00064341	1.813886634
DLK2	0.386983507	5.463468837	4.474162986	4.13E-05	0.00064341	1.81324554
DCUN1D1	0.316486053	6.991584942	4.473410797	4.14E-05	0.00064456	1.81081378
GJA10	0.275950598	2.833091221	4.472269079	4.15E-05	0.000646374	1.80712305
CD59	0.296779848	10.99274261	4.47203488	4.16E-05	0.000646374	1.806366027
CPAMD8	0.49469394	4.417851069	4.471906811	4.16E-05	0.000646374	1.805952067
FAAH2	0.410912812	9.205792704	4.468022626	4.21E-05	0.000653965	1.793399543
TTF2	0.449355871	4.231650969	4.468009747	4.21E-05	0.000653965	1.79335793
SENP1	0.296925405	7.366885991	4.467694398	4.22E-05	0.000654167	1.792339028
ARHGEF25	0.545979747	6.795770084	4.466574441	4.23E-05	0.000656154	1.788720669
ATM	0.374998727	5.280136217	4.466151132	4.24E-05	0.000656598	1.787353146
LOC101928304	0.386860602	4.782713067	4.465404012	4.25E-05	0.000657762	1.784939669
C1orf216	0.451078647	8.44831974	4.465075505	4.25E-05	0.000657996	1.783878526
LINC01049	0.284363301	3.473622761	4.463996154	4.27E-05	0.000659867	1.780392248
LINC01142	0.224757879	2.43317001	4.463790333	4.27E-05	0.000659867	1.77972749
PTMS	0.363725944	7.0394641	4.463494436	4.28E-05	0.00066003	1.778771837
TMED5	0.241318466	6.880522114	4.461808013	4.30E-05	0.000663307	1.773325738
YRDC	0.382880964	7.67316406	4.460168788	4.33E-05	0.000666493	1.768032931
LINC00560	0.282473635	2.481305663	4.458707298	4.35E-05	0.000669292	1.763314724
CS	0.196324305	11.56426843	4.457668898	4.36E-05	0.000671142	1.759962813
TARDBP	0.222714463	11.9131722	4.456164471	4.39E-05	0.000673987	1.755107201
LOC652993	0.507881838	3.642828354	4.455973962	4.39E-05	0.000673987	1.754492377
PCDHB12	0.425539111	6.023188513	4.454070141	4.42E-05	0.000677781	1.74834885
SLC7A5	0.667648811	9.85198504	4.453870161	4.42E-05	0.000677781	1.747703594
FGF10-AS1	0.340300196	3.259807335	4.453413252	4.43E-05	0.000678046	1.746229373
APOE	0.465940576	6.443520036	4.45331141	4.43E-05	0.000678046	1.745900792
TOP1P2	0.223125207	2.399115053	4.452250755	4.44E-05	0.000679757	1.742478874
OR2B2	0.283883799	2.627652259	4.452024716	4.45E-05	0.000679757	1.741749669
TGDS	0.638365301	6.127378452	4.451902334	4.45E-05	0.000679757	1.741354867
CASZ1	0.268416142	6.60429753	4.450092756	4.48E-05	0.000683418	1.735517791
SRP54	0.329973917	10.17701357	4.446482066	4.53E-05	0.000691034	1.723874079
CAPN11	0.279457249	5.129058107	4.446293511	4.53E-05	0.000691034	1.723266144
SRSF5	0.390542799	10.3146493	4.445836386	4.54E-05	0.000691034	1.721792336
NPEPL1	0.356278494	8.452492391	4.445741401	4.54E-05	0.000691034	1.721486105
SIK2	0.322047374	7.715919431	4.44571155	4.54E-05	0.000691034	1.721389868
FAM83H	0.300154115	7.32652892	4.444164771	4.57E-05	0.000694138	1.716403496
TSPAN12	0.508930501	8.305986246	4.443236497	4.58E-05	0.000695801	1.713411375
KRT73	0.25316299	3.499676641	4.442788405	4.59E-05	0.000696339	1.711967131
LIX1L	0.32958275	7.294230542	4.440091238	4.63E-05	0.000701979	1.703275272
KPNA1	0.1897087	9.313131796	4.43996112	4.63E-05	0.000701979	1.702856016
RRAGC	0.279448355	7.263905058	4.439653839	4.64E-05	0.000702187	1.701865938
IGF2BP2	0.446685448	6.584775692	4.438773772	4.65E-05	0.000703756	1.699030473
SYNPO	0.353592263	6.508962474	4.438478866	4.66E-05	0.000703937	1.69808038
ZBTB44	0.444852826	7.955976536	4.437769396	4.67E-05	0.000705104	1.695794809
RNF170	0.255772304	7.424305893	4.437072791	4.68E-05	0.000705311	1.69355084
CNPY2	0.268961261	9.680178486	4.437013635	4.68E-05	0.000705311	1.693360287
MMP2	0.631558238	5.217452023	4.43684336	4.68E-05	0.000705311	1.69281181
NFKBID	0.415598575	4.955089763	4.436809059	4.68E-05	0.000705311	1.692701321
SACS-AS1	0.203276321	2.000597471	4.4361129	4.69E-05	0.00070645	1.690459004
PWWP2A	0.290503993	6.862646488	4.435504903	4.70E-05	0.000707381	1.688500786
GSPT1	0.283673499	8.401929821	4.435225941	4.71E-05	0.000707527	1.68760235
SIGLEC10	0.542273082	5.435987192	4.434704307	4.71E-05	0.000707739	1.685922429
CD22	0.410715826	4.700050502	4.434702429	4.71E-05	0.000707739	1.68591638
SYK	0.366069922	7.528345719	4.433656321	4.73E-05	0.000709722	1.682547655
DEFB129	0.197763104	2.096187116	4.433392316	4.74E-05	0.000709834	1.68169755
EIF4G2	0.308249436	7.35532755	4.432381549	4.75E-05	0.000711738	1.678443054
PRSS54	0.635095848	5.033512942	4.430469428	4.78E-05	0.000715822	1.672287256
ABCD1	0.463318322	5.867087183	4.429650755	4.80E-05	0.000717277	1.669652016
RPE	0.36053761	7.537737011	4.429255051	4.80E-05	0.000717711	1.668378358
ATG16L1	0.350132791	6.303510273	4.428875175	4.81E-05	0.000718107	1.66715569
EIF2B1	0.183629198	10.23713579	4.428172694	4.82E-05	0.000719286	1.664894814
RIMS4	0.303583076	4.50369179	4.427885416	4.82E-05	0.000719369	1.663970282
LOC101927513	0.251501046	2.441728073	4.427706609	4.83E-05	0.000719369	1.663394846
ZNF460	0.25147731	3.089092981	4.426198193	4.85E-05	0.000722122	1.658540904
PSORS1C1	0.318047684	3.893710611	4.426021694	4.85E-05	0.000722122	1.657972997
PHTF1	0.517988884	8.038162768	4.425927234	4.86E-05	0.000722122	1.657669063
NECAB1	0.587886776	2.845799445	4.425335629	4.87E-05	0.000722559	1.655765588
PPIL2	0.248679045	7.481570024	4.425317238	4.87E-05	0.000722559	1.655706415
ARL6IP6	0.222372346	7.544007136	4.424775283	4.88E-05	0.000723356	1.65396279
HOXD4	0.298585514	4.511223933	4.423821997	4.89E-05	0.00072516	1.650896026
CLASP2	0.37465271	7.653913387	4.422901651	4.91E-05	0.000726459	1.647935513
DOT1L	0.37183397	6.10247476	4.422723091	4.91E-05	0.000726459	1.647361162
TAF2	0.375420507	8.668948049	4.422647219	4.91E-05	0.000726459	1.64711712
MATN1	-0.256825113	3.770521673	-4.421259468	4.93E-05	0.000729117	1.642653719
DTNB	0.317323007	5.061422353	4.421108401	4.94E-05	0.000729117	1.642167884
MYO7A	0.503397941	5.903414096	4.420921503	4.94E-05	0.000729117	1.641566823
IFITM10	0.328864878	4.728773157	4.417736758	4.99E-05	0.000736456	1.631326503
HIST1H4H	0.496602807	4.320153139	4.417164895	5.00E-05	0.000737346	1.629488067
CCDC125	0.468812582	5.832796298	4.41646335	5.01E-05	0.000738559	1.627232875
MED28	0.241147656	8.000486463	4.41532534	5.03E-05	0.000740864	1.623574961
TFB1M	0.22624618	6.766019673	4.414635954	5.04E-05	0.000742053	1.621359266
CCR6	1.141752545	5.536107816	4.414033224	5.06E-05	0.000743028	1.619422213
RTP3	0.233702795	3.670112599	4.413732741	5.06E-05	0.000743247	1.618456564
ARHGAP4	0.360570745	6.528330469	4.413219868	5.07E-05	0.000743453	1.616808439
ZZEF1	0.31132242	7.137163686	4.413012471	5.07E-05	0.000743453	1.616141988
KRTAP4-4	0.237952022	2.129842031	4.413012044	5.07E-05	0.000743453	1.616140617
ZNF717	0.253017112	5.76302149	4.412660448	5.08E-05	0.000743801	1.615010829
IFNGR1	0.46003479	9.234286364	4.411808212	5.09E-05	0.000745075	1.612272497
HNRNPLL	0.30123907	7.628663634	4.411727955	5.09E-05	0.000745075	1.612014636
MAP2K1	0.408836338	10.3025368	4.410980779	5.11E-05	0.000746022	1.60961409
KRT12	0.294175904	2.740233821	4.410924967	5.11E-05	0.000746022	1.609434783
CNPY4	0.273343259	6.34025941	4.410668812	5.11E-05	0.000746022	1.608611848
GGCX	0.331971284	9.628526966	4.410503606	5.12E-05	0.000746022	1.608081113
SOX30	0.477366456	3.87012787	4.409360606	5.14E-05	0.000748366	1.604409385
APOBEC3C	0.423094582	5.217395631	4.40668717	5.18E-05	0.000753027	1.595823016
SEMA7A	0.328082111	4.954561242	4.406629749	5.18E-05	0.000753027	1.595638623
LINC00908	0.39648694	4.291435733	4.406613118	5.18E-05	0.000753027	1.595585215
NEU3	0.22976983	5.010976299	4.406589567	5.18E-05	0.000753027	1.595509586
LOC101929628	0.265676605	2.63443952	4.406461706	5.19E-05	0.000753027	1.595098994
SLC11A2	0.254939155	7.626881599	4.40522228	5.21E-05	0.000755253	1.591119175
KRTAP4-1	0.188413189	2.148425095	4.405159641	5.21E-05	0.000755253	1.590918053
UNKL	0.317304155	6.766613887	4.404953339	5.21E-05	0.000755253	1.590255665
ZFAS1	0.212639979	10.39246724	4.403038508	5.25E-05	0.000759509	1.584108265
FOXP2	0.38362801	5.949545399	4.402864058	5.25E-05	0.000759509	1.583548269
SMARCA5	0.257637271	10.53408503	4.402331379	5.26E-05	0.000760334	1.581838395
LINC00299	-0.309570977	3.949025803	-4.402018318	5.26E-05	0.000760598	1.580833528
CYP4A11	0.223593911	3.216968543	4.400917953	5.28E-05	0.000762882	1.577301816
ACP2	0.356398984	9.245120682	4.399096694	5.32E-05	0.000767032	1.571457208
GPR55	0.245102661	3.688652169	4.398219955	5.33E-05	0.000768756	1.568644054
LOC101928167	-0.343294176	2.788683589	-4.396925317	5.35E-05	0.000771545	1.564490468
PLAC4	0.194130954	3.33814781	4.396725131	5.36E-05	0.000771545	1.563848261
INSL5	0.471901394	4.603800398	4.395498524	5.38E-05	0.000774191	1.559913527
B4GALT3	0.288655809	7.081674726	4.394924326	5.39E-05	0.000775143	1.558071774
ICE2	0.314671001	7.232466207	4.394507416	5.40E-05	0.000775686	1.556734596
ANKRD53	0.357682637	5.277129209	4.39178021	5.45E-05	0.000782285	1.547988886
TBL3	0.394261327	5.54356144	4.391006535	5.46E-05	0.000783773	1.545508281
FANCG	0.505890118	7.030757862	4.390159234	5.48E-05	0.00078539	1.542791841
CTSA	0.350046626	11.0104331	4.389870218	5.48E-05	0.00078539	1.541865313
C5orf66	0.68077068	6.549907201	4.38955119	5.49E-05	0.00078539	1.540842603
BPIFA4P	0.24949478	2.459955212	4.389440354	5.49E-05	0.00078539	1.540487302
RBMY3AP	0.280902667	3.502468826	4.389204973	5.50E-05	0.00078539	1.539732772
WAPAL	0.378989377	7.253768423	4.389144869	5.50E-05	0.00078539	1.539540107
SSR4	0.181265716	13.37115187	4.388828079	5.50E-05	0.000785518	1.538524648
LSMEM2	0.359404971	5.731391657	4.388681598	5.51E-05	0.000785518	1.538055121
COL4A3	0.34342476	3.684086606	4.387657727	5.52E-05	0.000787258	1.534773415
RPL38	0.122889157	13.35791166	4.387608872	5.53E-05	0.000787258	1.534616832
HERC2	0.3587051	11.57433752	4.38670636	5.54E-05	0.000788686	1.531724409
KCP	0.280112223	5.819194939	4.38665586	5.54E-05	0.000788686	1.531562572
ASAH2B	0.503787686	6.297208879	4.386094995	5.55E-05	0.000789625	1.529765226
KIAA1257	0.407344856	4.698532697	4.385326627	5.57E-05	0.000790459	1.527303084
PHF2	0.261091118	7.130050736	4.385249921	5.57E-05	0.000790459	1.527057299
CLN8	0.254977896	6.901920162	4.385161377	5.57E-05	0.000790459	1.526773585
LOC101928460	0.261550246	4.793729178	4.381971318	5.63E-05	0.000797881	1.516553698
BARX1	0.403962131	4.698633664	4.38196848	5.63E-05	0.000797881	1.516544607
TAP1	0.677253463	8.889380675	4.381455418	5.64E-05	0.000798704	1.514901244
GAN	0.391437897	6.600983373	4.380912415	5.65E-05	0.00079961	1.513162072
LOC90246	0.366888316	3.886288103	4.380528184	5.66E-05	0.000800089	1.511931489
HOXC5	0.269431951	4.717441811	4.379658911	5.68E-05	0.000801875	1.509147631
BEST4	0.497401096	5.992190914	4.379140664	5.68E-05	0.000802718	1.507488059
WDR62	0.284924578	4.405724742	4.378576425	5.70E-05	0.000803587	1.505681308
TSPO2	0.369302085	4.635939138	4.378408093	5.70E-05	0.000803587	1.505142311
DKK4	0.660673993	5.350888545	4.375172772	5.76E-05	0.000811808	1.494784712
CENPF	0.54370806	3.124413858	4.374476989	5.77E-05	0.000813147	1.492557678
KLF10	0.505923037	10.52333923	4.374116275	5.78E-05	0.000813573	1.491403182
TSC22D1	0.421296026	7.931196676	4.373866731	5.79E-05	0.000813695	1.490604523
COPS4	0.232940181	7.064434171	4.372769482	5.81E-05	0.000816138	1.487093046
APOL6	0.529620759	7.456877359	4.370225022	5.86E-05	0.000822574	1.478951671
POMGNT1	0.271135334	4.858769101	4.368625571	5.89E-05	0.000826435	1.473835102
NCAPG	0.497330427	6.390917605	4.368156341	5.90E-05	0.000827171	1.472334216
EML4	0.341922394	6.279734427	4.367790993	5.91E-05	0.000827618	1.471165663
OR14J1	0.190473983	2.328092339	4.366913539	5.92E-05	0.000829491	1.468359337
WDR77	0.240138954	8.921317384	4.365408747	5.95E-05	0.000832928	1.463547219
RPL37A	0.189474752	11.87624932	4.365127837	5.96E-05	0.000832928	1.462648992
FLJ20712	0.44004783	4.07032684	4.365070049	5.96E-05	0.000832928	1.462464215
SRP19	0.235565529	11.43958437	4.361937551	6.02E-05	0.000841153	1.452449713
QKI	0.544432231	6.081102238	4.361379441	6.03E-05	0.000842154	1.450665797
MLLT4	0.234018327	6.77691604	4.360700153	6.05E-05	0.0008435	1.448494694
TIMM17A	0.353053632	6.803730359	4.360447597	6.05E-05	0.00084364	1.447687527
TAF1D	0.343046474	10.40515253	4.359460691	6.07E-05	0.000845861	1.444533595
TYMS	0.452145601	7.090039162	4.358194776	6.10E-05	0.0008488	1.440488491
PPFIBP1	0.440390835	6.256265144	4.358020722	6.10E-05	0.0008488	1.439932361
LINC00920	0.557050516	3.755447087	4.35765681	6.11E-05	0.000849259	1.438769637
FAM166A	0.380610992	5.290695308	4.355476633	6.15E-05	0.000854909	1.431804758
LOC101928790	0.286390927	2.413954159	4.35470994	6.17E-05	0.000856527	1.429355833
LHX9	0.21863157	3.27073358	4.354190873	6.18E-05	0.000857437	1.427697972
C16orf78	0.336829189	3.261829784	4.352570014	6.22E-05	0.000861266	1.422521653
KIF18B	0.860225226	3.892475913	4.352457284	6.22E-05	0.000861266	1.422161675
HOOK3	0.400893217	8.067147131	4.352096765	6.22E-05	0.000861724	1.421010469
WDR1	0.263277532	6.887914048	4.351372782	6.24E-05	0.000863234	1.418698784
HNRNPM	0.227894782	6.986151604	4.350567008	6.26E-05	0.000864983	1.416126149
TIMP1	0.445886595	12.41212127	4.348336763	6.30E-05	0.000870883	1.409006676
LOC101927228	0.243783433	2.80243445	4.347260787	6.33E-05	0.000873337	1.405572505
LINC01289	0.258138448	2.429152329	4.346898975	6.33E-05	0.000873337	1.404417806
BSDC1	0.277436147	8.078454033	4.346684342	6.34E-05	0.000873337	1.403732839
LOC101928583	0.2226798	2.366236465	4.346515358	6.34E-05	0.000873337	1.403193565
FTSJ1	0.315729487	8.925805542	4.346490662	6.34E-05	0.000873337	1.403114752
METTL3	0.373917805	8.67867674	4.345315033	6.37E-05	0.000876193	1.399363276
CCDC85B	0.325498362	5.395543265	4.34500319	6.37E-05	0.00087652	1.398368254
SLC25A39	0.319877279	8.387510147	4.344778062	6.38E-05	0.000876592	1.397649937
BCL7C	0.290613755	5.664631478	4.34370533	6.40E-05	0.000879156	1.394227414
LOC101929147	0.41728428	4.58580564	4.342903539	6.42E-05	0.000880766	1.391669574
SLC22A6	0.286856898	5.106172193	4.342758571	6.42E-05	0.000880766	1.391207129
COX7B2	0.265790753	2.993890554	4.342083216	6.44E-05	0.000882169	1.389052841
DDX23	0.310341531	9.175725585	4.341407221	6.45E-05	0.000883444	1.386896669
APBB2	0.262513736	7.417694241	4.341122376	6.46E-05	0.000883444	1.385988166
CNOT8	0.363913098	8.831738841	4.341052282	6.46E-05	0.000883444	1.385764608
PVRL1	0.264456241	6.393919691	4.340279558	6.48E-05	0.000885006	1.383300188
USP39	0.285750995	9.28166775	4.340125655	6.48E-05	0.000885006	1.382809377
GSDMC	0.442374574	3.852472211	4.339175222	6.50E-05	0.000886662	1.379778524
AS3MT	0.796539294	9.095830671	4.339125118	6.50E-05	0.000886662	1.379618754
SLC38A6	0.45584472	7.49447909	4.338969708	6.50E-05	0.000886662	1.379123197
WHSC1L1	0.193913264	8.113534143	4.338743939	6.51E-05	0.000886741	1.378403301
STAP1	0.839224927	3.23059366	4.338532008	6.51E-05	0.00088678	1.377727542
AIPL1	0.216769548	4.42938985	4.337333528	6.54E-05	0.000889753	1.37390639
IGFBP7-AS1	0.714063958	3.209789285	4.334358625	6.61E-05	0.000898058	1.364423521
CMC1	0.311183795	9.361202947	4.333125532	6.63E-05	0.000901173	1.360493771
NXPH1	0.265123785	3.03037752	4.330430655	6.69E-05	0.000908731	1.351907252
UBE2E2-AS1	0.242434638	2.444423784	4.32918697	6.72E-05	0.000911914	1.347945414
ZFAND5	0.43294027	7.505766363	4.328694551	6.73E-05	0.000912811	1.346376929
DUXAP10	0.894033481	6.073053391	4.327624962	6.76E-05	0.000915276	1.342970286
PDAP1	0.409251261	6.936936898	4.327492213	6.76E-05	0.000915276	1.34254751
PIP	0.892947185	4.433870401	4.326197779	6.79E-05	0.000918638	1.338425316
FRMD6-AS1	0.414674254	3.776705707	4.324230064	6.83E-05	0.000924091	1.332160125
PVRL2	0.337922096	7.168370616	4.323788011	6.84E-05	0.000924157	1.330752815
CNOT11	0.238257398	11.52048414	4.323696715	6.85E-05	0.000924157	1.330462175
POMK	0.342303369	3.594793672	4.323615997	6.85E-05	0.000924157	1.330205212
IL1RN	0.533068105	3.787162397	4.322324209	6.88E-05	0.000927545	1.326093159
DEGS1	0.351841403	9.462444102	4.322019297	6.88E-05	0.000927879	1.32512264
SMEK2	0.247906421	8.285491761	4.321716808	6.89E-05	0.000928206	1.324159863
PER4	0.189915389	2.494185075	4.321055126	6.91E-05	0.000928701	1.32205394
OFCC1	0.161713223	2.91697029	4.321034101	6.91E-05	0.000928701	1.321987026
MMP27	-0.270521857	3.099483304	-4.320955652	6.91E-05	0.000928701	1.321737359
ADM	0.593723743	9.061404257	4.320574185	6.92E-05	0.000928701	1.320523352
VPRBP	0.26825128	7.149741816	4.320574176	6.92E-05	0.000928701	1.320523325
RALGPS1	0.249445114	6.138776329	4.319830741	6.93E-05	0.0009304	1.318157508
OVOL3	-0.326235895	3.580802947	-4.319446613	6.94E-05	0.000930985	1.316935182
PXN	0.243024285	6.706249395	4.318967544	6.95E-05	0.000931368	1.315410818
UBE2N	0.340636535	9.42279363	4.318820907	6.96E-05	0.000931368	1.314944244
WAS	0.650071235	5.917523282	4.318735937	6.96E-05	0.000931368	1.314673887
FAT2	0.266634838	3.829340415	4.318110642	6.97E-05	0.000932043	1.312684409
HMGN1	0.279708948	12.1166131	4.317982001	6.98E-05	0.000932043	1.312275134
ELK4	0.294794165	6.881911116	4.317862212	6.98E-05	0.000932043	1.311894023
RAB18	0.277082785	8.621349515	4.31773702	6.98E-05	0.000932043	1.311495732
ADAMDEC1	1.444074604	3.439192363	4.316816761	7.00E-05	0.000934304	1.308568141
APAF1	0.361861519	5.638662244	4.314539745	7.06E-05	0.000940824	1.301325587
THOP1	0.379681837	5.861838333	4.313576698	7.08E-05	0.000943241	1.298262941
KCTD20	0.279089948	7.020540702	4.313243264	7.09E-05	0.000943678	1.297202639
RBM48	0.331502237	6.231188738	4.31239909	7.11E-05	0.000945727	1.29451839
ZNF107	0.430553182	5.719952089	4.311741977	7.12E-05	0.000946848	1.292429112
FKBP14	0.474465263	6.963900277	4.311654935	7.13E-05	0.000946848	1.292152374
RAB40B	0.291644971	8.118394048	4.308593319	7.20E-05	0.000955956	1.282420087
MASP2	-0.221084378	4.222286004	-4.308308731	7.21E-05	0.000956244	1.281515602
C19orf18	0.718172306	8.090670414	4.307058044	7.24E-05	0.000959623	1.27754096
LOC101927849	0.30221498	4.328450413	4.306810026	7.24E-05	0.000959795	1.276752835
ERAP1	0.427512455	6.940977373	4.305366559	7.28E-05	0.000963806	1.272166342
ZNF451	0.294643456	6.697511168	4.304404831	7.30E-05	0.000966279	1.269110933
AF086126 /// C16orf52	0.558424773	5.107475701	4.302507697	7.35E-05	0.000971453	1.263084682
CSF3	0.456365083	4.831614903	4.302416946	7.35E-05	0.000971453	1.262796442
DKFZP434K028	0.238845106	5.505041566	4.302203297	7.36E-05	0.000971518	1.262117872
ZNF592	0.310828218	8.045210789	4.301775554	7.37E-05	0.000971786	1.260759361
ZNF776	0.406052528	9.027544537	4.301734038	7.37E-05	0.000971786	1.26062751
EFCAB6	0.333666342	5.17880772	4.301267848	7.38E-05	0.000972671	1.259146972
COLGALT1	0.393334781	6.627329358	4.300986646	7.39E-05	0.000972957	1.258253959
DIO2-AS1	0.305191237	3.015734399	4.300422392	7.40E-05	0.000974163	1.256462142
KLHL2	0.304571561	11.81165596	4.299009757	7.43E-05	0.000978135	1.251976734
ATP2B1	0.397537942	9.506114943	4.298518044	7.45E-05	0.000979111	1.250415606
LIMS1	0.691282127	4.418563396	4.297724595	7.47E-05	0.000981075	1.247896679
TEX101	-0.220967868	4.930746875	-4.297417717	7.47E-05	0.000981449	1.246922508
WWC1	0.343003641	6.454389257	4.29712957	7.48E-05	0.000981762	1.246007825
S100PBP	0.335868527	8.387248368	4.296319411	7.50E-05	0.000983787	1.243436243
LOC101929384	-0.30349517	4.31511407	-4.295908345	7.51E-05	0.000984506	1.242131539
SPIDR	0.564570521	7.321601812	4.29503301	7.53E-05	0.000986604	1.23935346
DIMT1	0.368005294	8.393077162	4.294885737	7.54E-05	0.000986604	1.238886079
PTK2	0.347484699	8.273354696	4.294618987	7.54E-05	0.000986851	1.238039552
LOC101927814	0.37102525	3.769600195	4.292499542	7.60E-05	0.000992975	1.231314409
TCL1B	0.246161362	4.161726619	4.292267955	7.60E-05	0.000992975	1.230579663
NAV2	0.248620897	6.170830729	4.292174435	7.61E-05	0.000992975	1.230282964
TNFSF14	0.302589884	4.653316161	4.291996914	7.61E-05	0.000992975	1.229719768
MEPE	0.273941401	3.206521019	4.291178455	7.63E-05	0.000995053	1.227123303
DCUN1D4	0.366079421	9.529864707	4.290143073	7.66E-05	0.000997857	1.22383901
RPGR	0.487301619	9.245829267	4.289695718	7.67E-05	0.00099871	1.222420091
PRKAR1A	0.368597147	10.2396098	4.289290374	7.68E-05	0.000999423	1.22113448
BTG3	0.565780223	9.067343055	4.288834645	7.69E-05	0.001000306	1.219689136
NFAT5	0.474582527	7.217678282	4.288297205	7.70E-05	0.001001462	1.217984736
ARL11	0.222753465	2.375061372	4.287563384	7.72E-05	0.001003155	1.215657711
ZIC2	0.300000547	2.729362634	4.287409279	7.73E-05	0.001003155	1.215169051
LDLR	0.352983473	5.140447928	4.285383246	7.78E-05	0.001009309	1.208745371
LOC101928886	0.388516944	4.645864436	4.283998854	7.82E-05	0.001013331	1.204356881
CAMLG	0.230253174	10.49564341	4.281675885	7.88E-05	0.001020555	1.196994635
SNX10	0.338118427	10.10980719	4.280744643	7.90E-05	0.001023007	1.194043754
CCDC70	0.294582737	2.909800651	4.280574833	7.91E-05	0.001023007	1.193505701
LOC101927257	0.300659283	5.296757392	4.279099339	7.94E-05	0.001027396	1.188830927
LINC00574	0.393124525	4.892725826	4.278182442	7.97E-05	0.001029886	1.185926329
RBBP6	0.259879293	8.384927194	4.277879693	7.98E-05	0.001030273	1.184967327
SPRR2G	-0.267980355	3.383593492	-4.275827011	8.03E-05	0.001036682	1.178466011
OR51M1	0.377671316	2.606255302	4.273893777	8.08E-05	0.001042716	1.172344368
ASF1B	0.677558009	4.143129099	4.27253878	8.12E-05	0.001046768	1.16805451
LOC284561	0.190347707	2.656021391	4.271643006	8.14E-05	0.001049231	1.165218887
AFAP1	0.685413394	6.303734893	4.270370636	8.18E-05	0.001053019	1.161191614
GUCD1	0.390212294	10.13717015	4.269540237	8.20E-05	0.001055267	1.158563565
GTSF1	1.174054462	3.399862174	4.268551067	8.23E-05	0.001058079	1.155433352
CYP1B1-AS1	0.420919802	4.117036943	4.267997119	8.24E-05	0.001059267	1.153680542
HAUS2	0.381827906	6.69016151	4.267684782	8.25E-05	0.001059267	1.15269229
ZNF850	0.812224132	5.998337669	4.267647284	8.25E-05	0.001059267	1.152573644
ME1	0.427164353	6.465219717	4.265959836	8.30E-05	0.00106456	1.147235075
HTR1A	0.318789768	4.219548579	4.265644692	8.31E-05	0.001065009	1.146238167
BOLL	0.306319867	3.276459273	4.263805871	8.36E-05	0.001070869	1.140422052
UBE2C	0.595961311	4.96035009	4.263543052	8.37E-05	0.001071134	1.139590863
LIPF	0.278629746	3.659506404	4.263172634	8.38E-05	0.001071783	1.138419424
NUSAP1	0.861024348	4.512410588	4.262684167	8.39E-05	0.001072854	1.13687473
KIF1A	0.384511091	7.869404281	4.261737056	8.42E-05	0.001075565	1.1338799
ADAMTS9	0.718871329	5.183290806	4.260148435	8.46E-05	0.001080584	1.128857277
PSEN1	0.234439422	5.956326273	4.259913993	8.47E-05	0.001080752	1.128116137
ZBTB5	0.25945963	7.636798216	4.258533357	8.51E-05	0.001085045	1.123751925
GTF3C3	0.386023696	7.905949252	4.257809269	8.53E-05	0.001086981	1.121463341
HBBP1	0.28094228	3.123074779	4.25723347	8.54E-05	0.001088384	1.119643579
C2orf82	0.313181317	4.331421193	4.256465935	8.57E-05	0.001090484	1.117218037
LOC100131756	-0.269594425	3.067767906	-4.255119202	8.60E-05	0.001094692	1.112962631
HILPDA	0.340361697	7.031346765	4.254592404	8.62E-05	0.001095928	1.111298229
AXIN1	0.350643548	5.891599544	4.253556932	8.65E-05	0.001099021	1.108026978
PDE6D	0.338594749	7.19082395	4.253326338	8.65E-05	0.00109918	1.107298539
MC5R	0.250422628	3.01903673	4.252396016	8.68E-05	0.00110057	1.104359877
LOC100129406	0.955207738	4.836149888	4.252395018	8.68E-05	0.00110057	1.104356725
GOLGA1	0.208718752	8.539807322	4.252385743	8.68E-05	0.00110057	1.10432743
HSPB1	0.490305553	10.48969278	4.251103597	8.72E-05	0.001104581	1.10027795
INS	0.143316767	13.89890857	4.250586745	8.73E-05	0.001105794	1.098645708
RPL32	0.104354529	14.00078562	4.249752919	8.76E-05	0.001108174	1.096012653
ADAM9	0.598329041	6.430441638	4.249127751	8.78E-05	0.00110979	1.094038658
IFT140	0.381389564	5.312346894	4.248634444	8.79E-05	0.001110559	1.092481118
SP3	0.212248999	8.042203028	4.248546937	8.79E-05	0.001110559	1.092204838
ZNF99	0.258745906	2.009716564	4.247632238	8.82E-05	0.001112426	1.089317076
TBX6	0.386266594	4.714473636	4.247490614	8.82E-05	0.001112426	1.08886999
TLR4	0.736566553	4.614869847	4.247483455	8.82E-05	0.001112426	1.088847389
PRG4	0.950707729	6.877235139	4.246964242	8.84E-05	0.00111321	1.087208362
PGBD5	0.440514657	8.729190752	4.246900369	8.84E-05	0.00111321	1.087006736
PACS2	0.328419506	7.516760539	4.246507665	8.85E-05	0.001113976	1.085767141
GNA13	0.449239987	7.85604633	4.245846487	8.87E-05	0.001115737	1.083680211
MLANA	0.241133603	3.200918006	4.245086986	8.89E-05	0.001117404	1.081283131
USP40	0.324157758	8.835386094	4.245026566	8.90E-05	0.001117404	1.081092447
MTAP	0.312031365	5.342725474	4.244033268	8.93E-05	0.001119435	1.077957804
ARHGAP35	0.2378811	7.947623964	4.243880979	8.93E-05	0.001119435	1.077477244
TNP1	0.33505497	5.378689419	4.243753501	8.93E-05	0.001119435	1.077074982
VPREB3	0.49338023	4.33850069	4.243740272	8.93E-05	0.001119435	1.077033237
IGLL3P	0.887301745	8.304960015	4.242866507	8.96E-05	0.001121968	1.074276201
SGOL1	0.267010055	2.855167796	4.2425767	8.97E-05	0.001121968	1.073361816
DMRT3	-0.20628716	3.152783814	-4.242505907	8.97E-05	0.001121968	1.073138457
LOC101928207	0.695821688	4.418280834	4.241945048	8.99E-05	0.001123371	1.071368964
BTRC	0.202745572	5.679618677	4.241319213	9.01E-05	0.001125019	1.069394607
OSBP2	0.321137979	5.669129123	4.24004398	9.04E-05	0.001129088	1.065371988
HS3ST5	-0.341113843	3.053961066	-4.23986298	9.05E-05	0.001129088	1.064801087
STOM	0.65022429	7.812837501	4.239301587	9.07E-05	0.001130503	1.063030439
NOD1	0.44252596	6.671226926	4.23883442	9.08E-05	0.001130942	1.06155707
RARG	0.257544674	4.750514331	4.23881726	9.08E-05	0.001130942	1.061502952
SFXN3	0.417665422	7.919114109	4.237236556	9.13E-05	0.001136195	1.056518252
GATSL3	0.319032693	4.673292286	4.236774284	9.14E-05	0.001136426	1.05506066
EMR1	0.455981775	4.115054311	4.236558475	9.15E-05	0.001136426	1.054380219
LOC729296	0.401408901	3.540318974	4.236343231	9.16E-05	0.001136426	1.053701574
WIPI2	0.207576335	7.558860037	4.236269953	9.16E-05	0.001136426	1.053470541
GPR157	0.451100687	5.526133673	4.236259409	9.16E-05	0.001136426	1.053437298
SLMO1	0.384352395	4.752569413	4.236060787	9.17E-05	0.001136485	1.052811082
CAT	0.566064944	7.701716466	4.23555574	9.18E-05	0.001137701	1.051218832
LY86	1.57304253	5.385914646	4.235235534	9.19E-05	0.00113822	1.050209376
C9orf85	0.204680246	6.296357896	4.234390456	9.22E-05	0.001140723	1.047545423
LOC100130938	0.417296842	4.129940333	4.233431895	9.25E-05	0.001143014	1.044524044
PDCD1	0.304327417	5.408177466	4.233274526	9.25E-05	0.001143014	1.04402805
BMP15	0.285462336	2.280881593	4.233238162	9.25E-05	0.001143014	1.04391344
LOC101928111	0.450966339	6.057689502	4.23237216	9.28E-05	0.001145608	1.04118415
TMEM256	0.422607666	9.142270765	4.232019085	9.29E-05	0.001146258	1.040071476
ZIM3	0.234560284	2.252769497	4.229084682	9.38E-05	0.001156762	1.030825795
RNF152	0.35679524	2.785052068	4.228118144	9.41E-05	0.001159773	1.027781118
IGSF3	0.267206739	4.694199835	4.225386984	9.50E-05	0.00116961	1.019179545
KLHL20	0.35728966	5.178748727	4.225065973	9.51E-05	0.00117015	1.018168724
B4GALNT4	0.317471427	4.570464886	4.224141003	9.53E-05	0.001172883	1.015256318
POLK	0.340491098	6.256919228	4.223998366	9.54E-05	0.001172883	1.014807234
JPH2	0.235613767	4.825662077	4.223128107	9.57E-05	0.001175089	1.012067421
FAM188A	0.349372236	8.379573135	4.223068352	9.57E-05	0.001175089	1.011879305
RPS6KA5	0.529847541	5.497942624	4.221950776	9.60E-05	0.001178114	1.008361298
TNPO2	0.288320161	7.641572786	4.221929603	9.60E-05	0.001178114	1.008294651
SCAF4	0.447833289	7.706609067	4.220676016	9.64E-05	0.001182306	1.004349041
DNAJC16	0.272585441	7.099200584	4.217153148	9.76E-05	0.001195458	0.993264005
ITGB7	0.72879397	6.060982008	4.216176956	9.79E-05	0.001198609	0.990193121
PIKFYVE	0.307145033	6.886580455	4.215869967	9.80E-05	0.001199109	0.989227472
PPIG	0.271527727	10.55994799	4.213797751	9.87E-05	0.001206638	0.982710109
DKFZp434L192	0.200222266	3.049283044	4.213505851	9.88E-05	0.001207083	0.981792174
TSFM	0.280245929	7.982905365	4.21213563	9.92E-05	0.001211843	0.977483665
LOC100505811	0.323103311	2.315580561	4.211466633	9.94E-05	0.001213803	0.975380329
CMTM5	0.392332474	4.306064898	4.210019798	9.99E-05	0.001218899	0.970832007
C11orf87	0.724902265	2.990031294	4.208827933	0.000100301	0.001222984	0.96708579
STH	-0.290939998	4.554901802	-4.207748786	0.00010066	0.001226625	0.963694306
LZTS1-AS1	0.442217003	3.836053201	4.206903426	0.000100942	0.001229327	0.961037852
FAM45A	0.236384309	2.796046478	4.206348559	0.000101127	0.001230851	0.959294385
PHKG2	0.448276133	5.211625404	4.204291562	0.000101817	0.001238446	0.952831991
B3GALNT2	0.35104242	5.592069524	4.20412825	0.000101872	0.001238446	0.952318985
ZKSCAN7	0.246953333	7.870988337	4.203428671	0.000102108	0.001240576	0.950121535
LINC01300	0.337596779	2.734538041	4.201922725	0.000102617	0.001246026	0.945391808
CEP135	0.466055209	5.101684631	4.20042062	0.000103128	0.001251484	0.94067497
UBE2Q2L	0.497938381	8.852969387	4.200028557	0.000103262	0.001252363	0.939443966
SLC22A2	0.339539211	3.571614029	4.199664339	0.000103386	0.001253129	0.938300442
ZIC4	0.231959746	3.07758631	4.198808182	0.000103679	0.001255847	0.935612581
PAPLN	0.541271771	6.600456409	4.198650085	0.000103733	0.001255847	0.935116273
USP8	0.256917088	9.403530811	4.19746645	0.00010414	0.001260022	0.931400824
GLTSCR2	0.24065804	5.778664428	4.196181305	0.000104583	0.001264634	0.927367312
RAB8A	0.509411996	10.24770844	4.195842794	0.0001047	0.001265301	0.926304973
AGAP6	0.449226161	7.002717897	4.195367009	0.000104864	0.001266543	0.924811904
CTSB	0.316483819	9.865113035	4.194570732	0.00010514	0.001269129	0.922313276
GTPBP2	0.211556679	6.380309911	4.19428801	0.000105239	0.001269566	0.92142618
PAX3	0.255457957	3.827140154	4.193777612	0.000105416	0.001270958	0.919824782
MAGI1	0.371237585	6.796927206	4.193531249	0.000105502	0.001271243	0.919051842
TEX9	0.305440089	4.31695933	4.192685779	0.000105797	0.001273399	0.916399429
BZW1	0.326623717	9.760604093	4.192661498	0.000105805	0.001273399	0.916323257
KRT17P5	0.310225682	3.698794781	4.192442558	0.000105882	0.001273571	0.915636441
MYO1F	1.001797243	4.74819835	4.191612571	0.000106172	0.001276316	0.913032928
LOC100505474	-0.308960375	3.032108818	-4.191374358	0.000106256	0.00127657	0.912285747
CHRNB4	0.51375568	3.921142851	4.191154111	0.000106333	0.001276749	0.911594936
SLC16A6	0.442674705	6.810052349	4.189632316	0.000106869	0.001282426	0.906822261
TNFRSF13C	0.400762162	5.287483567	4.188828437	0.000107153	0.00128508	0.904301472
LOC100422212	0.289251739	2.496603644	4.187877666	0.00010749	0.001287897	0.901320363
ANKRD12	0.267492557	9.494203189	4.18760136	0.000107588	0.001287897	0.900454076
GAPVD1	0.310328423	8.484957722	4.187462718	0.000107637	0.001287897	0.900019411
TEX10	0.268916951	8.784359801	4.18745535	0.000107639	0.001287897	0.89999631
DIAPH3-AS1	0.212496187	3.787020767	4.186891047	0.00010784	0.001289543	0.898227205
SAMD5	0.795228988	7.69431147	4.185525151	0.000108327	0.001294612	0.893945562
UCK1	0.282190651	6.885805258	4.185320462	0.0001084	0.00129473	0.893303987
COG6	0.43743874	7.249688599	4.184764021	0.0001086	0.001296353	0.891559964
LOC101929143	0.381979538	4.632188863	4.183921356	0.000108902	0.001299204	0.888919059
CRYBA4	0.360240724	4.33222858	4.182770696	0.000109316	0.001303324	0.885313322
TSNAX	0.216637317	12.40832915	4.182608177	0.000109375	0.001303324	0.884804089
NUP62	0.244297379	6.319072736	4.182275268	0.000109495	0.001303997	0.883760986
KCNJ10	0.295750844	3.139147151	4.181718298	0.000109696	0.001305635	0.882015928
TMEM41B	0.31358829	10.81036242	4.180747778	0.000110048	0.001309059	0.878975439
UBXN7-AS1	0.686656338	4.637663464	4.180160144	0.000110261	0.001310836	0.87713464
TMBIM4	0.211047341	10.43888317	4.179718308	0.000110422	0.001311985	0.875750645
AKR1D1	0.272830699	2.170369095	4.179127511	0.000110638	0.001313781	0.873900162
ZIC5	-0.262041292	3.684765706	-4.178868029	0.000110732	0.001314143	0.87308746
LOC101927709	0.235374697	1.971112015	4.178350984	0.000110921	0.001315622	0.871468136
LOC100505824	0.472629173	3.100149381	4.177586516	0.000111201	0.001318178	0.869074097
SETD4	0.430094443	7.310719108	4.176368078	0.000111649	0.001322717	0.865258826
PNO1	0.336079519	8.246418403	4.174433828	0.000112363	0.001330191	0.859203278
CSNK1A1	0.263112293	8.057989193	4.174307599	0.00011241	0.001330191	0.858808143
FBXW7	0.292249817	9.000294192	4.173352669	0.000112764	0.001332983	0.855819102
CTXN3	0.205145349	2.791301363	4.173320685	0.000112776	0.001332983	0.855718993
NRTN	0.922574972	4.585041315	4.172781836	0.000112976	0.001334581	0.854032488
CALHM3	-0.309853142	4.278127954	-4.172118058	0.000113224	0.001336732	0.851955126
TMEM194B	0.475107364	6.981340659	4.171767635	0.000113354	0.001337504	0.850858507
ERVH-3	0.249679495	3.654147855	4.171554906	0.000113434	0.001337671	0.850192809
PCDHB3	0.559512231	7.137058105	4.171009871	0.000113638	0.001339303	0.848487301
PCDHB8	0.784956369	4.212220787	4.16999482	0.000114019	0.001343016	0.845311324
FTO	0.195472298	11.93692779	4.169292013	0.000114283	0.001345355	0.843112543
SCART1	-0.359501546	4.141402306	-4.165882797	0.000115573	0.001359764	0.832449183
SH3GL1	0.377777416	8.307796091	4.165569752	0.000115693	0.001360385	0.831470256
LINC00445	-0.27258094	3.563629346	-4.16321841	0.000116592	0.001369595	0.824118503
SYTL3	0.26252342	4.040137287	4.163171631	0.00011661	0.001369595	0.823972263
DNASE1L2	0.389186442	5.999855211	4.162278251	0.000116953	0.001372841	0.821179558
LOC388692	0.290710902	4.822829848	4.161839757	0.000117122	0.001374035	0.819808934
LINC01137	0.433187425	5.882805894	4.161463906	0.000117267	0.001374948	0.818634176
NDST3	-0.433815013	3.049761861	-4.158658043	0.000118355	0.001386909	0.80986583
C17orf105	0.261968164	2.984859128	4.157897781	0.000118651	0.001389588	0.807490507
RER1	0.312350273	9.401929748	4.156965578	0.000119016	0.001393059	0.804578277
TFAP2D	-0.325971037	4.164875059	-4.156316651	0.00011927	0.001395238	0.802551202
MTMR6	0.277602022	8.988637208	4.156140078	0.00011934	0.001395251	0.801999661
RNF5	0.241786479	4.001317219	4.155667133	0.000119526	0.001396626	0.800522435
GPR173	0.56336524	6.61889103	4.154802325	0.000119866	0.001399805	0.797821457
C9	0.278315492	2.411045149	4.154469602	0.000119997	0.001400539	0.796782369
LRRC8B	0.313394109	8.044920713	4.154155349	0.000120121	0.001401188	0.795800998
SEC11A	0.211599535	12.11188882	4.153756489	0.000120279	0.001402228	0.794555465
LOC100287221	0.340293303	3.997029305	4.153343079	0.000120443	0.001403336	0.793264559
LOC340074	0.244546967	3.247492251	4.152614836	0.000120732	0.001405901	0.790990714
PTPN1	0.306274132	5.321337059	4.152042753	0.000120959	0.00140719	0.789204601
LOC101927122	0.231163681	4.10783256	4.151990237	0.00012098	0.00140719	0.789040644
CECR5	0.304509924	8.044520208	4.15127894	0.000121263	0.001409569	0.78682007
FAM64A	0.346559307	3.891354098	4.151131009	0.000121322	0.001409569	0.786358271
RASAL3	0.58477663	5.654515983	4.15048674	0.000121579	0.001411756	0.78434715
STX1B	0.331785089	4.051076919	4.149134537	0.000122121	0.001417243	0.780126672
CBX5	0.236493738	7.667886117	4.147306928	0.000122857	0.001424975	0.774423455
KCNJ14	0.421472208	4.249167808	4.142530739	0.000124801	0.001446697	0.759524836
DLEU7-AS1	0.394329937	2.818577204	4.142034375	0.000125004	0.001448237	0.757976991
CASC4	0.319859357	6.693629118	4.140372264	0.000125689	0.001455342	0.752794599
TCOF1	0.21707315	6.675601804	4.139502572	0.000126048	0.001457993	0.750083348
LIPI	0.356063683	2.999860938	4.139458529	0.000126066	0.001457993	0.749946054
MICB	1.539106526	4.570442966	4.139301794	0.000126131	0.001457993	0.749457465
TEX13B	0.287475855	3.434729562	4.138922278	0.000126289	0.001458631	0.748274449
GCSAML-AS1	1.00725184	4.263341285	4.138824737	0.000126329	0.001458631	0.747970406
WDR61	0.303415431	8.753127739	4.138599959	0.000126422	0.001458885	0.747269769
RBM15B	0.276656663	8.693929899	4.138112554	0.000126625	0.001460398	0.745750581
SBSN	-0.322237417	4.42319261	-4.137843007	0.000126737	0.001460868	0.744910472
PFKFB3	0.518742142	11.51230881	4.137271045	0.000126975	0.00146279	0.743127901
SAA3P	0.298975471	5.178302748	4.137033214	0.000127075	0.001463109	0.742386718
CLEC4A	0.745562442	6.619334349	4.136846167	0.000127153	0.001463185	0.741803811
MKI67	0.54186349	3.860039976	4.135013034	0.00012792	0.00147119	0.736091815
TRIM4	0.295136683	7.901211735	4.133749014	0.000128452	0.001476478	0.732153894
RTF1	0.305935484	8.342642945	4.13269854	0.000128896	0.00147946	0.728881715
CRLS1	0.340068165	7.992897938	4.132623066	0.000128928	0.00147946	0.728646634
XPO4	0.346908571	7.923099921	4.132621236	0.000128928	0.00147946	0.728640935
MAATS1	0.432371237	7.271720216	4.131946286	0.000129214	0.00148191	0.726538732
TMF1	0.322736927	8.687598301	4.130937449	0.000129643	0.001485991	0.723396929
HSP90B1	0.370042978	9.496903063	4.129854873	0.000130104	0.001490444	0.720025908
LOC100631378	0.493938014	3.096544868	4.129603075	0.000130212	0.001490841	0.7192419
RRM2	1.378018262	4.644575277	4.129240663	0.000130367	0.00149178	0.718113522
MFSD1	0.282763437	11.25957721	4.128087463	0.000130861	0.001495816	0.714523339
FOXB1	0.373780789	3.066464842	4.128076526	0.000130866	0.001495816	0.714489292
A4GALT	0.379521874	6.426662067	4.126738868	0.000131441	0.001501555	0.710325483
SLC30A5	0.353661988	8.875760876	4.126176848	0.000131684	0.001503486	0.708576254
C3orf62	0.369171251	2.950548667	4.125663235	0.000131906	0.001505181	0.706977788
HRC	0.321190694	4.930109431	4.12467989	0.000132332	0.001509201	0.703917705
MUC4	0.2782227	4.208282398	4.124271954	0.000132509	0.00151038	0.70264835
SPPL2A	0.526787989	8.738724355	4.123146629	0.000132999	0.00151512	0.699147058
LINC00244	0.27167512	2.691828679	4.122825024	0.000133139	0.001515584	0.698146517
MFSD11	0.23958115	9.05079813	4.122713753	0.000133188	0.001515584	0.697800351
CD37	0.432565578	3.704416151	4.12207987	0.000133465	0.001517893	0.695828431
LCAT	0.312305333	4.724400218	4.119821576	0.000134457	0.001528322	0.688804426
HNRNPC	0.252901123	8.99618137	4.118895655	0.000134865	0.00153178	0.68592508
C7orf73	0.422540504	8.671427566	4.118702348	0.000134951	0.00153178	0.685323992
NKX2-5	0.25422636	5.097465446	4.11862406	0.000134985	0.00153178	0.685080557
HIST1H4G	-0.240442041	3.810906915	-4.117661781	0.000135412	0.001535766	0.682088595
IDI1	0.285722972	9.706374142	4.117264437	0.000135588	0.001536915	0.680853256
PLCG2	0.448762616	4.925903069	4.115037981	0.000136581	0.001547311	0.673932335
LOC101930541	0.942458356	4.250240955	4.113713874	0.000137175	0.001553178	0.669817253
SUSD3	0.372933239	4.824573422	4.113310058	0.000137356	0.001554374	0.668562402
PNN	0.182301105	10.8442636	4.112518871	0.000137713	0.001556731	0.666103977
TIA1	0.323473751	8.65430985	4.11250991	0.000137717	0.001556731	0.666076135
AGFG2	0.304522091	5.486367865	4.112326892	0.000137799	0.001556804	0.665507483
MTA3	0.3349214	7.429715196	4.111894185	0.000137995	0.001558152	0.664163085
LOC101928123	0.411918698	3.391686849	4.107296205	0.000140088	0.001580916	0.649881779
PWWP2B	0.317332275	5.644627974	4.10608151	0.000140646	0.001586339	0.646110292
CASC18	-0.4747104	4.451587369	-4.104322247	0.000141458	0.001594621	0.64064898
F12	0.538087697	5.614542824	4.103934284	0.000141638	0.001595767	0.639444779
LOC101929153	-0.221472825	3.060703291	-4.102481961	0.000142313	0.001602487	0.634937414
C6orf106	0.297497752	8.366930539	4.101904138	0.000142582	0.001604636	0.633144335
CD63	0.199509111	12.84719551	4.101353702	0.000142839	0.001606645	0.631436357
ODF4	0.223771843	3.789767162	4.100867623	0.000143066	0.001608317	0.629928174
CTBP1	0.187176201	10.37177536	4.100155316	0.0001434	0.001611184	0.627718227
C14orf159	0.331296336	8.166415253	4.099262314	0.00014382	0.001615011	0.624947943
HLCS	0.275855256	7.342983641	4.098521901	0.000144168	0.001617792	0.622651253
IRF8	1.547217202	7.591432476	4.098400787	0.000144225	0.001617792	0.622275588
BAI2	0.330258681	4.821401446	4.097360702	0.000144717	0.001622415	0.61904975
ZFAND4	0.305234628	7.046795271	4.097187828	0.000144799	0.001622443	0.618513619
PRR14	0.359893452	8.062653246	4.096964731	0.000144904	0.001622739	0.61782175
SLC39A1	0.345884856	7.154642919	4.09631277	0.000145214	0.001625312	0.615799996
DLG1	0.311975458	6.897495297	4.096039232	0.000145344	0.001625877	0.614951791
PCNXL4	0.276330433	5.906229983	4.095067544	0.000145806	0.001629101	0.611938955
LOC100131043	-0.36201412	4.812250312	-4.095013849	0.000145832	0.001629101	0.611772477
RAB7A	0.263372448	8.124862639	4.094932195	0.000145871	0.001629101	0.611519319
CXCL16	0.662058583	8.973791653	4.093674203	0.000146472	0.001634922	0.607619367
NETO1	0.209460541	3.00137838	4.092968436	0.00014681	0.001637598	0.605431654
UGT8	0.501030718	8.333064599	4.092840316	0.000146872	0.001637598	0.605034533
ZNF529	0.322062768	8.101659153	4.091762191	0.00014739	0.001642484	0.601693024
PPM1A	0.33939107	9.57180645	4.091350469	0.000147589	0.0016438	0.600417062
ADRB1	0.507872726	4.814882511	4.090970032	0.000147772	0.00164458	0.599238115
MTRF1L	0.307382615	7.290874613	4.090872379	0.000147819	0.00164458	0.598935502
MAP3K10	0.266309888	6.139896578	4.090689056	0.000147908	0.001644672	0.598367424
LOC102724612	0.319439909	4.184036294	4.089649845	0.000148411	0.00164937	0.595147376
SLC10A2	0.255258373	2.639435473	4.089099569	0.000148678	0.001651244	0.593442487
OR1A1	0.201209766	2.484359827	4.088969994	0.000148741	0.001651244	0.593041048
CRY1	0.380700033	9.585536193	4.087913779	0.000149255	0.001656054	0.589769014
MCL1	0.401203076	8.390167652	4.086920851	0.00014974	0.001660534	0.58669343
STK35	0.173998318	7.439909563	4.086160017	0.000150113	0.001663764	0.584337012
MUSK	0.246901063	2.843566487	4.085822146	0.000150279	0.001664053	0.583290644
SERPINB6	0.373370716	6.234026572	4.085775283	0.000150302	0.001664053	0.583145518
KCNN3	0.524299355	5.864280378	4.08555028	0.000150412	0.001664376	0.582448725
KLHL24	0.356380002	7.829032497	4.085002844	0.000150681	0.001665592	0.580753498
NMI	0.601412499	8.733376384	4.08499564	0.000150685	0.001665592	0.580731189
ZDHHC3	0.362914069	6.970649197	4.083434921	0.000151455	0.001672685	0.575898808
RPL9	0.119525819	13.71400558	4.08336387	0.00015149	0.001672685	0.575678836
BC069782 /// STAMBPL1	0.283833075	5.987079864	4.081088659	0.00015262	0.001683569	0.568635953
FGF21	0.334187695	4.954316429	4.081046995	0.00015264	0.001683569	0.568506999
LOC101929261	0.173393298	2.247389875	4.080864834	0.000152731	0.001683663	0.567943211
CACNA2D1	0.526891569	8.545233969	4.07988012	0.000153223	0.001688174	0.56489575
GPR19	0.796262327	7.749034861	4.077855316	0.000154239	0.001698454	0.558630624
LRP8	0.37331844	6.599777621	4.076795453	0.000154773	0.001703422	0.555351844
ABCC4	0.494931836	4.578601489	4.076427128	0.000154959	0.001704553	0.5542125
LINC01118	0.51258452	4.602148685	4.076065206	0.000155143	0.001705651	0.553093011
DUS2	0.276363608	6.721278132	4.075753753	0.0001553	0.001706468	0.552129674
TAAR1	0.214734049	1.989260973	4.072748984	0.00015683	0.001722353	0.542837731
SIM2	0.261238192	4.859884676	4.07190502	0.000157262	0.001726175	0.540228486
DENND4A	0.45644483	8.615223274	4.071393675	0.000157525	0.001728129	0.538647722
TMEM165	0.264898404	6.912524635	4.071161087	0.000157644	0.001728513	0.537928735
YPEL5	0.211023407	11.48218445	4.070969321	0.000157743	0.001728668	0.537335957
SLC9A5	0.239936625	3.694701285	4.070321281	0.000158077	0.001731398	0.535332865
SLTM	0.202759558	11.4870812	4.068678107	0.000158926	0.001739768	0.530254549
TMEM144	0.56150996	4.719871541	4.067801544	0.000159381	0.001743814	0.527545913
THAP5	0.332374965	6.878193384	4.067015221	0.00015979	0.001747356	0.52511638
KHDC1L	0.444054015	4.382291343	4.065778859	0.000160435	0.001753475	0.521296832
NAV1	0.378538096	8.540319778	4.065311904	0.00016068	0.001754624	0.519854402
TBC1D15	0.294543179	10.00662981	4.065115079	0.000160783	0.001754624	0.519246431
SPACA6P	0.271216467	4.245726633	4.06508658	0.000160798	0.001754624	0.5191584
DNAJC10	0.256492123	9.107958121	4.06474295	0.000160978	0.001755654	0.518097009
LINC00692	0.3110139	2.49397504	4.064184758	0.000161271	0.001757914	0.51637298
PSG6	0.223532418	3.038056354	4.062862703	0.000161967	0.001764563	0.512290177
TNPO1	0.21349247	9.134688124	4.062193234	0.000162321	0.001767476	0.510222965
CEP85	0.461374217	6.823133928	4.06078641	0.000163067	0.001774479	0.505879491
LOC101929757	0.256805835	2.404628788	4.060652956	0.000163138	0.001774479	0.505467501
SNHG4	0.284766746	2.438185974	4.059943871	0.000163515	0.001777637	0.503278579
MSRA	0.331999889	6.086427477	4.059737684	0.000163625	0.001777887	0.502642122
GALE	0.315439706	6.129144661	4.058575024	0.000164245	0.001782852	0.499053549
SUN1	0.413925783	8.136313449	4.058430668	0.000164323	0.001782852	0.498608026
IGF2BP3	0.501683866	4.419591905	4.058392679	0.000164343	0.001782852	0.498490785
RALA	0.320328134	10.33636139	4.057636951	0.000164748	0.001786299	0.496158551
EIF1AD	0.269811107	8.840592545	4.057402508	0.000164874	0.001786716	0.495435088
DOCK10	0.590659998	7.968058254	4.057019235	0.00016508	0.001788	0.494252401
OTOP2	0.254363811	5.230382014	4.053641097	0.000166906	0.00180649	0.483830762
C4orf29	0.405771697	7.820444571	4.053522163	0.00016697	0.00180649	0.483463928
HFE	0.292007704	4.511518352	4.053372036	0.000167052	0.00180649	0.483000895
PCDHB14	0.388500982	9.124099949	4.052071441	0.00016776	0.001813195	0.478989854
TRIML2	0.303475962	4.439722795	4.050371943	0.000168691	0.001822289	0.473749599
LOC100507395	0.342025057	4.192491148	4.049137521	0.00016937	0.001828658	0.469944073
LOC101926959	0.28393971	3.175377765	4.047834642	0.000170089	0.001835457	0.465928159
ECEL1	0.879455729	5.987027562	4.047098667	0.000170497	0.001838887	0.463659926
ZNF511	0.283201079	8.766609709	4.046299797	0.000170941	0.001842701	0.461198098
KAT8	0.274634118	7.336387367	4.045316064	0.000171488	0.001847633	0.458166933
ZNF254	0.411326101	6.938472511	4.044811251	0.00017177	0.001849662	0.456611607
CTC1	0.315212251	7.054420944	4.044654794	0.000171858	0.001849662	0.456129584
HELZ	0.382877972	8.52460505	4.044446524	0.000171974	0.001849943	0.455487945
MUC17	0.466575026	3.633711803	4.044275861	0.00017207	0.001849997	0.454962182
NFATC2IP	0.251411641	7.227943319	4.043973211	0.000172239	0.001850846	0.454029831
XRN1	0.305908733	8.096402708	4.043285816	0.000172624	0.001854014	0.451912359
OR8B2	0.180893846	1.975016155	4.042963519	0.000172805	0.001854967	0.450919609
PPM1J	0.386528172	5.329310943	4.042805007	0.000172895	0.001854967	0.45043137
KCNA6	0.999870432	5.832623999	4.042450719	0.000173094	0.001856132	0.449340148
SREK1	0.378714457	8.326301677	4.042177139	0.000173248	0.001856811	0.448497545
SLC5A11	0.599770214	5.323952157	4.041953377	0.000173374	0.001857189	0.4478084
AP5M1	0.271833681	7.819929315	4.041295323	0.000173745	0.001860193	0.44578183
MPZL1	0.268927279	6.752116915	4.040913632	0.000173961	0.001861528	0.444606438
FAM181A-AS1	0.32127683	4.134125921	4.039947721	0.000174508	0.001863797	0.441632232
SLC2A1-AS1	0.25360993	2.68733223	4.039912815	0.000174528	0.001863797	0.441524759
TNS4	0.233128371	4.901148038	4.03990596	0.000174532	0.001863797	0.441503651
DUSP5P1	0.62590073	2.707214568	4.039896084	0.000174537	0.001863797	0.441473243
RNF141	0.347653033	6.277446846	4.039219061	0.000174922	0.001866928	0.439388807
KLHL41	0.8332375	5.6994719	4.038801291	0.00017516	0.001868026	0.438102657
MAP3K2	0.2792674	6.412646351	4.038717401	0.000175207	0.001868026	0.437844399
IGLON5	0.301674078	4.627071512	4.038468906	0.000175349	0.001868562	0.437079422
HP	0.333220386	5.653722109	4.037604872	0.000175842	0.001871892	0.434419731
GJB6	0.313055615	2.780879948	4.037557138	0.000175869	0.001871892	0.434272801
ELL3	0.4064228	9.522418438	4.037440548	0.000175936	0.001871892	0.433913936
NBPF20	0.327467855	8.403434741	4.037061312	0.000176153	0.001873226	0.432746679
TMBIM6	0.303159225	11.67611212	4.035925303	0.000176804	0.001879177	0.42925048
PM20D2	0.291761459	7.93503748	4.035573596	0.000177006	0.001879953	0.428168164
WFDC12	0.262751864	4.184835931	4.035478506	0.000177061	0.001879953	0.427875549
ACTN1	0.318146967	7.994314528	4.034731271	0.000177491	0.001883545	0.425576256
MIR142	0.58418774	6.056097587	4.033765909	0.000178049	0.001888482	0.422606099
CAPZA1	0.432826281	7.639522325	4.033306709	0.000178315	0.001890321	0.421193395
NEDD8	0.209826463	10.85848736	4.032879544	0.000178562	0.001891965	0.419879316
MIER2	0.226197793	4.649611807	4.032182108	0.000178967	0.001895274	0.417733968
MAGI2-IT1	0.593311361	3.431051039	4.031721385	0.000179235	0.00189713	0.416316868
CD53	0.736658515	4.781083535	4.031401835	0.000179421	0.001898118	0.415334038
AK091028 /// GMDS-AS1	0.437961218	6.196321205	4.030755591	0.000179798	0.001901123	0.41334653
ERP44	0.276954524	9.918004136	4.029658482	0.00018044	0.001906244	0.409972777
RNASE3	0.409585046	3.611478942	4.029609033	0.000180469	0.001906244	0.409820726
PPP3CB-AS1	0.344220638	6.449379166	4.028943353	0.000180859	0.001909382	0.407773921
LOC101927059	0.221153354	2.477700135	4.027817275	0.000181522	0.001915387	0.404311899
LINC01304	0.237775675	5.052806526	4.027637024	0.000181628	0.00191552	0.40375778
LOC100287098	0.296823354	6.010110267	4.024660637	0.000183391	0.001933118	0.394609793
LOC101927058	0.270094585	3.118092608	4.024183996	0.000183675	0.001935114	0.393145154
ZMYM4	0.183160791	10.14297269	4.023897745	0.000183846	0.001935479	0.392265598
ZNF396	0.311215585	5.304661374	4.023674534	0.000183979	0.001935479	0.391579764
SARAF	0.149029667	13.0728676	4.023650225	0.000183993	0.001935479	0.391505071
OR51B6	0.211544059	2.49583149	4.022482366	0.000184692	0.001941828	0.387917064
MALSU1	0.250374741	9.075377798	4.020554332	0.000185851	0.001952269	0.381994758
PCSK6	0.219499176	3.881166426	4.020512664	0.000185876	0.001952269	0.381866785
ALX1	0.279109006	3.925953022	4.019830935	0.000186287	0.001955587	0.379773096
SYT4	0.400677893	12.1347301	4.019568169	0.000186446	0.00195582	0.378966152
PHOX2A	-0.302776136	4.8279162	-4.01926686	0.000186628	0.00195582	0.37804088
SMPD3	0.353051811	5.909810766	4.01921228	0.000186662	0.00195582	0.377873277
PLCZ1	0.250265482	2.47124204	4.019162114	0.000186692	0.00195582	0.37771923
RNASE2	1.077311527	3.399468339	4.018508168	0.000187088	0.001958969	0.375711215
AMZ1	0.2332653	5.096681519	4.017374221	0.000187777	0.001965073	0.372229707
LOC101928161	0.428068321	2.348027948	4.017233335	0.000187863	0.001965073	0.371797188
NUFIP2	0.250590703	9.901104377	4.016877387	0.00018808	0.001966337	0.370704459
MRGBP	0.307674793	9.243104662	4.01662017	0.000188237	0.001966973	0.36991486
LOC388456	0.574746281	3.790028361	4.016438759	0.000188348	0.001967125	0.369357985
PHOX2B	-0.322149177	3.528977642	-4.015826831	0.000188722	0.001970026	0.367479649
KCNB1	0.611763888	5.228347929	4.014898556	0.000189291	0.001974956	0.364630563
SPOCD1	0.254293556	3.593570882	4.014375571	0.000189612	0.001976265	0.363025554
KRTAP7-1	0.253719009	3.273491115	4.014258954	0.000189684	0.001976265	0.362667679
SLC36A4	0.446944301	8.605207048	4.014222523	0.000189706	0.001976265	0.362555878
TMEM39A	0.387285294	8.669837898	4.013471111	0.000190169	0.001980077	0.36025008
P4HA3	0.458366261	3.690614727	4.0131896	0.000190342	0.001980876	0.359386285
CSNK2B	0.221168056	11.7740813	4.011633905	0.000191304	0.001989876	0.354613337
CHCHD3	0.310232839	6.719874437	4.010586767	0.000191955	0.001995625	0.35140121
GPD1L	0.400703997	10.34787622	4.010051103	0.000192288	0.001998076	0.349758212
LOC100128175	0.27795413	2.073920062	4.009624492	0.000192554	0.001999824	0.348449787
GSN-AS1	0.295295912	2.441210543	4.009258317	0.000192783	0.002001182	0.347326778
RMI2	1.45595041	4.088443246	4.008813934	0.00019306	0.002002395	0.345963991
HMGB1	0.194623494	11.82542923	4.00866178	0.000193155	0.002002395	0.345497396
GANC	0.310998102	6.005387197	4.008601917	0.000193193	0.002002395	0.345313826
RIT1	0.282821568	8.721415182	4.008017894	0.000193559	0.002004362	0.343522971
PPP1R35	0.303204185	8.265228746	4.00798613	0.000193579	0.002004362	0.343425574
DCTPP1	0.30366419	9.618633337	4.007449978	0.000193915	0.002006831	0.341781638
VBP1	0.226032899	11.80926334	4.007278196	0.000194023	0.002006933	0.341254949
TPD52L3	0.280938111	3.87387713	4.005339612	0.000195245	0.002018552	0.33531201
FOXN3	0.231649405	6.782816532	4.005092117	0.000195402	0.00201915	0.334553398
PAK1	0.248829348	6.874140182	4.003359486	0.000196501	0.002029485	0.329243276
ZNF618	0.309528843	8.704593377	4.002953873	0.000196759	0.002031127	0.328000339
PRKCB	0.491302624	3.612600578	4.002116644	0.000197293	0.002035612	0.325434987
MIATNB	0.353203337	7.68926841	4.001750601	0.000197527	0.002036241	0.324313485
DNAJC21	0.234259376	7.388420929	4.001709872	0.000197553	0.002036241	0.324188701
SLC35B3	0.312607592	9.505610604	4.001206054	0.000197876	0.002038103	0.322645174
FLJ10038	0.397694264	7.579617756	4.001116435	0.000197933	0.002038103	0.322370621
LOC101927159	0.285643727	2.882778272	3.999538542	0.000198946	0.002047507	0.317537207
RPS18	0.131063584	13.49413004	3.9961941	0.000201111	0.002068744	0.307295794
CNPPD1	0.228048569	7.751346304	3.995840775	0.000201341	0.002069484	0.306214099
CACTIN	0.233992285	5.327826609	3.995772867	0.000201385	0.002069484	0.306006206
RIN2	0.388060852	8.54931142	3.995612846	0.00020149	0.002069517	0.305516326
LTV1	0.413696007	7.06740323	3.994562333	0.000202175	0.002075519	0.3023006
EPHA2	1.097199615	6.152424451	3.994177723	0.000202427	0.00207706	0.301123382
TWSG1	0.365720793	8.525603156	3.993663395	0.000202764	0.002078907	0.299549214
IFNA7	-0.252218508	3.112788859	-3.993593022	0.00020281	0.002078907	0.299333837
TDRD10	0.966015599	5.259600297	3.993299691	0.000203003	0.00207907	0.298436115
FAM214B	0.27967501	6.772321205	3.993259068	0.000203029	0.00207907	0.298311794
MSANTD4	0.464106712	7.104567341	3.992460739	0.000203554	0.002083402	0.295868745
[truncated: 18,461 more rows]
