# Supplementary material for: Identification of Inflammation-Related Biomarkers in Diabetes of the Exocrine Pancreas With the Use of Weighted Gene Co-Expression Network Analysis
Source: Front Endocrinol (Lausanne). 2022 Apr 14;13:839865. doi: 10.3389/fendo.2022.839865 (PMC9046596; doi:10.3389/fendo.2022.839865)
Supplement: Supplementary file 1 [file DataSheet_1.zip › Additional files/original data/GO and KEGG/hub gene.xlsx]

## Sheet: Annotation
MyList	Gene ID	Type	Tax ID	Homologene Gene ID	Homologene Gene Tax ID	GO:0042116 macrophage activation	GO:0018108 peptidyl-tyrosine phosphorylat	GO:0001817 regulation of cytokine product
ITGB2	3689	symbol	H. sapiens	3689	H. sapiens	1	1	0
PTPRC	5788	symbol	H. sapiens	5788	H. sapiens	1	1	1
TLR4	7099	symbol	H. sapiens	7099	H. sapiens	1	0	1
ITGAM	3684	symbol	H. sapiens	3684	H. sapiens	1	0	0
CSF1R	1436	symbol	H. sapiens	1436	H. sapiens	1	1	1

## Sheet: Enrichment
GroupID	Category	Term	Description	LogP	Log(q-value)	InTerm_InList	Genes	Symbols
1_Summary	GO Biological Processes	GO:0042116	macrophage activation	-9.14819	-4.79735	4/106	3684,3689,5788,7099,1436	ITGAM,ITGB2,PTPRC,TLR4,CSF1R
1_Member	GO Biological Processes	GO:0042116	macrophage activation	-9.14819	-4.79735	4/106	3684,3689,5788,7099	ITGAM,ITGB2,PTPRC,TLR4
1_Member	GO Biological Processes	GO:2000377	regulation of reactive oxygen species metabolic process	-5.86576	-2.92988	3/157	3684,3689,7099	ITGAM,ITGB2,TLR4
1_Member	GO Biological Processes	GO:0072593	reactive oxygen species metabolic process	-5.31716	-2.41347	3/239	3684,3689,7099	ITGAM,ITGB2,TLR4
1_Member	GO Biological Processes	GO:1903532	positive regulation of secretion by cell	-5.10171	-2.24222	3/282	3684,3689,7099	ITGAM,ITGB2,TLR4
1_Member	GO Biological Processes	GO:0051222	positive regulation of protein transport	-5.00826	-2.16621	3/303	3684,3689,7099	ITGAM,ITGB2,TLR4
1_Member	GO Biological Processes	GO:0051047	positive regulation of secretion	-4.97855	-2.16621	3/310	3684,3689,7099	ITGAM,ITGB2,TLR4
1_Member	GO Cellular Components	GO:0030667	secretory granule membrane	-4.97437	-2.16621	3/311	3684,3689,5788	ITGAM,ITGB2,PTPRC
1_Member	GO Biological Processes	GO:1901214	regulation of neuron death	-4.94134	-2.16621	3/319	3684,3689,7099	ITGAM,ITGB2,TLR4
1_Member	GO Biological Processes	GO:1904951	positive regulation of establishment of protein localization	-4.94134	-2.16621	3/319	3684,3689,7099	ITGAM,ITGB2,TLR4
1_Member	GO Molecular Functions	GO:0042277	peptide binding	-4.89334	-2.1424	3/331	3684,3689,7099	ITGAM,ITGB2,TLR4
1_Member	GO Cellular Components	GO:0045121	membrane raft	-4.87	-2.1424	3/337	3684,3689,5788	ITGAM,ITGB2,PTPRC
1_Member	GO Biological Processes	GO:0070997	neuron death	-4.78063	-2.06325	3/361	3684,3689,7099	ITGAM,ITGB2,TLR4
1_Member	GO Molecular Functions	GO:0033218	amide binding	-4.60912	-1.93037	3/412	3684,3689,7099	ITGAM,ITGB2,TLR4
1_Member	GO Biological Processes	GO:0051223	regulation of protein transport	-4.32251	-1.67923	3/514	3684,3689,7099	ITGAM,ITGB2,TLR4
1_Member	GO Biological Processes	GO:0060627	regulation of vesicle-mediated transport	-4.28285	-1.648	3/530	3684,3689,5788	ITGAM,ITGB2,PTPRC
1_Member	GO Biological Processes	GO:0070201	regulation of establishment of protein localization	-4.26106	-1.63449	3/539	3684,3689,7099	ITGAM,ITGB2,TLR4
1_Member	GO Biological Processes	GO:1903530	regulation of secretion by cell	-4.20014	-1.60517	3/565	3684,3689,7099	ITGAM,ITGB2,TLR4
1_Member	GO Biological Processes	GO:0051046	regulation of secretion	-4.07387	-1.50835	3/623	3684,3689,7099	ITGAM,ITGB2,TLR4
1_Member	GO Biological Processes	GO:0051668	localization within membrane	-4.01712	-1.46561	3/651	3684,3689,5788	ITGAM,ITGB2,PTPRC
1_Member	GO Biological Processes	GO:0032940	secretion by cell	-3.75955	-1.24121	3/795	3684,3689,7099	ITGAM,ITGB2,TLR4
1_Member	GO Biological Processes	GO:0002252	immune effector process	-5.96203	-2.99139	4/658	3684,3689,5788,7099	ITGAM,ITGB2,PTPRC,TLR4
1_Member	GO Biological Processes	GO:0050865	regulation of cell activation	-5.98324	-2.99411	4/650	3684,3689,5788,7099	ITGAM,ITGB2,PTPRC,TLR4
1_Member	GO Cellular Components	GO:0098857	membrane microdomain	-4.87	-2.1424	3/337	3684,3689,5788	ITGAM,ITGB2,PTPRC
1_Member	GO Biological Processes	GO:0002705	positive regulation of leukocyte mediated immunity	-6.06335	-3.03472	3/135	3684,3689,5788	ITGAM,ITGB2,PTPRC
1_Member	GO Cellular Components	GO:0098552	side of membrane	-6.01554	-3.00712	4/638	3684,3689,5788,7099	ITGAM,ITGB2,PTPRC,TLR4
1_Member	GO Biological Processes	GO:0002274	myeloid leukocyte activation	-7.82884	-3.98934	4/225	3684,3689,5788,7099	ITGAM,ITGB2,PTPRC,TLR4
1_Member	GO Biological Processes	GO:0002703	regulation of leukocyte mediated immunity	-7.81339	-3.98934	4/227	3684,3689,5788,7099	ITGAM,ITGB2,PTPRC,TLR4
1_Member	GO Biological Processes	GO:0002699	positive regulation of immune effector process	-7.73813	-3.98934	4/237	3684,3689,5788,7099	ITGAM,ITGB2,PTPRC,TLR4
1_Member	GO Biological Processes	GO:0002366	leukocyte activation involved in immune response	-7.46606	-3.93532	4/277	3684,3689,5788,7099	ITGAM,ITGB2,PTPRC,TLR4
1_Member	GO Biological Processes	GO:0001774	microglial cell activation	-7.45467	-3.93532	3/47	3684,3689,5788	ITGAM,ITGB2,PTPRC
1_Member	GO Biological Processes	GO:0006909	phagocytosis	-7.27554	-3.82778	4/309	3684,3689,5788,7099	ITGAM,ITGB2,PTPRC,TLR4
1_Member	GO Biological Processes	GO:0002697	regulation of immune effector process	-7.10393	-3.70732	4/341	3684,3689,5788,7099	ITGAM,ITGB2,PTPRC,TLR4
1_Member	GO Biological Processes	GO:2000379	positive regulation of reactive oxygen species metabolic process	-6.81826	-3.50038	3/76	3684,3689,7099	ITGAM,ITGB2,TLR4
1_Member	GO Biological Processes	GO:0002263	cell activation involved in immune response	-7.44107	-3.93532	4/281	3684,3689,5788,7099	ITGAM,ITGB2,PTPRC,TLR4
1_Member	GO Biological Processes	GO:0050867	positive regulation of cell activation	-6.74142	-3.50038	4/420	3684,3689,5788,7099	ITGAM,ITGB2,PTPRC,TLR4
1_Member	GO Cellular Components	GO:0009897	external side of plasma membrane	-6.73728	-3.50038	4/421	3684,3689,5788,7099	ITGAM,ITGB2,PTPRC,TLR4
1_Member	GO Biological Processes	GO:0002443	leukocyte mediated immunity	-6.64874	-3.45036	4/443	3684,3689,5788,7099	ITGAM,ITGB2,PTPRC,TLR4
1_Member	GO Molecular Functions	GO:0001540	amyloid-beta binding	-6.62512	-3.45036	3/88	3684,3689,7099	ITGAM,ITGB2,TLR4
1_Member	GO Biological Processes	GO:1901216	positive regulation of neuron death	-6.49705	-3.35032	3/97	3684,3689,7099	ITGAM,ITGB2,TLR4
1_Member	GO Cellular Components	GO:0043235	receptor complex	-6.34057	-3.22017	4/529	1436,3684,3689,7099	CSF1R,ITGAM,ITGB2,TLR4
1_Member	GO Biological Processes	GO:0050778	positive regulation of immune response	-6.18984	-3.09427	4/577	3684,3689,5788,7099	ITGAM,ITGB2,PTPRC,TLR4
1_Member	GO Biological Processes	GO:0002694	regulation of leukocyte activation	-6.10478	-3.03472	4/606	3684,3689,5788,7099	ITGAM,ITGB2,PTPRC,TLR4
1_Member	GO Biological Processes	GO:0002696	positive regulation of leukocyte activation	-6.78756	-3.50038	4/409	3684,3689,5788,7099	ITGAM,ITGB2,PTPRC,TLR4
1_Member	GO Biological Processes	GO:0010942	positive regulation of cell death	-6.07077	-3.03472	4/618	3684,3689,5788,7099	ITGAM,ITGB2,PTPRC,TLR4
2_Summary	GO Biological Processes	GO:0018108	peptidyl-tyrosine phosphorylation	-5.18757	-2.31384	3/376	1436,3689,5788	CSF1R,ITGB2,PTPRC
2_Member	GO Biological Processes	GO:0018108	peptidyl-tyrosine phosphorylation	-4.72777	-2.02037	3/376	1436,3689,5788	CSF1R,ITGB2,PTPRC
2_Member	GO Biological Processes	GO:0050730	regulation of peptidyl-tyrosine phosphorylation	-5.18757	-2.31384	3/264	1436,3689,5788	CSF1R,ITGB2,PTPRC
2_Member	GO Biological Processes	GO:0018212	peptidyl-tyrosine modification	-4.71745	-2.01982	3/379	1436,3689,5788	CSF1R,ITGB2,PTPRC
3_Summary	GO Biological Processes	GO:0001817	regulation of cytokine production	-5.92542	-2.97251	3/799	1436,5788,7099	CSF1R,PTPRC,TLR4
3_Member	GO Biological Processes	GO:0001817	regulation of cytokine production	-3.75309	-1.24109	3/799	1436,5788,7099	CSF1R,PTPRC,TLR4
3_Member	GO Biological Processes	GO:2000147	positive regulation of cell motility	-4.1596	-1.57218	3/583	1436,5788,7099	CSF1R,PTPRC,TLR4
3_Member	GO Biological Processes	GO:0051272	positive regulation of cellular component movement	-4.13327	-1.55624	3/595	1436,5788,7099	CSF1R,PTPRC,TLR4
3_Member	GO Biological Processes	GO:0040017	positive regulation of locomotion	-4.12894	-1.55624	3/597	1436,5788,7099	CSF1R,PTPRC,TLR4
3_Member	GO Biological Processes	GO:0045859	regulation of protein kinase activity	-4.04518	-1.48672	3/637	1436,5788,7099	CSF1R,PTPRC,TLR4
3_Member	GO Biological Processes	GO:0000165	MAPK cascade	-3.78407	-1.25929	3/780	1436,5788,7099	CSF1R,PTPRC,TLR4
3_Member	GO Biological Processes	GO:0001934	positive regulation of protein phosphorylation	-3.87294	-1.335	3/728	1436,5788,7099	CSF1R,PTPRC,TLR4
3_Member	GO Biological Processes	GO:0043549	regulation of kinase activity	-3.82091	-1.28961	3/758	1436,5788,7099	CSF1R,PTPRC,TLR4
3_Member	GO Biological Processes	GO:0030335	positive regulation of cell migration	-4.21858	-1.61592	3/557	1436,5788,7099	CSF1R,PTPRC,TLR4
3_Member	GO Biological Processes	GO:0043408	regulation of MAPK cascade	-3.96088	-1.41621	3/680	1436,5788,7099	CSF1R,PTPRC,TLR4
3_Member	GO Biological Processes	GO:0051347	positive regulation of transferase activity	-4.23024	-1.61975	3/552	1436,5788,7099	CSF1R,PTPRC,TLR4
3_Member	GO Biological Processes	GO:0070374	positive regulation of ERK1 and ERK2 cascade	-5.41924	-2.49975	3/221	1436,5788,7099	CSF1R,PTPRC,TLR4
3_Member	GO Biological Processes	GO:0043410	positive regulation of MAPK cascade	-4.40573	-1.75385	3/482	1436,5788,7099	CSF1R,PTPRC,TLR4
3_Member	GO Biological Processes	GO:0033674	positive regulation of kinase activity	-4.44115	-1.78049	3/469	1436,5788,7099	CSF1R,PTPRC,TLR4
3_Member	GO Biological Processes	GO:0001819	positive regulation of cytokine production	-4.44391	-1.78049	3/468	1436,5788,7099	CSF1R,PTPRC,TLR4
3_Member	GO Biological Processes	GO:0045860	positive regulation of protein kinase activity	-4.68699	-1.9989	3/388	1436,5788,7099	CSF1R,PTPRC,TLR4
3_Member	GO Biological Processes	GO:0070371	ERK1 and ERK2 cascade	-4.87	-2.1424	3/337	1436,5788,7099	CSF1R,PTPRC,TLR4
3_Member	GO Biological Processes	GO:0070661	leukocyte proliferation	-4.93728	-2.16621	3/320	1436,5788,7099	CSF1R,PTPRC,TLR4
3_Member	GO Biological Processes	GO:0070372	regulation of ERK1 and ERK2 cascade	-4.95775	-2.16621	3/315	1436,5788,7099	CSF1R,PTPRC,TLR4
3_Member	GO Biological Processes	GO:0070663	regulation of leukocyte proliferation	-5.27955	-2.3911	3/246	1436,5788,7099	CSF1R,PTPRC,TLR4
3_Member	GO Biological Processes	GO:0070665	positive regulation of leukocyte proliferation	-5.92542	-2.97251	3/150	1436,5788,7099	CSF1R,PTPRC,TLR4
3_Member	GO Biological Processes	GO:0002521	leukocyte differentiation	-4.2515	-1.63304	3/543	1436,5788,7099	CSF1R,PTPRC,TLR4
