# Supplementary material for: Identification of Inflammation-Related Biomarkers in Diabetes of the Exocrine Pancreas With the Use of Weighted Gene Co-Expression Network Analysis
Source: Front Endocrinol (Lausanne). 2022 Apr 14;13:839865. doi: 10.3389/fendo.2022.839865 (PMC9046596; doi:10.3389/fendo.2022.839865)
Supplement: Supplementary file 1 [file DataSheet_1.zip › Additional files/original data/GO and KEGG/metascape_result.tiu0wdslw.xlsx]

## Sheet: Annotation
MyList	Gene ID	Type	Tax ID	Homologene Gene ID	Homologene Gene Tax ID	ko05150 Staphylococcus aureus infectio	ko04610 Complement and coagulation cas	hsa04514 Cell adhesion molecules (CAMs)	hsa05202 Transcriptional misregulation	ko04060 Cytokine-cytokine receptor int	ko04380 Osteoclast differentiation	ko04670 Leukocyte transendothelial mig	ko05340 Primary immunodeficiency	ko04620 Toll-like receptor signaling p	hsa05217 Basal cell carcinoma	hsa04080 Neuroactive ligand-receptor in	ko05146 Amoebiasis	ko05142 Chagas disease (American trypa
MILR1	284021	symbol	H. sapiens	284021	H. sapiens	0.0	0.0	0.0	0.0	0.0	0.0	0.0	0.0	0.0	0.0	0.0	0.0	0.0
LAX1	54900	symbol	H. sapiens	54900	H. sapiens	0.0	0.0	0.0	0.0	0.0	0.0	0.0	0.0	0.0	0.0	0.0	0.0	0.0
CDC45	8318	symbol	H. sapiens	8318	H. sapiens	0.0	0.0	0.0	0.0	0.0	0.0	0.0	0.0	0.0	1.0	0.0	0.0	0.0
SLC22A3	6581	symbol	H. sapiens	6581	H. sapiens	0.0	0.0	0.0	0.0	0.0	0.0	0.0	0.0	0.0	0.0	0.0	0.0	0.0
DACT3	147906	symbol	H. sapiens	147906	H. sapiens	0.0	0.0	0.0	0.0	0.0	0.0	0.0	0.0	0.0	0.0	0.0	0.0	0.0
GLI1	2735	symbol	H. sapiens	2735	H. sapiens	0.0	0.0	0.0	0.0	0.0	0.0	0.0	0.0	0.0	1.0	0.0	0.0	0.0
LINC00951	401260	symbol	H. sapiens	401260	H. sapiens	0.0	0.0	0.0	0.0	0.0	0.0	0.0	0.0	0.0	0.0	0.0	0.0	0.0
TREM1	54210	symbol	H. sapiens	54210	H. sapiens	0.0	0.0	0.0	0.0	0.0	0.0	0.0	0.0	0.0	0.0	0.0	0.0	0.0
SVOPL	136306	symbol	H. sapiens	136306	H. sapiens	0.0	0.0	0.0	0.0	0.0	0.0	0.0	0.0	0.0	0.0	0.0	0.0	0.0
SNORD89	692205	symbol	H. sapiens	692205	H. sapiens	0.0	0.0	0.0	0.0	0.0	0.0	0.0	0.0	0.0	0.0	0.0	0.0	0.0
C18orf15	147276	symbol	H. sapiens	147276	H. sapiens	0.0	0.0	0.0	0.0	0.0	0.0	0.0	0.0	0.0	0.0	0.0	0.0	0.0
LOC219688						nan	nan	nan	nan	nan	nan	nan	nan	nan	nan	nan	nan	nan
FLJ31104						nan	nan	nan	nan	nan	nan	nan	nan	nan	nan	nan	nan	nan
EMR2	30817	gene_synonym	H. sapiens	30817	H. sapiens	0.0	0.0	0.0	0.0	0.0	0.0	0.0	0.0	0.0	0.0	0.0	0.0	0.0
LOC100507560	100507560	Gene_ID	H. sapiens	100507560	H. sapiens	0.0	0.0	0.0	0.0	0.0	0.0	0.0	0.0	0.0	0.0	0.0	0.0	0.0
LOC731157	731157	Gene_ID	H. sapiens	731157	H. sapiens	0.0	0.0	0.0	0.0	0.0	0.0	0.0	0.0	0.0	0.0	0.0	0.0	0.0
PAX4	5078	symbol	H. sapiens	5078	H. sapiens	0.0	0.0	0.0	0.0	0.0	0.0	0.0	0.0	0.0	0.0	0.0	0.0	0.0
DHRS7C	201140	symbol	H. sapiens	201140	H. sapiens	0.0	0.0	0.0	0.0	0.0	0.0	0.0	0.0	0.0	0.0	0.0	0.0	0.0
DNAAF3	352909	symbol	H. sapiens	352909	H. sapiens	0.0	0.0	0.0	0.0	0.0	0.0	0.0	0.0	0.0	0.0	0.0	0.0	0.0
KCNS1	3787	symbol	H. sapiens	3787	H. sapiens	0.0	0.0	0.0	0.0	0.0	0.0	0.0	0.0	0.0	0.0	0.0	0.0	0.0
C4orf47	441054	symbol	H. sapiens	441054	H. sapiens	0.0	0.0	0.0	0.0	0.0	0.0	0.0	0.0	0.0	0.0	0.0	0.0	0.0
GIF	2694	gene_synonym	H. sapiens	2694	H. sapiens	0.0	0.0	0.0	0.0	0.0	0.0	0.0	0.0	0.0	0.0	0.0	0.0	0.0
G0S2	50486	symbol	H. sapiens	50486	H. sapiens	0.0	0.0	0.0	0.0	0.0	0.0	0.0	0.0	0.0	0.0	0.0	0.0	0.0
LOC100127940						nan	nan	nan	nan	nan	nan	nan	nan	nan	nan	nan	nan	nan
CXorf30	286464	gene_synonym	H. sapiens	286464	H. sapiens	0.0	0.0	0.0	0.0	0.0	0.0	0.0	0.0	0.0	0.0	0.0	0.0	0.0
SHCBP1	79801	symbol	H. sapiens	79801	H. sapiens	0.0	0.0	0.0	0.0	0.0	0.0	0.0	0.0	0.0	0.0	0.0	0.0	0.0
TNFRSF11B	4982	symbol	H. sapiens	4982	H. sapiens	0.0	0.0	0.0	0.0	1.0	1.0	0.0	0.0	0.0	0.0	0.0	0.0	0.0
EVPL	2125	symbol	H. sapiens	2125	H. sapiens	0.0	0.0	0.0	0.0	0.0	0.0	0.0	0.0	0.0	0.0	0.0	0.0	0.0
NRG4	145957	symbol	H. sapiens	145957	H. sapiens	0.0	0.0	0.0	0.0	0.0	0.0	0.0	0.0	0.0	0.0	0.0	0.0	0.0
HLA-DRB6	3128	symbol	H. sapiens	3128	H. sapiens	0.0	0.0	0.0	0.0	0.0	0.0	0.0	0.0	0.0	0.0	0.0	0.0	0.0
ALDOB	229	symbol	H. sapiens	229	H. sapiens	0.0	0.0	0.0	0.0	0.0	0.0	0.0	0.0	0.0	0.0	0.0	0.0	0.0
SMC5-AS1	100507299	gene_synonym	H. sapiens	100507299	H. sapiens	0.0	0.0	0.0	0.0	0.0	0.0	0.0	0.0	0.0	0.0	0.0	0.0	0.0
NKX3-2	579	symbol	H. sapiens	579	H. sapiens	0.0	0.0	0.0	0.0	0.0	0.0	0.0	0.0	0.0	0.0	0.0	0.0	0.0
STKLD1	169436	symbol	H. sapiens	169436	H. sapiens	0.0	0.0	0.0	0.0	0.0	0.0	0.0	0.0	0.0	0.0	0.0	0.0	0.0
LDLRAD4-AS1	100288122	symbol	H. sapiens	100288122	H. sapiens	0.0	0.0	0.0	0.0	0.0	0.0	0.0	0.0	0.0	0.0	0.0	0.0	0.0
NKAIN1	79570	symbol	H. sapiens	79570	H. sapiens	0.0	0.0	0.0	0.0	0.0	0.0	0.0	0.0	0.0	0.0	0.0	0.0	0.0
TRANK1	9881	symbol	H. sapiens	9881	H. sapiens	0.0	0.0	0.0	0.0	0.0	0.0	0.0	0.0	0.0	0.0	0.0	0.0	0.0
HTRA4	203100	symbol	H. sapiens	203100	H. sapiens	0.0	0.0	0.0	0.0	0.0	0.0	0.0	0.0	0.0	0.0	0.0	0.0	0.0
TSACC	128229	symbol	H. sapiens	128229	H. sapiens	0.0	0.0	0.0	0.0	0.0	0.0	0.0	0.0	0.0	0.0	0.0	0.0	0.0
COL9A3	1299	symbol	H. sapiens	1299	H. sapiens	0.0	0.0	0.0	0.0	0.0	0.0	0.0	0.0	0.0	0.0	0.0	0.0	0.0
CD180	4064	symbol	H. sapiens	4064	H. sapiens	0.0	0.0	0.0	0.0	0.0	0.0	0.0	0.0	0.0	0.0	0.0	0.0	0.0
GBP5	115362	symbol	H. sapiens	115362	H. sapiens	0.0	0.0	0.0	0.0	0.0	0.0	0.0	0.0	0.0	0.0	0.0	0.0	0.0
BTNL8	79908	symbol	H. sapiens	79908	H. sapiens	0.0	0.0	0.0	0.0	0.0	0.0	0.0	0.0	0.0	0.0	0.0	0.0	0.0
KIAA1045						nan	nan	nan	nan	nan	nan	nan	nan	nan	nan	nan	nan	nan
GPSM3	63940	symbol	H. sapiens	63940	H. sapiens	0.0	0.0	0.0	0.0	0.0	0.0	0.0	0.0	0.0	0.0	0.0	0.0	0.0
C2	717	symbol	H. sapiens	717	H. sapiens	1.0	1.0	0.0	0.0	0.0	0.0	0.0	0.0	0.0	0.0	0.0	0.0	0.0
IGLV1-44	28823	symbol	H. sapiens	28823	H. sapiens	0.0	0.0	0.0	0.0	0.0	0.0	0.0	0.0	0.0	0.0	0.0	0.0	0.0
HLA-B	3106	symbol	H. sapiens	3106	H. sapiens	1.0	0.0	1.0	0.0	0.0	0.0	0.0	0.0	0.0	0.0	0.0	0.0	0.0
RBP2	5948	symbol	H. sapiens	5948	H. sapiens	0.0	0.0	0.0	0.0	0.0	0.0	0.0	0.0	0.0	0.0	0.0	0.0	0.0
LOC100506351						nan	nan	nan	nan	nan	nan	nan	nan	nan	nan	nan	nan	nan
CDKN1A	1026	symbol	H. sapiens	1026	H. sapiens	0.0	0.0	1.0	1.0	0.0	0.0	0.0	0.0	0.0	1.0	0.0	0.0	0.0
KIF14	9928	symbol	H. sapiens	9928	H. sapiens	0.0	0.0	0.0	0.0	0.0	0.0	0.0	0.0	0.0	0.0	0.0	0.0	0.0
DDB2	1643	symbol	H. sapiens	1643	H. sapiens	0.0	0.0	1.0	1.0	0.0	0.0	0.0	0.0	0.0	1.0	0.0	0.0	0.0
CDKN1C	1028	symbol	H. sapiens	1028	H. sapiens	0.0	0.0	0.0	0.0	0.0	0.0	0.0	0.0	0.0	1.0	0.0	0.0	0.0
SPATA16	83893	symbol	H. sapiens	83893	H. sapiens	0.0	0.0	0.0	0.0	0.0	0.0	0.0	0.0	0.0	0.0	0.0	0.0	0.0
LINC01346	728716	symbol	H. sapiens	728716	H. sapiens	0.0	0.0	0.0	0.0	0.0	0.0	0.0	0.0	0.0	0.0	0.0	0.0	0.0
CHI3L2	1117	symbol	H. sapiens	1117	H. sapiens	0.0	0.0	0.0	0.0	0.0	0.0	0.0	0.0	0.0	0.0	0.0	0.0	0.0
GAL3ST4	79690	symbol	H. sapiens	79690	H. sapiens	0.0	0.0	0.0	0.0	0.0	0.0	0.0	0.0	0.0	0.0	0.0	0.0	0.0
CAPN9	10753	symbol	H. sapiens	10753	H. sapiens	0.0	0.0	0.0	0.0	0.0	0.0	0.0	0.0	0.0	0.0	0.0	0.0	0.0
LOC100128239	100128239	Gene_ID	H. sapiens	100128239	H. sapiens	0.0	0.0	0.0	0.0	0.0	0.0	0.0	0.0	0.0	0.0	0.0	0.0	0.0
MZB1	51237	symbol	H. sapiens	51237	H. sapiens	0.0	0.0	0.0	0.0	0.0	0.0	0.0	0.0	0.0	0.0	0.0	0.0	0.0
LINC00290	728081	symbol	H. sapiens	728081	H. sapiens	0.0	0.0	0.0	0.0	0.0	0.0	0.0	0.0	0.0	0.0	0.0	0.0	0.0
GAGE1	2543	symbol	H. sapiens	2543	H. sapiens	0.0	0.0	0.0	0.0	0.0	0.0	0.0	0.0	0.0	0.0	0.0	0.0	0.0
PTP4A3	11156	symbol	H. sapiens	11156	H. sapiens	0.0	0.0	0.0	0.0	0.0	0.0	0.0	0.0	0.0	0.0	0.0	0.0	0.0
TTYH3	80727	symbol	H. sapiens	80727	H. sapiens	0.0	0.0	0.0	0.0	0.0	0.0	0.0	0.0	0.0	0.0	0.0	0.0	0.0
SNORD8	319103	symbol	H. sapiens	319103	H. sapiens	0.0	0.0	0.0	0.0	0.0	0.0	0.0	0.0	0.0	0.0	0.0	0.0	0.0
MMP9	4318	symbol	H. sapiens	4318	H. sapiens	0.0	0.0	0.0	1.0	0.0	0.0	1.0	0.0	0.0	0.0	0.0	0.0	0.0
POMZP3	22932	symbol	H. sapiens	22932	H. sapiens	0.0	0.0	0.0	0.0	0.0	0.0	0.0	0.0	0.0	0.0	0.0	0.0	0.0
PTPN22	26191	symbol	H. sapiens	26191	H. sapiens	0.0	0.0	0.0	0.0	0.0	0.0	0.0	0.0	0.0	0.0	0.0	0.0	0.0
FLJ33360						nan	nan	nan	nan	nan	nan	nan	nan	nan	nan	nan	nan	nan
CNTNAP1	8506	symbol	H. sapiens	8506	H. sapiens	0.0	0.0	1.0	0.0	0.0	0.0	0.0	0.0	0.0	0.0	0.0	0.0	0.0
DHRS2	10202	symbol	H. sapiens	10202	H. sapiens	0.0	0.0	0.0	0.0	0.0	0.0	0.0	0.0	0.0	0.0	0.0	0.0	0.0
OVOL2	58495	symbol	H. sapiens	58495	H. sapiens	0.0	0.0	0.0	0.0	0.0	0.0	0.0	0.0	0.0	0.0	0.0	0.0	0.0
SCGB2A1	4246	symbol	H. sapiens	4246	H. sapiens	0.0	0.0	0.0	0.0	0.0	0.0	0.0	0.0	0.0	0.0	0.0	0.0	0.0
LILRB1	10859	symbol	H. sapiens	10859	H. sapiens	0.0	0.0	0.0	0.0	0.0	1.0	0.0	0.0	0.0	0.0	0.0	0.0	0.0
SNORA68	26780	symbol	H. sapiens	26780	H. sapiens	0.0	0.0	0.0	0.0	0.0	0.0	0.0	0.0	0.0	0.0	0.0	0.0	0.0
PRSS54	221191	symbol	H. sapiens	221191	H. sapiens	0.0	0.0	0.0	0.0	0.0	0.0	0.0	0.0	0.0	0.0	0.0	0.0	0.0
CCR6	1235	symbol	H. sapiens	1235	H. sapiens	0.0	0.0	0.0	0.0	1.0	0.0	0.0	0.0	0.0	0.0	0.0	0.0	0.0
C5orf66	100996485	gene_synonym	H. sapiens	100996485	H. sapiens	0.0	0.0	0.0	0.0	0.0	0.0	0.0	0.0	0.0	0.0	0.0	0.0	0.0
TAP1	6890	symbol	H. sapiens	6890	H. sapiens	1.0	0.0	1.0	0.0	0.0	0.0	0.0	1.0	0.0	0.0	0.0	0.0	0.0
DKK4	27121	symbol	H. sapiens	27121	H. sapiens	0.0	0.0	0.0	0.0	0.0	0.0	0.0	0.0	0.0	0.0	0.0	0.0	0.0
LINC00920	100505865	symbol	H. sapiens	100505865	H. sapiens	0.0	0.0	0.0	0.0	0.0	0.0	0.0	0.0	0.0	0.0	0.0	0.0	0.0
KIF18B	146909	symbol	H. sapiens	146909	H. sapiens	0.0	0.0	0.0	0.0	0.0	0.0	0.0	0.0	0.0	0.0	0.0	0.0	0.0
AS3MT	57412	symbol	H. sapiens	57412	H. sapiens	0.0	0.0	0.0	0.0	0.0	0.0	0.0	0.0	0.0	0.0	0.0	0.0	0.0
IGFBP7-AS1	255130	symbol	H. sapiens	255130	H. sapiens	0.0	0.0	0.0	0.0	0.0	0.0	0.0	0.0	0.0	0.0	0.0	0.0	0.0
ADM	133	symbol	H. sapiens	133	H. sapiens	0.0	0.0	0.0	0.0	0.0	0.0	0.0	0.0	0.0	0.0	1.0	0.0	0.0
WAS	7454	symbol	H. sapiens	7454	H. sapiens	0.0	0.0	0.0	0.0	1.0	0.0	0.0	0.0	1.0	0.0	0.0	0.0	0.0
ADAMDEC1	27299	symbol	H. sapiens	27299	H. sapiens	0.0	0.0	0.0	0.0	0.0	0.0	0.0	0.0	0.0	0.0	0.0	0.0	0.0
C19orf18	147685	symbol	H. sapiens	147685	H. sapiens	0.0	0.0	0.0	0.0	0.0	0.0	0.0	0.0	0.0	0.0	0.0	0.0	0.0
SPIDR	23514	symbol	H. sapiens	23514	H. sapiens	0.0	0.0	0.0	0.0	0.0	0.0	0.0	0.0	0.0	0.0	0.0	0.0	0.0
ASF1B	55723	symbol	H. sapiens	55723	H. sapiens	0.0	0.0	0.0	0.0	0.0	0.0	0.0	0.0	0.0	0.0	0.0	0.0	0.0
GTSF1	121355	symbol	H. sapiens	121355	H. sapiens	0.0	0.0	0.0	0.0	0.0	0.0	0.0	0.0	0.0	0.0	0.0	0.0	0.0
ZNF850	342892	symbol	H. sapiens	342892	H. sapiens	0.0	0.0	0.0	0.0	0.0	0.0	0.0	0.0	0.0	0.0	0.0	0.0	0.0
UBE2C	11065	symbol	H. sapiens	11065	H. sapiens	0.0	0.0	0.0	0.0	0.0	0.0	0.0	0.0	0.0	0.0	0.0	0.0	0.0
NUSAP1	51203	symbol	H. sapiens	51203	H. sapiens	0.0	0.0	0.0	0.0	0.0	0.0	0.0	0.0	0.0	0.0	0.0	0.0	0.0
TLR4	7099	symbol	H. sapiens	7099	H. sapiens	1.0	1.0	1.0	0.0	0.0	0.0	0.0	0.0	1.0	0.0	0.0	1.0	1.0
PRG4	10216	symbol	H. sapiens	10216	H. sapiens	0.0	0.0	0.0	0.0	0.0	0.0	0.0	0.0	0.0	0.0	0.0	0.0	0.0
IGLL3P	91353	symbol	H. sapiens	91353	H. sapiens	0.0	0.0	0.0	0.0	0.0	0.0	0.0	0.0	0.0	0.0	0.0	0.0	0.0
LOC101928207						nan	nan	nan	nan	nan	nan	nan	nan	nan	nan	nan	nan	nan
LY86	9450	symbol	H. sapiens	9450	H. sapiens	0.0	0.0	0.0	0.0	0.0	0.0	0.0	0.0	0.0	0.0	0.0	0.0	0.0
ITGB7	3695	symbol	H. sapiens	3695	H. sapiens	0.0	0.0	1.0	1.0	0.0	0.0	0.0	0.0	0.0	0.0	0.0	0.0	0.0
C11orf87	399947	symbol	H. sapiens	399947	H. sapiens	0.0	0.0	0.0	0.0	0.0	0.0	0.0	0.0	0.0	0.0	0.0	0.0	0.0
PAPLN	89932	symbol	H. sapiens	89932	H. sapiens	0.0	0.0	0.0	0.0	0.0	0.0	0.0	0.0	0.0	0.0	0.0	0.0	0.0
MYO1F	4542	symbol	H. sapiens	4542	H. sapiens	0.0	0.0	0.0	0.0	0.0	0.0	0.0	0.0	0.0	0.0	0.0	0.0	0.0
UBXN7-AS1	100874034	symbol	H. sapiens	100874034	H. sapiens	0.0	0.0	0.0	0.0	0.0	0.0	0.0	0.0	0.0	0.0	0.0	0.0	0.0
NRTN	4902	symbol	H. sapiens	4902	H. sapiens	0.0	0.0	0.0	0.0	0.0	0.0	0.0	0.0	0.0	0.0	0.0	0.0	0.0
GPR173	54328	symbol	H. sapiens	54328	H. sapiens	0.0	0.0	0.0	0.0	0.0	0.0	0.0	0.0	0.0	0.0	0.0	0.0	0.0
RASAL3	64926	symbol	H. sapiens	64926	H. sapiens	0.0	0.0	0.0	0.0	0.0	0.0	0.0	0.0	0.0	0.0	0.0	0.0	0.0
GCSAML-AS1	148824	symbol	H. sapiens	148824	H. sapiens	0.0	0.0	0.0	0.0	0.0	0.0	0.0	0.0	0.0	0.0	0.0	0.0	0.0
CLEC4A	50856	symbol	H. sapiens	50856	H. sapiens	0.0	0.0	0.0	0.0	0.0	0.0	0.0	0.0	0.0	0.0	0.0	0.0	0.0
MKI67	4288	symbol	H. sapiens	4288	H. sapiens	0.0	0.0	0.0	0.0	0.0	0.0	0.0	0.0	0.0	0.0	0.0	0.0	0.0
RRM2	6241	symbol	H. sapiens	6241	H. sapiens	0.0	0.0	0.0	0.0	0.0	0.0	0.0	0.0	0.0	1.0	0.0	0.0	0.0
F12	2161	symbol	H. sapiens	2161	H. sapiens	0.0	1.0	0.0	0.0	0.0	0.0	0.0	0.0	0.0	0.0	0.0	0.0	0.0
IRF8	3394	symbol	H. sapiens	3394	H. sapiens	0.0	1.0	0.0	0.0	0.0	0.0	0.0	0.0	0.0	0.0	0.0	0.0	0.0
CXCL16	58191	symbol	H. sapiens	58191	H. sapiens	0.0	0.0	0.0	0.0	1.0	0.0	0.0	0.0	0.0	0.0	0.0	0.0	0.0
GPR19	2842	symbol	H. sapiens	2842	H. sapiens	0.0	0.0	0.0	0.0	0.0	0.0	0.0	0.0	0.0	0.0	0.0	0.0	0.0
SLC5A11	115584	symbol	H. sapiens	115584	H. sapiens	0.0	0.0	0.0	0.0	0.0	0.0	0.0	0.0	0.0	0.0	0.0	0.0	0.0
DUSP5P1	574029	symbol	H. sapiens	574029	H. sapiens	0.0	0.0	0.0	0.0	0.0	0.0	0.0	0.0	0.0	0.0	0.0	0.0	0.0
KLHL41	10324	symbol	H. sapiens	10324	H. sapiens	0.0	0.0	0.0	0.0	0.0	0.0	0.0	0.0	0.0	0.0	0.0	0.0	0.0
MIR142	406934	symbol	H. sapiens	406934	H. sapiens	0.0	0.0	0.0	0.0	0.0	0.0	0.0	0.0	0.0	0.0	0.0	0.0	0.0
CD53	963	symbol	H. sapiens	963	H. sapiens	0.0	0.0	0.0	0.0	0.0	0.0	0.0	0.0	0.0	0.0	0.0	0.0	0.0
RNASE2	6036	symbol	H. sapiens	6036	H. sapiens	0.0	0.0	0.0	0.0	0.0	0.0	0.0	0.0	0.0	0.0	0.0	0.0	0.0
KCNB1	3745	symbol	H. sapiens	3745	H. sapiens	0.0	0.0	0.0	0.0	0.0	0.0	0.0	0.0	0.0	0.0	0.0	0.0	0.0
RMI2	116028	symbol	H. sapiens	116028	H. sapiens	0.0	0.0	0.0	0.0	0.0	0.0	0.0	0.0	0.0	0.0	0.0	0.0	0.0
TDRD10	126668	symbol	H. sapiens	126668	H. sapiens	0.0	0.0	0.0	0.0	0.0	0.0	0.0	0.0	0.0	0.0	0.0	0.0	0.0
CDC20	991	symbol	H. sapiens	991	H. sapiens	0.0	0.0	1.0	0.0	0.0	0.0	0.0	0.0	0.0	1.0	0.0	0.0	0.0
FLJ32255	643977	symbol	H. sapiens	643977	H. sapiens	0.0	0.0	0.0	0.0	0.0	0.0	0.0	0.0	0.0	0.0	0.0	0.0	0.0
CLEC10A	10462	symbol	H. sapiens	10462	H. sapiens	0.0	0.0	0.0	0.0	0.0	0.0	0.0	0.0	0.0	0.0	0.0	0.0	0.0
PLCG1-AS1	101927117	symbol	H. sapiens	101927117	H. sapiens	0.0	0.0	0.0	0.0	0.0	0.0	0.0	0.0	0.0	0.0	0.0	0.0	0.0
TOP2A	7153	symbol	H. sapiens	7153	H. sapiens	0.0	0.0	0.0	0.0	0.0	0.0	0.0	0.0	0.0	0.0	0.0	0.0	0.0
CTXN1	404217	symbol	H. sapiens	404217	H. sapiens	0.0	0.0	0.0	0.0	0.0	0.0	0.0	0.0	0.0	0.0	0.0	0.0	0.0
TNFSF8	944	symbol	H. sapiens	944	H. sapiens	0.0	0.0	0.0	0.0	1.0	0.0	0.0	0.0	0.0	0.0	0.0	0.0	0.0
ITGAX	3687	symbol	H. sapiens	3687	H. sapiens	1.0	1.0	0.0	0.0	0.0	0.0	0.0	0.0	0.0	0.0	0.0	0.0	0.0
IKZF1	10320	symbol	H. sapiens	10320	H. sapiens	0.0	0.0	0.0	0.0	0.0	0.0	0.0	0.0	0.0	0.0	0.0	0.0	0.0
CBLN1	869	symbol	H. sapiens	869	H. sapiens	0.0	0.0	0.0	0.0	0.0	0.0	0.0	0.0	0.0	0.0	0.0	0.0	0.0
FAIM2	23017	symbol	H. sapiens	23017	H. sapiens	0.0	0.0	0.0	0.0	0.0	0.0	0.0	0.0	0.0	0.0	0.0	0.0	0.0
AKR1C4	1109	symbol	H. sapiens	1109	H. sapiens	0.0	0.0	0.0	0.0	0.0	0.0	0.0	0.0	0.0	0.0	0.0	0.0	0.0
SLC8A3	6547	symbol	H. sapiens	6547	H. sapiens	0.0	0.0	0.0	0.0	0.0	0.0	0.0	0.0	0.0	0.0	0.0	0.0	0.0
LINC00184	100302691	symbol	H. sapiens	100302691	H. sapiens	0.0	0.0	0.0	0.0	0.0	0.0	0.0	0.0	0.0	0.0	0.0	0.0	0.0
ELFN1	392617	symbol	H. sapiens	392617	H. sapiens	0.0	0.0	0.0	0.0	0.0	0.0	0.0	0.0	0.0	0.0	0.0	0.0	0.0
GABRP	2568	symbol	H. sapiens	2568	H. sapiens	0.0	0.0	0.0	0.0	0.0	0.0	0.0	0.0	0.0	0.0	1.0	0.0	0.0
JAG2	3714	symbol	H. sapiens	3714	H. sapiens	0.0	0.0	1.0	0.0	0.0	0.0	0.0	0.0	0.0	0.0	0.0	0.0	0.0
ANLN	54443	symbol	H. sapiens	54443	H. sapiens	0.0	0.0	0.0	0.0	0.0	0.0	0.0	0.0	0.0	0.0	0.0	0.0	0.0
PLA2G7	7941	symbol	H. sapiens	7941	H. sapiens	0.0	0.0	0.0	0.0	0.0	0.0	0.0	0.0	0.0	0.0	0.0	0.0	0.0
CYBB	1536	symbol	H. sapiens	1536	H. sapiens	1.0	0.0	0.0	0.0	0.0	1.0	1.0	0.0	0.0	0.0	0.0	0.0	0.0
C1QC	714	symbol	H. sapiens	714	H. sapiens	1.0	1.0	0.0	0.0	0.0	0.0	0.0	0.0	0.0	0.0	0.0	0.0	1.0
ST6GALNAC1	55808	symbol	H. sapiens	55808	H. sapiens	0.0	0.0	0.0	0.0	0.0	0.0	0.0	0.0	0.0	0.0	0.0	0.0	0.0
MMP7	4316	symbol	H. sapiens	4316	H. sapiens	0.0	0.0	0.0	0.0	0.0	0.0	0.0	0.0	0.0	0.0	0.0	0.0	0.0
ALPK3	57538	symbol	H. sapiens	57538	H. sapiens	0.0	0.0	0.0	0.0	0.0	0.0	0.0	0.0	0.0	0.0	0.0	0.0	0.0
PARVG	64098	symbol	H. sapiens	64098	H. sapiens	0.0	0.0	0.0	0.0	0.0	0.0	0.0	0.0	0.0	0.0	0.0	0.0	0.0
PILRA	29992	symbol	H. sapiens	29992	H. sapiens	0.0	0.0	0.0	0.0	0.0	0.0	0.0	0.0	0.0	0.0	0.0	0.0	0.0
LINC00525	84847	symbol	H. sapiens	84847	H. sapiens	0.0	0.0	0.0	0.0	0.0	0.0	0.0	0.0	0.0	0.0	0.0	0.0	0.0
CBLN3	643866	symbol	H. sapiens	643866	H. sapiens	0.0	0.0	0.0	0.0	0.0	0.0	0.0	0.0	0.0	0.0	0.0	0.0	0.0
ADORA3	140	symbol	H. sapiens	140	H. sapiens	0.0	0.0	0.0	0.0	0.0	0.0	0.0	0.0	0.0	0.0	1.0	0.0	0.0
CD1E	913	symbol	H. sapiens	913	H. sapiens	1.0	0.0	0.0	0.0	0.0	0.0	0.0	0.0	0.0	0.0	0.0	0.0	0.0
FAIM3	9214	gene_synonym	H. sapiens	9214	H. sapiens	0.0	0.0	0.0	0.0	0.0	0.0	0.0	0.0	0.0	0.0	0.0	0.0	0.0
SLAMF7	57823	symbol	H. sapiens	57823	H. sapiens	0.0	0.0	0.0	0.0	0.0	0.0	0.0	0.0	0.0	0.0	0.0	0.0	0.0
SULT1E1	6783	symbol	H. sapiens	6783	H. sapiens	0.0	0.0	0.0	0.0	0.0	0.0	0.0	0.0	0.0	0.0	0.0	0.0	0.0
LINC00242	401288	symbol	H. sapiens	401288	H. sapiens	0.0	0.0	0.0	0.0	0.0	0.0	0.0	0.0	0.0	0.0	0.0	0.0	0.0
RHOH	399	symbol	H. sapiens	399	H. sapiens	0.0	0.0	0.0	0.0	0.0	0.0	1.0	0.0	0.0	0.0	0.0	0.0	0.0
LMO2	4005	symbol	H. sapiens	4005	H. sapiens	0.0	0.0	0.0	1.0	0.0	0.0	0.0	0.0	0.0	0.0	0.0	0.0	0.0
LOC100132319						nan	nan	nan	nan	nan	nan	nan	nan	nan	nan	nan	nan	nan
S100A9	6280	symbol	H. sapiens	6280	H. sapiens	0.0	0.0	0.0	0.0	0.0	0.0	0.0	0.0	0.0	0.0	0.0	0.0	0.0
ADAMTSL2	9719	symbol	H. sapiens	9719	H. sapiens	0.0	0.0	0.0	0.0	0.0	0.0	0.0	0.0	0.0	0.0	0.0	0.0	0.0
LOC100132207						nan	nan	nan	nan	nan	nan	nan	nan	nan	nan	nan	nan	nan
DGKB	1607	symbol	H. sapiens	1607	H. sapiens	0.0	0.0	0.0	0.0	0.0	0.0	0.0	0.0	0.0	0.0	0.0	0.0	0.0
INHBE	83729	symbol	H. sapiens	83729	H. sapiens	0.0	0.0	0.0	0.0	1.0	0.0	0.0	0.0	0.0	0.0	0.0	0.0	0.0
TMC6	11322	symbol	H. sapiens	11322	H. sapiens	0.0	0.0	0.0	0.0	0.0	0.0	0.0	0.0	0.0	0.0	0.0	0.0	0.0
BRINP3	339479	symbol	H. sapiens	339479	H. sapiens	0.0	0.0	0.0	0.0	0.0	0.0	0.0	0.0	0.0	0.0	0.0	0.0	0.0
CEP55	55165	symbol	H. sapiens	55165	H. sapiens	0.0	0.0	0.0	0.0	0.0	0.0	0.0	0.0	0.0	0.0	0.0	0.0	0.0
ISX	91464	symbol	H. sapiens	91464	H. sapiens	0.0	0.0	0.0	0.0	0.0	0.0	0.0	0.0	0.0	0.0	0.0	0.0	0.0
CACHD1	57685	symbol	H. sapiens	57685	H. sapiens	0.0	0.0	0.0	0.0	0.0	0.0	0.0	0.0	0.0	0.0	0.0	0.0	0.0
LOC100506119	100506119	Gene_ID	H. sapiens	100506119	H. sapiens	0.0	0.0	0.0	0.0	0.0	0.0	0.0	0.0	0.0	0.0	0.0	0.0	0.0
ERAP2	64167	symbol	H. sapiens	64167	H. sapiens	0.0	0.0	0.0	0.0	0.0	0.0	0.0	0.0	0.0	0.0	0.0	0.0	0.0
LINC00540	100506622	symbol	H. sapiens	100506622	H. sapiens	0.0	0.0	0.0	0.0	0.0	0.0	0.0	0.0	0.0	0.0	0.0	0.0	0.0
PPEF1	5475	symbol	H. sapiens	5475	H. sapiens	0.0	0.0	0.0	0.0	0.0	0.0	0.0	0.0	0.0	0.0	0.0	0.0	0.0
LEF1-AS1	641518	symbol	H. sapiens	641518	H. sapiens	0.0	0.0	0.0	0.0	0.0	0.0	0.0	0.0	0.0	0.0	0.0	0.0	0.0
CD52	1043	symbol	H. sapiens	1043	H. sapiens	0.0	0.0	0.0	0.0	0.0	0.0	0.0	0.0	0.0	0.0	0.0	0.0	0.0
LOC100505549	100505549	Gene_ID	H. sapiens	100505549	H. sapiens	0.0	0.0	0.0	0.0	0.0	0.0	0.0	0.0	0.0	0.0	0.0	0.0	0.0
DOK3	79930	symbol	H. sapiens	79930	H. sapiens	0.0	0.0	0.0	0.0	0.0	0.0	0.0	0.0	0.0	0.0	0.0	0.0	0.0
HSPB3	8988	symbol	H. sapiens	8988	H. sapiens	0.0	0.0	0.0	0.0	0.0	0.0	0.0	0.0	0.0	0.0	0.0	0.0	0.0
MTUS1	57509	symbol	H. sapiens	57509	H. sapiens	0.0	0.0	0.0	0.0	0.0	0.0	0.0	0.0	0.0	0.0	0.0	0.0	0.0
BCL2A1	597	symbol	H. sapiens	597	H. sapiens	0.0	0.0	0.0	1.0	0.0	0.0	0.0	0.0	0.0	0.0	0.0	0.0	0.0
GPC5	2262	symbol	H. sapiens	2262	H. sapiens	0.0	0.0	0.0	0.0	0.0	0.0	0.0	0.0	0.0	0.0	0.0	0.0	0.0
CLEC7A	64581	symbol	H. sapiens	64581	H. sapiens	1.0	0.0	0.0	0.0	0.0	0.0	0.0	0.0	0.0	0.0	0.0	0.0	0.0
OLR1	4973	symbol	H. sapiens	4973	H. sapiens	1.0	0.0	0.0	0.0	0.0	0.0	0.0	0.0	0.0	0.0	0.0	0.0	0.0
MS4A14	84689	symbol	H. sapiens	84689	H. sapiens	0.0	0.0	0.0	0.0	0.0	0.0	0.0	0.0	0.0	0.0	0.0	0.0	0.0
CD84	8832	symbol	H. sapiens	8832	H. sapiens	0.0	0.0	0.0	0.0	0.0	0.0	0.0	0.0	0.0	0.0	0.0	0.0	0.0
C1orf226	400793	symbol	H. sapiens	400793	H. sapiens	0.0	0.0	0.0	0.0	0.0	0.0	0.0	0.0	0.0	0.0	0.0	0.0	0.0
CLEC4F	165530	symbol	H. sapiens	165530	H. sapiens	0.0	0.0	0.0	0.0	0.0	0.0	0.0	0.0	0.0	0.0	0.0	0.0	0.0
LGALS9	3965	symbol	H. sapiens	3965	H. sapiens	0.0	0.0	0.0	0.0	0.0	0.0	0.0	0.0	0.0	0.0	0.0	0.0	0.0
ECM1	1893	symbol	H. sapiens	1893	H. sapiens	0.0	0.0	0.0	0.0	0.0	0.0	0.0	0.0	0.0	0.0	0.0	0.0	0.0
LCP2	3937	symbol	H. sapiens	3937	H. sapiens	0.0	0.0	0.0	0.0	0.0	1.0	0.0	1.0	0.0	0.0	0.0	0.0	0.0
SUSD2	56241	symbol	H. sapiens	56241	H. sapiens	0.0	0.0	0.0	0.0	0.0	0.0	0.0	0.0	0.0	0.0	0.0	0.0	0.0
DEFB124	245937	symbol	H. sapiens	245937	H. sapiens	0.0	0.0	0.0	0.0	0.0	0.0	0.0	0.0	0.0	0.0	0.0	0.0	0.0
CORO1A	11151	symbol	H. sapiens	11151	H. sapiens	1.0	0.0	0.0	0.0	0.0	0.0	0.0	0.0	0.0	0.0	0.0	0.0	0.0
LAPTM4B	55353	symbol	H. sapiens	55353	H. sapiens	0.0	0.0	0.0	0.0	0.0	0.0	0.0	0.0	0.0	0.0	0.0	0.0	0.0
HLA-DRB1	3123	symbol	H. sapiens	3123	H. sapiens	1.0	0.0	1.0	0.0	0.0	0.0	0.0	0.0	0.0	0.0	0.0	0.0	0.0
ITK	3702	symbol	H. sapiens	3702	H. sapiens	0.0	0.0	0.0	0.0	1.0	0.0	1.0	1.0	0.0	0.0	0.0	0.0	0.0
FYB	2533	gene_synonym	H. sapiens	2533	H. sapiens	0.0	0.0	0.0	0.0	0.0	0.0	0.0	0.0	0.0	0.0	0.0	0.0	0.0
ITIH2	3698	symbol	H. sapiens	3698	H. sapiens	0.0	0.0	0.0	0.0	0.0	0.0	0.0	0.0	0.0	0.0	0.0	0.0	0.0
LST1	7940	symbol	H. sapiens	7940	H. sapiens	0.0	0.0	0.0	0.0	0.0	0.0	0.0	0.0	0.0	0.0	0.0	0.0	0.0
RTBDN	83546	symbol	H. sapiens	83546	H. sapiens	0.0	0.0	0.0	0.0	0.0	0.0	0.0	0.0	0.0	0.0	0.0	0.0	0.0
SECTM1	6398	symbol	H. sapiens	6398	H. sapiens	0.0	0.0	0.0	0.0	0.0	0.0	0.0	0.0	0.0	0.0	0.0	0.0	0.0
EXPH5	23086	symbol	H. sapiens	23086	H. sapiens	0.0	0.0	0.0	0.0	0.0	0.0	0.0	0.0	0.0	0.0	0.0	0.0	0.0
LILRB2	10288	symbol	H. sapiens	10288	H. sapiens	0.0	0.0	0.0	0.0	0.0	1.0	0.0	0.0	0.0	0.0	0.0	0.0	0.0
BC052775						nan	nan	nan	nan	nan	nan	nan	nan	nan	nan	nan	nan	nan
FNTB	2342	symbol	H. sapiens	2342	H. sapiens	0.0	0.0	0.0	0.0	0.0	0.0	0.0	0.0	0.0	0.0	0.0	0.0	0.0
FPR3	2359	symbol	H. sapiens	2359	H. sapiens	1.0	0.0	0.0	0.0	0.0	0.0	0.0	0.0	0.0	0.0	1.0	0.0	0.0
HAMP	57817	symbol	H. sapiens	57817	H. sapiens	0.0	0.0	0.0	0.0	0.0	0.0	0.0	0.0	0.0	0.0	0.0	0.0	0.0
ENTPD1	953	symbol	H. sapiens	953	H. sapiens	0.0	0.0	1.0	0.0	0.0	0.0	0.0	0.0	0.0	0.0	0.0	0.0	0.0
KYNU	8942	symbol	H. sapiens	8942	H. sapiens	0.0	0.0	0.0	0.0	0.0	0.0	0.0	0.0	0.0	0.0	0.0	0.0	0.0
BIRC5	332	symbol	H. sapiens	332	H. sapiens	0.0	0.0	0.0	0.0	0.0	0.0	0.0	0.0	0.0	0.0	0.0	0.0	0.0
EPR-1	332	gene_synonym	H. sapiens	332	H. sapiens	0.0	0.0	0.0	0.0	0.0	0.0	0.0	0.0	0.0	0.0	0.0	0.0	0.0
CD86	942	symbol	H. sapiens	942	H. sapiens	1.0	0.0	1.0	1.0	0.0	0.0	0.0	0.0	1.0	0.0	0.0	0.0	0.0
DCSTAMP	81501	symbol	H. sapiens	81501	H. sapiens	0.0	0.0	0.0	0.0	0.0	0.0	0.0	0.0	0.0	0.0	0.0	0.0	0.0
FAM179A	165186	gene_synonym	H. sapiens	165186	H. sapiens	0.0	0.0	0.0	0.0	0.0	0.0	0.0	0.0	0.0	0.0	0.0	0.0	0.0
BLACAT1	101669762	symbol	H. sapiens	101669762	H. sapiens	0.0	0.0	0.0	0.0	0.0	0.0	0.0	0.0	0.0	0.0	0.0	0.0	0.0
BAALC	79870	symbol	H. sapiens	79870	H. sapiens	0.0	0.0	0.0	0.0	0.0	0.0	0.0	0.0	0.0	0.0	0.0	0.0	0.0
WNT4	54361	symbol	H. sapiens	54361	H. sapiens	0.0	0.0	1.0	0.0	0.0	0.0	0.0	0.0	0.0	1.0	0.0	0.0	0.0
SALL4	57167	symbol	H. sapiens	57167	H. sapiens	0.0	0.0	0.0	0.0	0.0	0.0	0.0	0.0	0.0	0.0	0.0	0.0	0.0
TMEM52B	120939	symbol	H. sapiens	120939	H. sapiens	0.0	0.0	0.0	0.0	0.0	0.0	0.0	0.0	0.0	0.0	0.0	0.0	0.0
ZG16B	124220	symbol	H. sapiens	124220	H. sapiens	0.0	0.0	0.0	0.0	0.0	0.0	0.0	0.0	0.0	0.0	0.0	0.0	0.0
C10orf107	219621	gene_synonym	H. sapiens	219621	H. sapiens	0.0	0.0	0.0	0.0	0.0	0.0	0.0	0.0	0.0	0.0	0.0	0.0	0.0
AOAH	313	symbol	H. sapiens	313	H. sapiens	0.0	0.0	0.0	0.0	0.0	0.0	0.0	0.0	0.0	0.0	0.0	0.0	0.0
SPIB	6689	symbol	H. sapiens	6689	H. sapiens	0.0	0.0	0.0	0.0	0.0	0.0	0.0	0.0	0.0	0.0	0.0	0.0	0.0
CYP4F30P	100132708	symbol	H. sapiens	100132708	H. sapiens	0.0	0.0	0.0	0.0	0.0	0.0	0.0	0.0	0.0	0.0	0.0	0.0	0.0
SLAMF6	114836	symbol	H. sapiens	114836	H. sapiens	0.0	0.0	0.0	0.0	0.0	0.0	0.0	0.0	0.0	0.0	0.0	0.0	0.0
TLR7	51284	symbol	H. sapiens	51284	H. sapiens	0.0	0.0	0.0	0.0	0.0	0.0	0.0	0.0	1.0	0.0	0.0	0.0	0.0
ERV3-2	57612	symbol	H. sapiens	57612	H. sapiens	0.0	0.0	0.0	0.0	0.0	0.0	0.0	0.0	0.0	0.0	0.0	0.0	0.0
TMEM119	338773	symbol	H. sapiens	338773	H. sapiens	0.0	0.0	0.0	0.0	0.0	0.0	0.0	0.0	0.0	0.0	0.0	0.0	0.0
ITGB2	3689	symbol	H. sapiens	3689	H. sapiens	1.0	1.0	1.0	0.0	0.0	0.0	1.0	0.0	0.0	0.0	0.0	1.0	0.0
GAS2L3	283431	symbol	H. sapiens	283431	H. sapiens	0.0	0.0	0.0	0.0	0.0	0.0	0.0	0.0	0.0	0.0	0.0	0.0	0.0
PLAUR	5329	symbol	H. sapiens	5329	H. sapiens	0.0	1.0	0.0	0.0	0.0	0.0	0.0	0.0	0.0	0.0	0.0	0.0	0.0
CP	1356	symbol	H. sapiens	1356	H. sapiens	0.0	0.0	0.0	0.0	0.0	0.0	0.0	0.0	0.0	0.0	0.0	0.0	0.0
NKG7	4818	symbol	H. sapiens	4818	H. sapiens	0.0	0.0	0.0	0.0	0.0	0.0	0.0	0.0	0.0	0.0	0.0	0.0	0.0
OTC	5009	symbol	H. sapiens	5009	H. sapiens	0.0	0.0	0.0	0.0	0.0	0.0	0.0	0.0	0.0	0.0	0.0	0.0	0.0
CSTA	1475	symbol	H. sapiens	1475	H. sapiens	0.0	0.0	0.0	0.0	0.0	0.0	0.0	0.0	0.0	0.0	0.0	0.0	0.0
LPCAT2	54947	symbol	H. sapiens	54947	H. sapiens	0.0	0.0	0.0	0.0	0.0	0.0	0.0	0.0	0.0	0.0	0.0	0.0	0.0
IL24	11009	symbol	H. sapiens	11009	H. sapiens	0.0	0.0	0.0	0.0	1.0	0.0	0.0	0.0	0.0	0.0	0.0	0.0	0.0
BATF3	55509	symbol	H. sapiens	55509	H. sapiens	0.0	0.0	0.0	0.0	0.0	0.0	0.0	0.0	0.0	0.0	0.0	0.0	0.0
ITGAM	3684	symbol	H. sapiens	3684	H. sapiens	1.0	1.0	1.0	1.0	0.0	0.0	1.0	0.0	0.0	0.0	0.0	1.0	0.0
TCTEX1D1	200132	gene_synonym	H. sapiens	200132	H. sapiens	0.0	0.0	0.0	0.0	0.0	0.0	0.0	0.0	0.0	0.0	0.0	0.0	0.0
THEMIS2	9473	symbol	H. sapiens	9473	H. sapiens	0.0	0.0	0.0	0.0	0.0	0.0	0.0	0.0	0.0	0.0	0.0	0.0	0.0
PTPRK	5796	symbol	H. sapiens	5796	H. sapiens	0.0	0.0	0.0	0.0	0.0	0.0	0.0	0.0	0.0	0.0	0.0	0.0	0.0
EGR4	1961	symbol	H. sapiens	1961	H. sapiens	0.0	0.0	0.0	0.0	0.0	0.0	0.0	0.0	0.0	0.0	0.0	0.0	0.0
POSTN	10631	symbol	H. sapiens	10631	H. sapiens	0.0	0.0	0.0	0.0	0.0	0.0	0.0	0.0	0.0	0.0	0.0	0.0	0.0
RARRES1	5918	symbol	H. sapiens	5918	H. sapiens	0.0	0.0	0.0	0.0	0.0	0.0	0.0	0.0	0.0	0.0	0.0	0.0	0.0
FN1	2335	symbol	H. sapiens	2335	H. sapiens	0.0	0.0	0.0	0.0	0.0	0.0	0.0	0.0	0.0	0.0	0.0	1.0	0.0
KCNK6	9424	symbol	H. sapiens	9424	H. sapiens	0.0	0.0	0.0	0.0	0.0	0.0	0.0	0.0	0.0	0.0	0.0	0.0	0.0
CD300LF	146722	symbol	H. sapiens	146722	H. sapiens	0.0	0.0	0.0	0.0	0.0	0.0	0.0	0.0	0.0	0.0	0.0	0.0	0.0
AOC1	26	symbol	H. sapiens	26	H. sapiens	0.0	0.0	0.0	0.0	0.0	0.0	0.0	0.0	0.0	0.0	0.0	0.0	0.0
MYOF	26509	symbol	H. sapiens	26509	H. sapiens	0.0	0.0	0.0	0.0	0.0	0.0	0.0	0.0	0.0	0.0	0.0	0.0	0.0
IGSF6	10261	symbol	H. sapiens	10261	H. sapiens	0.0	0.0	0.0	0.0	0.0	0.0	0.0	0.0	0.0	0.0	0.0	0.0	0.0
NRK	203447	symbol	H. sapiens	203447	H. sapiens	0.0	0.0	0.0	0.0	0.0	0.0	0.0	0.0	0.0	0.0	0.0	0.0	0.0
CLEC5A	23601	symbol	H. sapiens	23601	H. sapiens	0.0	0.0	0.0	0.0	0.0	0.0	0.0	0.0	0.0	0.0	0.0	0.0	0.0
REEP1	65055	symbol	H. sapiens	65055	H. sapiens	0.0	0.0	0.0	0.0	0.0	0.0	0.0	0.0	0.0	0.0	0.0	0.0	0.0
CD96	10225	symbol	H. sapiens	10225	H. sapiens	0.0	0.0	0.0	0.0	0.0	0.0	0.0	0.0	0.0	0.0	0.0	0.0	0.0
CD300A	11314	symbol	H. sapiens	11314	H. sapiens	0.0	0.0	0.0	0.0	0.0	0.0	0.0	0.0	0.0	0.0	0.0	0.0	0.0
LY96	23643	symbol	H. sapiens	23643	H. sapiens	0.0	1.0	0.0	0.0	0.0	0.0	0.0	0.0	1.0	0.0	0.0	0.0	0.0
GABRA2	2555	symbol	H. sapiens	2555	H. sapiens	0.0	0.0	0.0	0.0	0.0	0.0	0.0	0.0	0.0	0.0	1.0	0.0	0.0
SULT1B1	27284	symbol	H. sapiens	27284	H. sapiens	0.0	0.0	0.0	0.0	0.0	0.0	0.0	0.0	0.0	0.0	0.0	0.0	0.0
CD3D	915	symbol	H. sapiens	915	H. sapiens	1.0	0.0	1.0	0.0	0.0	0.0	0.0	1.0	0.0	0.0	0.0	0.0	1.0
BUB1B	701	symbol	H. sapiens	701	H. sapiens	0.0	0.0	1.0	0.0	0.0	0.0	0.0	0.0	0.0	1.0	0.0	0.0	0.0
SASH3	54440	symbol	H. sapiens	54440	H. sapiens	0.0	0.0	0.0	0.0	0.0	0.0	0.0	0.0	0.0	0.0	0.0	0.0	0.0
RNASE6	6039	symbol	H. sapiens	6039	H. sapiens	0.0	0.0	0.0	0.0	0.0	0.0	0.0	0.0	0.0	0.0	0.0	0.0	0.0
SOX4	6659	symbol	H. sapiens	6659	H. sapiens	0.0	0.0	0.0	0.0	0.0	0.0	0.0	0.0	0.0	0.0	0.0	0.0	0.0
SLAMF1	6504	symbol	H. sapiens	6504	H. sapiens	0.0	0.0	0.0	0.0	0.0	0.0	0.0	0.0	0.0	0.0	0.0	0.0	0.0
TMEM61	199964	symbol	H. sapiens	199964	H. sapiens	0.0	0.0	0.0	0.0	0.0	0.0	0.0	0.0	0.0	0.0	0.0	0.0	0.0
SLAMF8	56833	symbol	H. sapiens	56833	H. sapiens	0.0	0.0	0.0	0.0	0.0	0.0	0.0	0.0	0.0	0.0	0.0	0.0	0.0
ALOX5AP	241	symbol	H. sapiens	241	H. sapiens	0.0	0.0	0.0	0.0	0.0	0.0	0.0	0.0	0.0	0.0	0.0	0.0	0.0
PCDHB2	56133	symbol	H. sapiens	56133	H. sapiens	0.0	0.0	0.0	0.0	0.0	0.0	0.0	0.0	0.0	0.0	0.0	0.0	0.0
CASC7	27161	gene_synonym	H. sapiens	27161	H. sapiens	0.0	0.0	0.0	0.0	0.0	0.0	0.0	0.0	0.0	0.0	0.0	0.0	0.0
CSF1R	1436	symbol	H. sapiens	1436	H. sapiens	1.0	0.0	0.0	1.0	1.0	1.0	0.0	0.0	0.0	0.0	0.0	0.0	0.0
AMICA1	120425	gene_synonym	H. sapiens	120425	H. sapiens	0.0	0.0	0.0	0.0	0.0	0.0	0.0	0.0	0.0	0.0	0.0	0.0	0.0
VSIG4	11326	symbol	H. sapiens	11326	H. sapiens	0.0	1.0	0.0	0.0	0.0	0.0	0.0	0.0	0.0	0.0	0.0	0.0	0.0
PDK4	5166	symbol	H. sapiens	5166	H. sapiens	0.0	0.0	0.0	0.0	0.0	0.0	0.0	0.0	0.0	0.0	0.0	0.0	0.0
BMF	90427	symbol	H. sapiens	90427	H. sapiens	0.0	0.0	0.0	0.0	0.0	0.0	0.0	0.0	0.0	0.0	0.0	0.0	0.0
ITGAL	3683	symbol	H. sapiens	3683	H. sapiens	1.0	0.0	1.0	0.0	0.0	0.0	1.0	0.0	0.0	0.0	0.0	0.0	0.0
CTSS	1520	symbol	H. sapiens	1520	H. sapiens	1.0	0.0	1.0	0.0	0.0	0.0	0.0	0.0	0.0	0.0	0.0	0.0	0.0
IGJ	3512	gene_synonym	H. sapiens	3512	H. sapiens	0.0	0.0	0.0	0.0	0.0	0.0	0.0	0.0	0.0	0.0	0.0	0.0	0.0
IGKC	3514	symbol	H. sapiens	3514	H. sapiens	0.0	0.0	0.0	0.0	0.0	0.0	0.0	0.0	0.0	0.0	0.0	0.0	0.0
APOC1	341	symbol	H. sapiens	341	H. sapiens	0.0	0.0	0.0	0.0	0.0	0.0	0.0	0.0	0.0	0.0	0.0	0.0	0.0
HSD3B7	80270	symbol	H. sapiens	80270	H. sapiens	0.0	0.0	0.0	0.0	0.0	0.0	0.0	0.0	0.0	0.0	0.0	0.0	0.0
TPRG1	285386	symbol	H. sapiens	285386	H. sapiens	0.0	0.0	0.0	0.0	0.0	0.0	0.0	0.0	0.0	0.0	0.0	0.0	0.0
TNFAIP8L2	79626	symbol	H. sapiens	79626	H. sapiens	0.0	0.0	0.0	0.0	0.0	0.0	0.0	0.0	0.0	0.0	0.0	0.0	0.0
LAPTM5	7805	symbol	H. sapiens	7805	H. sapiens	0.0	0.0	0.0	0.0	0.0	0.0	0.0	0.0	0.0	0.0	0.0	0.0	0.0
CLEC2D	29121	symbol	H. sapiens	29121	H. sapiens	0.0	0.0	0.0	0.0	0.0	0.0	0.0	0.0	0.0	0.0	0.0	0.0	0.0
CD207	50489	symbol	H. sapiens	50489	H. sapiens	0.0	0.0	0.0	0.0	0.0	0.0	0.0	0.0	0.0	0.0	0.0	0.0	0.0
IL2RG	3561	symbol	H. sapiens	3561	H. sapiens	0.0	0.0	1.0	0.0	1.0	0.0	0.0	1.0	0.0	0.0	0.0	0.0	0.0
ADAM12	8038	symbol	H. sapiens	8038	H. sapiens	0.0	0.0	0.0	0.0	0.0	0.0	0.0	0.0	0.0	0.0	0.0	0.0	0.0
FCN1	2219	symbol	H. sapiens	2219	H. sapiens	0.0	0.0	0.0	0.0	0.0	0.0	0.0	0.0	0.0	0.0	0.0	0.0	0.0
TRIP13	9319	symbol	H. sapiens	9319	H. sapiens	0.0	0.0	0.0	0.0	0.0	0.0	0.0	0.0	0.0	0.0	0.0	0.0	0.0
ADAM28	10863	symbol	H. sapiens	10863	H. sapiens	0.0	0.0	0.0	0.0	0.0	0.0	0.0	0.0	0.0	0.0	0.0	0.0	0.0
GPR85	54329	symbol	H. sapiens	54329	H. sapiens	0.0	0.0	0.0	0.0	0.0	0.0	0.0	0.0	0.0	0.0	0.0	0.0	0.0
HLA-DRA	3122	symbol	H. sapiens	3122	H. sapiens	1.0	0.0	1.0	0.0	0.0	0.0	0.0	0.0	0.0	0.0	0.0	0.0	0.0
LOC100128108	100128108	Gene_ID	H. sapiens	100128108	H. sapiens	0.0	0.0	0.0	0.0	0.0	0.0	0.0	0.0	0.0	0.0	0.0	0.0	0.0
PCOLCE2	26577	symbol	H. sapiens	26577	H. sapiens	0.0	0.0	0.0	0.0	0.0	0.0	0.0	0.0	0.0	0.0	0.0	0.0	0.0
FCER1G	2207	symbol	H. sapiens	2207	H. sapiens	1.0	0.0	1.0	0.0	0.0	0.0	0.0	0.0	0.0	0.0	0.0	0.0	0.0
SLA	6503	symbol	H. sapiens	6503	H. sapiens	0.0	0.0	0.0	0.0	0.0	0.0	0.0	0.0	0.0	0.0	0.0	0.0	0.0
FCGR2A	2212	symbol	H. sapiens	2212	H. sapiens	1.0	0.0	0.0	0.0	0.0	1.0	0.0	0.0	0.0	0.0	0.0	0.0	0.0
PALD1	27143	symbol	H. sapiens	27143	H. sapiens	0.0	0.0	0.0	0.0	0.0	0.0	0.0	0.0	0.0	0.0	0.0	0.0	0.0
HCLS1	3059	symbol	H. sapiens	3059	H. sapiens	0.0	0.0	0.0	0.0	0.0	0.0	0.0	0.0	1.0	0.0	0.0	0.0	0.0
CYP1B1	1545	symbol	H. sapiens	1545	H. sapiens	0.0	0.0	0.0	0.0	0.0	0.0	0.0	0.0	0.0	0.0	0.0	0.0	0.0
TREM2	54209	symbol	H. sapiens	54209	H. sapiens	0.0	0.0	0.0	0.0	0.0	1.0	0.0	0.0	0.0	0.0	0.0	0.0	0.0
HLA-DQB2	3120	symbol	H. sapiens	3120	H. sapiens	1.0	0.0	1.0	0.0	0.0	0.0	0.0	0.0	0.0	0.0	0.0	0.0	0.0
PTAFR	5724	symbol	H. sapiens	5724	H. sapiens	1.0	0.0	0.0	0.0	0.0	0.0	0.0	0.0	0.0	0.0	1.0	0.0	0.0
LYZ	4069	symbol	H. sapiens	4069	H. sapiens	0.0	0.0	0.0	0.0	0.0	0.0	0.0	0.0	0.0	0.0	0.0	0.0	0.0
LINC00644	101954204	symbol	H. sapiens	101954204	H. sapiens	0.0	0.0	0.0	0.0	0.0	0.0	0.0	0.0	0.0	0.0	0.0	0.0	0.0
PTPRC	5788	symbol	H. sapiens	5788	H. sapiens	0.0	0.0	1.0	0.0	0.0	0.0	0.0	1.0	0.0	0.0	0.0	0.0	0.0
CLDN2	9075	symbol	H. sapiens	9075	H. sapiens	0.0	0.0	1.0	0.0	0.0	0.0	1.0	0.0	0.0	0.0	0.0	0.0	0.0
NFKBIZ	64332	symbol	H. sapiens	64332	H. sapiens	0.0	0.0	0.0	1.0	0.0	0.0	0.0	0.0	0.0	0.0	0.0	0.0	0.0
RGS10	6001	symbol	H. sapiens	6001	H. sapiens	0.0	0.0	0.0	0.0	0.0	0.0	0.0	0.0	0.0	0.0	0.0	0.0	0.0
IL7R	3575	symbol	H. sapiens	3575	H. sapiens	1.0	0.0	0.0	0.0	1.0	0.0	0.0	1.0	0.0	0.0	0.0	0.0	0.0
TSPO	706	symbol	H. sapiens	706	H. sapiens	0.0	0.0	1.0	0.0	0.0	0.0	0.0	0.0	0.0	0.0	1.0	0.0	0.0
LSP1	4046	symbol	H. sapiens	4046	H. sapiens	1.0	0.0	0.0	0.0	0.0	0.0	0.0	0.0	0.0	0.0	0.0	0.0	0.0
CXCL6	6372	symbol	H. sapiens	6372	H. sapiens	0.0	1.0	1.0	0.0	1.0	0.0	0.0	0.0	0.0	0.0	0.0	0.0	0.0
MS4A7	58475	symbol	H. sapiens	58475	H. sapiens	0.0	0.0	0.0	0.0	0.0	0.0	0.0	0.0	0.0	0.0	0.0	0.0	0.0
C3AR1	719	symbol	H. sapiens	719	H. sapiens	1.0	1.0	0.0	0.0	0.0	0.0	0.0	0.0	0.0	0.0	1.0	0.0	0.0
MFAP2	4237	symbol	H. sapiens	4237	H. sapiens	0.0	0.0	0.0	0.0	0.0	0.0	0.0	0.0	0.0	0.0	0.0	0.0	0.0
HIST1H2BK	85236	gene_synonym	H. sapiens	85236	H. sapiens	1.0	0.0	0.0	0.0	0.0	0.0	0.0	0.0	0.0	0.0	0.0	0.0	0.0
PPBP	5473	symbol	H. sapiens	5473	H. sapiens	0.0	0.0	0.0	0.0	1.0	0.0	0.0	0.0	0.0	0.0	0.0	0.0	0.0
MORN5	254956	symbol	H. sapiens	254956	H. sapiens	0.0	0.0	0.0	0.0	0.0	0.0	0.0	0.0	0.0	0.0	0.0	0.0	0.0
RGS22	26166	symbol	H. sapiens	26166	H. sapiens	0.0	0.0	0.0	0.0	0.0	0.0	0.0	0.0	0.0	0.0	0.0	0.0	0.0
CD109	135228	symbol	H. sapiens	135228	H. sapiens	0.0	0.0	0.0	0.0	0.0	0.0	0.0	0.0	0.0	0.0	0.0	0.0	0.0
LOC101928881	101928881	Gene_ID	H. sapiens	101928881	H. sapiens	0.0	0.0	0.0	0.0	0.0	0.0	0.0	0.0	0.0	0.0	0.0	0.0	0.0
CNTN6	27255	symbol	H. sapiens	27255	H. sapiens	0.0	0.0	0.0	0.0	0.0	0.0	0.0	0.0	0.0	0.0	0.0	0.0	0.0
KCTD16	57528	symbol	H. sapiens	57528	H. sapiens	0.0	0.0	0.0	0.0	0.0	0.0	0.0	0.0	0.0	0.0	0.0	0.0	0.0
GRP	2922	symbol	H. sapiens	2922	H. sapiens	0.0	0.0	0.0	0.0	0.0	0.0	0.0	0.0	0.0	0.0	1.0	0.0	0.0
ANGPT2	285	symbol	H. sapiens	285	H. sapiens	0.0	0.0	0.0	0.0	0.0	0.0	0.0	0.0	0.0	0.0	0.0	0.0	0.0
LOC100507311						nan	nan	nan	nan	nan	nan	nan	nan	nan	nan	nan	nan	nan
OPN3	23596	symbol	H. sapiens	23596	H. sapiens	0.0	0.0	0.0	0.0	0.0	0.0	0.0	0.0	0.0	0.0	0.0	0.0	0.0
TRIM5	85363	symbol	H. sapiens	85363	H. sapiens	0.0	0.0	0.0	0.0	0.0	0.0	0.0	0.0	0.0	0.0	0.0	0.0	0.0
C20orf197	284756	gene_synonym	H. sapiens	284756	H. sapiens	0.0	0.0	0.0	0.0	0.0	0.0	0.0	0.0	0.0	0.0	0.0	0.0	0.0
AGT	183	symbol	H. sapiens	183	H. sapiens	0.0	0.0	0.0	0.0	0.0	0.0	0.0	0.0	0.0	0.0	1.0	0.0	0.0
AIF1	199	symbol	H. sapiens	199	H. sapiens	0.0	0.0	0.0	0.0	0.0	0.0	0.0	0.0	0.0	0.0	0.0	0.0	0.0
C1QB	713	symbol	H. sapiens	713	H. sapiens	1.0	1.0	0.0	0.0	0.0	0.0	0.0	0.0	0.0	0.0	0.0	0.0	1.0
KLHL6	89857	symbol	H. sapiens	89857	H. sapiens	0.0	0.0	0.0	0.0	0.0	0.0	0.0	0.0	0.0	0.0	0.0	0.0	0.0
SERPINB9	5272	symbol	H. sapiens	5272	H. sapiens	0.0	0.0	0.0	0.0	0.0	0.0	0.0	0.0	0.0	0.0	0.0	1.0	0.0
TXLNB	167838	symbol	H. sapiens	167838	H. sapiens	0.0	0.0	0.0	0.0	0.0	0.0	0.0	0.0	0.0	0.0	0.0	0.0	0.0
TRAC	28755	symbol	H. sapiens	28755	H. sapiens	0.0	0.0	0.0	0.0	0.0	0.0	0.0	0.0	0.0	0.0	0.0	0.0	0.0
GADD45G	10912	symbol	H. sapiens	10912	H. sapiens	0.0	0.0	1.0	1.0	0.0	0.0	0.0	0.0	0.0	1.0	0.0	0.0	0.0
TGFBI	7045	symbol	H. sapiens	7045	H. sapiens	0.0	0.0	0.0	0.0	0.0	0.0	0.0	0.0	0.0	0.0	0.0	0.0	0.0
ARHGEF7-AS2	100874238	symbol	H. sapiens	100874238	H. sapiens	0.0	0.0	0.0	0.0	0.0	0.0	0.0	0.0	0.0	0.0	0.0	0.0	0.0
RGS1	5996	symbol	H. sapiens	5996	H. sapiens	0.0	0.0	0.0	0.0	0.0	0.0	0.0	0.0	0.0	0.0	0.0	0.0	0.0
NINJ1	4814	symbol	H. sapiens	4814	H. sapiens	0.0	0.0	0.0	0.0	0.0	0.0	0.0	0.0	0.0	0.0	0.0	0.0	0.0
ZNF660	285349	symbol	H. sapiens	285349	H. sapiens	0.0	0.0	0.0	0.0	0.0	0.0	0.0	0.0	0.0	0.0	0.0	0.0	0.0
MAP3K8	1326	symbol	H. sapiens	1326	H. sapiens	0.0	0.0	0.0	0.0	0.0	0.0	0.0	1.0	1.0	0.0	0.0	0.0	0.0
GDF15	9518	symbol	H. sapiens	9518	H. sapiens	0.0	0.0	0.0	0.0	1.0	0.0	0.0	0.0	0.0	0.0	0.0	0.0	0.0
MLIP	90523	symbol	H. sapiens	90523	H. sapiens	0.0	0.0	0.0	0.0	0.0	0.0	0.0	0.0	0.0	0.0	0.0	0.0	0.0
MGC24103						nan	nan	nan	nan	nan	nan	nan	nan	nan	nan	nan	nan	nan
SLC6A12	6539	symbol	H. sapiens	6539	H. sapiens	0.0	0.0	0.0	0.0	0.0	0.0	0.0	0.0	0.0	0.0	0.0	0.0	0.0
NINJ2	4815	symbol	H. sapiens	4815	H. sapiens	0.0	0.0	0.0	0.0	0.0	0.0	0.0	0.0	0.0	0.0	0.0	0.0	0.0
MOXD1	26002	symbol	H. sapiens	26002	H. sapiens	0.0	0.0	0.0	0.0	0.0	0.0	0.0	0.0	0.0	0.0	0.0	0.0	0.0
MS4A6A	64231	symbol	H. sapiens	64231	H. sapiens	0.0	0.0	0.0	0.0	0.0	0.0	0.0	0.0	0.0	0.0	0.0	0.0	0.0
P2RY13	53829	symbol	H. sapiens	53829	H. sapiens	0.0	0.0	0.0	0.0	0.0	0.0	0.0	0.0	0.0	0.0	1.0	0.0	0.0
C1orf162	128346	symbol	H. sapiens	128346	H. sapiens	0.0	0.0	0.0	0.0	0.0	0.0	0.0	0.0	0.0	0.0	0.0	0.0	0.0
PSMA8	143471	symbol	H. sapiens	143471	H. sapiens	0.0	0.0	0.0	0.0	0.0	0.0	0.0	0.0	0.0	0.0	0.0	0.0	0.0
FCGR1A	2209	symbol	H. sapiens	2209	H. sapiens	1.0	0.0	0.0	1.0	0.0	1.0	0.0	0.0	0.0	0.0	0.0	0.0	0.0
TLR1	7096	symbol	H. sapiens	7096	H. sapiens	1.0	0.0	0.0	0.0	0.0	0.0	0.0	0.0	1.0	0.0	0.0	0.0	0.0
TEAD3	7005	symbol	H. sapiens	7005	H. sapiens	0.0	0.0	0.0	0.0	0.0	0.0	0.0	0.0	0.0	0.0	0.0	0.0	0.0
NME8	51314	symbol	H. sapiens	51314	H. sapiens	0.0	0.0	0.0	0.0	0.0	0.0	0.0	0.0	0.0	0.0	0.0	0.0	0.0
C5AR1	728	symbol	H. sapiens	728	H. sapiens	1.0	1.0	0.0	0.0	0.0	0.0	0.0	0.0	0.0	0.0	1.0	0.0	0.0
ABCD2	225	symbol	H. sapiens	225	H. sapiens	0.0	0.0	0.0	0.0	0.0	0.0	0.0	0.0	0.0	0.0	0.0	0.0	0.0
FOXC1	2296	symbol	H. sapiens	2296	H. sapiens	0.0	0.0	0.0	0.0	0.0	0.0	0.0	0.0	0.0	0.0	0.0	0.0	0.0
RASSF10	644943	symbol	H. sapiens	644943	H. sapiens	0.0	0.0	0.0	0.0	0.0	0.0	0.0	0.0	0.0	0.0	0.0	0.0	0.0
SLC47A1	55244	symbol	H. sapiens	55244	H. sapiens	0.0	0.0	0.0	0.0	0.0	0.0	0.0	0.0	0.0	0.0	0.0	0.0	0.0
GPX2	2877	symbol	H. sapiens	2877	H. sapiens	0.0	0.0	0.0	0.0	0.0	0.0	0.0	0.0	0.0	0.0	0.0	0.0	0.0
PBK	55872	symbol	H. sapiens	55872	H. sapiens	0.0	0.0	0.0	0.0	0.0	0.0	0.0	0.0	0.0	0.0	0.0	0.0	0.0
LCP1	3936	symbol	H. sapiens	3936	H. sapiens	0.0	0.0	0.0	0.0	0.0	0.0	0.0	0.0	0.0	0.0	0.0	0.0	0.0
TNFRSF12A	51330	symbol	H. sapiens	51330	H. sapiens	0.0	0.0	0.0	0.0	1.0	0.0	0.0	0.0	0.0	0.0	0.0	0.0	0.0
TFEC	22797	symbol	H. sapiens	22797	H. sapiens	0.0	0.0	0.0	0.0	0.0	0.0	0.0	0.0	0.0	0.0	0.0	0.0	0.0
MUC13	56667	symbol	H. sapiens	56667	H. sapiens	0.0	0.0	0.0	0.0	0.0	0.0	0.0	0.0	0.0	0.0	0.0	0.0	0.0
CCL5	6352	symbol	H. sapiens	6352	H. sapiens	0.0	0.0	1.0	0.0	1.0	0.0	0.0	0.0	1.0	0.0	0.0	0.0	1.0
LOC100506388	100506388	Gene_ID	H. sapiens	100506388	H. sapiens	0.0	0.0	0.0	0.0	0.0	0.0	0.0	0.0	0.0	0.0	0.0	0.0	0.0

## Sheet: Enrichment
GroupID	Category	Term	Description	LogP	Log(q-value)	InTerm_InList	Genes	Symbols
1_Summary	KEGG Pathway	ko05150	Staphylococcus aureus infection	-14.5156	-11.5213	14/56	713,714,717,719,728,2209,2212,2359,3122,3123,3683,3684,3689,5724,3120,1520,1536,3106,4973,6890,7099,11151,64581,2207,3687,4046,7096,913,915,1436,3575,942,85236	C1QB,C1QC,C2,C3AR1,C5AR1,FCGR1A,FCGR2A,FPR3,HLA-DRA,HLA-DRB1,ITGAL,ITGAM,ITGB2,PTAFR,HLA-DQB2,CTSS,CYBB,HLA-B,OLR1,TAP1,TLR4,CORO1A,CLEC7A,FCER1G,ITGAX,LSP1,TLR1,CD1E,CD3D,CSF1R,IL7R,CD86,H2BC12
1_Member	KEGG Pathway	ko05150	Staphylococcus aureus infection	-14.5156	-11.5213	14/56	713,714,717,719,728,2209,2212,2359,3122,3123,3683,3684,3689,5724	C1QB,C1QC,C2,C3AR1,C5AR1,FCGR1A,FCGR2A,FPR3,HLA-DRA,HLA-DRB1,ITGAL,ITGAM,ITGB2,PTAFR
1_Member	KEGG Pathway	hsa05150	Staphylococcus aureus infection	-13.5084	-10.8152	15/80	713,714,717,719,728,2209,2212,2359,3120,3122,3123,3683,3684,3689,5724	C1QB,C1QC,C2,C3AR1,C5AR1,FCGR1A,FCGR2A,FPR3,HLA-DQB2,HLA-DRA,HLA-DRB1,ITGAL,ITGAM,ITGB2,PTAFR
1_Member	KEGG Pathway	hsa04145	Phagosome	-8.75491	-6.23771	15/168	1520,1536,2209,2212,3106,3120,3122,3123,3684,3689,4973,6890,7099,11151,64581	CTSS,CYBB,FCGR1A,FCGR2A,HLA-B,HLA-DQB2,HLA-DRA,HLA-DRB1,ITGAM,ITGB2,OLR1,TAP1,TLR4,CORO1A,CLEC7A
1_Member	KEGG Pathway	ko04145	Phagosome	-8.31263	-6.01728	14/154	1520,1536,2209,2212,3106,3122,3123,3684,3689,4973,6890,7099,11151,64581	CTSS,CYBB,FCGR1A,FCGR2A,HLA-B,HLA-DRA,HLA-DRB1,ITGAM,ITGB2,OLR1,TAP1,TLR4,CORO1A,CLEC7A
1_Member	KEGG Pathway	hsa05152	Tuberculosis	-7.96034	-5.8031	15/192	1520,2207,2209,2212,3120,3122,3123,3684,3687,3689,4046,7096,7099,11151,64581	CTSS,FCER1G,FCGR1A,FCGR2A,HLA-DQB2,HLA-DRA,HLA-DRB1,ITGAM,ITGAX,ITGB2,LSP1,TLR1,TLR4,CORO1A,CLEC7A
1_Member	KEGG Pathway	ko05152	Tuberculosis	-7.4756	-5.38437	14/179	1520,2207,2209,2212,3122,3123,3684,3687,3689,4046,7096,7099,11151,64581	CTSS,FCER1G,FCGR1A,FCGR2A,HLA-DRA,HLA-DRB1,ITGAM,ITGAX,ITGB2,LSP1,TLR1,TLR4,CORO1A,CLEC7A
1_Member	KEGG Pathway	hsa04640	Hematopoietic cell lineage	-5.07776	-3.25954	9/113	913,915,1436,2209,3120,3122,3123,3575,3684	CD1E,CD3D,CSF1R,FCGR1A,HLA-DQB2,HLA-DRA,HLA-DRB1,IL7R,ITGAM
1_Member	KEGG Pathway	hsa05322	Systemic lupus erythematosus	-4.99341	-3.20322	10/146	713,714,717,942,2209,2212,3120,3122,3123,85236	C1QB,C1QC,C2,CD86,FCGR1A,FCGR2A,HLA-DQB2,HLA-DRA,HLA-DRB1,H2BC12
1_Member	KEGG Pathway	ko04640	Hematopoietic cell lineage	-4.68559	-2.97003	8/97	913,915,1436,2209,3122,3123,3575,3684	CD1E,CD3D,CSF1R,FCGR1A,HLA-DRA,HLA-DRB1,IL7R,ITGAM
1_Member	KEGG Pathway	hsa05140	Leishmania infection	-4.59172	-2.95476	7/73	2209,2212,3122,3123,3684,3689,7099	FCGR1A,FCGR2A,HLA-DRA,HLA-DRB1,ITGAM,ITGB2,TLR4
1_Member	KEGG Pathway	ko05140	Leishmaniasis	-4.59172	-2.95476	7/73	2209,2212,3122,3123,3684,3689,7099	FCGR1A,FCGR2A,HLA-DRA,HLA-DRB1,ITGAM,ITGB2,TLR4
1_Member	KEGG Pathway	ko05322	Systemic lupus erythematosus	-4.50879	-2.89469	9/133	713,714,717,942,2209,2212,3122,3123,85236	C1QB,C1QC,C2,CD86,FCGR1A,FCGR2A,HLA-DRA,HLA-DRB1,H2BC12
2_Summary	KEGG Pathway	ko04610	Complement and coagulation cascades	-8.61646	-6.2242	11/79	713,714,717,719,728,2161,3684,3687,3689,5329,11326,3394,6372,7099,23643	C1QB,C1QC,C2,C3AR1,C5AR1,F12,ITGAM,ITGAX,ITGB2,PLAUR,VSIG4,IRF8,CXCL6,TLR4,LY96
2_Member	KEGG Pathway	ko04610	Complement and coagulation cascades	-8.61646	-6.2242	11/79	713,714,717,719,728,2161,3684,3687,3689,5329,11326	C1QB,C1QC,C2,C3AR1,C5AR1,F12,ITGAM,ITGAX,ITGB2,PLAUR,VSIG4
2_Member	KEGG Pathway	hsa04610	Complement and coagulation cascades	-7.95232	-5.8031	11/91	713,714,717,719,728,2161,3684,3687,3689,5329,11326	C1QB,C1QC,C2,C3AR1,C5AR1,F12,ITGAM,ITGAX,ITGB2,PLAUR,VSIG4
2_Member	KEGG Pathway	ko05133	Pertussis	-6.53342	-4.51135	9/76	713,714,717,3394,3684,3689,6372,7099,23643	C1QB,C1QC,C2,IRF8,ITGAM,ITGB2,CXCL6,TLR4,LY96
2_Member	KEGG Pathway	hsa05133	Pertussis	-6.29323	-4.3403	9/81	713,714,717,3394,3684,3689,6372,7099,23643	C1QB,C1QC,C2,IRF8,ITGAM,ITGB2,CXCL6,TLR4,LY96
3_Summary	KEGG Pathway	hsa04514	Cell adhesion molecules (CAMs)	-6.50567	-4.51135	12/153	942,3106,3120,3122,3123,3683,3684,3689,3695,5788,8506,9075,6352,6372,7099,701,706,915,991,1026,3561,54361,1520,6890,953,1643,10912,3714,2207	CD86,HLA-B,HLA-DQB2,HLA-DRA,HLA-DRB1,ITGAL,ITGAM,ITGB2,ITGB7,PTPRC,CNTNAP1,CLDN2,CCL5,CXCL6,TLR4,BUB1B,TSPO,CD3D,CDC20,CDKN1A,IL2RG,WNT4,CTSS,TAP1,ENTPD1,DDB2,GADD45G,JAG2,FCER1G
3_Member	KEGG Pathway	hsa04514	Cell adhesion molecules (CAMs)	-6.50567	-4.51135	12/153	942,3106,3120,3122,3123,3683,3684,3689,3695,5788,8506,9075	CD86,HLA-B,HLA-DQB2,HLA-DRA,HLA-DRB1,ITGAL,ITGAM,ITGB2,ITGB7,PTPRC,CNTNAP1,CLDN2
3_Member	KEGG Pathway	ko04514	Cell adhesion molecules (CAMs)	-5.8988	-3.98367	11/144	942,3106,3122,3123,3683,3684,3689,3695,5788,8506,9075	CD86,HLA-B,HLA-DRA,HLA-DRB1,ITGAL,ITGAM,ITGB2,ITGB7,PTPRC,CNTNAP1,CLDN2
3_Member	KEGG Pathway	hsa05323	Rheumatoid arthritis	-5.55246	-3.67209	9/99	942,3120,3122,3123,3683,3689,6352,6372,7099	CD86,HLA-DQB2,HLA-DRA,HLA-DRB1,ITGAL,ITGB2,CCL5,CXCL6,TLR4
3_Member	KEGG Pathway	ko05323	Rheumatoid arthritis	-4.92499	-3.16112	8/90	942,3122,3123,3683,3689,6352,6372,7099	CD86,HLA-DRA,HLA-DRB1,ITGAL,ITGB2,CCL5,CXCL6,TLR4
3_Member	KEGG Pathway	hsa05416	Viral myocarditis	-4.71181	-2.97277	7/70	942,3106,3120,3122,3123,3683,3689	CD86,HLA-B,HLA-DQB2,HLA-DRA,HLA-DRB1,ITGAL,ITGB2
3_Member	KEGG Pathway	hsa05166	HTLV-I infection	-4.21572	-2.67965	12/256	701,706,915,991,1026,3106,3122,3123,3561,3683,3689,54361	BUB1B,TSPO,CD3D,CDC20,CDKN1A,HLA-B,HLA-DRA,HLA-DRB1,IL2RG,ITGAL,ITGB2,WNT4
3_Member	KEGG Pathway	ko05166	HTLV-I infection	-4.21572	-2.67965	12/256	701,706,915,991,1026,3106,3122,3123,3561,3683,3689,54361	BUB1B,TSPO,CD3D,CDC20,CDKN1A,HLA-B,HLA-DRA,HLA-DRB1,IL2RG,ITGAL,ITGB2,WNT4
3_Member	KEGG Pathway	hsa05332	Graft-versus-host disease	-3.68188	-2.21905	5/46	942,3106,3120,3122,3123	CD86,HLA-B,HLA-DQB2,HLA-DRA,HLA-DRB1
3_Member	KEGG Pathway	hsa04940	Type I diabetes mellitus	-3.63724	-2.19922	5/47	942,3106,3120,3122,3123	CD86,HLA-B,HLA-DQB2,HLA-DRA,HLA-DRB1
3_Member	KEGG Pathway	hsa05330	Allograft rejection	-3.63724	-2.19922	5/47	942,3106,3120,3122,3123	CD86,HLA-B,HLA-DQB2,HLA-DRA,HLA-DRB1
3_Member	KEGG Pathway	hsa04612	Antigen processing and presentation	-3.36279	-1.95954	6/82	1520,3106,3120,3122,3123,6890	CTSS,HLA-B,HLA-DQB2,HLA-DRA,HLA-DRB1,TAP1
3_Member	KEGG Pathway	hsa04672	Intestinal immune network for IgA production	-3.17382	-1.78156	5/59	942,3120,3122,3123,3695	CD86,HLA-DQB2,HLA-DRA,HLA-DRB1,ITGB7
3_Member	KEGG Pathway	hsa05169	Epstein-Barr virus infection	-3.02247	-1.64097	11/299	915,953,1026,1643,3106,3120,3122,3123,3683,6890,10912	CD3D,ENTPD1,CDKN1A,DDB2,HLA-B,HLA-DQB2,HLA-DRA,HLA-DRB1,ITGAL,TAP1,GADD45G
3_Member	KEGG Pathway	hsa05320	Autoimmune thyroid disease	-3.01204	-1.64097	5/64	942,3106,3120,3122,3123	CD86,HLA-B,HLA-DQB2,HLA-DRA,HLA-DRB1
3_Member	KEGG Pathway	ko05330	Allograft rejection	-2.98406	-1.62321	4/38	942,3106,3122,3123	CD86,HLA-B,HLA-DRA,HLA-DRB1
3_Member	KEGG Pathway	hsa04658	Th1 and Th2 cell differentiation	-2.95331	-1.60244	6/98	915,3120,3122,3123,3561,3714	CD3D,HLA-DQB2,HLA-DRA,HLA-DRB1,IL2RG,JAG2
3_Member	KEGG Pathway	hsa05321	Inflammatory bowel disease (IBD)	-2.92191	-1.58081	5/67	3120,3122,3123,3561,7099	HLA-DQB2,HLA-DRA,HLA-DRB1,IL2RG,TLR4
3_Member	KEGG Pathway	hsa05310	Asthma	-2.89937	-1.56781	4/40	2207,3120,3122,3123	FCER1G,HLA-DQB2,HLA-DRA,HLA-DRB1
3_Member	KEGG Pathway	ko05332	Graft-versus-host disease	-2.85882	-1.5366	4/41	942,3106,3122,3123	CD86,HLA-B,HLA-DRA,HLA-DRB1
3_Member	KEGG Pathway	ko04940	Type I diabetes mellitus	-2.78101	-1.47689	4/43	942,3106,3122,3123	CD86,HLA-B,HLA-DRA,HLA-DRB1
3_Member	KEGG Pathway	ko04612	Antigen processing and presentation	-2.65273	-1.36598	5/77	1520,3106,3122,3123,6890	CTSS,HLA-B,HLA-DRA,HLA-DRB1,TAP1
3_Member	KEGG Pathway	ko04672	Intestinal immune network for IgA production	-2.5704	-1.29209	4/49	942,3122,3123,3695	CD86,HLA-DRA,HLA-DRB1,ITGB7
3_Member	KEGG Pathway	ko05320	Autoimmune thyroid disease	-2.44593	-1.17589	4/53	942,3106,3122,3123	CD86,HLA-B,HLA-DRA,HLA-DRB1
3_Member	KEGG Pathway	ko04658	Th1 and Th2 cell differentiation	-2.31899	-1.07286	5/92	915,3122,3123,3561,3714	CD3D,HLA-DRA,HLA-DRB1,IL2RG,JAG2
3_Member	KEGG Pathway	ko05310	Asthma	-2.23776	-1.02159	3/31	2207,3122,3123	FCER1G,HLA-DRA,HLA-DRB1
3_Member	KEGG Pathway	ko05321	Inflammatory bowel disease (IBD)	-2.12992	-0.941779	4/65	3122,3123,3561,7099	HLA-DRA,HLA-DRB1,IL2RG,TLR4
4_Summary	KEGG Pathway	hsa05202	Transcriptional misregulation in cancer	-5.19104	-3.34285	12/204	597,942,1026,1436,1643,2209,3684,3695,4005,4318,10912,64332	BCL2A1,CD86,CDKN1A,CSF1R,DDB2,FCGR1A,ITGAM,ITGB7,LMO2,MMP9,GADD45G,NFKBIZ
4_Member	KEGG Pathway	hsa05202	Transcriptional misregulation in cancer	-5.19104	-3.34285	12/204	597,942,1026,1436,1643,2209,3684,3695,4005,4318,10912,64332	BCL2A1,CD86,CDKN1A,CSF1R,DDB2,FCGR1A,ITGAM,ITGB7,LMO2,MMP9,GADD45G,NFKBIZ
4_Member	KEGG Pathway	ko05202	Transcriptional misregulation in cancer	-4.21157	-2.67965	10/180	597,942,1026,1436,2209,3684,3695,4005,4318,64332	BCL2A1,CD86,CDKN1A,CSF1R,FCGR1A,ITGAM,ITGB7,LMO2,MMP9,NFKBIZ
4_Member	KEGG Pathway	hsa05221	Acute myeloid leukemia	-2.01813	-0.868916	4/70	597,1436,2209,3684	BCL2A1,CSF1R,FCGR1A,ITGAM
5_Summary	KEGG Pathway	ko04060	Cytokine-cytokine receptor interaction	-4.64045	-2.95476	13/270	944,1235,1436,3561,3575,4982,5473,6352,6372,11009,51330,58191,83729,9518,3702,7454	TNFSF8,CCR6,CSF1R,IL2RG,IL7R,TNFRSF11B,PPBP,CCL5,CXCL6,IL24,TNFRSF12A,CXCL16,INHBE,GDF15,ITK,WAS
5_Member	KEGG Pathway	ko04060	Cytokine-cytokine receptor interaction	-4.64045	-2.95476	13/270	944,1235,1436,3561,3575,4982,5473,6352,6372,11009,51330,58191,83729	TNFSF8,CCR6,CSF1R,IL2RG,IL7R,TNFRSF11B,PPBP,CCL5,CXCL6,IL24,TNFRSF12A,CXCL16,INHBE
5_Member	KEGG Pathway	hsa04060	Cytokine-cytokine receptor interaction	-4.37563	-2.79629	14/328	944,1235,1436,3561,3575,4982,5473,6352,6372,9518,11009,51330,58191,83729	TNFSF8,CCR6,CSF1R,IL2RG,IL7R,TNFRSF11B,PPBP,CCL5,CXCL6,GDF15,IL24,TNFRSF12A,CXCL16,INHBE
5_Member	KEGG Pathway	ko04062	Chemokine signaling pathway	-2.21065	-1.00873	7/182	1235,3702,5473,6352,6372,7454,58191	CCR6,ITK,PPBP,CCL5,CXCL6,WAS,CXCL16
6_Summary	KEGG Pathway	ko04380	Osteoclast differentiation	-4.58734	-2.95476	9/130	1436,1536,2209,2212,3937,4982,10288,10859,54209	CSF1R,CYBB,FCGR1A,FCGR2A,LCP2,TNFRSF11B,LILRB2,LILRB1,TREM2
6_Member	KEGG Pathway	ko04380	Osteoclast differentiation	-4.58734	-2.95476	9/130	1436,1536,2209,2212,3937,4982,10288,10859,54209	CSF1R,CYBB,FCGR1A,FCGR2A,LCP2,TNFRSF11B,LILRB2,LILRB1,TREM2
6_Member	KEGG Pathway	hsa04380	Osteoclast differentiation	-4.38253	-2.79629	9/138	1436,1536,2209,2212,3937,4982,10288,10859,54209	CSF1R,CYBB,FCGR1A,FCGR2A,LCP2,TNFRSF11B,LILRB2,LILRB1,TREM2
7_Summary	KEGG Pathway	ko04670	Leukocyte transendothelial migration	-4.18042	-2.66323	8/114	399,1536,3683,3684,3689,3702,4318,9075	RHOH,CYBB,ITGAL,ITGAM,ITGB2,ITK,MMP9,CLDN2
7_Member	KEGG Pathway	ko04670	Leukocyte transendothelial migration	-4.18042	-2.66323	8/114	399,1536,3683,3684,3689,3702,4318,9075	RHOH,CYBB,ITGAL,ITGAM,ITGB2,ITK,MMP9,CLDN2
7_Member	KEGG Pathway	hsa04670	Leukocyte transendothelial migration	-3.99798	-2.50882	8/121	399,1536,3683,3684,3689,3702,4318,9075	RHOH,CYBB,ITGAL,ITGAM,ITGB2,ITK,MMP9,CLDN2
8_Summary	KEGG Pathway	ko05340	Primary immunodeficiency	-4.14161	-2.63866	5/37	915,3561,3575,5788,6890,1326,3702,3937	CD3D,IL2RG,IL7R,PTPRC,TAP1,MAP3K8,ITK,LCP2
8_Member	KEGG Pathway	ko05340	Primary immunodeficiency	-4.14161	-2.63866	5/37	915,3561,3575,5788,6890	CD3D,IL2RG,IL7R,PTPRC,TAP1
8_Member	KEGG Pathway	hsa05340	Primary immunodeficiency	-3.77461	-2.2988	5/44	915,3561,3575,5788,6890	CD3D,IL2RG,IL7R,PTPRC,TAP1
8_Member	KEGG Pathway	ko04660	T cell receptor signaling pathway	-2.11404	-0.932631	5/103	915,1326,3702,3937,5788	CD3D,MAP3K8,ITK,LCP2,PTPRC
9_Summary	KEGG Pathway	ko04620	Toll-like receptor signaling pathway	-3.61232	-2.18621	7/104	942,1326,6352,7096,7099,23643,51284,3059,7454	CD86,MAP3K8,CCL5,TLR1,TLR4,LY96,TLR7,HCLS1,WAS
9_Member	KEGG Pathway	ko04620	Toll-like receptor signaling pathway	-3.61232	-2.18621	7/104	942,1326,6352,7096,7099,23643,51284	CD86,MAP3K8,CCL5,TLR1,TLR4,LY96,TLR7
9_Member	KEGG Pathway	hsa04620	Toll-like receptor signaling pathway	-3.4391	-2.02457	7/111	942,1326,6352,7096,7099,23643,51284	CD86,MAP3K8,CCL5,TLR1,TLR4,LY96,TLR7
9_Member	KEGG Pathway	ko05130	Pathogenic Escherichia coli infection	-2.38773	-1.13377	4/55	3059,7099,7454,23643	HCLS1,TLR4,WAS,LY96
9_Member	KEGG Pathway	hsa05130	Pathogenic Escherichia coli infection	-2.25247	-1.02159	4/60	3059,7099,7454,23643	HCLS1,TLR4,WAS,LY96
10_Summary	KEGG Pathway	hsa05217	Basal cell carcinoma	-2.80886	-1.49579	5/71	1026,1643,2735,10912,54361,701,991,1028,8318,6241	CDKN1A,DDB2,GLI1,GADD45G,WNT4,BUB1B,CDC20,CDKN1C,CDC45,RRM2
10_Member	KEGG Pathway	hsa05217	Basal cell carcinoma	-2.80886	-1.49579	5/71	1026,1643,2735,10912,54361	CDKN1A,DDB2,GLI1,GADD45G,WNT4
10_Member	KEGG Pathway	ko04110	Cell cycle	-2.43652	-1.1746	6/124	701,991,1026,1028,8318,10912	BUB1B,CDC20,CDKN1A,CDKN1C,CDC45,GADD45G
10_Member	KEGG Pathway	hsa04110	Cell cycle	-2.30429	-1.06584	6/132	701,991,1026,1028,8318,10912	BUB1B,CDC20,CDKN1A,CDKN1C,CDC45,GADD45G
10_Member	KEGG Pathway	ko04115	p53 signaling pathway	-2.03971	-0.88424	4/69	1026,1643,6241,10912	CDKN1A,DDB2,RRM2,GADD45G
11_Summary	KEGG Pathway	hsa04080	Neuroactive ligand-receptor interaction	-2.75927	-1.46392	12/372	133,140,183,706,719,728,2359,2555,2568,2922,5724,53829	ADM,ADORA3,AGT,TSPO,C3AR1,C5AR1,FPR3,GABRA2,GABRP,GRP,PTAFR,P2RY13
11_Member	KEGG Pathway	hsa04080	Neuroactive ligand-receptor interaction	-2.75927	-1.46392	12/372	133,140,183,706,719,728,2359,2555,2568,2922,5724,53829	ADM,ADORA3,AGT,TSPO,C3AR1,C5AR1,FPR3,GABRA2,GABRP,GRP,PTAFR,P2RY13
11_Member	KEGG Pathway	ko04080	Neuroactive ligand-receptor interaction	-2.2187	-1.00971	9/277	140,706,719,728,2359,2555,2568,5724,53829	ADORA3,TSPO,C3AR1,C5AR1,FPR3,GABRA2,GABRP,PTAFR,P2RY13
12_Summary	KEGG Pathway	ko05146	Amoebiasis	-2.2411	-1.02159	5/96	2335,3684,3689,5272,7099	FN1,ITGAM,ITGB2,SERPINB9,TLR4
12_Member	KEGG Pathway	ko05146	Amoebiasis	-2.2411	-1.02159	5/96	2335,3684,3689,5272,7099	FN1,ITGAM,ITGB2,SERPINB9,TLR4
12_Member	KEGG Pathway	hsa05146	Amoebiasis	-2.04618	-0.884374	5/107	2335,3684,3689,5272,7099	FN1,ITGAM,ITGB2,SERPINB9,TLR4
13_Summary	KEGG Pathway	ko05142	Chagas disease (American trypanosomiasis)	-2.13152	-0.941779	5/102	713,714,915,6352,7099	C1QB,C1QC,CD3D,CCL5,TLR4
13_Member	KEGG Pathway	ko05142	Chagas disease (American trypanosomiasis)	-2.13152	-0.941779	5/102	713,714,915,6352,7099	C1QB,C1QC,CD3D,CCL5,TLR4
13_Member	KEGG Pathway	ko05020	Prion diseases	-2.08968	-0.914905	3/35	713,714,6352	C1QB,C1QC,CCL5
13_Member	KEGG Pathway	hsa05142	Chagas disease (American trypanosomiasis)	-2.04618	-0.884374	5/107	713,714,915,6352,7099	C1QB,C1QC,CD3D,CCL5,TLR4
