# Supplementary material for: Identification of Inflammation-Related Biomarkers in Diabetes of the Exocrine Pancreas With the Use of Weighted Gene Co-Expression Network Analysis
Source: Front Endocrinol (Lausanne). 2022 Apr 14;13:839865. doi: 10.3389/fendo.2022.839865 (PMC9046596; doi:10.3389/fendo.2022.839865)
Supplement: Supplementary file 1 [file DataSheet_1.zip › Additional files/original data/GO and KEGG/metascape_result.tzl8l3wmb.xlsx]

## Sheet: Annotation
MyList	Gene ID	Type	Tax ID	Homologene Gene ID	Homologene Gene Tax ID	GO:0046649 lymphocyte activation	GO:0031347 regulation of defense response	GO:0062023 collagen-containing extracellu	GO:0002757 immune response-activating sig	GO:0009611 response to wounding	GO:1905521 regulation of macrophage migra	GO:0002709 regulation of T cell mediated	GO:0030246 carbohydrate binding	GO:0006968 cellular defense response	GO:0002224 toll-like receptor signaling p	GO:0001530 lipopolysaccharide binding	GO:0045730 respiratory burst	GO:0009991 response to extracellular stim	GO:0071677 positive regulation of mononuc	GO:2001198 regulation of dendritic cell d	GO:0048018 receptor ligand activity	GO:0031099 regeneration	GO:1900454 positive regulation of long-te	GO:0071353 cellular response to interleuk	GO:0042288 MHC class I protein binding
MILR1	284021	symbol	H. sapiens	284021	H. sapiens	1.0	0.0	0.0	0.0	0.0	0.0	1.0	0.0	0.0	0.0	0.0	0.0	0.0	0.0	0.0	0.0	0.0	0.0	0.0	0.0
LAX1	54900	symbol	H. sapiens	54900	H. sapiens	1.0	0.0	0.0	1.0	0.0	0.0	1.0	0.0	0.0	0.0	0.0	0.0	0.0	0.0	0.0	0.0	0.0	0.0	0.0	0.0
CDC45	8318	symbol	H. sapiens	8318	H. sapiens	0.0	0.0	0.0	0.0	0.0	0.0	0.0	0.0	0.0	0.0	0.0	0.0	0.0	0.0	0.0	0.0	0.0	0.0	0.0	0.0
SLC22A3	6581	symbol	H. sapiens	6581	H. sapiens	0.0	0.0	0.0	0.0	0.0	0.0	0.0	0.0	0.0	0.0	0.0	0.0	1.0	0.0	0.0	0.0	0.0	0.0	0.0	0.0
DACT3	147906	symbol	H. sapiens	147906	H. sapiens	0.0	0.0	0.0	0.0	0.0	0.0	0.0	0.0	0.0	0.0	0.0	0.0	0.0	0.0	0.0	0.0	0.0	0.0	0.0	0.0
GLI1	2735	symbol	H. sapiens	2735	H. sapiens	0.0	0.0	0.0	0.0	1.0	0.0	0.0	0.0	0.0	0.0	0.0	0.0	0.0	0.0	0.0	0.0	1.0	0.0	0.0	0.0
LINC00951	401260	symbol	H. sapiens	401260	H. sapiens	0.0	0.0	0.0	0.0	0.0	0.0	0.0	0.0	0.0	0.0	0.0	0.0	0.0	0.0	0.0	0.0	0.0	0.0	0.0	0.0
TREM1	54210	symbol	H. sapiens	54210	H. sapiens	0.0	0.0	0.0	0.0	0.0	1.0	1.0	0.0	0.0	0.0	0.0	0.0	0.0	0.0	0.0	0.0	0.0	0.0	0.0	0.0
SVOPL	136306	symbol	H. sapiens	136306	H. sapiens	0.0	0.0	0.0	0.0	0.0	0.0	0.0	0.0	0.0	0.0	0.0	0.0	0.0	0.0	0.0	0.0	0.0	0.0	0.0	0.0
SNORD89	692205	symbol	H. sapiens	692205	H. sapiens	0.0	0.0	0.0	0.0	0.0	0.0	0.0	0.0	0.0	0.0	0.0	0.0	0.0	0.0	0.0	0.0	0.0	0.0	0.0	0.0
C18orf15	147276	symbol	H. sapiens	147276	H. sapiens	0.0	0.0	0.0	0.0	0.0	0.0	0.0	0.0	0.0	0.0	0.0	0.0	0.0	0.0	0.0	0.0	0.0	0.0	0.0	0.0
LOC219688						nan	nan	nan	nan	nan	nan	nan	nan	nan	nan	nan	nan	nan	nan	nan	nan	nan	nan	nan	nan
FLJ31104						nan	nan	nan	nan	nan	nan	nan	nan	nan	nan	nan	nan	nan	nan	nan	nan	nan	nan	nan	nan
EMR2	30817	gene_synonym	H. sapiens	30817	H. sapiens	1.0	0.0	0.0	0.0	0.0	1.0	1.0	0.0	0.0	0.0	0.0	0.0	0.0	0.0	0.0	0.0	0.0	0.0	0.0	0.0
LOC100507560	100507560	Gene_ID	H. sapiens	100507560	H. sapiens	0.0	0.0	0.0	0.0	0.0	0.0	0.0	0.0	0.0	0.0	0.0	0.0	0.0	0.0	0.0	0.0	0.0	0.0	0.0	0.0
LOC731157	731157	Gene_ID	H. sapiens	731157	H. sapiens	0.0	0.0	0.0	0.0	0.0	0.0	0.0	0.0	0.0	0.0	0.0	0.0	0.0	0.0	0.0	0.0	0.0	0.0	0.0	0.0
PAX4	5078	symbol	H. sapiens	5078	H. sapiens	0.0	0.0	0.0	0.0	0.0	0.0	0.0	0.0	0.0	0.0	0.0	0.0	0.0	0.0	0.0	0.0	0.0	0.0	0.0	0.0
DHRS7C	201140	symbol	H. sapiens	201140	H. sapiens	0.0	0.0	0.0	0.0	0.0	0.0	0.0	0.0	0.0	0.0	0.0	0.0	0.0	0.0	0.0	0.0	0.0	0.0	0.0	0.0
DNAAF3	352909	symbol	H. sapiens	352909	H. sapiens	0.0	0.0	0.0	0.0	0.0	0.0	0.0	0.0	0.0	0.0	0.0	0.0	0.0	0.0	0.0	0.0	0.0	0.0	0.0	0.0
KCNS1	3787	symbol	H. sapiens	3787	H. sapiens	0.0	0.0	0.0	0.0	0.0	0.0	0.0	0.0	0.0	0.0	0.0	0.0	0.0	0.0	0.0	0.0	0.0	0.0	0.0	0.0
C4orf47	441054	symbol	H. sapiens	441054	H. sapiens	0.0	0.0	0.0	0.0	0.0	0.0	0.0	0.0	0.0	0.0	0.0	0.0	0.0	0.0	0.0	0.0	0.0	0.0	0.0	0.0
GIF	2694	gene_synonym	H. sapiens	2694	H. sapiens	0.0	0.0	0.0	0.0	0.0	0.0	0.0	0.0	0.0	0.0	0.0	0.0	0.0	0.0	0.0	0.0	0.0	0.0	0.0	0.0
G0S2	50486	symbol	H. sapiens	50486	H. sapiens	0.0	0.0	0.0	0.0	0.0	0.0	0.0	0.0	0.0	0.0	0.0	0.0	0.0	0.0	0.0	0.0	0.0	0.0	0.0	0.0
LOC100127940						nan	nan	nan	nan	nan	nan	nan	nan	nan	nan	nan	nan	nan	nan	nan	nan	nan	nan	nan	nan
CXorf30	286464	gene_synonym	H. sapiens	286464	H. sapiens	0.0	0.0	0.0	0.0	0.0	0.0	0.0	0.0	0.0	0.0	0.0	0.0	0.0	0.0	0.0	0.0	0.0	0.0	0.0	0.0
SHCBP1	79801	symbol	H. sapiens	79801	H. sapiens	0.0	0.0	0.0	0.0	0.0	0.0	0.0	0.0	0.0	0.0	0.0	0.0	0.0	0.0	0.0	0.0	0.0	0.0	0.0	0.0
TNFRSF11B	4982	symbol	H. sapiens	4982	H. sapiens	0.0	0.0	1.0	0.0	0.0	0.0	0.0	0.0	0.0	0.0	0.0	0.0	1.0	0.0	0.0	1.0	0.0	0.0	0.0	0.0
EVPL	2125	symbol	H. sapiens	2125	H. sapiens	0.0	0.0	0.0	0.0	1.0	0.0	0.0	0.0	0.0	0.0	0.0	0.0	0.0	0.0	0.0	0.0	0.0	0.0	0.0	0.0
NRG4	145957	symbol	H. sapiens	145957	H. sapiens	0.0	0.0	0.0	0.0	0.0	0.0	0.0	0.0	0.0	0.0	0.0	0.0	0.0	0.0	0.0	1.0	0.0	0.0	0.0	0.0
HLA-DRB6	3128	symbol	H. sapiens	3128	H. sapiens	0.0	0.0	0.0	0.0	0.0	0.0	0.0	0.0	0.0	0.0	0.0	0.0	0.0	0.0	0.0	0.0	0.0	0.0	0.0	0.0
ALDOB	229	symbol	H. sapiens	229	H. sapiens	0.0	0.0	0.0	0.0	0.0	0.0	0.0	1.0	0.0	0.0	0.0	0.0	0.0	0.0	0.0	0.0	0.0	0.0	0.0	0.0
SMC5-AS1	100507299	gene_synonym	H. sapiens	100507299	H. sapiens	0.0	0.0	0.0	0.0	0.0	0.0	0.0	0.0	0.0	0.0	0.0	0.0	0.0	0.0	0.0	0.0	0.0	0.0	0.0	0.0
NKX3-2	579	symbol	H. sapiens	579	H. sapiens	0.0	0.0	0.0	0.0	0.0	0.0	0.0	0.0	0.0	0.0	0.0	0.0	0.0	0.0	0.0	0.0	0.0	0.0	0.0	0.0
STKLD1	169436	symbol	H. sapiens	169436	H. sapiens	0.0	0.0	0.0	0.0	0.0	0.0	0.0	0.0	0.0	0.0	0.0	0.0	0.0	0.0	0.0	0.0	0.0	0.0	0.0	0.0
LDLRAD4-AS1	100288122	symbol	H. sapiens	100288122	H. sapiens	0.0	0.0	0.0	0.0	0.0	0.0	0.0	0.0	0.0	0.0	0.0	0.0	0.0	0.0	0.0	0.0	0.0	0.0	0.0	0.0
NKAIN1	79570	symbol	H. sapiens	79570	H. sapiens	0.0	0.0	0.0	0.0	0.0	0.0	0.0	0.0	0.0	0.0	0.0	0.0	0.0	0.0	0.0	0.0	0.0	0.0	0.0	0.0
TRANK1	9881	symbol	H. sapiens	9881	H. sapiens	0.0	0.0	0.0	0.0	0.0	0.0	0.0	0.0	0.0	0.0	0.0	0.0	0.0	0.0	0.0	0.0	0.0	0.0	0.0	0.0
HTRA4	203100	symbol	H. sapiens	203100	H. sapiens	0.0	0.0	0.0	0.0	0.0	0.0	0.0	0.0	0.0	0.0	0.0	0.0	0.0	0.0	0.0	0.0	0.0	0.0	0.0	0.0
TSACC	128229	symbol	H. sapiens	128229	H. sapiens	0.0	0.0	0.0	0.0	0.0	0.0	0.0	0.0	0.0	0.0	0.0	0.0	0.0	0.0	0.0	0.0	0.0	0.0	0.0	0.0
COL9A3	1299	symbol	H. sapiens	1299	H. sapiens	0.0	0.0	1.0	0.0	0.0	0.0	0.0	0.0	0.0	0.0	0.0	0.0	0.0	0.0	0.0	0.0	0.0	0.0	0.0	0.0
CD180	4064	symbol	H. sapiens	4064	H. sapiens	1.0	1.0	1.0	0.0	0.0	0.0	1.0	0.0	0.0	0.0	0.0	0.0	0.0	0.0	0.0	0.0	0.0	0.0	0.0	0.0
GBP5	115362	symbol	H. sapiens	115362	H. sapiens	0.0	1.0	0.0	1.0	0.0	0.0	0.0	0.0	0.0	0.0	0.0	0.0	0.0	0.0	0.0	0.0	0.0	0.0	0.0	0.0
BTNL8	79908	symbol	H. sapiens	79908	H. sapiens	0.0	0.0	0.0	1.0	0.0	0.0	1.0	0.0	0.0	0.0	0.0	0.0	0.0	0.0	0.0	0.0	0.0	0.0	0.0	0.0
KIAA1045						nan	nan	nan	nan	nan	nan	nan	nan	nan	nan	nan	nan	nan	nan	nan	nan	nan	nan	nan	nan
GPSM3	63940	symbol	H. sapiens	63940	H. sapiens	0.0	1.0	0.0	0.0	0.0	1.0	0.0	0.0	0.0	0.0	0.0	0.0	0.0	0.0	0.0	0.0	0.0	0.0	0.0	0.0
C2	717	symbol	H. sapiens	717	H. sapiens	0.0	0.0	0.0	1.0	0.0	0.0	1.0	0.0	0.0	0.0	0.0	0.0	1.0	0.0	0.0	0.0	0.0	0.0	0.0	0.0
IGLV1-44	28823	symbol	H. sapiens	28823	H. sapiens	1.0	0.0	0.0	0.0	0.0	0.0	1.0	0.0	0.0	0.0	0.0	0.0	0.0	0.0	0.0	0.0	0.0	0.0	0.0	0.0
HLA-B	3106	symbol	H. sapiens	3106	H. sapiens	1.0	1.0	0.0	1.0	0.0	0.0	1.0	0.0	0.0	0.0	0.0	0.0	0.0	0.0	1.0	0.0	0.0	0.0	0.0	0.0
RBP2	5948	symbol	H. sapiens	5948	H. sapiens	0.0	0.0	0.0	0.0	0.0	0.0	0.0	0.0	0.0	0.0	0.0	0.0	0.0	0.0	0.0	0.0	0.0	0.0	0.0	0.0
LOC100506351						nan	nan	nan	nan	nan	nan	nan	nan	nan	nan	nan	nan	nan	nan	nan	nan	nan	nan	nan	nan
CDKN1A	1026	symbol	H. sapiens	1026	H. sapiens	1.0	0.0	0.0	0.0	1.0	0.0	0.0	0.0	0.0	0.0	0.0	0.0	1.0	0.0	0.0	0.0	1.0	0.0	0.0	0.0
KIF14	9928	symbol	H. sapiens	9928	H. sapiens	1.0	0.0	0.0	0.0	0.0	0.0	0.0	0.0	0.0	0.0	0.0	0.0	0.0	0.0	0.0	0.0	0.0	0.0	0.0	0.0
DDB2	1643	symbol	H. sapiens	1643	H. sapiens	0.0	0.0	0.0	0.0	0.0	0.0	0.0	0.0	0.0	0.0	0.0	0.0	0.0	0.0	0.0	0.0	0.0	0.0	0.0	0.0
CDKN1C	1028	symbol	H. sapiens	1028	H. sapiens	1.0	0.0	0.0	0.0	0.0	0.0	0.0	0.0	0.0	0.0	0.0	0.0	0.0	0.0	0.0	0.0	0.0	0.0	0.0	0.0
SPATA16	83893	symbol	H. sapiens	83893	H. sapiens	0.0	0.0	0.0	0.0	0.0	0.0	0.0	0.0	0.0	0.0	0.0	0.0	0.0	0.0	0.0	0.0	0.0	0.0	0.0	0.0
LINC01346	728716	symbol	H. sapiens	728716	H. sapiens	0.0	0.0	0.0	0.0	0.0	0.0	0.0	0.0	0.0	0.0	0.0	0.0	0.0	0.0	0.0	0.0	0.0	0.0	0.0	0.0
CHI3L2	1117	symbol	H. sapiens	1117	H. sapiens	0.0	0.0	0.0	0.0	0.0	0.0	0.0	1.0	0.0	0.0	0.0	0.0	0.0	0.0	0.0	0.0	0.0	0.0	0.0	0.0
GAL3ST4	79690	symbol	H. sapiens	79690	H. sapiens	0.0	0.0	0.0	0.0	0.0	0.0	0.0	0.0	0.0	0.0	0.0	0.0	0.0	0.0	0.0	0.0	0.0	0.0	0.0	0.0
CAPN9	10753	symbol	H. sapiens	10753	H. sapiens	0.0	0.0	0.0	0.0	0.0	0.0	0.0	0.0	0.0	0.0	0.0	0.0	0.0	0.0	0.0	0.0	0.0	0.0	0.0	0.0
LOC100128239	100128239	Gene_ID	H. sapiens	100128239	H. sapiens	0.0	0.0	0.0	0.0	0.0	0.0	0.0	0.0	0.0	0.0	0.0	0.0	0.0	0.0	0.0	0.0	0.0	0.0	0.0	0.0
MZB1	51237	symbol	H. sapiens	51237	H. sapiens	1.0	0.0	0.0	0.0	0.0	0.0	1.0	0.0	0.0	0.0	0.0	0.0	0.0	0.0	0.0	0.0	0.0	0.0	0.0	0.0
LINC00290	728081	symbol	H. sapiens	728081	H. sapiens	0.0	0.0	0.0	0.0	0.0	0.0	0.0	0.0	0.0	0.0	0.0	0.0	0.0	0.0	0.0	0.0	0.0	0.0	0.0	0.0
GAGE1	2543	symbol	H. sapiens	2543	H. sapiens	0.0	0.0	0.0	0.0	0.0	0.0	0.0	0.0	0.0	0.0	0.0	0.0	0.0	0.0	0.0	0.0	0.0	0.0	0.0	0.0
PTP4A3	11156	symbol	H. sapiens	11156	H. sapiens	0.0	0.0	0.0	0.0	0.0	0.0	0.0	0.0	0.0	0.0	0.0	0.0	0.0	0.0	0.0	0.0	0.0	0.0	0.0	0.0
TTYH3	80727	symbol	H. sapiens	80727	H. sapiens	0.0	0.0	0.0	0.0	0.0	0.0	0.0	0.0	0.0	0.0	0.0	0.0	0.0	0.0	0.0	0.0	0.0	0.0	0.0	0.0
SNORD8	319103	symbol	H. sapiens	319103	H. sapiens	0.0	0.0	0.0	0.0	0.0	0.0	0.0	0.0	0.0	0.0	0.0	0.0	0.0	0.0	0.0	0.0	0.0	0.0	0.0	0.0
MMP9	4318	symbol	H. sapiens	4318	H. sapiens	1.0	1.0	1.0	0.0	0.0	1.0	0.0	0.0	0.0	0.0	0.0	0.0	0.0	0.0	0.0	0.0	0.0	0.0	0.0	0.0
POMZP3	22932	symbol	H. sapiens	22932	H. sapiens	0.0	0.0	1.0	0.0	0.0	0.0	0.0	0.0	0.0	0.0	0.0	0.0	0.0	0.0	0.0	0.0	0.0	0.0	0.0	0.0
PTPN22	26191	symbol	H. sapiens	26191	H. sapiens	1.0	1.0	0.0	1.0	0.0	0.0	1.0	0.0	0.0	1.0	0.0	0.0	0.0	0.0	0.0	0.0	0.0	0.0	0.0	0.0
FLJ33360						nan	nan	nan	nan	nan	nan	nan	nan	nan	nan	nan	nan	nan	nan	nan	nan	nan	nan	nan	nan
CNTNAP1	8506	symbol	H. sapiens	8506	H. sapiens	0.0	0.0	0.0	0.0	0.0	0.0	0.0	0.0	0.0	0.0	0.0	0.0	0.0	0.0	0.0	0.0	0.0	0.0	0.0	0.0
DHRS2	10202	symbol	H. sapiens	10202	H. sapiens	1.0	0.0	0.0	0.0	0.0	0.0	0.0	0.0	0.0	0.0	0.0	0.0	0.0	0.0	1.0	0.0	0.0	0.0	0.0	0.0
OVOL2	58495	symbol	H. sapiens	58495	H. sapiens	1.0	0.0	0.0	0.0	0.0	0.0	0.0	0.0	0.0	0.0	0.0	0.0	0.0	0.0	0.0	0.0	0.0	0.0	0.0	0.0
SCGB2A1	4246	symbol	H. sapiens	4246	H. sapiens	0.0	0.0	0.0	0.0	0.0	0.0	0.0	0.0	0.0	0.0	0.0	0.0	0.0	0.0	0.0	0.0	0.0	0.0	0.0	0.0
LILRB1	10859	symbol	H. sapiens	10859	H. sapiens	1.0	1.0	0.0	1.0	0.0	0.0	1.0	0.0	0.0	0.0	1.0	0.0	0.0	0.0	1.0	0.0	0.0	0.0	0.0	1.0
SNORA68	26780	symbol	H. sapiens	26780	H. sapiens	0.0	0.0	0.0	0.0	0.0	0.0	0.0	0.0	0.0	0.0	0.0	0.0	0.0	0.0	0.0	0.0	0.0	0.0	0.0	0.0
PRSS54	221191	symbol	H. sapiens	221191	H. sapiens	0.0	0.0	0.0	0.0	0.0	0.0	0.0	0.0	0.0	0.0	0.0	0.0	0.0	0.0	0.0	0.0	0.0	0.0	0.0	0.0
CCR6	1235	symbol	H. sapiens	1235	H. sapiens	1.0	1.0	0.0	0.0	0.0	1.0	1.0	0.0	1.0	0.0	0.0	0.0	0.0	1.0	0.0	0.0	0.0	0.0	0.0	0.0
C5orf66	100996485	gene_synonym	H. sapiens	100996485	H. sapiens	0.0	0.0	0.0	0.0	0.0	0.0	0.0	0.0	0.0	0.0	0.0	0.0	0.0	0.0	0.0	0.0	0.0	0.0	0.0	0.0
TAP1	6890	symbol	H. sapiens	6890	H. sapiens	0.0	0.0	0.0	0.0	0.0	0.0	1.0	0.0	0.0	0.0	0.0	0.0	0.0	0.0	0.0	0.0	0.0	0.0	0.0	1.0
DKK4	27121	symbol	H. sapiens	27121	H. sapiens	0.0	0.0	0.0	0.0	0.0	0.0	0.0	0.0	0.0	0.0	0.0	0.0	0.0	0.0	0.0	1.0	0.0	0.0	0.0	0.0
LINC00920	100505865	symbol	H. sapiens	100505865	H. sapiens	0.0	0.0	0.0	0.0	0.0	0.0	0.0	0.0	0.0	0.0	0.0	0.0	0.0	0.0	0.0	0.0	0.0	0.0	0.0	0.0
KIF18B	146909	symbol	H. sapiens	146909	H. sapiens	0.0	0.0	0.0	0.0	0.0	0.0	0.0	0.0	0.0	0.0	0.0	0.0	0.0	0.0	0.0	0.0	0.0	0.0	0.0	0.0
AS3MT	57412	symbol	H. sapiens	57412	H. sapiens	0.0	0.0	0.0	0.0	0.0	0.0	0.0	0.0	0.0	0.0	0.0	0.0	0.0	0.0	0.0	0.0	0.0	0.0	0.0	0.0
IGFBP7-AS1	255130	symbol	H. sapiens	255130	H. sapiens	0.0	0.0	0.0	0.0	0.0	0.0	0.0	0.0	0.0	0.0	0.0	0.0	0.0	0.0	0.0	0.0	0.0	0.0	0.0	0.0
ADM	133	symbol	H. sapiens	133	H. sapiens	1.0	0.0	0.0	0.0	1.0	0.0	0.0	0.0	0.0	0.0	0.0	0.0	1.0	0.0	0.0	1.0	1.0	0.0	0.0	0.0
WAS	7454	symbol	H. sapiens	7454	H. sapiens	1.0	0.0	0.0	0.0	1.0	0.0	1.0	0.0	0.0	0.0	0.0	0.0	0.0	0.0	0.0	0.0	0.0	0.0	0.0	0.0
ADAMDEC1	27299	symbol	H. sapiens	27299	H. sapiens	1.0	0.0	1.0	0.0	0.0	0.0	0.0	0.0	0.0	0.0	0.0	0.0	0.0	0.0	0.0	0.0	0.0	0.0	0.0	0.0
C19orf18	147685	symbol	H. sapiens	147685	H. sapiens	0.0	0.0	0.0	0.0	0.0	0.0	0.0	0.0	0.0	0.0	0.0	0.0	0.0	0.0	0.0	0.0	0.0	0.0	0.0	0.0
SPIDR	23514	symbol	H. sapiens	23514	H. sapiens	0.0	0.0	0.0	0.0	0.0	0.0	0.0	0.0	0.0	0.0	0.0	0.0	0.0	0.0	0.0	0.0	0.0	0.0	0.0	0.0
ASF1B	55723	symbol	H. sapiens	55723	H. sapiens	0.0	0.0	0.0	0.0	0.0	0.0	0.0	0.0	0.0	0.0	0.0	0.0	0.0	0.0	0.0	0.0	0.0	0.0	0.0	0.0
GTSF1	121355	symbol	H. sapiens	121355	H. sapiens	0.0	0.0	0.0	0.0	0.0	0.0	0.0	0.0	0.0	0.0	0.0	0.0	0.0	0.0	0.0	0.0	0.0	0.0	0.0	0.0
ZNF850	342892	symbol	H. sapiens	342892	H. sapiens	0.0	0.0	0.0	0.0	0.0	0.0	0.0	0.0	0.0	0.0	0.0	0.0	0.0	0.0	0.0	0.0	0.0	0.0	0.0	0.0
UBE2C	11065	symbol	H. sapiens	11065	H. sapiens	0.0	0.0	0.0	0.0	0.0	0.0	0.0	0.0	0.0	0.0	0.0	0.0	0.0	0.0	0.0	0.0	0.0	0.0	0.0	0.0
NUSAP1	51203	symbol	H. sapiens	51203	H. sapiens	0.0	0.0	0.0	0.0	0.0	0.0	0.0	0.0	0.0	0.0	0.0	0.0	0.0	0.0	0.0	0.0	0.0	0.0	0.0	0.0
TLR4	7099	symbol	H. sapiens	7099	H. sapiens	1.0	1.0	0.0	1.0	1.0	1.0	1.0	0.0	0.0	1.0	1.0	0.0	1.0	0.0	0.0	0.0	0.0	0.0	0.0	0.0
PRG4	10216	symbol	H. sapiens	10216	H. sapiens	0.0	0.0	1.0	0.0	0.0	0.0	0.0	1.0	0.0	0.0	0.0	0.0	0.0	0.0	0.0	0.0	0.0	0.0	0.0	0.0
IGLL3P	91353	symbol	H. sapiens	91353	H. sapiens	0.0	0.0	0.0	0.0	0.0	0.0	0.0	0.0	0.0	0.0	0.0	0.0	0.0	0.0	0.0	0.0	0.0	0.0	0.0	0.0
LOC101928207						nan	nan	nan	nan	nan	nan	nan	nan	nan	nan	nan	nan	nan	nan	nan	nan	nan	nan	nan	nan
LY86	9450	symbol	H. sapiens	9450	H. sapiens	0.0	1.0	0.0	0.0	0.0	0.0	0.0	0.0	0.0	0.0	0.0	0.0	0.0	0.0	0.0	0.0	0.0	0.0	0.0	0.0
ITGB7	3695	symbol	H. sapiens	3695	H. sapiens	1.0	0.0	0.0	0.0	0.0	1.0	0.0	0.0	0.0	0.0	0.0	0.0	0.0	1.0	0.0	0.0	0.0	0.0	0.0	0.0
C11orf87	399947	symbol	H. sapiens	399947	H. sapiens	0.0	0.0	0.0	0.0	0.0	0.0	0.0	0.0	0.0	0.0	0.0	0.0	0.0	0.0	0.0	0.0	0.0	0.0	0.0	0.0
PAPLN	89932	symbol	H. sapiens	89932	H. sapiens	0.0	0.0	1.0	0.0	0.0	0.0	0.0	0.0	0.0	0.0	0.0	0.0	0.0	0.0	0.0	0.0	0.0	0.0	0.0	0.0
MYO1F	4542	symbol	H. sapiens	4542	H. sapiens	0.0	0.0	0.0	0.0	0.0	0.0	0.0	0.0	0.0	0.0	0.0	0.0	0.0	0.0	0.0	0.0	0.0	0.0	0.0	0.0
UBXN7-AS1	100874034	symbol	H. sapiens	100874034	H. sapiens	0.0	0.0	0.0	0.0	0.0	0.0	0.0	0.0	0.0	0.0	0.0	0.0	0.0	0.0	0.0	0.0	0.0	0.0	0.0	0.0
NRTN	4902	symbol	H. sapiens	4902	H. sapiens	0.0	0.0	0.0	0.0	0.0	0.0	0.0	0.0	0.0	0.0	0.0	0.0	0.0	0.0	0.0	1.0	0.0	0.0	0.0	0.0
GPR173	54328	symbol	H. sapiens	54328	H. sapiens	0.0	0.0	0.0	0.0	0.0	0.0	0.0	0.0	0.0	0.0	0.0	0.0	0.0	0.0	0.0	0.0	0.0	0.0	0.0	0.0
RASAL3	64926	symbol	H. sapiens	64926	H. sapiens	1.0	0.0	0.0	0.0	0.0	0.0	1.0	0.0	0.0	0.0	0.0	0.0	0.0	0.0	0.0	0.0	0.0	0.0	0.0	0.0
GCSAML-AS1	148824	symbol	H. sapiens	148824	H. sapiens	0.0	0.0	0.0	0.0	0.0	0.0	0.0	0.0	0.0	0.0	0.0	0.0	0.0	0.0	0.0	0.0	0.0	0.0	0.0	0.0
CLEC4A	50856	symbol	H. sapiens	50856	H. sapiens	1.0	0.0	0.0	0.0	0.0	0.0	1.0	1.0	0.0	0.0	0.0	0.0	0.0	0.0	0.0	0.0	0.0	0.0	0.0	0.0
MKI67	4288	symbol	H. sapiens	4288	H. sapiens	0.0	0.0	0.0	0.0	0.0	0.0	0.0	0.0	0.0	0.0	0.0	0.0	0.0	0.0	0.0	0.0	0.0	0.0	0.0	0.0
RRM2	6241	symbol	H. sapiens	6241	H. sapiens	0.0	0.0	0.0	0.0	0.0	0.0	0.0	0.0	0.0	0.0	0.0	0.0	0.0	0.0	0.0	0.0	0.0	0.0	0.0	0.0
F12	2161	symbol	H. sapiens	2161	H. sapiens	0.0	1.0	1.0	0.0	1.0	0.0	0.0	0.0	0.0	0.0	0.0	0.0	0.0	0.0	0.0	0.0	0.0	0.0	0.0	0.0
IRF8	3394	symbol	H. sapiens	3394	H. sapiens	1.0	0.0	0.0	0.0	0.0	0.0	1.0	0.0	0.0	0.0	0.0	0.0	0.0	0.0	1.0	0.0	0.0	0.0	0.0	0.0
CXCL16	58191	symbol	H. sapiens	58191	H. sapiens	0.0	0.0	0.0	0.0	0.0	1.0	0.0	0.0	0.0	0.0	0.0	0.0	0.0	1.0	0.0	1.0	0.0	0.0	0.0	0.0
GPR19	2842	symbol	H. sapiens	2842	H. sapiens	0.0	0.0	0.0	0.0	0.0	0.0	0.0	0.0	0.0	0.0	0.0	0.0	0.0	0.0	0.0	0.0	0.0	0.0	0.0	0.0
SLC5A11	115584	symbol	H. sapiens	115584	H. sapiens	0.0	0.0	0.0	0.0	0.0	0.0	0.0	0.0	0.0	0.0	0.0	0.0	0.0	0.0	0.0	0.0	0.0	0.0	0.0	0.0
DUSP5P1	574029	symbol	H. sapiens	574029	H. sapiens	0.0	0.0	0.0	0.0	0.0	0.0	0.0	0.0	0.0	0.0	0.0	0.0	0.0	0.0	0.0	0.0	0.0	0.0	0.0	0.0
KLHL41	10324	symbol	H. sapiens	10324	H. sapiens	0.0	0.0	0.0	0.0	0.0	0.0	0.0	0.0	0.0	0.0	0.0	0.0	0.0	0.0	0.0	0.0	0.0	0.0	0.0	0.0
MIR142	406934	symbol	H. sapiens	406934	H. sapiens	1.0	1.0	0.0	0.0	0.0	0.0	0.0	0.0	0.0	0.0	0.0	0.0	0.0	0.0	0.0	0.0	0.0	0.0	0.0	0.0
CD53	963	symbol	H. sapiens	963	H. sapiens	0.0	0.0	0.0	0.0	0.0	0.0	0.0	0.0	0.0	0.0	0.0	0.0	0.0	0.0	0.0	0.0	0.0	0.0	0.0	0.0
RNASE2	6036	symbol	H. sapiens	6036	H. sapiens	0.0	0.0	0.0	0.0	0.0	1.0	0.0	0.0	0.0	0.0	1.0	0.0	0.0	0.0	0.0	0.0	0.0	0.0	0.0	0.0
KCNB1	3745	symbol	H. sapiens	3745	H. sapiens	0.0	0.0	0.0	0.0	0.0	0.0	0.0	0.0	0.0	0.0	0.0	0.0	1.0	0.0	0.0	0.0	0.0	1.0	0.0	0.0
RMI2	116028	symbol	H. sapiens	116028	H. sapiens	0.0	0.0	0.0	0.0	0.0	0.0	0.0	0.0	0.0	0.0	0.0	0.0	0.0	0.0	0.0	0.0	0.0	0.0	0.0	0.0
TDRD10	126668	symbol	H. sapiens	126668	H. sapiens	0.0	0.0	0.0	0.0	0.0	0.0	0.0	0.0	0.0	0.0	0.0	0.0	0.0	0.0	0.0	0.0	0.0	0.0	0.0	0.0
CDC20	991	symbol	H. sapiens	991	H. sapiens	0.0	0.0	0.0	0.0	0.0	0.0	0.0	0.0	0.0	0.0	0.0	0.0	0.0	0.0	0.0	0.0	0.0	0.0	0.0	0.0
FLJ32255	643977	symbol	H. sapiens	643977	H. sapiens	0.0	0.0	0.0	0.0	0.0	0.0	0.0	0.0	0.0	0.0	0.0	0.0	0.0	0.0	0.0	0.0	0.0	0.0	0.0	0.0
CLEC10A	10462	symbol	H. sapiens	10462	H. sapiens	0.0	0.0	0.0	0.0	0.0	0.0	1.0	1.0	0.0	0.0	0.0	0.0	0.0	0.0	0.0	0.0	0.0	0.0	0.0	0.0
PLCG1-AS1	101927117	symbol	H. sapiens	101927117	H. sapiens	0.0	0.0	0.0	0.0	0.0	0.0	0.0	0.0	0.0	0.0	0.0	0.0	0.0	0.0	0.0	0.0	0.0	0.0	0.0	0.0
TOP2A	7153	symbol	H. sapiens	7153	H. sapiens	0.0	0.0	0.0	0.0	0.0	0.0	0.0	0.0	0.0	0.0	0.0	0.0	0.0	0.0	0.0	0.0	0.0	0.0	0.0	0.0
CTXN1	404217	symbol	H. sapiens	404217	H. sapiens	0.0	0.0	0.0	0.0	0.0	0.0	0.0	0.0	0.0	0.0	0.0	0.0	0.0	0.0	0.0	0.0	0.0	0.0	0.0	0.0
TNFSF8	944	symbol	H. sapiens	944	H. sapiens	1.0	0.0	0.0	0.0	0.0	0.0	0.0	0.0	0.0	0.0	0.0	0.0	0.0	0.0	0.0	1.0	0.0	0.0	0.0	0.0
ITGAX	3687	symbol	H. sapiens	3687	H. sapiens	0.0	0.0	0.0	0.0	0.0	1.0	1.0	0.0	0.0	0.0	0.0	0.0	0.0	0.0	0.0	0.0	0.0	0.0	0.0	0.0
IKZF1	10320	symbol	H. sapiens	10320	H. sapiens	1.0	0.0	0.0	0.0	0.0	0.0	0.0	0.0	0.0	0.0	0.0	0.0	0.0	0.0	0.0	0.0	0.0	0.0	0.0	0.0
CBLN1	869	symbol	H. sapiens	869	H. sapiens	0.0	0.0	1.0	0.0	0.0	0.0	0.0	0.0	0.0	0.0	0.0	0.0	0.0	0.0	0.0	0.0	0.0	1.0	0.0	0.0
FAIM2	23017	symbol	H. sapiens	23017	H. sapiens	0.0	0.0	0.0	0.0	0.0	0.0	0.0	0.0	0.0	0.0	0.0	0.0	0.0	0.0	0.0	0.0	0.0	0.0	0.0	0.0
AKR1C4	1109	symbol	H. sapiens	1109	H. sapiens	0.0	0.0	0.0	0.0	0.0	0.0	0.0	0.0	0.0	0.0	0.0	0.0	0.0	0.0	0.0	0.0	0.0	0.0	0.0	0.0
SLC8A3	6547	symbol	H. sapiens	6547	H. sapiens	0.0	0.0	0.0	0.0	0.0	0.0	0.0	0.0	0.0	0.0	0.0	0.0	0.0	0.0	0.0	0.0	0.0	0.0	0.0	0.0
LINC00184	100302691	symbol	H. sapiens	100302691	H. sapiens	0.0	0.0	0.0	0.0	0.0	0.0	0.0	0.0	0.0	0.0	0.0	0.0	0.0	0.0	0.0	0.0	0.0	0.0	0.0	0.0
ELFN1	392617	symbol	H. sapiens	392617	H. sapiens	0.0	0.0	1.0	0.0	0.0	0.0	0.0	0.0	0.0	0.0	0.0	0.0	0.0	0.0	0.0	0.0	0.0	0.0	0.0	0.0
GABRP	2568	symbol	H. sapiens	2568	H. sapiens	0.0	0.0	0.0	0.0	0.0	0.0	0.0	0.0	0.0	0.0	0.0	0.0	0.0	0.0	0.0	0.0	0.0	0.0	0.0	0.0
JAG2	3714	symbol	H. sapiens	3714	H. sapiens	1.0	0.0	0.0	0.0	0.0	0.0	0.0	0.0	0.0	0.0	0.0	0.0	0.0	0.0	0.0	1.0	0.0	0.0	0.0	0.0
ANLN	54443	symbol	H. sapiens	54443	H. sapiens	0.0	0.0	0.0	0.0	0.0	0.0	0.0	0.0	0.0	0.0	0.0	0.0	0.0	0.0	0.0	0.0	0.0	0.0	0.0	0.0
PLA2G7	7941	symbol	H. sapiens	7941	H. sapiens	0.0	1.0	0.0	0.0	0.0	1.0	0.0	0.0	0.0	0.0	0.0	0.0	0.0	1.0	0.0	0.0	0.0	0.0	0.0	0.0
CYBB	1536	symbol	H. sapiens	1536	H. sapiens	0.0	0.0	0.0	0.0	0.0	0.0	0.0	0.0	0.0	0.0	0.0	1.0	1.0	0.0	0.0	0.0	0.0	0.0	0.0	0.0
C1QC	714	symbol	H. sapiens	714	H. sapiens	1.0	0.0	1.0	1.0	0.0	0.0	1.0	0.0	0.0	0.0	0.0	0.0	0.0	0.0	0.0	0.0	0.0	0.0	0.0	0.0
ST6GALNAC1	55808	symbol	H. sapiens	55808	H. sapiens	0.0	0.0	0.0	0.0	0.0	0.0	0.0	0.0	0.0	0.0	0.0	0.0	0.0	0.0	0.0	0.0	0.0	0.0	0.0	0.0
MMP7	4316	symbol	H. sapiens	4316	H. sapiens	0.0	0.0	1.0	0.0	0.0	1.0	0.0	0.0	0.0	0.0	0.0	0.0	1.0	0.0	0.0	0.0	0.0	0.0	0.0	0.0
ALPK3	57538	symbol	H. sapiens	57538	H. sapiens	0.0	0.0	0.0	0.0	0.0	0.0	0.0	0.0	0.0	0.0	0.0	0.0	0.0	0.0	0.0	0.0	0.0	0.0	0.0	0.0
PARVG	64098	symbol	H. sapiens	64098	H. sapiens	0.0	0.0	0.0	0.0	0.0	0.0	0.0	0.0	0.0	0.0	0.0	0.0	0.0	0.0	0.0	0.0	0.0	0.0	0.0	0.0
PILRA	29992	symbol	H. sapiens	29992	H. sapiens	0.0	0.0	0.0	0.0	0.0	0.0	0.0	0.0	0.0	0.0	0.0	0.0	0.0	0.0	0.0	0.0	0.0	0.0	0.0	1.0
LINC00525	84847	symbol	H. sapiens	84847	H. sapiens	0.0	0.0	0.0	0.0	0.0	0.0	0.0	0.0	0.0	0.0	0.0	0.0	0.0	0.0	0.0	0.0	0.0	0.0	0.0	0.0
CBLN3	643866	symbol	H. sapiens	643866	H. sapiens	0.0	0.0	0.0	0.0	0.0	0.0	0.0	0.0	0.0	0.0	0.0	0.0	0.0	0.0	0.0	0.0	0.0	0.0	0.0	0.0
ADORA3	140	symbol	H. sapiens	140	H. sapiens	1.0	0.0	0.0	0.0	1.0	0.0	0.0	0.0	0.0	0.0	0.0	0.0	0.0	0.0	0.0	0.0	0.0	0.0	0.0	0.0
CD1E	913	symbol	H. sapiens	913	H. sapiens	0.0	0.0	0.0	1.0	0.0	0.0	1.0	0.0	0.0	0.0	0.0	0.0	0.0	0.0	0.0	0.0	0.0	0.0	0.0	0.0
FAIM3	9214	gene_synonym	H. sapiens	9214	H. sapiens	0.0	0.0	0.0	0.0	0.0	0.0	0.0	0.0	1.0	0.0	0.0	0.0	0.0	0.0	0.0	0.0	0.0	0.0	0.0	0.0
SLAMF7	57823	symbol	H. sapiens	57823	H. sapiens	1.0	0.0	0.0	0.0	0.0	0.0	1.0	0.0	0.0	0.0	0.0	0.0	0.0	0.0	1.0	0.0	0.0	0.0	0.0	0.0
SULT1E1	6783	symbol	H. sapiens	6783	H. sapiens	0.0	0.0	0.0	0.0	0.0	0.0	0.0	0.0	0.0	0.0	0.0	0.0	0.0	0.0	0.0	0.0	0.0	0.0	0.0	0.0
LINC00242	401288	symbol	H. sapiens	401288	H. sapiens	0.0	0.0	0.0	0.0	0.0	0.0	0.0	0.0	0.0	0.0	0.0	0.0	0.0	0.0	0.0	0.0	0.0	0.0	0.0	0.0
RHOH	399	symbol	H. sapiens	399	H. sapiens	1.0	0.0	0.0	0.0	0.0	1.0	0.0	0.0	0.0	0.0	0.0	0.0	0.0	0.0	0.0	0.0	0.0	0.0	0.0	0.0
LMO2	4005	symbol	H. sapiens	4005	H. sapiens	0.0	0.0	0.0	0.0	0.0	0.0	0.0	0.0	0.0	0.0	0.0	0.0	0.0	0.0	0.0	0.0	0.0	0.0	0.0	0.0
LOC100132319						nan	nan	nan	nan	nan	nan	nan	nan	nan	nan	nan	nan	nan	nan	nan	nan	nan	nan	nan	nan
S100A9	6280	symbol	H. sapiens	6280	H. sapiens	1.0	1.0	1.0	0.0	0.0	1.0	0.0	0.0	0.0	0.0	0.0	0.0	0.0	0.0	0.0	0.0	0.0	0.0	0.0	0.0
ADAMTSL2	9719	symbol	H. sapiens	9719	H. sapiens	0.0	0.0	1.0	0.0	0.0	0.0	0.0	0.0	0.0	0.0	0.0	0.0	0.0	0.0	0.0	0.0	0.0	0.0	0.0	0.0
LOC100132207						nan	nan	nan	nan	nan	nan	nan	nan	nan	nan	nan	nan	nan	nan	nan	nan	nan	nan	nan	nan
DGKB	1607	symbol	H. sapiens	1607	H. sapiens	0.0	0.0	0.0	0.0	1.0	0.0	0.0	0.0	0.0	0.0	0.0	0.0	0.0	0.0	0.0	0.0	0.0	0.0	0.0	0.0
INHBE	83729	symbol	H. sapiens	83729	H. sapiens	0.0	0.0	1.0	0.0	0.0	0.0	0.0	0.0	0.0	0.0	0.0	0.0	0.0	0.0	0.0	1.0	0.0	0.0	0.0	0.0
TMC6	11322	symbol	H. sapiens	11322	H. sapiens	0.0	0.0	0.0	0.0	0.0	0.0	0.0	0.0	0.0	0.0	0.0	0.0	0.0	0.0	0.0	0.0	0.0	0.0	0.0	0.0
BRINP3	339479	symbol	H. sapiens	339479	H. sapiens	0.0	0.0	0.0	0.0	0.0	0.0	0.0	0.0	0.0	0.0	0.0	0.0	0.0	0.0	0.0	0.0	0.0	0.0	0.0	0.0
CEP55	55165	symbol	H. sapiens	55165	H. sapiens	0.0	0.0	0.0	0.0	0.0	0.0	0.0	0.0	0.0	0.0	0.0	0.0	0.0	0.0	0.0	0.0	0.0	0.0	0.0	0.0
ISX	91464	symbol	H. sapiens	91464	H. sapiens	0.0	0.0	0.0	0.0	0.0	0.0	0.0	0.0	0.0	0.0	0.0	0.0	0.0	0.0	0.0	0.0	0.0	0.0	0.0	0.0
CACHD1	57685	symbol	H. sapiens	57685	H. sapiens	0.0	0.0	0.0	0.0	0.0	0.0	0.0	0.0	0.0	0.0	0.0	0.0	0.0	0.0	0.0	0.0	0.0	0.0	0.0	0.0
LOC100506119	100506119	Gene_ID	H. sapiens	100506119	H. sapiens	0.0	0.0	0.0	0.0	0.0	0.0	0.0	0.0	0.0	0.0	0.0	0.0	0.0	0.0	0.0	0.0	0.0	0.0	0.0	0.0
ERAP2	64167	symbol	H. sapiens	64167	H. sapiens	0.0	0.0	0.0	0.0	0.0	0.0	1.0	0.0	0.0	0.0	0.0	0.0	0.0	0.0	0.0	0.0	0.0	0.0	0.0	0.0
LINC00540	100506622	symbol	H. sapiens	100506622	H. sapiens	0.0	0.0	0.0	0.0	0.0	0.0	0.0	0.0	0.0	0.0	0.0	0.0	0.0	0.0	0.0	0.0	0.0	0.0	0.0	0.0
PPEF1	5475	symbol	H. sapiens	5475	H. sapiens	0.0	0.0	0.0	0.0	0.0	0.0	0.0	0.0	0.0	0.0	0.0	0.0	0.0	0.0	0.0	0.0	0.0	0.0	0.0	0.0
LEF1-AS1	641518	symbol	H. sapiens	641518	H. sapiens	0.0	0.0	0.0	0.0	0.0	0.0	0.0	0.0	0.0	0.0	0.0	0.0	0.0	0.0	0.0	0.0	0.0	0.0	0.0	0.0
CD52	1043	symbol	H. sapiens	1043	H. sapiens	0.0	0.0	0.0	0.0	0.0	0.0	0.0	0.0	0.0	0.0	0.0	1.0	0.0	0.0	0.0	0.0	0.0	0.0	0.0	0.0
LOC100505549	100505549	Gene_ID	H. sapiens	100505549	H. sapiens	0.0	0.0	0.0	0.0	0.0	0.0	0.0	0.0	0.0	0.0	0.0	0.0	0.0	0.0	0.0	0.0	0.0	0.0	0.0	0.0
DOK3	79930	symbol	H. sapiens	79930	H. sapiens	0.0	0.0	0.0	0.0	0.0	0.0	0.0	0.0	0.0	0.0	0.0	0.0	0.0	0.0	0.0	0.0	0.0	0.0	0.0	0.0
HSPB3	8988	symbol	H. sapiens	8988	H. sapiens	0.0	0.0	0.0	0.0	0.0	0.0	0.0	0.0	0.0	0.0	0.0	0.0	0.0	0.0	0.0	0.0	0.0	0.0	0.0	0.0
MTUS1	57509	symbol	H. sapiens	57509	H. sapiens	0.0	0.0	0.0	0.0	0.0	1.0	0.0	0.0	0.0	0.0	0.0	0.0	0.0	0.0	0.0	0.0	0.0	0.0	0.0	0.0
BCL2A1	597	symbol	H. sapiens	597	H. sapiens	0.0	0.0	0.0	0.0	0.0	0.0	0.0	0.0	0.0	0.0	0.0	0.0	0.0	0.0	0.0	0.0	0.0	0.0	0.0	0.0
GPC5	2262	symbol	H. sapiens	2262	H. sapiens	0.0	0.0	1.0	0.0	0.0	0.0	0.0	0.0	0.0	0.0	0.0	0.0	0.0	0.0	0.0	0.0	0.0	0.0	0.0	0.0
CLEC7A	64581	symbol	H. sapiens	64581	H. sapiens	1.0	1.0	0.0	1.0	1.0	1.0	1.0	1.0	0.0	0.0	0.0	1.0	0.0	0.0	0.0	0.0	0.0	0.0	0.0	1.0
OLR1	4973	symbol	H. sapiens	4973	H. sapiens	1.0	0.0	0.0	0.0	0.0	0.0	0.0	1.0	0.0	0.0	0.0	0.0	0.0	0.0	0.0	0.0	0.0	0.0	0.0	0.0
MS4A14	84689	symbol	H. sapiens	84689	H. sapiens	0.0	0.0	0.0	0.0	0.0	0.0	0.0	0.0	0.0	0.0	0.0	0.0	0.0	0.0	0.0	0.0	0.0	0.0	0.0	0.0
CD84	8832	symbol	H. sapiens	8832	H. sapiens	1.0	0.0	0.0	0.0	0.0	0.0	1.0	0.0	0.0	0.0	0.0	0.0	0.0	0.0	1.0	0.0	0.0	0.0	0.0	0.0
C1orf226	400793	symbol	H. sapiens	400793	H. sapiens	0.0	0.0	0.0	0.0	0.0	0.0	0.0	0.0	0.0	0.0	0.0	0.0	0.0	0.0	0.0	0.0	0.0	0.0	0.0	0.0
CLEC4F	165530	symbol	H. sapiens	165530	H. sapiens	0.0	0.0	0.0	0.0	0.0	0.0	0.0	1.0	0.0	0.0	0.0	0.0	0.0	0.0	0.0	0.0	0.0	0.0	0.0	0.0
LGALS9	3965	symbol	H. sapiens	3965	H. sapiens	1.0	1.0	1.0	1.0	0.0	1.0	1.0	1.0	0.0	1.0	0.0	0.0	0.0	1.0	1.0	0.0	0.0	0.0	0.0	0.0
ECM1	1893	symbol	H. sapiens	1893	H. sapiens	0.0	0.0	1.0	0.0	0.0	1.0	0.0	0.0	0.0	0.0	0.0	0.0	0.0	1.0	0.0	0.0	0.0	0.0	0.0	0.0
LCP2	3937	symbol	H. sapiens	3937	H. sapiens	0.0	0.0	0.0	1.0	0.0	0.0	0.0	0.0	0.0	0.0	0.0	0.0	0.0	0.0	0.0	0.0	0.0	0.0	0.0	0.0
SUSD2	56241	symbol	H. sapiens	56241	H. sapiens	0.0	0.0	0.0	0.0	0.0	0.0	0.0	0.0	0.0	0.0	0.0	0.0	0.0	0.0	0.0	0.0	0.0	0.0	0.0	0.0
DEFB124	245937	symbol	H. sapiens	245937	H. sapiens	0.0	1.0	0.0	0.0	0.0	1.0	0.0	0.0	0.0	0.0	0.0	0.0	0.0	1.0	0.0	0.0	0.0	0.0	0.0	0.0
CORO1A	11151	symbol	H. sapiens	11151	H. sapiens	1.0	0.0	0.0	0.0	0.0	1.0	1.0	0.0	0.0	0.0	0.0	0.0	0.0	0.0	1.0	0.0	0.0	0.0	1.0	0.0
LAPTM4B	55353	symbol	H. sapiens	55353	H. sapiens	0.0	0.0	0.0	0.0	0.0	0.0	0.0	0.0	0.0	0.0	0.0	0.0	0.0	0.0	1.0	0.0	0.0	0.0	0.0	0.0
HLA-DRB1	3123	symbol	H. sapiens	3123	H. sapiens	1.0	1.0	0.0	1.0	0.0	0.0	1.0	1.0	0.0	0.0	0.0	0.0	0.0	0.0	1.0	0.0	0.0	0.0	0.0	0.0
ITK	3702	symbol	H. sapiens	3702	H. sapiens	1.0	0.0	0.0	1.0	0.0	0.0	1.0	0.0	1.0	0.0	0.0	0.0	0.0	0.0	0.0	0.0	0.0	0.0	0.0	0.0
FYB	2533	gene_synonym	H. sapiens	2533	H. sapiens	0.0	0.0	0.0	1.0	0.0	0.0	0.0	0.0	0.0	0.0	0.0	0.0	0.0	0.0	0.0	0.0	0.0	0.0	0.0	0.0
ITIH2	3698	symbol	H. sapiens	3698	H. sapiens	0.0	0.0	1.0	0.0	0.0	0.0	0.0	0.0	0.0	0.0	0.0	0.0	0.0	0.0	0.0	0.0	0.0	0.0	0.0	0.0
LST1	7940	symbol	H. sapiens	7940	H. sapiens	1.0	0.0	0.0	0.0	0.0	0.0	0.0	0.0	0.0	0.0	0.0	0.0	0.0	0.0	0.0	0.0	0.0	0.0	0.0	0.0
RTBDN	83546	symbol	H. sapiens	83546	H. sapiens	0.0	0.0	1.0	0.0	0.0	0.0	1.0	0.0	0.0	0.0	0.0	0.0	0.0	0.0	0.0	0.0	0.0	0.0	0.0	0.0
SECTM1	6398	symbol	H. sapiens	6398	H. sapiens	0.0	0.0	0.0	0.0	0.0	0.0	0.0	0.0	0.0	0.0	0.0	0.0	0.0	0.0	0.0	1.0	0.0	0.0	0.0	0.0
EXPH5	23086	symbol	H. sapiens	23086	H. sapiens	0.0	0.0	0.0	0.0	0.0	0.0	0.0	0.0	0.0	0.0	0.0	0.0	0.0	0.0	0.0	0.0	0.0	0.0	0.0	0.0
LILRB2	10288	symbol	H. sapiens	10288	H. sapiens	1.0	0.0	0.0	1.0	0.0	0.0	1.0	0.0	1.0	0.0	1.0	0.0	0.0	0.0	1.0	0.0	0.0	1.0	0.0	1.0
BC052775						nan	nan	nan	nan	nan	nan	nan	nan	nan	nan	nan	nan	nan	nan	nan	nan	nan	nan	nan	nan
FNTB	2342	symbol	H. sapiens	2342	H. sapiens	0.0	0.0	0.0	0.0	0.0	0.0	0.0	0.0	0.0	0.0	0.0	0.0	0.0	0.0	0.0	0.0	0.0	0.0	0.0	0.0
FPR3	2359	symbol	H. sapiens	2359	H. sapiens	0.0	0.0	0.0	1.0	0.0	1.0	0.0	0.0	0.0	0.0	0.0	0.0	0.0	0.0	0.0	0.0	0.0	0.0	0.0	0.0
HAMP	57817	symbol	H. sapiens	57817	H. sapiens	1.0	1.0	0.0	0.0	0.0	0.0	1.0	0.0	0.0	0.0	0.0	0.0	1.0	0.0	0.0	1.0	1.0	0.0	0.0	0.0
ENTPD1	953	symbol	H. sapiens	953	H. sapiens	0.0	0.0	0.0	0.0	1.0	0.0	0.0	0.0	0.0	0.0	0.0	0.0	0.0	0.0	0.0	0.0	0.0	0.0	0.0	0.0
KYNU	8942	symbol	H. sapiens	8942	H. sapiens	0.0	0.0	0.0	0.0	0.0	0.0	0.0	0.0	0.0	0.0	0.0	0.0	1.0	0.0	0.0	0.0	0.0	0.0	0.0	0.0
BIRC5	332	symbol	H. sapiens	332	H. sapiens	0.0	0.0	0.0	0.0	0.0	0.0	0.0	0.0	0.0	0.0	0.0	0.0	0.0	0.0	0.0	0.0	0.0	0.0	0.0	0.0
EPR-1	332	gene_synonym	H. sapiens	332	H. sapiens	0.0	0.0	0.0	0.0	0.0	0.0	0.0	0.0	0.0	0.0	0.0	0.0	0.0	0.0	0.0	0.0	0.0	0.0	0.0	0.0
CD86	942	symbol	H. sapiens	942	H. sapiens	1.0	0.0	0.0	1.0	0.0	0.0	1.0	0.0	0.0	0.0	0.0	0.0	0.0	0.0	0.0	0.0	0.0	0.0	0.0	0.0
DCSTAMP	81501	symbol	H. sapiens	81501	H. sapiens	1.0	0.0	0.0	0.0	0.0	0.0	0.0	0.0	0.0	0.0	0.0	0.0	0.0	0.0	1.0	0.0	0.0	0.0	1.0	0.0
FAM179A	165186	gene_synonym	H. sapiens	165186	H. sapiens	0.0	0.0	0.0	0.0	0.0	0.0	0.0	0.0	0.0	0.0	0.0	0.0	0.0	0.0	0.0	0.0	0.0	0.0	0.0	0.0
BLACAT1	101669762	symbol	H. sapiens	101669762	H. sapiens	0.0	0.0	0.0	0.0	0.0	0.0	0.0	0.0	0.0	0.0	0.0	0.0	0.0	0.0	0.0	0.0	0.0	0.0	0.0	0.0
BAALC	79870	symbol	H. sapiens	79870	H. sapiens	0.0	0.0	0.0	0.0	0.0	0.0	0.0	0.0	0.0	0.0	0.0	0.0	0.0	0.0	0.0	0.0	0.0	0.0	0.0	0.0
WNT4	54361	symbol	H. sapiens	54361	H. sapiens	1.0	0.0	1.0	0.0	1.0	0.0	0.0	0.0	0.0	0.0	0.0	0.0	1.0	0.0	0.0	1.0	0.0	0.0	0.0	0.0
SALL4	57167	symbol	H. sapiens	57167	H. sapiens	0.0	0.0	0.0	0.0	0.0	0.0	0.0	0.0	0.0	0.0	0.0	0.0	0.0	0.0	0.0	0.0	0.0	0.0	0.0	0.0
TMEM52B	120939	symbol	H. sapiens	120939	H. sapiens	0.0	0.0	0.0	0.0	0.0	0.0	0.0	0.0	0.0	0.0	0.0	0.0	0.0	0.0	0.0	0.0	0.0	0.0	0.0	0.0
ZG16B	124220	symbol	H. sapiens	124220	H. sapiens	0.0	0.0	0.0	0.0	0.0	0.0	0.0	1.0	0.0	0.0	0.0	0.0	0.0	0.0	0.0	0.0	0.0	0.0	0.0	0.0
C10orf107	219621	gene_synonym	H. sapiens	219621	H. sapiens	0.0	0.0	0.0	0.0	0.0	0.0	0.0	0.0	0.0	0.0	0.0	0.0	0.0	0.0	0.0	0.0	0.0	0.0	0.0	0.0
AOAH	313	symbol	H. sapiens	313	H. sapiens	0.0	1.0	0.0	0.0	0.0	0.0	0.0	0.0	0.0	0.0	0.0	0.0	0.0	0.0	0.0	0.0	0.0	0.0	0.0	0.0
SPIB	6689	symbol	H. sapiens	6689	H. sapiens	0.0	0.0	0.0	0.0	0.0	0.0	0.0	0.0	0.0	0.0	0.0	0.0	0.0	0.0	0.0	0.0	0.0	0.0	0.0	0.0
CYP4F30P	100132708	symbol	H. sapiens	100132708	H. sapiens	0.0	0.0	0.0	0.0	0.0	0.0	0.0	0.0	0.0	0.0	0.0	0.0	0.0	0.0	0.0	0.0	0.0	0.0	0.0	0.0
SLAMF6	114836	symbol	H. sapiens	114836	H. sapiens	1.0	1.0	0.0	1.0	0.0	0.0	1.0	0.0	0.0	0.0	0.0	0.0	0.0	0.0	1.0	0.0	0.0	0.0	0.0	0.0
TLR7	51284	symbol	H. sapiens	51284	H. sapiens	0.0	1.0	0.0	1.0	0.0	0.0	0.0	0.0	0.0	1.0	0.0	0.0	1.0	0.0	0.0	0.0	0.0	0.0	0.0	0.0
ERV3-2	57612	symbol	H. sapiens	57612	H. sapiens	0.0	0.0	0.0	0.0	0.0	0.0	0.0	0.0	0.0	0.0	0.0	0.0	0.0	0.0	0.0	0.0	0.0	0.0	0.0	0.0
TMEM119	338773	symbol	H. sapiens	338773	H. sapiens	0.0	0.0	0.0	0.0	0.0	0.0	0.0	0.0	0.0	0.0	0.0	0.0	0.0	0.0	0.0	0.0	0.0	0.0	0.0	0.0
ITGB2	3689	symbol	H. sapiens	3689	H. sapiens	1.0	0.0	0.0	1.0	0.0	1.0	1.0	0.0	0.0	0.0	1.0	0.0	0.0	0.0	0.0	0.0	0.0	0.0	0.0	0.0
GAS2L3	283431	symbol	H. sapiens	283431	H. sapiens	0.0	0.0	0.0	0.0	0.0	0.0	0.0	0.0	0.0	0.0	0.0	0.0	0.0	0.0	0.0	0.0	0.0	0.0	0.0	0.0
PLAUR	5329	symbol	H. sapiens	5329	H. sapiens	1.0	0.0	0.0	0.0	1.0	1.0	0.0	0.0	0.0	0.0	0.0	0.0	0.0	0.0	0.0	0.0	0.0	0.0	0.0	0.0
CP	1356	symbol	H. sapiens	1356	H. sapiens	0.0	0.0	0.0	0.0	0.0	0.0	0.0	0.0	0.0	0.0	0.0	0.0	0.0	0.0	0.0	0.0	0.0	0.0	0.0	0.0
NKG7	4818	symbol	H. sapiens	4818	H. sapiens	0.0	0.0	0.0	0.0	0.0	0.0	0.0	0.0	0.0	0.0	0.0	0.0	0.0	0.0	0.0	0.0	0.0	0.0	0.0	0.0
OTC	5009	symbol	H. sapiens	5009	H. sapiens	0.0	0.0	0.0	0.0	0.0	0.0	0.0	0.0	0.0	0.0	0.0	0.0	1.0	0.0	0.0	0.0	0.0	0.0	0.0	0.0
CSTA	1475	symbol	H. sapiens	1475	H. sapiens	0.0	0.0	0.0	0.0	0.0	0.0	0.0	0.0	0.0	0.0	0.0	0.0	0.0	0.0	0.0	0.0	0.0	0.0	0.0	0.0
LPCAT2	54947	symbol	H. sapiens	54947	H. sapiens	0.0	0.0	0.0	0.0	0.0	0.0	0.0	0.0	0.0	0.0	0.0	0.0	0.0	0.0	0.0	0.0	0.0	0.0	0.0	0.0
IL24	11009	symbol	H. sapiens	11009	H. sapiens	1.0	0.0	0.0	0.0	1.0	0.0	0.0	0.0	0.0	0.0	0.0	0.0	0.0	0.0	0.0	1.0	0.0	0.0	1.0	0.0
BATF3	55509	symbol	H. sapiens	55509	H. sapiens	1.0	0.0	0.0	0.0	0.0	0.0	0.0	0.0	0.0	0.0	0.0	0.0	0.0	0.0	1.0	0.0	0.0	0.0	0.0	0.0
ITGAM	3684	symbol	H. sapiens	3684	H. sapiens	1.0	0.0	0.0	1.0	0.0	0.0	1.0	0.0	0.0	0.0	1.0	0.0	0.0	0.0	0.0	0.0	0.0	0.0	0.0	0.0
TCTEX1D1	200132	gene_synonym	H. sapiens	200132	H. sapiens	0.0	0.0	0.0	0.0	0.0	0.0	0.0	0.0	0.0	0.0	0.0	0.0	0.0	0.0	0.0	0.0	0.0	0.0	0.0	0.0
THEMIS2	9473	symbol	H. sapiens	9473	H. sapiens	1.0	0.0	0.0	1.0	0.0	0.0	0.0	0.0	0.0	0.0	0.0	0.0	0.0	0.0	0.0	0.0	0.0	0.0	0.0	0.0
PTPRK	5796	symbol	H. sapiens	5796	H. sapiens	1.0	0.0	0.0	0.0	0.0	0.0	0.0	0.0	0.0	0.0	0.0	0.0	0.0	0.0	0.0	0.0	0.0	0.0	0.0	0.0
EGR4	1961	symbol	H. sapiens	1961	H. sapiens	0.0	0.0	0.0	0.0	0.0	0.0	0.0	0.0	0.0	0.0	0.0	0.0	0.0	0.0	0.0	0.0	0.0	0.0	0.0	0.0
POSTN	10631	symbol	H. sapiens	10631	H. sapiens	1.0	0.0	1.0	0.0	1.0	1.0	0.0	0.0	0.0	0.0	0.0	0.0	1.0	0.0	0.0	0.0	1.0	0.0	0.0	0.0
RARRES1	5918	symbol	H. sapiens	5918	H. sapiens	1.0	0.0	0.0	0.0	0.0	0.0	0.0	0.0	0.0	0.0	0.0	0.0	0.0	0.0	0.0	0.0	0.0	0.0	0.0	0.0
FN1	2335	symbol	H. sapiens	2335	H. sapiens	1.0	0.0	1.0	0.0	1.0	1.0	0.0	0.0	0.0	0.0	0.0	0.0	0.0	0.0	1.0	0.0	0.0	0.0	0.0	0.0
KCNK6	9424	symbol	H. sapiens	9424	H. sapiens	0.0	0.0	0.0	0.0	0.0	0.0	0.0	0.0	0.0	0.0	0.0	0.0	0.0	0.0	0.0	0.0	0.0	0.0	0.0	0.0
CD300LF	146722	symbol	H. sapiens	146722	H. sapiens	1.0	0.0	0.0	1.0	0.0	0.0	0.0	0.0	0.0	1.0	0.0	0.0	0.0	0.0	0.0	0.0	0.0	0.0	1.0	0.0
AOC1	26	symbol	H. sapiens	26	H. sapiens	0.0	0.0	0.0	0.0	0.0	0.0	0.0	0.0	0.0	0.0	0.0	0.0	1.0	0.0	0.0	0.0	0.0	0.0	0.0	0.0
MYOF	26509	symbol	H. sapiens	26509	H. sapiens	0.0	0.0	0.0	0.0	1.0	0.0	0.0	0.0	0.0	0.0	0.0	0.0	0.0	0.0	0.0	0.0	0.0	0.0	0.0	0.0
IGSF6	10261	symbol	H. sapiens	10261	H. sapiens	0.0	0.0	0.0	0.0	0.0	0.0	0.0	0.0	0.0	0.0	0.0	0.0	0.0	0.0	0.0	0.0	0.0	0.0	0.0	0.0
NRK	203447	symbol	H. sapiens	203447	H. sapiens	0.0	0.0	0.0	0.0	0.0	0.0	0.0	0.0	0.0	0.0	0.0	0.0	0.0	0.0	0.0	0.0	0.0	0.0	0.0	0.0
CLEC5A	23601	symbol	H. sapiens	23601	H. sapiens	0.0	0.0	0.0	0.0	0.0	0.0	0.0	1.0	1.0	0.0	0.0	0.0	0.0	0.0	0.0	0.0	0.0	0.0	0.0	0.0
REEP1	65055	symbol	H. sapiens	65055	H. sapiens	0.0	0.0	0.0	0.0	0.0	0.0	0.0	0.0	0.0	0.0	0.0	0.0	0.0	0.0	0.0	0.0	0.0	0.0	0.0	0.0
CD96	10225	symbol	H. sapiens	10225	H. sapiens	1.0	1.0	0.0	0.0	0.0	0.0	1.0	0.0	0.0	0.0	0.0	0.0	0.0	0.0	1.0	0.0	0.0	0.0	0.0	0.0
CD300A	11314	symbol	H. sapiens	11314	H. sapiens	1.0	0.0	0.0	1.0	0.0	1.0	1.0	0.0	0.0	1.0	0.0	0.0	0.0	0.0	1.0	0.0	0.0	0.0	0.0	0.0
LY96	23643	symbol	H. sapiens	23643	H. sapiens	0.0	1.0	0.0	1.0	0.0	0.0	0.0	0.0	1.0	1.0	1.0	0.0	0.0	0.0	0.0	0.0	0.0	0.0	0.0	0.0
GABRA2	2555	symbol	H. sapiens	2555	H. sapiens	0.0	0.0	0.0	0.0	0.0	0.0	0.0	0.0	0.0	0.0	0.0	0.0	0.0	0.0	0.0	0.0	0.0	0.0	0.0	0.0
SULT1B1	27284	symbol	H. sapiens	27284	H. sapiens	0.0	0.0	0.0	0.0	0.0	0.0	0.0	0.0	0.0	0.0	0.0	0.0	0.0	0.0	0.0	0.0	0.0	0.0	0.0	0.0
CD3D	915	symbol	H. sapiens	915	H. sapiens	1.0	0.0	0.0	0.0	0.0	0.0	1.0	0.0	0.0	0.0	0.0	0.0	0.0	0.0	0.0	0.0	0.0	0.0	0.0	0.0
BUB1B	701	symbol	H. sapiens	701	H. sapiens	0.0	0.0	0.0	0.0	0.0	0.0	0.0	0.0	0.0	0.0	0.0	0.0	0.0	0.0	0.0	0.0	0.0	0.0	0.0	0.0
SASH3	54440	symbol	H. sapiens	54440	H. sapiens	1.0	0.0	0.0	1.0	0.0	0.0	1.0	0.0	0.0	0.0	0.0	0.0	0.0	0.0	0.0	0.0	0.0	0.0	0.0	0.0
RNASE6	6039	symbol	H. sapiens	6039	H. sapiens	0.0	0.0	0.0	0.0	0.0	0.0	0.0	0.0	0.0	0.0	0.0	0.0	0.0	0.0	0.0	0.0	0.0	0.0	0.0	0.0
SOX4	6659	symbol	H. sapiens	6659	H. sapiens	1.0	0.0	0.0	0.0	0.0	0.0	0.0	0.0	0.0	0.0	0.0	0.0	0.0	0.0	0.0	0.0	0.0	0.0	0.0	0.0
SLAMF1	6504	symbol	H. sapiens	6504	H. sapiens	1.0	1.0	0.0	1.0	0.0	1.0	1.0	0.0	0.0	0.0	0.0	0.0	0.0	1.0	1.0	0.0	0.0	0.0	0.0	0.0
TMEM61	199964	symbol	H. sapiens	199964	H. sapiens	0.0	0.0	0.0	0.0	0.0	0.0	0.0	0.0	0.0	0.0	0.0	0.0	0.0	0.0	0.0	0.0	0.0	0.0	0.0	0.0
SLAMF8	56833	symbol	H. sapiens	56833	H. sapiens	1.0	1.0	0.0	0.0	0.0	1.0	1.0	0.0	0.0	0.0	0.0	1.0	0.0	1.0	1.0	0.0	0.0	0.0	0.0	0.0
ALOX5AP	241	symbol	H. sapiens	241	H. sapiens	0.0	1.0	0.0	0.0	0.0	0.0	0.0	0.0	0.0	0.0	0.0	0.0	0.0	0.0	0.0	0.0	0.0	0.0	0.0	0.0
PCDHB2	56133	symbol	H. sapiens	56133	H. sapiens	0.0	0.0	0.0	0.0	0.0	0.0	0.0	0.0	0.0	0.0	0.0	0.0	0.0	0.0	0.0	0.0	0.0	0.0	0.0	0.0
CASC7	27161	gene_synonym	H. sapiens	27161	H. sapiens	0.0	0.0	0.0	0.0	0.0	1.0	0.0	0.0	0.0	0.0	0.0	0.0	0.0	0.0	0.0	0.0	0.0	0.0	0.0	0.0
CSF1R	1436	symbol	H. sapiens	1436	H. sapiens	1.0	1.0	0.0	0.0	0.0	1.0	0.0	0.0	0.0	0.0	0.0	0.0	0.0	0.0	0.0	0.0	0.0	0.0	0.0	0.0
AMICA1	120425	gene_synonym	H. sapiens	120425	H. sapiens	1.0	0.0	0.0	0.0	1.0	1.0	0.0	0.0	0.0	0.0	0.0	0.0	0.0	0.0	0.0	0.0	0.0	0.0	0.0	0.0
VSIG4	11326	symbol	H. sapiens	11326	H. sapiens	1.0	1.0	0.0	1.0	0.0	0.0	1.0	0.0	0.0	0.0	0.0	0.0	0.0	0.0	1.0	0.0	0.0	0.0	0.0	0.0
PDK4	5166	symbol	H. sapiens	5166	H. sapiens	0.0	0.0	0.0	0.0	0.0	0.0	0.0	0.0	0.0	0.0	0.0	0.0	1.0	0.0	0.0	0.0	0.0	0.0	0.0	0.0
BMF	90427	symbol	H. sapiens	90427	H. sapiens	0.0	0.0	0.0	0.0	0.0	0.0	0.0	0.0	0.0	0.0	0.0	0.0	0.0	0.0	0.0	0.0	0.0	0.0	0.0	0.0
ITGAL	3683	symbol	H. sapiens	3683	H. sapiens	1.0	0.0	0.0	0.0	0.0	1.0	1.0	0.0	0.0	0.0	0.0	0.0	0.0	1.0	1.0	0.0	0.0	0.0	0.0	0.0
CTSS	1520	symbol	H. sapiens	1520	H. sapiens	0.0	0.0	1.0	1.0	0.0	0.0	1.0	0.0	0.0	1.0	0.0	0.0	0.0	0.0	0.0	0.0	0.0	0.0	0.0	0.0
IGJ	3512	gene_synonym	H. sapiens	3512	H. sapiens	0.0	0.0	0.0	0.0	0.0	0.0	1.0	0.0	0.0	0.0	0.0	1.0	0.0	0.0	0.0	0.0	0.0	0.0	0.0	0.0
IGKC	3514	symbol	H. sapiens	3514	H. sapiens	1.0	0.0	0.0	1.0	0.0	0.0	1.0	0.0	0.0	0.0	0.0	0.0	0.0	0.0	0.0	0.0	0.0	0.0	0.0	0.0
APOC1	341	symbol	H. sapiens	341	H. sapiens	0.0	0.0	0.0	0.0	0.0	0.0	0.0	0.0	0.0	0.0	0.0	0.0	0.0	0.0	0.0	0.0	0.0	0.0	0.0	0.0
HSD3B7	80270	symbol	H. sapiens	80270	H. sapiens	0.0	0.0	0.0	0.0	0.0	1.0	0.0	0.0	0.0	0.0	0.0	0.0	0.0	1.0	0.0	0.0	0.0	0.0	0.0	0.0
TPRG1	285386	symbol	H. sapiens	285386	H. sapiens	0.0	0.0	0.0	0.0	0.0	0.0	0.0	0.0	0.0	0.0	0.0	0.0	0.0	0.0	0.0	0.0	0.0	0.0	0.0	0.0
TNFAIP8L2	79626	symbol	H. sapiens	79626	H. sapiens	1.0	1.0	0.0	0.0	0.0	0.0	0.0	0.0	0.0	0.0	0.0	0.0	0.0	0.0	0.0	0.0	0.0	0.0	0.0	0.0
LAPTM5	7805	symbol	H. sapiens	7805	H. sapiens	1.0	0.0	0.0	1.0	0.0	0.0	1.0	0.0	0.0	0.0	0.0	0.0	0.0	0.0	0.0	0.0	0.0	0.0	0.0	0.0
CLEC2D	29121	symbol	H. sapiens	29121	H. sapiens	0.0	0.0	0.0	0.0	0.0	0.0	1.0	1.0	0.0	0.0	0.0	0.0	0.0	0.0	0.0	0.0	0.0	0.0	0.0	0.0
CD207	50489	symbol	H. sapiens	50489	H. sapiens	0.0	0.0	0.0	0.0	0.0	0.0	0.0	1.0	0.0	0.0	0.0	0.0	0.0	0.0	0.0	0.0	0.0	0.0	0.0	0.0
IL2RG	3561	symbol	H. sapiens	3561	H. sapiens	0.0	0.0	0.0	0.0	0.0	0.0	1.0	0.0	0.0	0.0	0.0	0.0	0.0	0.0	0.0	0.0	0.0	0.0	1.0	0.0
ADAM12	8038	symbol	H. sapiens	8038	H. sapiens	0.0	0.0	0.0	0.0	0.0	0.0	0.0	0.0	0.0	0.0	0.0	0.0	0.0	0.0	0.0	0.0	0.0	0.0	0.0	0.0
FCN1	2219	symbol	H. sapiens	2219	H. sapiens	0.0	1.0	1.0	1.0	0.0	0.0	1.0	1.0	0.0	1.0	0.0	0.0	0.0	0.0	0.0	0.0	0.0	0.0	0.0	0.0
TRIP13	9319	symbol	H. sapiens	9319	H. sapiens	0.0	0.0	0.0	0.0	0.0	0.0	0.0	0.0	0.0	0.0	0.0	0.0	0.0	0.0	0.0	0.0	0.0	0.0	0.0	0.0
ADAM28	10863	symbol	H. sapiens	10863	H. sapiens	0.0	0.0	0.0	0.0	0.0	0.0	0.0	0.0	0.0	0.0	0.0	0.0	0.0	0.0	0.0	0.0	0.0	0.0	0.0	0.0
GPR85	54329	symbol	H. sapiens	54329	H. sapiens	0.0	0.0	0.0	0.0	0.0	0.0	0.0	0.0	0.0	0.0	0.0	0.0	0.0	0.0	0.0	0.0	0.0	0.0	0.0	0.0
HLA-DRA	3122	symbol	H. sapiens	3122	H. sapiens	1.0	0.0	0.0	1.0	0.0	0.0	1.0	1.0	0.0	0.0	0.0	0.0	0.0	0.0	0.0	0.0	0.0	0.0	0.0	0.0
LOC100128108	100128108	Gene_ID	H. sapiens	100128108	H. sapiens	0.0	0.0	0.0	0.0	0.0	0.0	0.0	0.0	0.0	0.0	0.0	0.0	0.0	0.0	0.0	0.0	0.0	0.0	0.0	0.0
PCOLCE2	26577	symbol	H. sapiens	26577	H. sapiens	0.0	0.0	0.0	0.0	0.0	0.0	0.0	0.0	0.0	0.0	0.0	0.0	0.0	0.0	0.0	0.0	0.0	0.0	0.0	0.0
FCER1G	2207	symbol	H. sapiens	2207	H. sapiens	1.0	0.0	0.0	1.0	1.0	1.0	1.0	0.0	0.0	0.0	1.0	0.0	0.0	0.0	0.0	0.0	0.0	0.0	0.0	0.0
SLA	6503	symbol	H. sapiens	6503	H. sapiens	0.0	0.0	0.0	0.0	0.0	0.0	1.0	0.0	0.0	0.0	0.0	0.0	0.0	0.0	0.0	0.0	0.0	0.0	0.0	0.0
FCGR2A	2212	symbol	H. sapiens	2212	H. sapiens	0.0	0.0	0.0	0.0	0.0	0.0	0.0	0.0	0.0	0.0	0.0	0.0	0.0	0.0	0.0	0.0	0.0	0.0	0.0	0.0
PALD1	27143	symbol	H. sapiens	27143	H. sapiens	0.0	0.0	0.0	0.0	0.0	0.0	0.0	0.0	0.0	0.0	0.0	0.0	0.0	0.0	0.0	0.0	0.0	0.0	0.0	0.0
HCLS1	3059	symbol	H. sapiens	3059	H. sapiens	1.0	0.0	0.0	0.0	0.0	0.0	0.0	0.0	0.0	0.0	0.0	0.0	0.0	0.0	0.0	0.0	0.0	0.0	0.0	0.0
CYP1B1	1545	symbol	H. sapiens	1545	H. sapiens	1.0	0.0	0.0	0.0	0.0	0.0	0.0	0.0	0.0	0.0	0.0	0.0	0.0	0.0	0.0	0.0	0.0	0.0	0.0	0.0
TREM2	54209	symbol	H. sapiens	54209	H. sapiens	1.0	1.0	0.0	1.0	1.0	1.0	1.0	0.0	0.0	1.0	1.0	1.0	0.0	0.0	1.0	0.0	0.0	0.0	0.0	0.0
HLA-DQB2	3120	symbol	H. sapiens	3120	H. sapiens	1.0	0.0	0.0	0.0	0.0	0.0	1.0	0.0	0.0	0.0	0.0	0.0	0.0	0.0	0.0	0.0	0.0	0.0	0.0	0.0
PTAFR	5724	symbol	H. sapiens	5724	H. sapiens	1.0	0.0	0.0	1.0	0.0	1.0	1.0	0.0	0.0	0.0	1.0	0.0	0.0	0.0	0.0	0.0	0.0	0.0	0.0	0.0
LYZ	4069	symbol	H. sapiens	4069	H. sapiens	0.0	0.0	0.0	0.0	0.0	0.0	1.0	0.0	0.0	0.0	0.0	0.0	0.0	0.0	0.0	0.0	0.0	0.0	0.0	0.0
LINC00644	101954204	symbol	H. sapiens	101954204	H. sapiens	0.0	0.0	0.0	0.0	0.0	0.0	0.0	0.0	0.0	0.0	0.0	0.0	0.0	0.0	0.0	0.0	0.0	0.0	0.0	0.0
PTPRC	5788	symbol	H. sapiens	5788	H. sapiens	1.0	1.0	0.0	1.0	0.0	1.0	1.0	0.0	0.0	0.0	0.0	0.0	1.0	0.0	1.0	0.0	0.0	0.0	0.0	0.0
CLDN2	9075	symbol	H. sapiens	9075	H. sapiens	0.0	0.0	0.0	0.0	0.0	0.0	0.0	0.0	0.0	0.0	0.0	0.0	0.0	0.0	0.0	0.0	0.0	0.0	0.0	0.0
NFKBIZ	64332	symbol	H. sapiens	64332	H. sapiens	1.0	1.0	0.0	1.0	0.0	0.0	1.0	0.0	0.0	0.0	0.0	0.0	0.0	0.0	0.0	0.0	0.0	0.0	0.0	0.0
RGS10	6001	symbol	H. sapiens	6001	H. sapiens	0.0	0.0	0.0	0.0	0.0	0.0	0.0	0.0	0.0	0.0	0.0	0.0	0.0	0.0	0.0	0.0	0.0	0.0	0.0	0.0
IL7R	3575	symbol	H. sapiens	3575	H. sapiens	1.0	0.0	0.0	0.0	0.0	0.0	1.0	0.0	0.0	0.0	0.0	0.0	0.0	0.0	1.0	0.0	0.0	0.0	0.0	0.0
TSPO	706	symbol	H. sapiens	706	H. sapiens	1.0	0.0	0.0	0.0	1.0	0.0	0.0	0.0	0.0	0.0	0.0	0.0	1.0	0.0	0.0	0.0	1.0	0.0	0.0	0.0
LSP1	4046	symbol	H. sapiens	4046	H. sapiens	0.0	0.0	0.0	0.0	0.0	1.0	0.0	0.0	1.0	0.0	0.0	0.0	0.0	0.0	0.0	0.0	0.0	0.0	0.0	0.0
CXCL6	6372	symbol	H. sapiens	6372	H. sapiens	0.0	1.0	0.0	0.0	0.0	1.0	1.0	0.0	0.0	0.0	0.0	0.0	0.0	0.0	0.0	1.0	0.0	0.0	0.0	0.0
MS4A7	58475	symbol	H. sapiens	58475	H. sapiens	0.0	0.0	0.0	0.0	0.0	0.0	0.0	0.0	0.0	0.0	0.0	0.0	0.0	0.0	0.0	0.0	0.0	0.0	0.0	0.0
C3AR1	719	symbol	H. sapiens	719	H. sapiens	0.0	1.0	0.0	1.0	0.0	1.0	0.0	0.0	0.0	0.0	0.0	0.0	0.0	0.0	0.0	0.0	0.0	0.0	0.0	0.0
MFAP2	4237	symbol	H. sapiens	4237	H. sapiens	0.0	0.0	1.0	0.0	0.0	0.0	0.0	0.0	0.0	0.0	0.0	0.0	0.0	0.0	0.0	0.0	0.0	0.0	0.0	0.0
HIST1H2BK	85236	gene_synonym	H. sapiens	85236	H. sapiens	0.0	0.0	0.0	0.0	0.0	0.0	1.0	0.0	0.0	0.0	0.0	0.0	0.0	0.0	0.0	0.0	0.0	0.0	0.0	0.0
PPBP	5473	symbol	H. sapiens	5473	H. sapiens	0.0	0.0	0.0	0.0	0.0	1.0	0.0	0.0	0.0	0.0	0.0	0.0	0.0	0.0	0.0	1.0	0.0	0.0	0.0	0.0
MORN5	254956	symbol	H. sapiens	254956	H. sapiens	0.0	0.0	0.0	0.0	0.0	0.0	0.0	0.0	0.0	0.0	0.0	0.0	0.0	0.0	0.0	0.0	0.0	0.0	0.0	0.0
RGS22	26166	symbol	H. sapiens	26166	H. sapiens	0.0	0.0	0.0	0.0	0.0	0.0	0.0	0.0	0.0	0.0	0.0	0.0	0.0	0.0	0.0	0.0	0.0	0.0	0.0	0.0
CD109	135228	symbol	H. sapiens	135228	H. sapiens	1.0	0.0	0.0	0.0	1.0	0.0	0.0	0.0	0.0	0.0	0.0	0.0	0.0	0.0	0.0	0.0	0.0	0.0	0.0	0.0
LOC101928881	101928881	Gene_ID	H. sapiens	101928881	H. sapiens	0.0	0.0	0.0	0.0	0.0	0.0	0.0	0.0	0.0	0.0	0.0	0.0	0.0	0.0	0.0	0.0	0.0	0.0	0.0	0.0
CNTN6	27255	symbol	H. sapiens	27255	H. sapiens	0.0	0.0	0.0	0.0	0.0	1.0	0.0	0.0	0.0	0.0	0.0	0.0	0.0	0.0	0.0	0.0	0.0	0.0	0.0	0.0
KCTD16	57528	symbol	H. sapiens	57528	H. sapiens	0.0	0.0	0.0	0.0	0.0	0.0	0.0	0.0	0.0	0.0	0.0	0.0	0.0	0.0	0.0	0.0	0.0	0.0	0.0	0.0
GRP	2922	symbol	H. sapiens	2922	H. sapiens	0.0	0.0	0.0	0.0	0.0	0.0	0.0	0.0	0.0	0.0	0.0	0.0	0.0	0.0	0.0	1.0	0.0	0.0	0.0	0.0
ANGPT2	285	symbol	H. sapiens	285	H. sapiens	1.0	0.0	1.0	0.0	0.0	1.0	0.0	0.0	0.0	0.0	0.0	0.0	0.0	0.0	0.0	0.0	1.0	0.0	0.0	0.0
LOC100507311						nan	nan	nan	nan	nan	nan	nan	nan	nan	nan	nan	nan	nan	nan	nan	nan	nan	nan	nan	nan
OPN3	23596	symbol	H. sapiens	23596	H. sapiens	0.0	0.0	0.0	0.0	0.0	0.0	0.0	0.0	0.0	0.0	0.0	0.0	0.0	0.0	0.0	0.0	0.0	0.0	0.0	0.0
TRIM5	85363	symbol	H. sapiens	85363	H. sapiens	0.0	1.0	0.0	1.0	0.0	0.0	0.0	0.0	0.0	0.0	0.0	0.0	0.0	0.0	0.0	0.0	0.0	0.0	0.0	0.0
C20orf197	284756	gene_synonym	H. sapiens	284756	H. sapiens	0.0	0.0	0.0	0.0	0.0	0.0	0.0	0.0	0.0	0.0	0.0	0.0	0.0	0.0	0.0	0.0	0.0	0.0	0.0	0.0
AGT	183	symbol	H. sapiens	183	H. sapiens	0.0	1.0	1.0	0.0	0.0	1.0	0.0	0.0	0.0	0.0	0.0	0.0	1.0	0.0	0.0	1.0	0.0	0.0	0.0	0.0
AIF1	199	symbol	H. sapiens	199	H. sapiens	1.0	1.0	0.0	0.0	1.0	1.0	0.0	0.0	0.0	0.0	0.0	0.0	1.0	1.0	0.0	0.0	0.0	0.0	0.0	0.0
C1QB	713	symbol	H. sapiens	713	H. sapiens	0.0	0.0	1.0	1.0	0.0	0.0	1.0	0.0	0.0	0.0	0.0	0.0	0.0	0.0	0.0	0.0	0.0	0.0	0.0	0.0
KLHL6	89857	symbol	H. sapiens	89857	H. sapiens	0.0	0.0	0.0	1.0	0.0	0.0	1.0	0.0	0.0	0.0	0.0	0.0	0.0	0.0	0.0	0.0	0.0	0.0	0.0	0.0
SERPINB9	5272	symbol	H. sapiens	5272	H. sapiens	1.0	1.0	1.0	0.0	0.0	0.0	1.0	0.0	0.0	0.0	0.0	0.0	0.0	0.0	1.0	0.0	0.0	0.0	0.0	0.0
TXLNB	167838	symbol	H. sapiens	167838	H. sapiens	0.0	0.0	0.0	0.0	0.0	0.0	0.0	0.0	0.0	0.0	0.0	0.0	0.0	0.0	0.0	0.0	0.0	0.0	0.0	0.0
TRAC	28755	symbol	H. sapiens	28755	H. sapiens	0.0	0.0	0.0	0.0	0.0	0.0	1.0	0.0	0.0	0.0	0.0	0.0	0.0	0.0	0.0	0.0	0.0	0.0	0.0	0.0
GADD45G	10912	symbol	H. sapiens	10912	H. sapiens	0.0	0.0	0.0	0.0	0.0	0.0	0.0	0.0	0.0	0.0	0.0	0.0	0.0	0.0	0.0	0.0	0.0	0.0	0.0	0.0
TGFBI	7045	symbol	H. sapiens	7045	H. sapiens	1.0	0.0	1.0	0.0	0.0	0.0	0.0	0.0	0.0	0.0	0.0	0.0	0.0	0.0	0.0	0.0	0.0	0.0	0.0	0.0
ARHGEF7-AS2	100874238	symbol	H. sapiens	100874238	H. sapiens	0.0	0.0	0.0	0.0	0.0	0.0	0.0	0.0	0.0	0.0	0.0	0.0	0.0	0.0	0.0	0.0	0.0	0.0	0.0	0.0
RGS1	5996	symbol	H. sapiens	5996	H. sapiens	0.0	0.0	0.0	0.0	0.0	0.0	1.0	0.0	0.0	0.0	0.0	0.0	0.0	0.0	0.0	0.0	0.0	0.0	0.0	0.0
NINJ1	4814	symbol	H. sapiens	4814	H. sapiens	0.0	1.0	0.0	1.0	0.0	1.0	0.0	0.0	0.0	1.0	1.0	0.0	0.0	0.0	0.0	0.0	1.0	0.0	0.0	0.0
ZNF660	285349	symbol	H. sapiens	285349	H. sapiens	0.0	0.0	0.0	0.0	0.0	0.0	0.0	0.0	0.0	0.0	0.0	0.0	0.0	0.0	0.0	0.0	0.0	0.0	0.0	0.0
MAP3K8	1326	symbol	H. sapiens	1326	H. sapiens	1.0	0.0	0.0	0.0	0.0	0.0	0.0	0.0	0.0	0.0	0.0	0.0	0.0	0.0	0.0	0.0	0.0	0.0	0.0	0.0
GDF15	9518	symbol	H. sapiens	9518	H. sapiens	0.0	0.0	1.0	0.0	0.0	0.0	0.0	0.0	0.0	0.0	0.0	0.0	1.0	0.0	0.0	1.0	0.0	0.0	0.0	0.0
MLIP	90523	symbol	H. sapiens	90523	H. sapiens	0.0	0.0	0.0	0.0	0.0	0.0	0.0	0.0	0.0	0.0	0.0	0.0	0.0	0.0	0.0	0.0	0.0	0.0	0.0	0.0
MGC24103						nan	nan	nan	nan	nan	nan	nan	nan	nan	nan	nan	nan	nan	nan	nan	nan	nan	nan	nan	nan
SLC6A12	6539	symbol	H. sapiens	6539	H. sapiens	0.0	0.0	0.0	0.0	0.0	0.0	0.0	0.0	0.0	0.0	0.0	0.0	0.0	0.0	0.0	0.0	0.0	0.0	0.0	0.0
NINJ2	4815	symbol	H. sapiens	4815	H. sapiens	0.0	0.0	0.0	0.0	0.0	0.0	0.0	0.0	0.0	0.0	0.0	0.0	0.0	0.0	0.0	0.0	1.0	0.0	0.0	0.0
MOXD1	26002	symbol	H. sapiens	26002	H. sapiens	0.0	0.0	0.0	0.0	0.0	0.0	0.0	0.0	0.0	0.0	0.0	0.0	0.0	0.0	0.0	0.0	0.0	0.0	0.0	0.0
MS4A6A	64231	symbol	H. sapiens	64231	H. sapiens	0.0	0.0	0.0	0.0	0.0	0.0	0.0	0.0	0.0	0.0	0.0	0.0	0.0	0.0	0.0	0.0	0.0	0.0	0.0	0.0
P2RY13	53829	symbol	H. sapiens	53829	H. sapiens	0.0	0.0	0.0	0.0	0.0	0.0	0.0	0.0	0.0	0.0	0.0	0.0	0.0	0.0	0.0	0.0	0.0	0.0	0.0	0.0
C1orf162	128346	symbol	H. sapiens	128346	H. sapiens	0.0	0.0	0.0	0.0	0.0	0.0	0.0	0.0	0.0	0.0	0.0	0.0	0.0	0.0	0.0	0.0	0.0	0.0	0.0	0.0
PSMA8	143471	symbol	H. sapiens	143471	H. sapiens	0.0	0.0	0.0	0.0	0.0	0.0	0.0	0.0	0.0	0.0	0.0	0.0	0.0	0.0	0.0	0.0	0.0	0.0	0.0	0.0
FCGR1A	2209	symbol	H. sapiens	2209	H. sapiens	0.0	0.0	0.0	0.0	0.0	0.0	0.0	0.0	0.0	0.0	0.0	0.0	0.0	0.0	0.0	0.0	0.0	0.0	0.0	0.0
TLR1	7096	symbol	H. sapiens	7096	H. sapiens	0.0	0.0	0.0	1.0	0.0	0.0	0.0	0.0	0.0	1.0	1.0	0.0	0.0	0.0	0.0	0.0	0.0	0.0	0.0	0.0
TEAD3	7005	symbol	H. sapiens	7005	H. sapiens	0.0	0.0	0.0	0.0	0.0	0.0	0.0	0.0	0.0	0.0	0.0	0.0	0.0	0.0	0.0	0.0	0.0	0.0	0.0	0.0
NME8	51314	symbol	H. sapiens	51314	H. sapiens	0.0	0.0	0.0	0.0	0.0	0.0	0.0	0.0	0.0	0.0	0.0	0.0	0.0	0.0	0.0	0.0	0.0	0.0	0.0	0.0
C5AR1	728	symbol	H. sapiens	728	H. sapiens	0.0	1.0	0.0	1.0	0.0	1.0	0.0	0.0	1.0	0.0	0.0	0.0	0.0	0.0	0.0	0.0	1.0	0.0	0.0	0.0
ABCD2	225	symbol	H. sapiens	225	H. sapiens	0.0	0.0	0.0	0.0	0.0	0.0	0.0	0.0	0.0	0.0	0.0	0.0	0.0	0.0	0.0	0.0	0.0	0.0	0.0	0.0
FOXC1	2296	symbol	H. sapiens	2296	H. sapiens	0.0	0.0	0.0	0.0	0.0	0.0	0.0	0.0	0.0	0.0	0.0	0.0	0.0	0.0	0.0	0.0	0.0	0.0	0.0	0.0
RASSF10	644943	symbol	H. sapiens	644943	H. sapiens	0.0	0.0	0.0	0.0	0.0	0.0	0.0	0.0	0.0	0.0	0.0	0.0	0.0	0.0	0.0	0.0	0.0	0.0	0.0	0.0
SLC47A1	55244	symbol	H. sapiens	55244	H. sapiens	0.0	0.0	0.0	0.0	0.0	0.0	0.0	0.0	0.0	0.0	0.0	0.0	0.0	0.0	0.0	0.0	0.0	0.0	0.0	0.0
GPX2	2877	symbol	H. sapiens	2877	H. sapiens	0.0	0.0	0.0	0.0	0.0	0.0	0.0	0.0	0.0	0.0	0.0	0.0	0.0	0.0	0.0	0.0	0.0	0.0	0.0	0.0
PBK	55872	symbol	H. sapiens	55872	H. sapiens	0.0	1.0	0.0	0.0	0.0	0.0	0.0	0.0	0.0	0.0	0.0	0.0	0.0	0.0	0.0	0.0	0.0	0.0	0.0	0.0
LCP1	3936	symbol	H. sapiens	3936	H. sapiens	1.0	0.0	0.0	0.0	1.0	0.0	1.0	0.0	0.0	0.0	0.0	0.0	0.0	0.0	0.0	0.0	1.0	0.0	0.0	0.0
TNFRSF12A	51330	symbol	H. sapiens	51330	H. sapiens	0.0	0.0	0.0	0.0	1.0	0.0	0.0	0.0	0.0	0.0	0.0	0.0	0.0	0.0	0.0	0.0	0.0	0.0	0.0	0.0
TFEC	22797	symbol	H. sapiens	22797	H. sapiens	0.0	0.0	0.0	0.0	0.0	0.0	0.0	0.0	0.0	0.0	0.0	0.0	0.0	0.0	0.0	0.0	0.0	0.0	0.0	0.0
MUC13	56667	symbol	H. sapiens	56667	H. sapiens	0.0	0.0	0.0	0.0	0.0	0.0	0.0	0.0	0.0	0.0	0.0	0.0	0.0	0.0	0.0	0.0	0.0	0.0	0.0	0.0
CCL5	6352	symbol	H. sapiens	6352	H. sapiens	1.0	1.0	0.0	1.0	0.0	1.0	0.0	0.0	0.0	0.0	0.0	0.0	0.0	1.0	0.0	1.0	0.0	0.0	0.0	0.0
LOC100506388	100506388	Gene_ID	H. sapiens	100506388	H. sapiens	0.0	0.0	0.0	0.0	0.0	0.0	0.0	0.0	0.0	0.0	0.0	0.0	0.0	0.0	0.0	0.0	0.0	0.0	0.0	0.0

## Sheet: Enrichment
GroupID	Category	Term	Description	LogP	Log(q-value)	InTerm_InList	Genes	Symbols
1_Summary	GO Biological Processes	GO:0046649	lymphocyte activation	-23.4567	-19.1059	52/775	199,399,915,942,944,1026,1235,1326,2207,3120,3122,3123,3394,3514,3575,3683,3702,3714,3936,3965,4064,5788,5796,6352,6504,6659,7099,7454,7805,7940,8832,9473,10288,10320,10859,11151,11314,11326,26191,50856,51237,54361,54440,54900,56833,57823,64332,64581,64926,79626,114836,120425,714,3059,3106,54209,81501,28823,133,140,706,1028,1545,5918,10202,11009,58495,135228,285,7045,10631,27299,3689,5329,5724,23…	AIF1,RHOH,CD3D,CD86,TNFSF8,CDKN1A,CCR6,MAP3K8,FCER1G,HLA-DQB2,HLA-DRA,HLA-DRB1,IRF8,IGKC,IL7R,ITGAL,ITK,JAG2,LCP1,LGALS9,CD180,PTPRC,PTPRK,CCL5,SLAMF1,SOX4,TLR4,WAS,LAPTM5,LST1,CD84,THEMIS2,LILRB2,IKZF1,LILRB1,CORO1A,CD300A,VSIG4,PTPN22,CLEC4A,MZB1,WNT4,SASH3,LAX1,SLAMF8,SLAMF7,NFKBIZ,CLEC7A,RASAL3,TNFAIP8L2,SLAMF6,JAML,C1QC,HCLS1,HLA-B,TREM2,DCSTAMP,IGLV1-44,ADM,ADORA3,TSPO,CDKN1C,CYP1B1,RARRES1…
1_Member	GO Biological Processes	GO:0046649	lymphocyte activation	-23.4567	-19.1059	52/775	199,399,915,942,944,1026,1235,1326,2207,3120,3122,3123,3394,3514,3575,3683,3702,3714,3936,3965,4064,5788,5796,6352,6504,6659,7099,7454,7805,7940,8832,9473,10288,10320,10859,11151,11314,11326,26191,50856,51237,54361,54440,54900,56833,57823,64332,64581,64926,79626,114836,120425	AIF1,RHOH,CD3D,CD86,TNFSF8,CDKN1A,CCR6,MAP3K8,FCER1G,HLA-DQB2,HLA-DRA,HLA-DRB1,IRF8,IGKC,IL7R,ITGAL,ITK,JAG2,LCP1,LGALS9,CD180,PTPRC,PTPRK,CCL5,SLAMF1,SOX4,TLR4,WAS,LAPTM5,LST1,CD84,THEMIS2,LILRB2,IKZF1,LILRB1,CORO1A,CD300A,VSIG4,PTPN22,CLEC4A,MZB1,WNT4,SASH3,LAX1,SLAMF8,SLAMF7,NFKBIZ,CLEC7A,RASAL3,TNFAIP8L2,SLAMF6,JAML
1_Member	GO Biological Processes	GO:0042110	T cell activation	-22.9876	-18.9378	42/489	199,399,915,942,944,1235,1326,2207,3120,3122,3123,3575,3683,3702,3714,3936,3965,5788,5796,6352,6504,6659,7454,7805,8832,10288,10859,11151,11314,11326,26191,50856,54361,54440,54900,57823,64332,64581,64926,79626,114836,120425	AIF1,RHOH,CD3D,CD86,TNFSF8,CCR6,MAP3K8,FCER1G,HLA-DQB2,HLA-DRA,HLA-DRB1,IL7R,ITGAL,ITK,JAG2,LCP1,LGALS9,PTPRC,PTPRK,CCL5,SLAMF1,SOX4,WAS,LAPTM5,CD84,LILRB2,LILRB1,CORO1A,CD300A,VSIG4,PTPN22,CLEC4A,WNT4,SASH3,LAX1,SLAMF7,NFKBIZ,CLEC7A,RASAL3,TNFAIP8L2,SLAMF6,JAML
7_Summary	GO Biological Processes	GO:0002709	regulation of T cell mediated immunity	-22.3125	-18.4387	10/85	913,3106,3122,3123,3575,5788,6504,7454,10859,54440,54209,64332,64581,3684,114836,2219,3512,3514,6890,28823,3689,5724,942,2207,3683,3936,3965,5272,10225,915,1235,3561,3687,7099,8832,29121,57823,79908,83546,713,714,717,3120,3394,4064,6372,7805,11151,11314,11326,26191,30817,51237,54210,56833,284021,1520,3702,10288,10462,28755,50856,54900,64167,89857,4069,57817,85236,5996,6503,64926	CD1E,HLA-B,HLA-DRA,HLA-DRB1,IL7R,PTPRC,SLAMF1,WAS,LILRB1,SASH3,TREM2,NFKBIZ,CLEC7A,ITGAM,SLAMF6,FCN1,JCHAIN,IGKC,TAP1,IGLV1-44,ITGB2,PTAFR,CD86,FCER1G,ITGAL,LCP1,LGALS9,SERPINB9,CD96,CD3D,CCR6,IL2RG,ITGAX,TLR4,CD84,CLEC2D,SLAMF7,BTNL8,RTBDN,C1QB,C1QC,C2,HLA-DQB2,IRF8,CD180,CXCL6,LAPTM5,CORO1A,CD300A,VSIG4,PTPN22,ADGRE2,MZB1,TREM1,SLAMF8,MILR1,CTSS,ITK,LILRB2,CLEC10A,TRAC,CLEC4A,LAX1,ERAP2,KLHL6,L…
7_Member	GO Biological Processes	GO:0002252	immune effector process	-22.3125	-18.4387	47/658	713,714,717,913,942,1235,2207,2219,3106,3120,3122,3123,3394,3514,3575,3683,3684,3689,3936,3965,4064,5272,5724,5788,6372,6504,7099,7454,7805,8832,10225,10859,11151,11314,11326,26191,30817,51237,54209,54210,54440,56833,57823,64332,64581,114836,284021	C1QB,C1QC,C2,CD1E,CD86,CCR6,FCER1G,FCN1,HLA-B,HLA-DQB2,HLA-DRA,HLA-DRB1,IRF8,IGKC,IL7R,ITGAL,ITGAM,ITGB2,LCP1,LGALS9,CD180,SERPINB9,PTAFR,PTPRC,CXCL6,SLAMF1,TLR4,WAS,LAPTM5,CD84,CD96,LILRB1,CORO1A,CD300A,VSIG4,PTPN22,ADGRE2,MZB1,TREM2,TREM1,SASH3,SLAMF8,SLAMF7,NFKBIZ,CLEC7A,SLAMF6,MILR1
1_Member	GO Biological Processes	GO:0002694	regulation of leukocyte activation	-21.1634	-17.4146	44/606	199,399,942,944,1026,1326,3120,3122,3123,3514,3575,3684,3689,3965,5724,5788,6352,6504,6659,7099,7805,7940,8832,9473,10288,10859,11151,11314,11326,26191,30817,51237,54209,54440,54900,56833,57817,64332,64581,64926,79626,146722,284021,406934	AIF1,RHOH,CD86,TNFSF8,CDKN1A,MAP3K8,HLA-DQB2,HLA-DRA,HLA-DRB1,IGKC,IL7R,ITGAM,ITGB2,LGALS9,PTAFR,PTPRC,CCL5,SLAMF1,SOX4,TLR4,LAPTM5,LST1,CD84,THEMIS2,LILRB2,LILRB1,CORO1A,CD300A,VSIG4,PTPN22,ADGRE2,MZB1,TREM2,SASH3,LAX1,SLAMF8,HAMP,NFKBIZ,CLEC7A,RASAL3,TNFAIP8L2,CD300LF,MILR1,MIR142
1_Member	GO Biological Processes	GO:0050865	regulation of cell activation	-20.8165	-17.1646	45/650	199,399,942,944,1026,1326,2207,3120,3122,3123,3514,3575,3684,3689,3965,5724,5788,6352,6504,6659,7099,7805,7940,8832,9473,10288,10859,11151,11314,11326,26191,30817,51237,54209,54440,54900,56833,57817,64332,64581,64926,79626,146722,284021,406934	AIF1,RHOH,CD86,TNFSF8,CDKN1A,MAP3K8,FCER1G,HLA-DQB2,HLA-DRA,HLA-DRB1,IGKC,IL7R,ITGAM,ITGB2,LGALS9,PTAFR,PTPRC,CCL5,SLAMF1,SOX4,TLR4,LAPTM5,LST1,CD84,THEMIS2,LILRB2,LILRB1,CORO1A,CD300A,VSIG4,PTPN22,ADGRE2,MZB1,TREM2,SASH3,LAX1,SLAMF8,HAMP,NFKBIZ,CLEC7A,RASAL3,TNFAIP8L2,CD300LF,MILR1,MIR142
4_Summary	GO Biological Processes	GO:0002757	immune response-activating signal transduction	-19.3813	-15.8086	20/291	719,728,2207,2219,2359,2533,3123,3514,3702,3937,5788,7805,9473,11314,26191,54900,64332,64581,79908,89857,713,714,717,7099,11326,54209,85363,1520,3965,4814,7096,10288,10859,23643,51284,146722,913,942,3106,3122,3684,3689,5724,6352,6504,54440,114836,115362	C3AR1,C5AR1,FCER1G,FCN1,FPR3,FYB1,HLA-DRB1,IGKC,ITK,LCP2,PTPRC,LAPTM5,THEMIS2,CD300A,PTPN22,LAX1,NFKBIZ,CLEC7A,BTNL8,KLHL6,C1QB,C1QC,C2,TLR4,VSIG4,TREM2,TRIM5,CTSS,LGALS9,NINJ1,TLR1,LILRB2,LILRB1,LY96,TLR7,CD300LF,CD1E,CD86,HLA-B,HLA-DRA,ITGAM,ITGB2,PTAFR,CCL5,SLAMF1,SASH3,SLAMF6,GBP5
4_Member	GO Biological Processes	GO:0050778	positive regulation of immune response	-19.3813	-15.8086	41/577	713,714,717,719,728,913,942,2207,2219,2359,2533,3106,3122,3123,3514,3684,3689,3702,3937,3965,5724,5788,6352,6504,7099,7805,9473,10859,11314,11326,26191,54209,54440,54900,64332,64581,79908,85363,89857,114836,115362	C1QB,C1QC,C2,C3AR1,C5AR1,CD1E,CD86,FCER1G,FCN1,FPR3,FYB1,HLA-B,HLA-DRA,HLA-DRB1,IGKC,ITGAM,ITGB2,ITK,LCP2,LGALS9,PTAFR,PTPRC,CCL5,SLAMF1,TLR4,LAPTM5,THEMIS2,LILRB1,CD300A,VSIG4,PTPN22,TREM2,SASH3,LAX1,NFKBIZ,CLEC7A,BTNL8,TRIM5,KLHL6,SLAMF6,GBP5
6_Summary	GO Biological Processes	GO:1905521	regulation of macrophage migration	-18.5683	-15.1205	8/41	719,728,1436,6352,6504,54209,56833,57509,399,2207,3689,5473,6280,6372,54210,120425,183,199,1235,2335,3687,3965,4316,4318,5724,5788,7099,7941,10631,11151,27161,58191,63940,64581,245937,285,1893,3683,3695,4814,11314,30817,80270,2359,4046,5329,6036,27255	C3AR1,C5AR1,CSF1R,CCL5,SLAMF1,TREM2,SLAMF8,MTUS1,RHOH,FCER1G,ITGB2,PPBP,S100A9,CXCL6,TREM1,JAML,AGT,AIF1,CCR6,FN1,ITGAX,LGALS9,MMP7,MMP9,PTAFR,PTPRC,TLR4,PLA2G7,POSTN,CORO1A,AGO2,CXCL16,GPSM3,CLEC7A,DEFB124,ANGPT2,ECM1,ITGAL,ITGB7,NINJ1,CD300A,ADGRE2,HSD3B7,FPR3,LSP1,PLAUR,RNASE2,CNTN6
6_Member	GO Biological Processes	GO:0050900	leukocyte migration	-18.5683	-15.1205	33/371	199,399,719,728,1235,1436,1893,2207,3683,3689,3695,3965,4318,4814,5473,5724,6280,6352,6372,6504,7941,11151,11314,30817,54209,54210,56833,57509,58191,63940,80270,120425,245937	AIF1,RHOH,C3AR1,C5AR1,CCR6,CSF1R,ECM1,FCER1G,ITGAL,ITGB2,ITGB7,LGALS9,MMP9,NINJ1,PPBP,PTAFR,S100A9,CCL5,CXCL6,SLAMF1,PLA2G7,CORO1A,CD300A,ADGRE2,TREM2,TREM1,SLAMF8,MTUS1,CXCL16,GPSM3,HSD3B7,JAML,DEFB124
7_Member	GO Biological Processes	GO:0002443	leukocyte mediated immunity	-18.0229	-14.6263	35/443	713,714,717,913,1235,2207,3106,3120,3122,3123,3514,3575,3684,3689,3965,5272,5724,5788,6372,6504,7099,7454,8832,10225,10859,11151,11314,30817,54209,54210,54440,57823,64581,114836,284021	C1QB,C1QC,C2,CD1E,CCR6,FCER1G,HLA-B,HLA-DQB2,HLA-DRA,HLA-DRB1,IGKC,IL7R,ITGAM,ITGB2,LGALS9,SERPINB9,PTAFR,PTPRC,CXCL6,SLAMF1,TLR4,WAS,CD84,CD96,LILRB1,CORO1A,CD300A,ADGRE2,TREM2,TREM1,SASH3,SLAMF7,CLEC7A,SLAMF6,MILR1
7_Member	GO Biological Processes	GO:0002697	regulation of immune effector process	-17.7368	-14.386	31/341	913,942,3106,3122,3123,3575,3684,3689,3965,5272,5724,5788,6372,6504,7099,7454,7805,8832,10225,10859,11314,11326,26191,30817,51237,54209,54440,56833,64332,64581,114836	CD1E,CD86,HLA-B,HLA-DRA,HLA-DRB1,IL7R,ITGAM,ITGB2,LGALS9,SERPINB9,PTAFR,PTPRC,CXCL6,SLAMF1,TLR4,WAS,LAPTM5,CD84,CD96,LILRB1,CD300A,VSIG4,PTPN22,ADGRE2,MZB1,TREM2,SASH3,SLAMF8,NFKBIZ,CLEC7A,SLAMF6
1_Member	GO Biological Processes	GO:0002521	leukocyte differentiation	-16.9123	-13.6407	37/543	399,714,915,942,944,1235,1436,2207,3059,3106,3122,3123,3394,3575,3702,3714,3965,4318,5788,5796,6504,6659,7099,10202,10288,10320,10859,26191,54209,54361,54440,55509,56833,64332,81501,114836,135228	RHOH,C1QC,CD3D,CD86,TNFSF8,CCR6,CSF1R,FCER1G,HCLS1,HLA-B,HLA-DRA,HLA-DRB1,IRF8,IL7R,ITK,JAG2,LGALS9,MMP9,PTPRC,PTPRK,SLAMF1,SOX4,TLR4,DHRS2,LILRB2,IKZF1,LILRB1,PTPN22,TREM2,WNT4,SASH3,BATF3,SLAMF8,NFKBIZ,DCSTAMP,SLAMF6,CD109
1_Member	GO Biological Processes	GO:0007159	leukocyte cell-cell adhesion	-16.6891	-13.4522	31/371	199,399,942,1326,3120,3122,3123,3575,3683,3689,3695,3965,4973,5724,5788,6280,6352,6504,6659,7805,10288,10859,11151,11314,11326,26191,54440,54900,64332,64926,79626	AIF1,RHOH,CD86,MAP3K8,HLA-DQB2,HLA-DRA,HLA-DRB1,IL7R,ITGAL,ITGB2,ITGB7,LGALS9,OLR1,PTAFR,PTPRC,S100A9,CCL5,SLAMF1,SOX4,LAPTM5,LILRB2,LILRB1,CORO1A,CD300A,VSIG4,PTPN22,SASH3,LAX1,NFKBIZ,RASAL3,TNFAIP8L2
6_Member	GO Biological Processes	GO:0030595	leukocyte chemotaxis	-16.1764	-12.9717	25/231	199,719,728,1235,1436,2207,3689,3965,4814,5473,6280,6352,6372,6504,7941,11151,30817,54210,56833,57509,58191,63940,80270,120425,245937	AIF1,C3AR1,C5AR1,CCR6,CSF1R,FCER1G,ITGB2,LGALS9,NINJ1,PPBP,S100A9,CCL5,CXCL6,SLAMF1,PLA2G7,CORO1A,ADGRE2,TREM1,SLAMF8,MTUS1,CXCL16,GPSM3,HSD3B7,JAML,DEFB124
1_Member	GO Biological Processes	GO:1903131	mononuclear cell differentiation	-15.8444	-12.6977	32/427	399,915,942,944,1235,1436,2207,3106,3122,3123,3394,3575,3702,3714,3965,5788,5796,6504,6659,10202,10288,10320,10859,26191,54209,54361,54440,55509,56833,64332,81501,114836	RHOH,CD3D,CD86,TNFSF8,CCR6,CSF1R,FCER1G,HLA-B,HLA-DRA,HLA-DRB1,IRF8,IL7R,ITK,JAG2,LGALS9,PTPRC,PTPRK,SLAMF1,SOX4,DHRS2,LILRB2,IKZF1,LILRB1,PTPN22,TREM2,WNT4,SASH3,BATF3,SLAMF8,NFKBIZ,DCSTAMP,SLAMF6
7_Member	GO Biological Processes	GO:0002703	regulation of leukocyte mediated immunity	-15.317	-12.2214	24/227	913,3106,3122,3123,3575,3684,3689,3965,5272,5724,5788,6372,6504,7099,7454,8832,10225,10859,11314,30817,54209,54440,64581,114836	CD1E,HLA-B,HLA-DRA,HLA-DRB1,IL7R,ITGAM,ITGB2,LGALS9,SERPINB9,PTAFR,PTPRC,CXCL6,SLAMF1,TLR4,WAS,CD84,CD96,LILRB1,CD300A,ADGRE2,TREM2,SASH3,CLEC7A,SLAMF6
7_Member	GO Biological Processes	GO:0002366	leukocyte activation involved in immune response	-15.2832	-12.2111	26/277	942,1235,2207,3122,3123,3394,3683,3684,3689,3936,3965,4064,5724,5788,6504,7099,8832,10859,11151,11314,30817,54209,64332,64581,114836,284021	CD86,CCR6,FCER1G,HLA-DRA,HLA-DRB1,IRF8,ITGAL,ITGAM,ITGB2,LCP1,LGALS9,CD180,PTAFR,PTPRC,SLAMF1,TLR4,CD84,LILRB1,CORO1A,CD300A,ADGRE2,TREM2,NFKBIZ,CLEC7A,SLAMF6,MILR1
1_Member	GO Biological Processes	GO:0051249	regulation of lymphocyte activation	-15.1559	-12.1061	34/515	199,399,942,944,1026,1326,3120,3122,3123,3514,3575,3965,5788,6352,6504,6659,7099,7805,7940,9473,10288,10859,11151,11314,11326,26191,51237,54440,54900,56833,64332,64581,64926,79626	AIF1,RHOH,CD86,TNFSF8,CDKN1A,MAP3K8,HLA-DQB2,HLA-DRA,HLA-DRB1,IGKC,IL7R,LGALS9,PTPRC,CCL5,SLAMF1,SOX4,TLR4,LAPTM5,LST1,THEMIS2,LILRB2,LILRB1,CORO1A,CD300A,VSIG4,PTPN22,MZB1,SASH3,LAX1,SLAMF8,NFKBIZ,CLEC7A,RASAL3,TNFAIP8L2
7_Member	GO Biological Processes	GO:0002263	cell activation involved in immune response	-15.1321	-12.1035	26/281	942,1235,2207,3122,3123,3394,3683,3684,3689,3936,3965,4064,5724,5788,6504,7099,8832,10859,11151,11314,30817,54209,64332,64581,114836,284021	CD86,CCR6,FCER1G,HLA-DRA,HLA-DRB1,IRF8,ITGAL,ITGAM,ITGB2,LCP1,LGALS9,CD180,PTAFR,PTPRC,SLAMF1,TLR4,CD84,LILRB1,CORO1A,CD300A,ADGRE2,TREM2,NFKBIZ,CLEC7A,SLAMF6,MILR1
7_Member	GO Biological Processes	GO:0002250	adaptive immune response	-15.0139	-12.0054	40/730	713,714,717,913,915,942,1235,1520,2207,3106,3120,3122,3123,3512,3514,3575,3702,5788,6504,6890,7099,7454,8832,10288,10462,10859,28755,28823,50856,54209,54210,54440,54900,57823,64167,64332,64581,79908,89857,114836	C1QB,C1QC,C2,CD1E,CD3D,CD86,CCR6,CTSS,FCER1G,HLA-B,HLA-DQB2,HLA-DRA,HLA-DRB1,JCHAIN,IGKC,IL7R,ITK,PTPRC,SLAMF1,TAP1,TLR4,WAS,CD84,LILRB2,CLEC10A,LILRB1,TRAC,IGLV1-44,CLEC4A,TREM2,TREM1,SASH3,LAX1,SLAMF7,ERAP2,NFKBIZ,CLEC7A,BTNL8,KLHL6,SLAMF6
7_Member	GO Biological Processes	GO:0002699	positive regulation of immune effector process	-14.8902	-11.9011	24/237	913,942,3106,3122,3123,3684,3689,3965,5724,5788,6504,7099,7805,8832,10859,11314,26191,30817,51237,54209,54440,64332,64581,114836	CD1E,CD86,HLA-B,HLA-DRA,HLA-DRB1,ITGAM,ITGB2,LGALS9,PTAFR,PTPRC,SLAMF1,TLR4,LAPTM5,CD84,LILRB1,CD300A,PTPN22,ADGRE2,MZB1,TREM2,SASH3,NFKBIZ,CLEC7A,SLAMF6
1_Member	GO Biological Processes	GO:0002696	positive regulation of leukocyte activation	-14.6289	-11.6582	30/409	199,399,942,1026,1326,3120,3122,3123,3514,3575,3684,3689,3965,5724,5788,6352,6504,6659,7099,10288,10859,11151,26191,54209,54440,57817,64332,64581,64926,406934	AIF1,RHOH,CD86,CDKN1A,MAP3K8,HLA-DQB2,HLA-DRA,HLA-DRB1,IGKC,IL7R,ITGAM,ITGB2,LGALS9,PTAFR,PTPRC,CCL5,SLAMF1,SOX4,TLR4,LILRB2,LILRB1,CORO1A,PTPN22,TREM2,SASH3,HAMP,NFKBIZ,CLEC7A,RASAL3,MIR142
1_Member	GO Biological Processes	GO:0050867	positive regulation of cell activation	-14.3212	-11.3683	30/420	199,399,942,1026,1326,3120,3122,3123,3514,3575,3684,3689,3965,5724,5788,6352,6504,6659,7099,10288,10859,11151,26191,54209,54440,57817,64332,64581,64926,406934	AIF1,RHOH,CD86,CDKN1A,MAP3K8,HLA-DQB2,HLA-DRA,HLA-DRB1,IGKC,IL7R,ITGAM,ITGB2,LGALS9,PTAFR,PTPRC,CCL5,SLAMF1,SOX4,TLR4,LILRB2,LILRB1,CORO1A,PTPN22,TREM2,SASH3,HAMP,NFKBIZ,CLEC7A,RASAL3,MIR142
1_Member	GO Biological Processes	GO:1903037	regulation of leukocyte cell-cell adhesion	-14.1742	-11.2383	27/336	199,399,942,1326,3120,3122,3123,3575,3689,3965,5724,5788,6352,6504,6659,7805,10288,10859,11151,11314,11326,26191,54440,54900,64332,64926,79626	AIF1,RHOH,CD86,MAP3K8,HLA-DQB2,HLA-DRA,HLA-DRB1,IL7R,ITGB2,LGALS9,PTAFR,PTPRC,CCL5,SLAMF1,SOX4,LAPTM5,LILRB2,LILRB1,CORO1A,CD300A,VSIG4,PTPN22,SASH3,LAX1,NFKBIZ,RASAL3,TNFAIP8L2
4_Member	GO Biological Processes	GO:0002764	immune response-regulating signaling pathway	-13.791	-10.8715	31/472	719,728,1520,2207,2219,2359,2533,3123,3514,3702,3937,3965,4814,5788,7096,7099,7805,9473,10288,10859,11314,23643,26191,51284,54209,54900,64332,64581,79908,89857,146722	C3AR1,C5AR1,CTSS,FCER1G,FCN1,FPR3,FYB1,HLA-DRB1,IGKC,ITK,LCP2,LGALS9,NINJ1,PTPRC,TLR1,TLR4,LAPTM5,THEMIS2,LILRB2,LILRB1,CD300A,LY96,PTPN22,TLR7,TREM2,LAX1,NFKBIZ,CLEC7A,BTNL8,KLHL6,CD300LF
1_Member	GO Biological Processes	GO:0050863	regulation of T cell activation	-13.4654	-10.5617	26/330	199,399,942,944,1326,3120,3122,3123,3575,3965,5788,6352,6504,6659,7805,10288,10859,11151,11314,11326,26191,54440,54900,64332,64926,79626	AIF1,RHOH,CD86,TNFSF8,MAP3K8,HLA-DQB2,HLA-DRA,HLA-DRB1,IL7R,LGALS9,PTPRC,CCL5,SLAMF1,SOX4,LAPTM5,LILRB2,LILRB1,CORO1A,CD300A,VSIG4,PTPN22,SASH3,LAX1,NFKBIZ,RASAL3,TNFAIP8L2
6_Member	GO Biological Processes	GO:0060326	cell chemotaxis	-13.1644	-10.276	25/311	199,719,728,1235,1436,2207,3689,3965,4814,5473,6280,6352,6372,6504,7941,11151,30817,54210,56833,57509,58191,63940,80270,120425,245937	AIF1,C3AR1,C5AR1,CCR6,CSF1R,FCER1G,ITGB2,LGALS9,NINJ1,PPBP,S100A9,CCL5,CXCL6,SLAMF1,PLA2G7,CORO1A,ADGRE2,TREM1,SLAMF8,MTUS1,CXCL16,GPSM3,HSD3B7,JAML,DEFB124
3_Summary	GO Cellular Components	GO:0062023	collagen-containing extracellular matrix	-13.1028	-10.2385	25/426	183,285,713,714,869,1299,1520,1893,2161,2219,2262,2335,3698,3965,4237,4318,5272,6280,7045,9518,10216,10631,27299,83546,83729,4064,4316,4982,9719,22932,54361,89932,392617	AGT,ANGPT2,C1QB,C1QC,CBLN1,COL9A3,CTSS,ECM1,F12,FCN1,GPC5,FN1,ITIH2,LGALS9,MFAP2,MMP9,SERPINB9,S100A9,TGFBI,GDF15,PRG4,POSTN,ADAMDEC1,RTBDN,INHBE,CD180,MMP7,TNFRSF11B,ADAMTSL2,POMZP3,WNT4,PAPLN,ELFN1
3_Member	GO Cellular Components	GO:0031012	extracellular matrix	-13.1028	-10.2385	33/570	183,285,713,714,869,1299,1520,1893,2161,2219,2262,2335,3698,3965,4064,4237,4316,4318,4982,5272,6280,7045,9518,9719,10216,10631,22932,27299,54361,83546,83729,89932,392617	AGT,ANGPT2,C1QB,C1QC,CBLN1,COL9A3,CTSS,ECM1,F12,FCN1,GPC5,FN1,ITIH2,LGALS9,CD180,MFAP2,MMP7,MMP9,TNFRSF11B,SERPINB9,S100A9,TGFBI,GDF15,ADAMTSL2,PRG4,POSTN,POMZP3,ADAMDEC1,WNT4,RTBDN,INHBE,PAPLN,ELFN1
6_Member	GO Biological Processes	GO:0006935	chemotaxis	-13.098	-10.2385	34/606	199,285,399,719,728,1235,1436,2207,2359,3689,3965,4046,4814,5329,5473,5724,6036,6280,6352,6372,6504,7941,11151,27255,30817,54209,54210,56833,57509,58191,63940,80270,120425,245937	AIF1,ANGPT2,RHOH,C3AR1,C5AR1,CCR6,CSF1R,FCER1G,FPR3,ITGB2,LGALS9,LSP1,NINJ1,PLAUR,PPBP,PTAFR,RNASE2,S100A9,CCL5,CXCL6,SLAMF1,PLA2G7,CORO1A,CNTN6,ADGRE2,TREM2,TREM1,SLAMF8,MTUS1,CXCL16,GPSM3,HSD3B7,JAML,DEFB124
3_Member	GO Cellular Components	GO:0030312	external encapsulating structure	-13.0815	-10.2358	33/571	183,285,713,714,869,1299,1520,1893,2161,2219,2262,2335,3698,3965,4064,4237,4316,4318,4982,5272,6280,7045,9518,9719,10216,10631,22932,27299,54361,83546,83729,89932,392617	AGT,ANGPT2,C1QB,C1QC,CBLN1,COL9A3,CTSS,ECM1,F12,FCN1,GPC5,FN1,ITIH2,LGALS9,CD180,MFAP2,MMP7,MMP9,TNFRSF11B,SERPINB9,S100A9,TGFBI,GDF15,ADAMTSL2,PRG4,POSTN,POMZP3,ADAMDEC1,WNT4,RTBDN,INHBE,PAPLN,ELFN1
6_Member	GO Biological Processes	GO:0042330	taxis	-13.0369	-10.2045	34/609	199,285,399,719,728,1235,1436,2207,2359,3689,3965,4046,4814,5329,5473,5724,6036,6280,6352,6372,6504,7941,11151,27255,30817,54209,54210,56833,57509,58191,63940,80270,120425,245937	AIF1,ANGPT2,RHOH,C3AR1,C5AR1,CCR6,CSF1R,FCER1G,FPR3,ITGB2,LGALS9,LSP1,NINJ1,PLAUR,PPBP,PTAFR,RNASE2,S100A9,CCL5,CXCL6,SLAMF1,PLA2G7,CORO1A,CNTN6,ADGRE2,TREM2,TREM1,SLAMF8,MTUS1,CXCL16,GPSM3,HSD3B7,JAML,DEFB124
4_Member	GO Biological Processes	GO:0002253	activation of immune response	-12.9899	-10.1706	27/376	713,714,717,719,728,2207,2219,2359,2533,3123,3514,3702,3937,5788,7099,7805,9473,11314,11326,26191,54209,54900,64332,64581,79908,85363,89857	C1QB,C1QC,C2,C3AR1,C5AR1,FCER1G,FCN1,FPR3,FYB1,HLA-DRB1,IGKC,ITK,LCP2,PTPRC,TLR4,LAPTM5,THEMIS2,CD300A,VSIG4,PTPN22,TREM2,LAX1,NFKBIZ,CLEC7A,BTNL8,TRIM5,KLHL6
1_Member	GO Biological Processes	GO:0070661	leukocyte proliferation	-12.884	-10.0773	25/320	199,942,944,1026,1436,3123,3575,3965,4064,5788,6352,6504,7099,7940,10288,10859,11151,11314,11326,26191,51237,54209,54361,54440,64926	AIF1,CD86,TNFSF8,CDKN1A,CSF1R,HLA-DRB1,IL7R,LGALS9,CD180,PTPRC,CCL5,SLAMF1,TLR4,LST1,LILRB2,LILRB1,CORO1A,CD300A,VSIG4,PTPN22,MZB1,TREM2,WNT4,SASH3,RASAL3
1_Member	GO Biological Processes	GO:1903039	positive regulation of leukocyte cell-cell adhesion	-12.8384	-10.0438	22/239	199,399,942,1326,3120,3122,3123,3575,3689,3965,5724,5788,6352,6504,6659,10288,10859,11151,26191,54440,64332,64926	AIF1,RHOH,CD86,MAP3K8,HLA-DQB2,HLA-DRA,HLA-DRB1,IL7R,ITGB2,LGALS9,PTAFR,PTPRC,CCL5,SLAMF1,SOX4,LILRB2,LILRB1,CORO1A,PTPN22,SASH3,NFKBIZ,RASAL3
1_Member	GO Biological Processes	GO:0022407	regulation of cell-cell adhesion	-12.7217	-9.94595	29/450	199,399,942,1326,3120,3122,3123,3575,3689,3965,5329,5724,5788,6352,6504,6659,7805,10288,10859,11151,11314,11326,26191,54361,54440,54900,64332,64926,79626	AIF1,RHOH,CD86,MAP3K8,HLA-DQB2,HLA-DRA,HLA-DRB1,IL7R,ITGB2,LGALS9,PLAUR,PTAFR,PTPRC,CCL5,SLAMF1,SOX4,LAPTM5,LILRB2,LILRB1,CORO1A,CD300A,VSIG4,PTPN22,WNT4,SASH3,LAX1,NFKBIZ,RASAL3,TNFAIP8L2
2_Summary	GO Biological Processes	GO:0031347	regulation of defense response	-12.717	-9.94595	34/625	183,241,313,2161,2219,3106,3123,3965,4318,4814,5272,5788,6280,6352,6372,7099,7941,10225,10859,11326,26191,51284,54209,55872,56833,57817,63940,64332,64581,79626,85363,114836,115362,406934,199,719,728,1235,1436,4064,6504,9450,23643,245937	AGT,ALOX5AP,AOAH,F12,FCN1,HLA-B,HLA-DRB1,LGALS9,MMP9,NINJ1,SERPINB9,PTPRC,S100A9,CCL5,CXCL6,TLR4,PLA2G7,CD96,LILRB1,VSIG4,PTPN22,TLR7,TREM2,PBK,SLAMF8,HAMP,GPSM3,NFKBIZ,CLEC7A,TNFAIP8L2,TRIM5,SLAMF6,GBP5,MIR142,AIF1,C3AR1,C5AR1,CCR6,CSF1R,CD180,SLAMF1,LY86,LY96,DEFB124
2_Member	GO Biological Processes	GO:0031347	regulation of defense response	-12.717	-9.94595	34/625	183,241,313,2161,2219,3106,3123,3965,4318,4814,5272,5788,6280,6352,6372,7099,7941,10225,10859,11326,26191,51284,54209,55872,56833,57817,63940,64332,64581,79626,85363,114836,115362,406934	AGT,ALOX5AP,AOAH,F12,FCN1,HLA-B,HLA-DRB1,LGALS9,MMP9,NINJ1,SERPINB9,PTPRC,S100A9,CCL5,CXCL6,TLR4,PLA2G7,CD96,LILRB1,VSIG4,PTPN22,TLR7,TREM2,PBK,SLAMF8,HAMP,GPSM3,NFKBIZ,CLEC7A,TNFAIP8L2,TRIM5,SLAMF6,GBP5,MIR142
6_Member	GO Biological Processes	GO:0097529	myeloid leukocyte migration	-12.5119	-9.76301	21/222	199,399,719,728,1436,2207,3689,5473,6280,6352,6372,6504,7941,11314,30817,54209,54210,56833,57509,120425,245937	AIF1,RHOH,C3AR1,C5AR1,CSF1R,FCER1G,ITGB2,PPBP,S100A9,CCL5,CXCL6,SLAMF1,PLA2G7,CD300A,ADGRE2,TREM2,TREM1,SLAMF8,MTUS1,JAML,DEFB124
1_Member	GO Biological Processes	GO:0030155	regulation of cell adhesion	-12.5011	-9.76301	37/751	199,285,399,942,1326,1545,2335,3120,3122,3123,3575,3689,3714,3965,5329,5724,5788,6352,6504,6659,7045,7805,9928,10288,10631,10859,11151,11314,11326,26191,27299,54361,54440,54900,64332,64926,79626	AIF1,ANGPT2,RHOH,CD86,MAP3K8,CYP1B1,FN1,HLA-DQB2,HLA-DRA,HLA-DRB1,IL7R,ITGB2,JAG2,LGALS9,PLAUR,PTAFR,PTPRC,CCL5,SLAMF1,SOX4,TGFBI,LAPTM5,KIF14,LILRB2,POSTN,LILRB1,CORO1A,CD300A,VSIG4,PTPN22,ADAMDEC1,WNT4,SASH3,LAX1,NFKBIZ,RASAL3,TNFAIP8L2
2_Member	GO Biological Processes	GO:0032103	positive regulation of response to external stimulus	-12.4825	-9.75492	28/427	183,199,241,719,728,1235,1436,2219,3965,4064,4814,6280,6352,6504,7099,7941,9450,23643,51284,54209,63940,64332,64581,85363,114836,115362,245937,406934	AGT,AIF1,ALOX5AP,C3AR1,C5AR1,CCR6,CSF1R,FCN1,LGALS9,CD180,NINJ1,S100A9,CCL5,SLAMF1,TLR4,PLA2G7,LY86,LY96,TLR7,TREM2,GPSM3,NFKBIZ,CLEC7A,TRIM5,SLAMF6,GBP5,DEFB124,MIR142
1_Member	GO Biological Processes	GO:0022409	positive regulation of cell-cell adhesion	-12.2209	-9.50347	23/284	199,399,942,1326,3120,3122,3123,3575,3689,3965,5329,5724,5788,6352,6504,6659,10288,10859,11151,26191,54440,64332,64926	AIF1,RHOH,CD86,MAP3K8,HLA-DQB2,HLA-DRA,HLA-DRB1,IL7R,ITGB2,LGALS9,PLAUR,PTAFR,PTPRC,CCL5,SLAMF1,SOX4,LILRB2,LILRB1,CORO1A,PTPN22,SASH3,NFKBIZ,RASAL3
1_Member	GO Biological Processes	GO:0046651	lymphocyte proliferation	-12.0315	-9.32408	23/290	199,942,944,1026,3123,3575,3965,4064,5788,6352,6504,7099,7940,10288,10859,11151,11314,11326,26191,51237,54361,54440,64926	AIF1,CD86,TNFSF8,CDKN1A,HLA-DRB1,IL7R,LGALS9,CD180,PTPRC,CCL5,SLAMF1,TLR4,LST1,LILRB2,LILRB1,CORO1A,CD300A,VSIG4,PTPN22,MZB1,WNT4,SASH3,RASAL3
1_Member	GO Biological Processes	GO:0032943	mononuclear cell proliferation	-11.9385	-9.24091	23/293	199,942,944,1026,3123,3575,3965,4064,5788,6352,6504,7099,7940,10288,10859,11151,11314,11326,26191,51237,54361,54440,64926	AIF1,CD86,TNFSF8,CDKN1A,HLA-DRB1,IL7R,LGALS9,CD180,PTPRC,CCL5,SLAMF1,TLR4,LST1,LILRB2,LILRB1,CORO1A,CD300A,VSIG4,PTPN22,MZB1,WNT4,SASH3,RASAL3
1_Member	GO Biological Processes	GO:0050870	positive regulation of T cell activation	-11.7697	-9.08164	20/216	199,399,942,1326,3120,3122,3123,3575,3965,5788,6352,6504,6659,10288,10859,11151,26191,54440,64332,64926	AIF1,RHOH,CD86,MAP3K8,HLA-DQB2,HLA-DRA,HLA-DRB1,IL7R,LGALS9,PTPRC,CCL5,SLAMF1,SOX4,LILRB2,LILRB1,CORO1A,PTPN22,SASH3,NFKBIZ,RASAL3
7_Member	GO Biological Processes	GO:0001906	cell killing	-11.7238	-9.04504	19/192	913,3106,3122,3123,3575,3684,3965,4069,5272,5788,6372,10859,11151,54210,57817,57823,64581,85236,114836	CD1E,HLA-B,HLA-DRA,HLA-DRB1,IL7R,ITGAM,LGALS9,LYZ,SERPINB9,PTPRC,CXCL6,LILRB1,CORO1A,TREM1,HAMP,SLAMF7,CLEC7A,H2BC12,SLAMF6
1_Member	GO Biological Processes	GO:0070663	regulation of leukocyte proliferation	-11.6448	-8.98416	21/246	199,942,944,1026,1436,3123,3965,5788,6352,6504,7099,7940,10288,10859,11151,11314,11326,26191,51237,54440,64926	AIF1,CD86,TNFSF8,CDKN1A,CSF1R,HLA-DRB1,LGALS9,PTPRC,CCL5,SLAMF1,TLR4,LST1,LILRB2,LILRB1,CORO1A,CD300A,VSIG4,PTPN22,MZB1,SASH3,RASAL3
1_Member	GO Biological Processes	GO:0050670	regulation of lymphocyte proliferation	-11.4052	-8.76194	20/226	199,942,944,1026,3123,3965,5788,6352,6504,7099,7940,10288,10859,11151,11314,11326,26191,51237,54440,64926	AIF1,CD86,TNFSF8,CDKN1A,HLA-DRB1,LGALS9,PTPRC,CCL5,SLAMF1,TLR4,LST1,LILRB2,LILRB1,CORO1A,CD300A,VSIG4,PTPN22,MZB1,SASH3,RASAL3
1_Member	GO Biological Processes	GO:0030098	lymphocyte differentiation	-11.3802	-8.74536	25/374	399,915,942,944,1235,2207,3122,3123,3394,3575,3702,3714,3965,5788,5796,6504,6659,10288,10320,26191,54361,54440,56833,64332,114836	RHOH,CD3D,CD86,TNFSF8,CCR6,FCER1G,HLA-DRA,HLA-DRB1,IRF8,IL7R,ITK,JAG2,LGALS9,PTPRC,PTPRK,SLAMF1,SOX4,LILRB2,IKZF1,PTPN22,WNT4,SASH3,SLAMF8,NFKBIZ,SLAMF6
1_Member	GO Biological Processes	GO:0032944	regulation of mononuclear cell proliferation	-11.3346	-8.71615	20/228	199,942,944,1026,3123,3965,5788,6352,6504,7099,7940,10288,10859,11151,11314,11326,26191,51237,54440,64926	AIF1,CD86,TNFSF8,CDKN1A,HLA-DRB1,LGALS9,PTPRC,CCL5,SLAMF1,TLR4,LST1,LILRB2,LILRB1,CORO1A,CD300A,VSIG4,PTPN22,MZB1,SASH3,RASAL3
1_Member	GO Biological Processes	GO:0030217	T cell differentiation	-11.2803	-8.66979	21/257	399,915,942,944,1235,2207,3122,3123,3575,3702,3714,3965,5788,5796,6659,10288,26191,54361,54440,64332,114836	RHOH,CD3D,CD86,TNFSF8,CCR6,FCER1G,HLA-DRA,HLA-DRB1,IL7R,ITK,JAG2,LGALS9,PTPRC,PTPRK,SOX4,LILRB2,PTPN22,WNT4,SASH3,NFKBIZ,SLAMF6
7_Member	GO Biological Processes	GO:0002449	lymphocyte mediated immunity	-11.1528	-8.5501	24/351	713,714,717,913,1235,2207,3106,3120,3122,3123,3514,3575,3965,5272,5788,6504,7454,10225,10859,11151,54209,54440,57823,114836	C1QB,C1QC,C2,CD1E,CCR6,FCER1G,HLA-B,HLA-DQB2,HLA-DRA,HLA-DRB1,IGKC,IL7R,LGALS9,SERPINB9,PTPRC,SLAMF1,WAS,CD96,LILRB1,CORO1A,TREM2,SASH3,SLAMF7,SLAMF6
1_Member	GO Biological Processes	GO:0051251	positive regulation of lymphocyte activation	-10.8714	-8.28401	24/362	199,399,942,1026,1326,3120,3122,3123,3514,3575,3965,5788,6352,6504,6659,7099,10288,10859,11151,26191,54440,64332,64581,64926	AIF1,RHOH,CD86,CDKN1A,MAP3K8,HLA-DQB2,HLA-DRA,HLA-DRB1,IGKC,IL7R,LGALS9,PTPRC,CCL5,SLAMF1,SOX4,TLR4,LILRB2,LILRB1,CORO1A,PTPN22,SASH3,NFKBIZ,CLEC7A,RASAL3
7_Member	GO Biological Processes	GO:0001909	leukocyte mediated cytotoxicity	-10.5818	-8.00175	15/125	913,3106,3122,3123,3575,3684,3965,5272,5788,6372,10859,11151,54210,57823,114836	CD1E,HLA-B,HLA-DRA,HLA-DRB1,IL7R,ITGAM,LGALS9,SERPINB9,PTPRC,CXCL6,LILRB1,CORO1A,TREM1,SLAMF7,SLAMF6
6_Member	GO Biological Processes	GO:0097530	granulocyte migration	-10.5039	-7.9384	16/149	399,719,728,1436,2207,3689,5473,6280,6352,6372,6504,11314,30817,54210,56833,120425	RHOH,C3AR1,C5AR1,CSF1R,FCER1G,ITGB2,PPBP,S100A9,CCL5,CXCL6,SLAMF1,CD300A,ADGRE2,TREM1,SLAMF8,JAML
4_Member	GO Biological Processes	GO:0002768	immune response-regulating cell surface receptor signaling pathway	-10.447	-7.88857	22/315	719,728,2207,2219,2359,2533,3123,3514,3702,3937,5788,7805,9473,10288,10859,11314,26191,54900,64332,64581,79908,89857	C3AR1,C5AR1,FCER1G,FCN1,FPR3,FYB1,HLA-DRB1,IGKC,ITK,LCP2,PTPRC,LAPTM5,THEMIS2,LILRB2,LILRB1,CD300A,PTPN22,LAX1,NFKBIZ,CLEC7A,BTNL8,KLHL6
7_Member	GO Biological Processes	GO:0002460	adaptive immune response based on somatic recombination of immune receptors built from immunoglobulin superfamily domains	-10.1682	-7.62625	23/358	713,714,717,913,1235,2207,3106,3120,3122,3123,3514,3575,5788,6504,7099,7454,10859,54209,54440,64332,64581,89857,114836	C1QB,C1QC,C2,CD1E,CCR6,FCER1G,HLA-B,HLA-DQB2,HLA-DRA,HLA-DRB1,IGKC,IL7R,PTPRC,SLAMF1,TLR4,WAS,LILRB1,TREM2,SASH3,NFKBIZ,CLEC7A,KLHL6,SLAMF6
3_Member	GO Cellular Components	GO:0062023	collagen-containing extracellular matrix	-10.1642	-7.62625	25/426	183,285,713,714,869,1299,1520,1893,2161,2219,2262,2335,3698,3965,4237,4318,5272,6280,7045,9518,10216,10631,27299,83546,83729	AGT,ANGPT2,C1QB,C1QC,CBLN1,COL9A3,CTSS,ECM1,F12,FCN1,GPC5,FN1,ITIH2,LGALS9,MFAP2,MMP9,SERPINB9,S100A9,TGFBI,GDF15,PRG4,POSTN,ADAMDEC1,RTBDN,INHBE
6_Member	GO Biological Processes	GO:0002685	regulation of leukocyte migration	-10.0589	-7.52757	18/211	199,399,719,728,1235,1436,1893,3965,5724,6352,6504,7941,11314,54209,56833,57509,63940,245937	AIF1,RHOH,C3AR1,C5AR1,CCR6,CSF1R,ECM1,LGALS9,PTAFR,CCL5,SLAMF1,PLA2G7,CD300A,TREM2,SLAMF8,MTUS1,GPSM3,DEFB124
1_Member	GO Biological Processes	GO:0002683	negative regulation of immune system process	-9.99352	-7.46875	25/434	714,942,3106,3123,3575,3965,5272,5788,6504,7099,7805,7940,8832,10225,10288,10859,11314,11326,26191,54209,54900,56833,79626,146722,284021	C1QC,CD86,HLA-B,HLA-DRB1,IL7R,LGALS9,SERPINB9,PTPRC,SLAMF1,TLR4,LAPTM5,LST1,CD84,CD96,LILRB2,LILRB1,CD300A,VSIG4,PTPN22,TREM2,LAX1,SLAMF8,TNFAIP8L2,CD300LF,MILR1
1_Member	GO Biological Processes	GO:0045785	positive regulation of cell adhesion	-9.93054	-7.42479	25/437	199,399,942,1326,2335,3120,3122,3123,3575,3689,3965,5329,5724,5788,6352,6504,6659,10288,10859,11151,26191,54361,54440,64332,64926	AIF1,RHOH,CD86,MAP3K8,FN1,HLA-DQB2,HLA-DRA,HLA-DRB1,IL7R,ITGB2,LGALS9,PLAUR,PTAFR,PTPRC,CCL5,SLAMF1,SOX4,LILRB2,LILRB1,CORO1A,PTPN22,WNT4,SASH3,NFKBIZ,RASAL3
7_Member	GO Cellular Components	GO:0098552	side of membrane	-9.72354	-7.22395	30/638	913,915,942,1235,2207,2219,3106,3120,3122,3123,3514,3561,3575,3684,3687,3689,5788,5996,6503,6504,7099,8832,10859,26191,29121,57823,64926,79908,83546,114836	CD1E,CD3D,CD86,CCR6,FCER1G,FCN1,HLA-B,HLA-DQB2,HLA-DRA,HLA-DRB1,IGKC,IL2RG,IL7R,ITGAM,ITGAX,ITGB2,PTPRC,RGS1,SLA,SLAMF1,TLR4,CD84,LILRB1,PTPN22,CLEC2D,SLAMF7,RASAL3,BTNL8,RTBDN,SLAMF6
6_Member	GO Biological Processes	GO:0071674	mononuclear cell migration	-9.61078	-7.11741	17/197	199,719,728,1235,1436,1893,3683,3695,3965,6352,6504,7941,56833,58191,80270,120425,245937	AIF1,C3AR1,C5AR1,CCR6,CSF1R,ECM1,ITGAL,ITGB7,LGALS9,CCL5,SLAMF1,PLA2G7,SLAMF8,CXCL16,HSD3B7,JAML,DEFB124
7_Member	GO Biological Processes	GO:0001910	regulation of leukocyte mediated cytotoxicity	-9.60494	-7.11741	12/82	913,3106,3122,3123,3575,3684,3965,5272,5788,6372,10859,114836	CD1E,HLA-B,HLA-DRA,HLA-DRB1,IL7R,ITGAM,LGALS9,SERPINB9,PTPRC,CXCL6,LILRB1,SLAMF6
7_Member	GO Biological Processes	GO:0031341	regulation of cell killing	-9.58246	-7.10084	13/102	913,3106,3122,3123,3575,3684,3965,5272,5788,6372,10859,64581,114836	CD1E,HLA-B,HLA-DRA,HLA-DRB1,IL7R,ITGAM,LGALS9,SERPINB9,PTPRC,CXCL6,LILRB1,CLEC7A,SLAMF6
4_Member	GO Biological Processes	GO:0002757	immune response-activating signal transduction	-9.42612	-6.95608	20/291	719,728,2207,2219,2359,2533,3123,3514,3702,3937,5788,7805,9473,11314,26191,54900,64332,64581,79908,89857	C3AR1,C5AR1,FCER1G,FCN1,FPR3,FYB1,HLA-DRB1,IGKC,ITK,LCP2,PTPRC,LAPTM5,THEMIS2,CD300A,PTPN22,LAX1,NFKBIZ,CLEC7A,BTNL8,KLHL6
4_Member	GO Biological Processes	GO:0002429	immune response-activating cell surface receptor signaling pathway	-9.42612	-6.95608	20/291	719,728,2207,2219,2359,2533,3123,3514,3702,3937,5788,7805,9473,11314,26191,54900,64332,64581,79908,89857	C3AR1,C5AR1,FCER1G,FCN1,FPR3,FYB1,HLA-DRB1,IGKC,ITK,LCP2,PTPRC,LAPTM5,THEMIS2,CD300A,PTPN22,LAX1,NFKBIZ,CLEC7A,BTNL8,KLHL6
1_Member	GO Biological Processes	GO:0046631	alpha-beta T cell activation	-9.20428	-6.76725	15/156	942,944,3122,3123,3702,3965,5788,10859,11314,26191,50856,54440,64332,64926,114836	CD86,TNFSF8,HLA-DRA,HLA-DRB1,ITK,LGALS9,PTPRC,LILRB1,CD300A,PTPN22,CLEC4A,SASH3,NFKBIZ,RASAL3,SLAMF6
1_Member	GO Biological Processes	GO:0050866	negative regulation of cell activation	-9.17976	-6.74799	17/210	942,3123,3965,5788,7805,7940,8832,10288,10859,11314,11326,26191,54209,54900,79626,146722,284021	CD86,HLA-DRB1,LGALS9,PTPRC,LAPTM5,LST1,CD84,LILRB2,LILRB1,CD300A,VSIG4,PTPN22,TREM2,LAX1,TNFAIP8L2,CD300LF,MILR1
1_Member	GO Biological Processes	GO:0002695	negative regulation of leukocyte activation	-9.02601	-6.60966	16/187	942,3123,3965,5788,7805,7940,8832,10288,10859,11314,11326,26191,54900,79626,146722,284021	CD86,HLA-DRB1,LGALS9,PTPRC,LAPTM5,LST1,CD84,LILRB2,LILRB1,CD300A,VSIG4,PTPN22,LAX1,TNFAIP8L2,CD300LF,MILR1
1_Member	GO Biological Processes	GO:1902105	regulation of leukocyte differentiation	-8.86571	-6.45934	19/281	399,714,942,3059,3106,3122,3123,3575,3965,5788,6659,7099,10288,10859,54209,54440,56833,64332,81501	RHOH,C1QC,CD86,HCLS1,HLA-B,HLA-DRA,HLA-DRB1,IL7R,LGALS9,PTPRC,SOX4,TLR4,LILRB2,LILRB1,TREM2,SASH3,SLAMF8,NFKBIZ,DCSTAMP
7_Member	GO Cellular Components	GO:0009897	external side of plasma membrane	-8.79449	-6.39303	23/421	913,915,942,1235,2207,2219,3123,3514,3561,3575,3684,3687,3689,5788,6504,7099,8832,10859,29121,57823,79908,83546,114836	CD1E,CD3D,CD86,CCR6,FCER1G,FCN1,HLA-DRB1,IGKC,IL2RG,IL7R,ITGAM,ITGAX,ITGB2,PTPRC,SLAMF1,TLR4,CD84,LILRB1,CLEC2D,SLAMF7,BTNL8,RTBDN,SLAMF6
7_Member	GO Biological Processes	GO:0002285	lymphocyte activation involved in immune response	-8.75996	-6.36336	16/195	942,1235,2207,3122,3123,3394,3683,3936,3965,4064,5788,7099,10859,11151,64332,114836	CD86,CCR6,FCER1G,HLA-DRA,HLA-DRB1,IRF8,ITGAL,LCP1,LGALS9,CD180,PTPRC,TLR4,LILRB1,CORO1A,NFKBIZ,SLAMF6
7_Member	GO Biological Processes	GO:0002706	regulation of lymphocyte mediated immunity	-8.75491	-6.3631	15/168	913,3106,3122,3123,3575,3965,5272,5788,6504,7454,10225,10859,54209,54440,114836	CD1E,HLA-B,HLA-DRA,HLA-DRB1,IL7R,LGALS9,SERPINB9,PTPRC,SLAMF1,WAS,CD96,LILRB1,TREM2,SASH3,SLAMF6
1_Member	GO Biological Processes	GO:0042129	regulation of T cell proliferation	-8.61346	-6.2311	15/172	199,942,944,3123,3965,5788,6352,6504,10288,10859,11151,11326,26191,54440,64926	AIF1,CD86,TNFSF8,HLA-DRB1,LGALS9,PTPRC,CCL5,SLAMF1,LILRB2,LILRB1,CORO1A,VSIG4,PTPN22,SASH3,RASAL3
6_Member	GO Biological Processes	GO:0002688	regulation of leukocyte chemotaxis	-8.60496	-6.22724	13/122	199,719,728,1235,1436,3965,6352,6504,7941,56833,57509,63940,245937	AIF1,C3AR1,C5AR1,CCR6,CSF1R,LGALS9,CCL5,SLAMF1,PLA2G7,SLAMF8,MTUS1,GPSM3,DEFB124
1_Member	GO Biological Processes	GO:0042098	T cell proliferation	-8.5688	-6.19568	16/201	199,942,944,3123,3965,5788,6352,6504,10288,10859,11151,11326,26191,54361,54440,64926	AIF1,CD86,TNFSF8,HLA-DRB1,LGALS9,PTPRC,CCL5,SLAMF1,LILRB2,LILRB1,CORO1A,VSIG4,PTPN22,WNT4,SASH3,RASAL3
6_Member	GO Biological Processes	GO:0071621	granulocyte chemotaxis	-8.4745	-6.11042	13/125	719,728,1436,2207,3689,5473,6280,6352,6372,6504,30817,54210,120425	C3AR1,C5AR1,CSF1R,FCER1G,ITGB2,PPBP,S100A9,CCL5,CXCL6,SLAMF1,ADGRE2,TREM1,JAML
1_Member	GO Biological Processes	GO:0070665	positive regulation of leukocyte proliferation	-8.46142	-6.1018	14/150	199,942,1026,1436,3965,5788,6352,6504,7099,10288,11151,26191,54440,64926	AIF1,CD86,CDKN1A,CSF1R,LGALS9,PTPRC,CCL5,SLAMF1,TLR4,LILRB2,CORO1A,PTPN22,SASH3,RASAL3
15_Summary	GO Biological Processes	GO:2001198	regulation of dendritic cell differentiation	-8.45691	-6.1017	4/15	3106,3965,10288,10859,5272,114836,3683,2335,55353,10225,11326,56833,11151,57823,3575,5788,6504,3123,8832,11314,54209,3394,10202,55509,81501	HLA-B,LGALS9,LILRB2,LILRB1,SERPINB9,SLAMF6,ITGAL,FN1,LAPTM4B,CD96,VSIG4,SLAMF8,CORO1A,SLAMF7,IL7R,PTPRC,SLAMF1,HLA-DRB1,CD84,CD300A,TREM2,IRF8,DHRS2,BATF3,DCSTAMP
15_Member	GO Biological Processes	GO:0002704	negative regulation of leukocyte mediated immunity	-8.45691	-6.1017	10/63	3106,3575,3965,5272,5788,6504,8832,10225,10859,11314	HLA-B,IL7R,LGALS9,SERPINB9,PTPRC,SLAMF1,CD84,CD96,LILRB1,CD300A
15_Member	GO Biological Processes	GO:0097028	dendritic cell differentiation	-8.2525	-5.90597	9/49	3106,3394,3965,10202,10288,10859,54209,55509,81501	HLA-B,IRF8,LGALS9,DHRS2,LILRB2,LILRB1,TREM2,BATF3,DCSTAMP
1_Member	GO Biological Processes	GO:1903708	positive regulation of hemopoiesis	-8.1329	-5.79489	14/159	399,942,3059,3122,3123,3575,3965,5788,6659,10288,54209,54440,64332,81501	RHOH,CD86,HCLS1,HLA-DRA,HLA-DRB1,IL7R,LGALS9,PTPRC,SOX4,LILRB2,TREM2,SASH3,NFKBIZ,DCSTAMP
1_Member	GO Biological Processes	GO:1902107	positive regulation of leukocyte differentiation	-8.1329	-5.79489	14/159	399,942,3059,3122,3123,3575,3965,5788,6659,10288,54209,54440,64332,81501	RHOH,CD86,HCLS1,HLA-DRA,HLA-DRB1,IL7R,LGALS9,PTPRC,SOX4,LILRB2,TREM2,SASH3,NFKBIZ,DCSTAMP
15_Member	GO Biological Processes	GO:0002698	negative regulation of immune effector process	-8.10577	-5.77195	12/110	3106,3575,3965,5272,5788,6504,8832,10225,10859,11314,11326,56833	HLA-B,IL7R,LGALS9,SERPINB9,PTPRC,SLAMF1,CD84,CD96,LILRB1,CD300A,VSIG4,SLAMF8
6_Member	GO Biological Processes	GO:0002687	positive regulation of leukocyte migration	-8.06464	-5.74077	13/135	199,719,728,1235,1436,3965,5724,6352,6504,7941,54209,63940,245937	AIF1,C3AR1,C5AR1,CCR6,CSF1R,LGALS9,PTAFR,CCL5,SLAMF1,PLA2G7,TREM2,GPSM3,DEFB124
7_Member	GO Biological Processes	GO:0002705	positive regulation of leukocyte mediated immunity	-8.06464	-5.74077	13/135	913,3106,3122,3123,3684,3689,5724,5788,6504,54209,54440,64581,114836	CD1E,HLA-B,HLA-DRA,HLA-DRB1,ITGAM,ITGB2,PTAFR,PTPRC,SLAMF1,TREM2,SASH3,CLEC7A,SLAMF6
2_Member	GO Biological Processes	GO:0050727	regulation of inflammatory response	-7.98843	-5.6735	21/389	183,241,313,2161,3123,4318,4814,5788,6280,6352,7099,7941,51284,54209,55872,56833,57817,63940,64332,79626,406934	AGT,ALOX5AP,AOAH,F12,HLA-DRB1,MMP9,NINJ1,PTPRC,S100A9,CCL5,TLR4,PLA2G7,TLR7,TREM2,PBK,SLAMF8,HAMP,GPSM3,NFKBIZ,TNFAIP8L2,MIR142
1_Member	GO Biological Processes	GO:0050671	positive regulation of lymphocyte proliferation	-7.98693	-5.6735	13/137	199,942,1026,3965,5788,6352,6504,7099,10288,11151,26191,54440,64926	AIF1,CD86,CDKN1A,LGALS9,PTPRC,CCL5,SLAMF1,TLR4,LILRB2,CORO1A,PTPN22,SASH3,RASAL3
1_Member	GO Biological Processes	GO:0045582	positive regulation of T cell differentiation	-7.95232	-5.6508	11/91	399,942,3122,3123,3575,3965,5788,6659,10288,54440,64332	RHOH,CD86,HLA-DRA,HLA-DRB1,IL7R,LGALS9,PTPRC,SOX4,LILRB2,SASH3,NFKBIZ
1_Member	GO Biological Processes	GO:0032946	positive regulation of mononuclear cell proliferation	-7.94857	-5.6508	13/138	199,942,1026,3965,5788,6352,6504,7099,10288,11151,26191,54440,64926	AIF1,CD86,CDKN1A,LGALS9,PTPRC,CCL5,SLAMF1,TLR4,LILRB2,CORO1A,PTPN22,SASH3,RASAL3
6_Member	GO Biological Processes	GO:0071675	regulation of mononuclear cell migration	-7.88492	-5.59853	12/115	199,719,728,1235,1436,1893,3965,6352,6504,7941,56833,245937	AIF1,C3AR1,C5AR1,CCR6,CSF1R,ECM1,LGALS9,CCL5,SLAMF1,PLA2G7,SLAMF8,DEFB124
5_Summary	GO Biological Processes	GO:0009611	response to wounding	-7.86497	-5.586	25/552	133,140,199,706,953,1026,1607,2125,2161,2207,2335,2735,3936,5329,7099,7454,10631,11009,26509,51330,54209,54361,64581,120425,135228	ADM,ADORA3,AIF1,TSPO,ENTPD1,CDKN1A,DGKB,EVPL,F12,FCER1G,FN1,GLI1,LCP1,PLAUR,TLR4,WAS,POSTN,IL24,MYOF,TNFRSF12A,TREM2,WNT4,CLEC7A,JAML,CD109
5_Member	GO Biological Processes	GO:0009611	response to wounding	-7.86497	-5.586	25/552	133,140,199,706,953,1026,1607,2125,2161,2207,2335,2735,3936,5329,7099,7454,10631,11009,26509,51330,54209,54361,64581,120425,135228	ADM,ADORA3,AIF1,TSPO,ENTPD1,CDKN1A,DGKB,EVPL,F12,FCER1G,FN1,GLI1,LCP1,PLAUR,TLR4,WAS,POSTN,IL24,MYOF,TNFRSF12A,TREM2,WNT4,CLEC7A,JAML,CD109
6_Member	GO Biological Processes	GO:0002690	positive regulation of leukocyte chemotaxis	-7.80202	-5.53036	11/94	199,719,728,1235,1436,3965,6352,6504,7941,63940,245937	AIF1,C3AR1,C5AR1,CCR6,CSF1R,LGALS9,CCL5,SLAMF1,PLA2G7,GPSM3,DEFB124
6_Member	GO Biological Processes	GO:0030335	positive regulation of cell migration	-7.78816	-5.5201	25/557	183,199,719,728,1235,1436,2335,3687,3965,4316,4318,5724,5788,6352,6504,7099,7941,10631,11151,27161,54209,58191,63940,64581,245937	AGT,AIF1,C3AR1,C5AR1,CCR6,CSF1R,FN1,ITGAX,LGALS9,MMP7,MMP9,PTAFR,PTPRC,CCL5,SLAMF1,TLR4,PLA2G7,POSTN,CORO1A,AGO2,TREM2,CXCL16,GPSM3,CLEC7A,DEFB124
6_Member	GO Biological Processes	GO:0010758	regulation of macrophage chemotaxis	-7.65256	-5.39162	7/27	719,728,1436,6352,6504,56833,57509	C3AR1,C5AR1,CSF1R,CCL5,SLAMF1,SLAMF8,MTUS1
6_Member	GO Biological Processes	GO:1905521	regulation of macrophage migration	-7.6154	-5.35797	8/41	719,728,1436,6352,6504,54209,56833,57509	C3AR1,C5AR1,CSF1R,CCL5,SLAMF1,TREM2,SLAMF8,MTUS1
6_Member	GO Biological Processes	GO:1990266	neutrophil migration	-7.55384	-5.30336	12/123	399,719,728,2207,3689,5473,6280,6352,6372,54210,56833,120425	RHOH,C3AR1,C5AR1,FCER1G,ITGB2,PPBP,S100A9,CCL5,CXCL6,TREM1,SLAMF8,JAML
1_Member	GO Biological Processes	GO:0042102	positive regulation of T cell proliferation	-7.47192	-5.22488	11/101	199,942,3965,5788,6352,6504,10288,11151,26191,54440,64926	AIF1,CD86,LGALS9,PTPRC,CCL5,SLAMF1,LILRB2,CORO1A,PTPN22,SASH3,RASAL3
6_Member	GO Biological Processes	GO:2000147	positive regulation of cell motility	-7.40314	-5.16623	25/583	183,199,719,728,1235,1436,2335,3687,3965,4316,4318,5724,5788,6352,6504,7099,7941,10631,11151,27161,54209,58191,63940,64581,245937	AGT,AIF1,C3AR1,C5AR1,CCR6,CSF1R,FN1,ITGAX,LGALS9,MMP7,MMP9,PTAFR,PTPRC,CCL5,SLAMF1,TLR4,PLA2G7,POSTN,CORO1A,AGO2,TREM2,CXCL16,GPSM3,CLEC7A,DEFB124
2_Member	GO Biological Processes	GO:0031349	positive regulation of defense response	-7.35246	-5.11889	17/278	183,241,2219,4814,6280,6352,7099,7941,51284,54209,63940,64332,64581,85363,114836,115362,406934	AGT,ALOX5AP,FCN1,NINJ1,S100A9,CCL5,TLR4,PLA2G7,TLR7,TREM2,GPSM3,NFKBIZ,CLEC7A,TRIM5,SLAMF6,GBP5,MIR142
1_Member	GO Biological Processes	GO:0046634	regulation of alpha-beta T cell activation	-7.33849	-5.11149	11/104	942,3122,3123,3965,5788,10859,11314,26191,54440,64332,64926	CD86,HLA-DRA,HLA-DRB1,LGALS9,PTPRC,LILRB1,CD300A,PTPN22,SASH3,NFKBIZ,RASAL3
1_Member	GO Biological Processes	GO:0045621	positive regulation of lymphocyte differentiation	-7.33849	-5.11149	11/104	399,942,3122,3123,3575,3965,5788,6659,10288,54440,64332	RHOH,CD86,HLA-DRA,HLA-DRB1,IL7R,LGALS9,PTPRC,SOX4,LILRB2,SASH3,NFKBIZ
6_Member	GO Biological Processes	GO:0051272	positive regulation of cellular component movement	-7.23317	-5.00942	25/595	183,199,719,728,1235,1436,2335,3687,3965,4316,4318,5724,5788,6352,6504,7099,7941,10631,11151,27161,54209,58191,63940,64581,245937	AGT,AIF1,C3AR1,C5AR1,CCR6,CSF1R,FN1,ITGAX,LGALS9,MMP7,MMP9,PTAFR,PTPRC,CCL5,SLAMF1,TLR4,PLA2G7,POSTN,CORO1A,AGO2,TREM2,CXCL16,GPSM3,CLEC7A,DEFB124
6_Member	GO Biological Processes	GO:0040017	positive regulation of locomotion	-7.20529	-4.98798	25/597	183,199,719,728,1235,1436,2335,3687,3965,4316,4318,5724,5788,6352,6504,7099,7941,10631,11151,27161,54209,58191,63940,64581,245937	AGT,AIF1,C3AR1,C5AR1,CCR6,CSF1R,FN1,ITGAX,LGALS9,MMP7,MMP9,PTAFR,PTPRC,CCL5,SLAMF1,TLR4,PLA2G7,POSTN,CORO1A,AGO2,TREM2,CXCL16,GPSM3,CLEC7A,DEFB124
7_Member	GO Biological Processes	GO:0002709	regulation of T cell mediated immunity	-7.16814	-4.95402	10/85	913,3106,3122,3123,3575,5788,6504,7454,10859,54440	CD1E,HLA-B,HLA-DRA,HLA-DRB1,IL7R,PTPRC,SLAMF1,WAS,LILRB1,SASH3
6_Member	GO Biological Processes	GO:0050920	regulation of chemotaxis	-7.09416	-4.88944	15/223	199,285,719,728,1235,1436,3965,6352,6504,7941,54209,56833,57509,63940,245937	AIF1,ANGPT2,C3AR1,C5AR1,CCR6,CSF1R,LGALS9,CCL5,SLAMF1,PLA2G7,TREM2,SLAMF8,MTUS1,GPSM3,DEFB124
15_Member	GO Biological Processes	GO:0050777	negative regulation of immune response	-7.03766	-4.8391	14/194	3106,3123,3575,3965,5272,5788,6504,8832,10225,10859,11314,11326,54209,56833	HLA-B,HLA-DRB1,IL7R,LGALS9,SERPINB9,PTPRC,SLAMF1,CD84,CD96,LILRB1,CD300A,VSIG4,TREM2,SLAMF8
1_Member	GO Biological Processes	GO:0046635	positive regulation of alpha-beta T cell activation	-7.0155	-4.82602	9/67	942,3122,3123,3965,5788,26191,54440,64332,64926	CD86,HLA-DRA,HLA-DRB1,LGALS9,PTPRC,PTPN22,SASH3,NFKBIZ,RASAL3
1_Member	GO Biological Processes	GO:1903706	regulation of hemopoiesis	-6.94317	-4.75667	19/370	399,714,942,3059,3106,3122,3123,3575,3965,5788,6659,7099,10288,10859,54209,54440,56833,64332,81501	RHOH,C1QC,CD86,HCLS1,HLA-B,HLA-DRA,HLA-DRB1,IL7R,LGALS9,PTPRC,SOX4,TLR4,LILRB2,LILRB1,TREM2,SASH3,SLAMF8,NFKBIZ,DCSTAMP
7_Member	GO Biological Processes	GO:0002822	regulation of adaptive immune response based on somatic recombination of immune receptors built from immunoglobulin superfamily domains	-6.9298	-4.74627	13/168	913,3106,3122,3123,3575,5788,6504,7454,10859,54209,54440,64332,64581	CD1E,HLA-B,HLA-DRA,HLA-DRB1,IL7R,PTPRC,SLAMF1,WAS,LILRB1,TREM2,SASH3,NFKBIZ,CLEC7A
6_Member	GO Biological Processes	GO:0050921	positive regulation of chemotaxis	-6.89311	-4.71252	12/141	199,719,728,1235,1436,3965,6352,6504,7941,54209,63940,245937	AIF1,C3AR1,C5AR1,CCR6,CSF1R,LGALS9,CCL5,SLAMF1,PLA2G7,TREM2,GPSM3,DEFB124
1_Member	GO Biological Processes	GO:0007162	negative regulation of cell adhesion	-6.81453	-4.63977	17/303	285,942,1545,3123,3965,5788,7045,7805,10288,10631,10859,11314,11326,26191,27299,54900,79626	ANGPT2,CD86,CYP1B1,HLA-DRB1,LGALS9,PTPRC,TGFBI,LAPTM5,LILRB2,POSTN,LILRB1,CD300A,VSIG4,PTPN22,ADAMDEC1,LAX1,TNFAIP8L2
8_Summary	GO Molecular Functions	GO:0030246	carbohydrate binding	-6.74694	-4.58642	16/271	229,1117,2219,3122,3123,3965,4973,10216,10462,23601,29121,50489,50856,64581,124220,165530	ALDOB,CHI3L2,FCN1,HLA-DRA,HLA-DRB1,LGALS9,OLR1,PRG4,CLEC10A,CLEC5A,CLEC2D,CD207,CLEC4A,CLEC7A,ZG16B,CLEC4F
8_Member	GO Molecular Functions	GO:0030246	carbohydrate binding	-6.74694	-4.58642	16/271	229,1117,2219,3122,3123,3965,4973,10216,10462,23601,29121,50489,50856,64581,124220,165530	ALDOB,CHI3L2,FCN1,HLA-DRA,HLA-DRB1,LGALS9,OLR1,PRG4,CLEC10A,CLEC5A,CLEC2D,CD207,CLEC4A,CLEC7A,ZG16B,CLEC4F
15_Member	GO Biological Processes	GO:0002707	negative regulation of lymphocyte mediated immunity	-6.70171	-4.54399	8/53	3106,3575,3965,5272,5788,6504,10225,10859	HLA-B,IL7R,LGALS9,SERPINB9,PTPRC,SLAMF1,CD96,LILRB1
9_Summary	GO Biological Processes	GO:0006968	cellular defense response	-6.63655	-4.4816	8/54	728,1235,3702,4046,9214,10288,23601,23643	C5AR1,CCR6,ITK,LSP1,FCMR,LILRB2,CLEC5A,LY96
9_Member	GO Biological Processes	GO:0006968	cellular defense response	-6.63655	-4.4816	8/54	728,1235,3702,4046,9214,10288,23601,23643	C5AR1,CCR6,ITK,LSP1,FCMR,LILRB2,CLEC5A,LY96
1_Member	GO Biological Processes	GO:0050868	negative regulation of T cell activation	-6.622	-4.46981	11/122	942,3123,3965,7805,10288,10859,11314,11326,26191,54900,79626	CD86,HLA-DRB1,LGALS9,LAPTM5,LILRB2,LILRB1,CD300A,VSIG4,PTPN22,LAX1,TNFAIP8L2
4_Member	GO Biological Processes	GO:0050852	T cell receptor signaling pathway	-6.58588	-4.43692	11/123	2533,3123,3702,3937,5788,7805,9473,11314,26191,64332,79908	FYB1,HLA-DRB1,ITK,LCP2,PTPRC,LAPTM5,THEMIS2,CD300A,PTPN22,NFKBIZ,BTNL8
6_Member	GO Biological Processes	GO:1905517	macrophage migration	-6.57275	-4.42873	8/55	719,728,1436,6352,6504,54209,56833,57509	C3AR1,C5AR1,CSF1R,CCL5,SLAMF1,TREM2,SLAMF8,MTUS1
10_Summary	GO Biological Processes	GO:0002224	toll-like receptor signaling pathway	-6.55011	-4.41516	11/124	1520,3965,4814,7096,7099,11314,23643,26191,51284,54209,146722,2219	CTSS,LGALS9,NINJ1,TLR1,TLR4,CD300A,LY96,PTPN22,TLR7,TREM2,CD300LF,FCN1
10_Member	GO Biological Processes	GO:0002224	toll-like receptor signaling pathway	-6.55011	-4.41516	11/124	1520,3965,4814,7096,7099,11314,23643,26191,51284,54209,146722	CTSS,LGALS9,NINJ1,TLR1,TLR4,CD300A,LY96,PTPN22,TLR7,TREM2,CD300LF
6_Member	GO Biological Processes	GO:0048246	macrophage chemotaxis	-6.54853	-4.41516	7/38	719,728,1436,6352,6504,56833,57509	C3AR1,C5AR1,CSF1R,CCL5,SLAMF1,SLAMF8,MTUS1
15_Member	GO Biological Processes	GO:0001911	negative regulation of leukocyte mediated cytotoxicity	-6.52768	-4.39694	6/24	3106,3575,3965,5272,5788,10859	HLA-B,IL7R,LGALS9,SERPINB9,PTPRC,LILRB1
7_Member	GO Biological Processes	GO:0002819	regulation of adaptive immune response	-6.49866	-4.37053	13/183	913,3106,3122,3123,3575,5788,6504,7454,10859,54209,54440,64332,64581	CD1E,HLA-B,HLA-DRA,HLA-DRB1,IL7R,PTPRC,SLAMF1,WAS,LILRB1,TREM2,SASH3,NFKBIZ,CLEC7A
7_Member	GO Biological Processes	GO:0001914	regulation of T cell mediated cytotoxicity	-6.46703	-4.34149	7/39	913,3106,3122,3123,3575,5788,10859	CD1E,HLA-B,HLA-DRA,HLA-DRB1,IL7R,PTPRC,LILRB1
1_Member	GO Biological Processes	GO:0051250	negative regulation of lymphocyte activation	-6.3845	-4.26664	12/157	942,3123,3965,7805,7940,10288,10859,11314,11326,26191,54900,79626	CD86,HLA-DRB1,LGALS9,LAPTM5,LST1,LILRB2,LILRB1,CD300A,VSIG4,PTPN22,LAX1,TNFAIP8L2
6_Member	GO Biological Processes	GO:0030593	neutrophil chemotaxis	-6.37261	-4.25981	10/103	719,728,2207,3689,5473,6280,6352,6372,54210,120425	C3AR1,C5AR1,FCER1G,ITGB2,PPBP,S100A9,CCL5,CXCL6,TREM1,JAML
6_Member	GO Biological Processes	GO:1905523	positive regulation of macrophage migration	-6.30323	-4.19542	6/26	719,728,1436,6352,6504,54209	C3AR1,C5AR1,CSF1R,CCL5,SLAMF1,TREM2
7_Member	GO Biological Processes	GO:0002824	positive regulation of adaptive immune response based on somatic recombination of immune receptors built from immunoglobulin superfamily domains	-6.21776	-4.12459	10/107	913,3106,3122,3123,5788,6504,54209,54440,64332,64581	CD1E,HLA-B,HLA-DRA,HLA-DRB1,PTPRC,SLAMF1,TREM2,SASH3,NFKBIZ,CLEC7A
7_Member	GO Biological Processes	GO:0031343	positive regulation of cell killing	-6.10595	-4.02228	8/63	913,3106,3122,3123,3684,5788,64581,114836	CD1E,HLA-B,HLA-DRA,HLA-DRB1,ITGAM,PTPRC,CLEC7A,SLAMF6
15_Member	GO Biological Processes	GO:0031342	negative regulation of cell killing	-6.09803	-4.0167	6/28	3106,3575,3965,5272,5788,10859	HLA-B,IL7R,LGALS9,SERPINB9,PTPRC,LILRB1
7_Member	GO Biological Processes	GO:0002456	T cell mediated immunity	-6.06953	-3.99472	10/111	913,3106,3122,3123,3575,5788,6504,7454,10859,54440	CD1E,HLA-B,HLA-DRA,HLA-DRB1,IL7R,PTPRC,SLAMF1,WAS,LILRB1,SASH3
5_Member	GO Biological Processes	GO:0042060	wound healing	-6.04372	-3.97162	19/424	953,1026,1607,2125,2161,2207,2335,3936,5329,7099,7454,10631,11009,26509,51330,54361,64581,120425,135228	ENTPD1,CDKN1A,DGKB,EVPL,F12,FCER1G,FN1,LCP1,PLAUR,TLR4,WAS,POSTN,IL24,MYOF,TNFRSF12A,WNT4,CLEC7A,JAML,CD109
7_Member	GO Biological Processes	GO:0002821	positive regulation of adaptive immune response	-6.03345	-3.96364	10/112	913,3106,3122,3123,5788,6504,54209,54440,64332,64581	CD1E,HLA-B,HLA-DRA,HLA-DRB1,PTPRC,SLAMF1,TREM2,SASH3,NFKBIZ,CLEC7A
1_Member	GO Biological Processes	GO:1903038	negative regulation of leukocyte cell-cell adhesion	-5.98941	-3.92186	11/141	942,3123,3965,7805,10288,10859,11314,11326,26191,54900,79626	CD86,HLA-DRB1,LGALS9,LAPTM5,LILRB2,LILRB1,CD300A,VSIG4,PTPN22,LAX1,TNFAIP8L2
7_Member	GO Biological Processes	GO:0002286	T cell activation involved in immune response	-5.96242	-3.89712	10/114	942,2207,3122,3123,3683,3936,3965,10859,64332,114836	CD86,FCER1G,HLA-DRA,HLA-DRB1,ITGAL,LCP1,LGALS9,LILRB1,NFKBIZ,SLAMF6
2_Member	GO Biological Processes	GO:0050729	positive regulation of inflammatory response	-5.95895	-3.8959	11/142	183,241,4814,6280,7099,7941,51284,54209,63940,64332,406934	AGT,ALOX5AP,NINJ1,S100A9,TLR4,PLA2G7,TLR7,TREM2,GPSM3,NFKBIZ,MIR142
4_Member	GO Biological Processes	GO:0050851	antigen receptor-mediated signaling pathway	-5.91545	-3.85906	14/240	2533,3123,3514,3702,3937,5788,7805,9473,11314,26191,54900,64332,79908,89857	FYB1,HLA-DRB1,IGKC,ITK,LCP2,PTPRC,LAPTM5,THEMIS2,CD300A,PTPN22,LAX1,NFKBIZ,BTNL8,KLHL6
1_Member	GO Biological Processes	GO:0045619	regulation of lymphocyte differentiation	-5.90792	-3.85373	12/174	399,942,3122,3123,3575,3965,5788,6659,10288,54440,56833,64332	RHOH,CD86,HLA-DRA,HLA-DRB1,IL7R,LGALS9,PTPRC,SOX4,LILRB2,SASH3,SLAMF8,NFKBIZ
10_Member	GO Biological Processes	GO:0002221	pattern recognition receptor signaling pathway	-5.85556	-3.80357	12/176	1520,2219,3965,4814,7096,7099,11314,23643,26191,51284,54209,146722	CTSS,FCN1,LGALS9,NINJ1,TLR1,TLR4,CD300A,LY96,PTPN22,TLR7,TREM2,CD300LF
1_Member	GO Biological Processes	GO:0045580	regulation of T cell differentiation	-5.83964	-3.79199	11/146	399,942,3122,3123,3575,3965,5788,6659,10288,54440,64332	RHOH,CD86,HLA-DRA,HLA-DRB1,IL7R,LGALS9,PTPRC,SOX4,LILRB2,SASH3,NFKBIZ
1_Member	GO Biological Processes	GO:0043372	positive regulation of CD4-positive, alpha-beta T cell differentiation	-5.7342	-3.69298	6/32	942,3122,3123,3965,54440,64332	CD86,HLA-DRA,HLA-DRB1,LGALS9,SASH3,NFKBIZ
15_Member	GO Biological Processes	GO:0002228	natural killer cell mediated immunity	-5.6561	-3.61701	8/72	3106,3965,5272,10225,10859,11151,57823,114836	HLA-B,LGALS9,SERPINB9,CD96,LILRB1,CORO1A,SLAMF7,SLAMF6
7_Member	GO Biological Processes	GO:0001913	T cell mediated cytotoxicity	-5.64332	-3.61088	7/51	913,3106,3122,3123,3575,5788,10859	CD1E,HLA-B,HLA-DRA,HLA-DRB1,IL7R,PTPRC,LILRB1
6_Member	GO Biological Processes	GO:0010759	positive regulation of macrophage chemotaxis	-5.63951	-3.61088	5/19	719,728,1436,6352,6504	C3AR1,C5AR1,CSF1R,CCL5,SLAMF1
15_Member	GO Biological Processes	GO:0002716	negative regulation of natural killer cell mediated immunity	-5.63951	-3.61088	5/19	3106,3965,5272,10225,10859	HLA-B,LGALS9,SERPINB9,CD96,LILRB1
11_Summary	GO Molecular Functions	GO:0001530	lipopolysaccharide binding	-5.5714	-3.54688	6/34	4814,5724,6036,7099,23643,54209,7096,3684,3689,10288,10859,2207	NINJ1,PTAFR,RNASE2,TLR4,LY96,TREM2,TLR1,ITGAM,ITGB2,LILRB2,LILRB1,FCER1G
11_Member	GO Molecular Functions	GO:0001530	lipopolysaccharide binding	-5.5714	-3.54688	6/34	4814,5724,6036,7099,23643,54209	NINJ1,PTAFR,RNASE2,TLR4,LY96,TREM2
7_Member	GO Biological Processes	GO:0002711	positive regulation of T cell mediated immunity	-5.36363	-3.35323	7/56	913,3106,3122,3123,5788,6504,54440	CD1E,HLA-B,HLA-DRA,HLA-DRB1,PTPRC,SLAMF1,SASH3
7_Member	GO Biological Processes	GO:0001912	positive regulation of leukocyte mediated cytotoxicity	-5.36363	-3.35323	7/56	913,3106,3122,3123,3684,5788,114836	CD1E,HLA-B,HLA-DRA,HLA-DRB1,ITGAM,PTPRC,SLAMF6
12_Summary	GO Biological Processes	GO:0045730	respiratory burst	-5.3467	-3.33827	6/37	1043,1536,3512,54209,56833,64581	CD52,CYBB,JCHAIN,TREM2,SLAMF8,CLEC7A
12_Member	GO Biological Processes	GO:0045730	respiratory burst	-5.3467	-3.33827	6/37	1043,1536,3512,54209,56833,64581	CD52,CYBB,JCHAIN,TREM2,SLAMF8,CLEC7A
1_Member	GO Biological Processes	GO:2000516	positive regulation of CD4-positive, alpha-beta T cell activation	-5.20817	-3.21143	6/39	942,3122,3123,3965,54440,64332	CD86,HLA-DRA,HLA-DRB1,LGALS9,SASH3,NFKBIZ
1_Member	GO Biological Processes	GO:0050672	negative regulation of lymphocyte proliferation	-5.18723	-3.19833	8/83	942,3123,3965,7940,10288,10859,11314,11326	CD86,HLA-DRB1,LGALS9,LST1,LILRB2,LILRB1,CD300A,VSIG4
11_Member	GO Biological Processes	GO:0032497	detection of lipopolysaccharide	-5.18557	-3.19833	3/4	7099,23643,54209	TLR4,LY96,TREM2
1_Member	GO Biological Processes	GO:0032945	negative regulation of mononuclear cell proliferation	-5.14822	-3.16659	8/84	942,3123,3965,7940,10288,10859,11314,11326	CD86,HLA-DRB1,LGALS9,LST1,LILRB2,LILRB1,CD300A,VSIG4
1_Member	GO Biological Processes	GO:0046632	alpha-beta T cell differentiation	-5.10931	-3.13138	9/112	942,944,3122,3123,3702,3965,54440,64332,114836	CD86,TNFSF8,HLA-DRA,HLA-DRB1,ITK,LGALS9,SASH3,NFKBIZ,SLAMF6
7_Member	GO Molecular Functions	GO:0003823	antigen binding	-5.10154	-3.12544	11/174	913,2219,3106,3122,3123,3512,3514,3575,6504,6890,28823	CD1E,FCN1,HLA-B,HLA-DRA,HLA-DRB1,JCHAIN,IGKC,IL7R,SLAMF1,TAP1,IGLV1-44
7_Member	GO Biological Processes	GO:0002708	positive regulation of lymphocyte mediated immunity	-5.07776	-3.10349	9/113	913,3106,3122,3123,5788,6504,54209,54440,114836	CD1E,HLA-B,HLA-DRA,HLA-DRB1,PTPRC,SLAMF1,TREM2,SASH3,SLAMF6
11_Member	GO Biological Processes	GO:0032490	detection of molecule of bacterial origin	-5.05217	-3.08871	4/12	7096,7099,23643,54209	TLR1,TLR4,LY96,TREM2
13_Summary	GO Biological Processes	GO:0009991	response to extracellular stimulus	-4.94856	-2.98865	19/505	26,133,199,706,717,1026,1536,3745,4316,4982,5009,5166,5788,6581,8942,9518,10631,54361,57817,183,7099,51284	AOC1,ADM,AIF1,TSPO,C2,CDKN1A,CYBB,KCNB1,MMP7,TNFRSF11B,OTC,PDK4,PTPRC,SLC22A3,KYNU,GDF15,POSTN,WNT4,HAMP,AGT,TLR4,TLR7
13_Member	GO Biological Processes	GO:0009991	response to extracellular stimulus	-4.94856	-2.98865	19/505	26,133,199,706,717,1026,1536,3745,4316,4982,5009,5166,5788,6581,8942,9518,10631,54361,57817	AOC1,ADM,AIF1,TSPO,C2,CDKN1A,CYBB,KCNB1,MMP7,TNFRSF11B,OTC,PDK4,PTPRC,SLC22A3,KYNU,GDF15,POSTN,WNT4,HAMP
14_Summary	GO Biological Processes	GO:0071677	positive regulation of mononuclear cell migration	-4.92584	-2.97208	7/65	199,1235,3965,6352,6504,7941,245937,1893,3683,3695,58191,56833,80270	AIF1,CCR6,LGALS9,CCL5,SLAMF1,PLA2G7,DEFB124,ECM1,ITGAL,ITGB7,CXCL16,SLAMF8,HSD3B7
14_Member	GO Biological Processes	GO:0071677	positive regulation of mononuclear cell migration	-4.92584	-2.97208	7/65	199,1235,3965,6352,6504,7941,245937	AIF1,CCR6,LGALS9,CCL5,SLAMF1,PLA2G7,DEFB124
1_Member	GO Biological Processes	GO:0070664	negative regulation of leukocyte proliferation	-4.92499	-2.97208	8/90	942,3123,3965,7940,10288,10859,11314,11326	CD86,HLA-DRB1,LGALS9,LST1,LILRB2,LILRB1,CD300A,VSIG4
14_Member	GO Biological Processes	GO:0072678	T cell migration	-4.88155	-2.94567	7/66	199,1235,1893,3683,3695,6352,58191	AIF1,CCR6,ECM1,ITGAL,ITGB7,CCL5,CXCL16
10_Member	GO Biological Processes	GO:0034142	toll-like receptor 4 signaling pathway	-4.8368	-2.9026	6/45	3965,4814,7099,23643,26191,54209	LGALS9,NINJ1,TLR4,LY96,PTPN22,TREM2
11_Member	GO Molecular Functions	GO:0001875	lipopolysaccharide immune receptor activity	-4.79147	-2.86713	3/5	5724,7099,23643	PTAFR,TLR4,LY96
15_Member	GO Biological Processes	GO:0042267	natural killer cell mediated cytotoxicity	-4.75318	-2.83208	7/69	3106,3965,5272,10859,11151,57823,114836	HLA-B,LGALS9,SERPINB9,LILRB1,CORO1A,SLAMF7,SLAMF6
7_Member	GO Biological Processes	GO:0001916	positive regulation of T cell mediated cytotoxicity	-4.67262	-2.75961	5/29	913,3106,3122,3123,5788	CD1E,HLA-B,HLA-DRA,HLA-DRB1,PTPRC
14_Member	GO Biological Processes	GO:0090025	regulation of monocyte chemotaxis	-4.67262	-2.75961	5/29	199,6352,7941,56833,245937	AIF1,CCL5,PLA2G7,SLAMF8,DEFB124
15_Member	GO Biological Processes	GO:0002715	regulation of natural killer cell mediated immunity	-4.67177	-2.75961	6/48	3106,3965,5272,10225,10859,114836	HLA-B,LGALS9,SERPINB9,CD96,LILRB1,SLAMF6
15_Member	GO Biological Processes	GO:0045824	negative regulation of innate immune response	-4.67113	-2.75961	7/71	3106,3965,5272,10225,10859,11326,56833	HLA-B,LGALS9,SERPINB9,CD96,LILRB1,VSIG4,SLAMF8
15_Member	GO Biological Processes	GO:2001198	regulation of dendritic cell differentiation	-4.62386	-2.71877	4/15	3106,3965,10288,10859	HLA-B,LGALS9,LILRB2,LILRB1
1_Member	GO Biological Processes	GO:0022408	negative regulation of cell-cell adhesion	-4.61684	-2.71748	11/196	942,3123,3965,7805,10288,10859,11314,11326,26191,54900,79626	CD86,HLA-DRB1,LGALS9,LAPTM5,LILRB2,LILRB1,CD300A,VSIG4,PTPN22,LAX1,TNFAIP8L2
16_Summary	GO Molecular Functions	GO:0048018	receptor ligand activity	-4.61654	-2.71748	18/487	133,183,944,2922,3714,4902,4982,5473,6352,6372,6398,9518,11009,54361,57817,58191,83729,145957,27121	ADM,AGT,TNFSF8,GRP,JAG2,NRTN,TNFRSF11B,PPBP,CCL5,CXCL6,SECTM1,GDF15,IL24,WNT4,HAMP,CXCL16,INHBE,NRG4,DKK4
16_Member	GO Molecular Functions	GO:0048018	receptor ligand activity	-4.61654	-2.71748	18/487	133,183,944,2922,3714,4902,4982,5473,6352,6372,6398,9518,11009,54361,57817,58191,83729,145957	ADM,AGT,TNFSF8,GRP,JAG2,NRTN,TNFRSF11B,PPBP,CCL5,CXCL6,SECTM1,GDF15,IL24,WNT4,HAMP,CXCL16,INHBE,NRG4
17_Summary	GO Biological Processes	GO:0031099	regeneration	-4.57616	-2.68016	11/198	133,285,706,728,1026,2735,3936,4814,4815,10631,57817	ADM,ANGPT2,TSPO,C5AR1,CDKN1A,GLI1,LCP1,NINJ1,NINJ2,POSTN,HAMP
17_Member	GO Biological Processes	GO:0031099	regeneration	-4.57616	-2.68016	11/198	133,285,706,728,1026,2735,3936,4814,4815,10631,57817	ADM,ANGPT2,TSPO,C5AR1,CDKN1A,GLI1,LCP1,NINJ1,NINJ2,POSTN,HAMP
1_Member	GO Biological Processes	GO:0046638	positive regulation of alpha-beta T cell differentiation	-4.56816	-2.67368	6/50	942,3122,3123,3965,54440,64332	CD86,HLA-DRA,HLA-DRB1,LGALS9,SASH3,NFKBIZ
16_Member	GO Molecular Functions	GO:0030546	signaling receptor activator activity	-4.52399	-2.63404	18/495	133,183,944,2922,3714,4902,4982,5473,6352,6372,6398,9518,11009,54361,57817,58191,83729,145957	ADM,AGT,TNFSF8,GRP,JAG2,NRTN,TNFRSF11B,PPBP,CCL5,CXCL6,SECTM1,GDF15,IL24,WNT4,HAMP,CXCL16,INHBE,NRG4
1_Member	GO Biological Processes	GO:0043370	regulation of CD4-positive, alpha-beta T cell differentiation	-4.51812	-2.63117	6/51	942,3122,3123,3965,54440,64332	CD86,HLA-DRA,HLA-DRB1,LGALS9,SASH3,NFKBIZ
16_Member	GO Molecular Functions	GO:0030545	signaling receptor regulator activity	-4.51574	-2.63081	19/543	133,183,944,2922,3714,4902,4982,5473,6352,6372,6398,9518,11009,27121,54361,57817,58191,83729,145957	ADM,AGT,TNFSF8,GRP,JAG2,NRTN,TNFRSF11B,PPBP,CCL5,CXCL6,SECTM1,GDF15,IL24,DKK4,WNT4,HAMP,CXCL16,INHBE,NRG4
1_Member	GO Biological Processes	GO:0002292	T cell differentiation involved in immune response	-4.51479	-2.63081	7/75	942,2207,3122,3123,3965,64332,114836	CD86,FCER1G,HLA-DRA,HLA-DRB1,LGALS9,NFKBIZ,SLAMF6
18_Summary	GO Biological Processes	GO:1900454	positive regulation of long-term synaptic depression	-4.49427	-2.61472	3/6	869,3745,10288	CBLN1,KCNB1,LILRB2
18_Member	GO Biological Processes	GO:1900454	positive regulation of long-term synaptic depression	-4.49427	-2.61472	3/6	869,3745,10288	CBLN1,KCNB1,LILRB2
17_Member	GO Biological Processes	GO:0031100	animal organ regeneration	-4.47722	-2.60058	7/76	133,285,728,1026,2735,3936,57817	ADM,ANGPT2,C5AR1,CDKN1A,GLI1,LCP1,HAMP
1_Member	GO Biological Processes	GO:0032673	regulation of interleukin-4 production	-4.38878	-2.52365	5/33	942,2207,3123,3965,54440	CD86,FCER1G,HLA-DRB1,LGALS9,SASH3
1_Member	GO Biological Processes	GO:0032633	interleukin-4 production	-4.38878	-2.52365	5/33	942,2207,3123,3965,54440	CD86,FCER1G,HLA-DRB1,LGALS9,SASH3
19_Summary	GO Biological Processes	GO:0071353	cellular response to interleukin-4	-4.38878	-2.52365	5/33	3561,11009,11151,81501,146722	IL2RG,IL24,CORO1A,DCSTAMP,CD300LF
19_Member	GO Biological Processes	GO:0071353	cellular response to interleukin-4	-4.38878	-2.52365	5/33	3561,11009,11151,81501,146722	IL2RG,IL24,CORO1A,DCSTAMP,CD300LF
15_Member	GO Biological Processes	GO:0045953	negative regulation of natural killer cell mediated cytotoxicity	-4.28548	-2.42879	4/18	3106,3965,5272,10859	HLA-B,LGALS9,SERPINB9,LILRB1
13_Member	GO Biological Processes	GO:0031667	response to nutrient levels	-4.23069	-2.37821	17/474	26,133,706,717,1026,1536,3745,4316,4982,5009,5166,6581,8942,9518,10631,54361,57817	AOC1,ADM,TSPO,C2,CDKN1A,CYBB,KCNB1,MMP7,TNFRSF11B,OTC,PDK4,SLC22A3,KYNU,GDF15,POSTN,WNT4,HAMP
1_Member	GO Biological Processes	GO:0043367	CD4-positive, alpha-beta T cell differentiation	-4.22937	-2.37821	7/83	942,3122,3123,3965,54440,64332,114836	CD86,HLA-DRA,HLA-DRB1,LGALS9,SASH3,NFKBIZ,SLAMF6
19_Member	GO Biological Processes	GO:0070670	response to interleukin-4	-4.20045	-2.35746	5/36	3561,11009,11151,81501,146722	IL2RG,IL24,CORO1A,DCSTAMP,CD300LF
1_Member	GO Biological Processes	GO:0008285	negative regulation of cell population proliferation	-4.19122	-2.34958	23/779	133,140,199,706,942,1026,1028,1545,3123,3965,5796,5918,6659,7940,10202,10288,10859,11009,11314,11326,54209,58495,135228	ADM,ADORA3,AIF1,TSPO,CD86,CDKN1A,CDKN1C,CYP1B1,HLA-DRB1,LGALS9,PTPRK,RARRES1,SOX4,LST1,DHRS2,LILRB2,LILRB1,IL24,CD300A,VSIG4,TREM2,OVOL2,CD109
14_Member	GO Biological Processes	GO:0072676	lymphocyte migration	-4.10063	-2.26823	8/117	199,1235,1893,3683,3695,6352,58191,80270	AIF1,CCR6,ECM1,ITGAL,ITGB7,CCL5,CXCL16,HSD3B7
20_Summary	GO Molecular Functions	GO:0042288	MHC class I protein binding	-4.09404	-2.26823	4/20	6890,10288,10859,29992,64581	TAP1,LILRB2,LILRB1,PILRA,CLEC7A
20_Member	GO Molecular Functions	GO:0042288	MHC class I protein binding	-4.09404	-2.26823	4/20	6890,10288,10859,29992	TAP1,LILRB2,LILRB1,PILRA
20_Member	GO Molecular Functions	GO:0023029	MHC class Ib protein binding	-4.05478	-2.24175	3/8	6890,10288,10859	TAP1,LILRB2,LILRB1
14_Member	GO Biological Processes	GO:0090026	positive regulation of monocyte chemotaxis	-4.00633	-2.20325	4/21	199,6352,7941,245937	AIF1,CCL5,PLA2G7,DEFB124
20_Member	GO Molecular Functions	GO:0042287	MHC protein binding	-3.97539	-2.17633	5/40	6890,10288,10859,29992,64581	TAP1,LILRB2,LILRB1,PILRA,CLEC7A
16_Member	GO Molecular Functions	GO:0005125	cytokine activity	-3.90606	-2.11751	11/235	944,4982,5473,6352,6372,6398,9518,11009,54361,58191,83729	TNFSF8,TNFRSF11B,PPBP,CCL5,CXCL6,SECTM1,GDF15,IL24,WNT4,CXCL16,INHBE
1_Member	GO Biological Processes	GO:2000514	regulation of CD4-positive, alpha-beta T cell activation	-3.84349	-2.06667	6/67	942,3122,3123,3965,54440,64332	CD86,HLA-DRA,HLA-DRB1,LGALS9,SASH3,NFKBIZ
1_Member	GO Biological Processes	GO:0042130	negative regulation of T cell proliferation	-3.84349	-2.06667	6/67	942,3123,3965,10288,10859,11326	CD86,HLA-DRB1,LGALS9,LILRB2,LILRB1,VSIG4
1_Member	GO Biological Processes	GO:0046637	regulation of alpha-beta T cell differentiation	-3.80768	-2.03889	6/68	942,3122,3123,3965,54440,64332	CD86,HLA-DRA,HLA-DRB1,LGALS9,SASH3,NFKBIZ
1_Member	GO Biological Processes	GO:0002294	CD4-positive, alpha-beta T cell differentiation involved in immune response	-3.80768	-2.03889	6/68	942,3122,3123,3965,64332,114836	CD86,HLA-DRA,HLA-DRB1,LGALS9,NFKBIZ,SLAMF6
15_Member	GO Biological Processes	GO:0042269	regulation of natural killer cell mediated cytotoxicity	-3.77461	-2.01157	5/44	3106,3965,5272,10859,114836	HLA-B,LGALS9,SERPINB9,LILRB1,SLAMF6
1_Member	GO Biological Processes	GO:0002293	alpha-beta T cell differentiation involved in immune response	-3.77247	-2.01157	6/69	942,3122,3123,3965,64332,114836	CD86,HLA-DRA,HLA-DRB1,LGALS9,NFKBIZ,SLAMF6
1_Member	GO Biological Processes	GO:0002287	alpha-beta T cell activation involved in immune response	-3.77247	-2.01157	6/69	942,3122,3123,3965,64332,114836	CD86,HLA-DRA,HLA-DRB1,LGALS9,NFKBIZ,SLAMF6
10_Member	GO Biological Processes	GO:0002755	MyD88-dependent toll-like receptor signaling pathway	-3.7692	-2.01053	4/24	7096,7099,11314,146722	TLR1,TLR4,CD300A,CD300LF
15_Member	GO Biological Processes	GO:0002291	T cell activation via T cell receptor contact with antigen bound to MHC molecule on antigen presenting cell	-3.73145	-1.98266	3/10	3683,3965,10859	ITGAL,LGALS9,LILRB1
1_Member	GO Biological Processes	GO:0032753	positive regulation of interleukin-4 production	-3.69753	-1.95199	4/25	942,2207,3965,54440	CD86,FCER1G,LGALS9,SASH3
1_Member	GO Biological Processes	GO:0035710	CD4-positive, alpha-beta T cell activation	-3.66441	-1.92422	7/102	942,3122,3123,3965,54440,64332,114836	CD86,HLA-DRA,HLA-DRB1,LGALS9,SASH3,NFKBIZ,SLAMF6
10_Member	GO Biological Processes	GO:0062207	regulation of pattern recognition receptor signaling pathway	-3.56143	-1.84202	7/106	4814,7096,7099,11314,26191,54209,146722	NINJ1,TLR1,TLR4,CD300A,PTPN22,TREM2,CD300LF
1_Member	GO Biological Processes	GO:0002377	immunoglobulin production	-3.54727	-1.83191	10/217	942,1235,3120,3122,3123,3514,5788,28823,51237,54440	CD86,CCR6,HLA-DQB2,HLA-DRA,HLA-DRB1,IGKC,PTPRC,IGLV1-44,MZB1,SASH3
10_Member	GO Biological Processes	GO:0034121	regulation of toll-like receptor signaling pathway	-3.54161	-1.82925	6/76	4814,7096,11314,26191,54209,146722	NINJ1,TLR1,CD300A,PTPN22,TREM2,CD300LF
15_Member	GO Biological Processes	GO:0002832	negative regulation of response to biotic stimulus	-3.51167	-1.80031	7/108	3106,3965,5272,10225,10859,11326,56833	HLA-B,LGALS9,SERPINB9,CD96,LILRB1,VSIG4,SLAMF8
15_Member	GO Biological Processes	GO:0071635	negative regulation of transforming growth factor beta production	-3.47585	-1.77628	3/12	2335,10859,55353	FN1,LILRB1,LAPTM4B
6_Member	GO Biological Processes	GO:0071622	regulation of granulocyte chemotaxis	-3.46894	-1.77226	5/51	719,728,1436,6352,6504	C3AR1,C5AR1,CSF1R,CCL5,SLAMF1
18_Member	GO Biological Processes	GO:1900452	regulation of long-term synaptic depression	-3.36573	-1.6934	3/13	869,3745,10288	CBLN1,KCNB1,LILRB2
13_Member	GO Biological Processes	GO:0071496	cellular response to external stimulus	-3.32109	-1.65866	12/320	26,183,199,1026,3745,4316,5166,5788,7099,10631,51284,54361	AOC1,AGT,AIF1,CDKN1A,KCNB1,MMP7,PDK4,PTPRC,TLR4,POSTN,TLR7,WNT4
11_Member	GO Molecular Functions	GO:0001540	amyloid-beta binding	-3.19884	-1.55128	6/88	3684,3689,7099,10288,10859,54209	ITGAM,ITGB2,TLR4,LILRB2,LILRB1,TREM2
11_Member	GO Biological Processes	GO:0055094	response to lipoprotein particle	-3.16976	-1.53072	4/34	2207,3689,7099,54209	FCER1G,ITGB2,TLR4,TREM2
11_Member	GO Biological Processes	GO:0071402	cellular response to lipoprotein particle stimulus	-3.07398	-1.45311	4/36	2207,3689,7099,54209	FCER1G,ITGB2,TLR4,TREM2
12_Member	GO Biological Processes	GO:0060263	regulation of respiratory burst	-3.00485	-1.39357	3/17	3512,56833,64581	JCHAIN,SLAMF8,CLEC7A
1_Member	GO Biological Processes	GO:0042093	T-helper cell differentiation	-2.95142	-1.34798	5/66	942,3122,3123,64332,114836	CD86,HLA-DRA,HLA-DRB1,NFKBIZ,SLAMF6
1_Member	GO Biological Processes	GO:0045622	regulation of T-helper cell differentiation	-2.9411	-1.33921	4/39	942,3122,3123,64332	CD86,HLA-DRA,HLA-DRB1,NFKBIZ
13_Member	GO Biological Processes	GO:0007584	response to nutrient	-2.93829	-1.33718	8/174	706,717,1536,4982,5009,8942,10631,57817	TSPO,C2,CYBB,TNFRSF11B,OTC,KYNU,POSTN,HAMP
15_Member	GO Biological Processes	GO:0071634	regulation of transforming growth factor beta production	-2.85882	-1.27347	4/41	2335,3965,10859,55353	FN1,LGALS9,LILRB1,LAPTM4B
10_Member	GO Biological Processes	GO:0034134	toll-like receptor 2 signaling pathway	-2.85865	-1.27347	3/19	3965,7096,54209	LGALS9,TLR1,TREM2
14_Member	GO Biological Processes	GO:2000404	regulation of T cell migration	-2.81938	-1.24451	4/42	199,1235,1893,6352	AIF1,CCR6,ECM1,CCL5
14_Member	GO Biological Processes	GO:0002548	monocyte chemotaxis	-2.80886	-1.23544	5/71	199,6352,7941,56833,245937	AIF1,CCL5,PLA2G7,SLAMF8,DEFB124
15_Member	GO Biological Processes	GO:0071604	transforming growth factor beta production	-2.78101	-1.21549	4/43	2335,3965,10859,55353	FN1,LGALS9,LILRB1,LAPTM4B
10_Member	GO Biological Processes	GO:0062208	positive regulation of pattern recognition receptor signaling pathway	-2.74364	-1.18237	4/44	4814,7096,7099,26191	NINJ1,TLR1,TLR4,PTPN22
16_Member	GO Molecular Functions	GO:0008083	growth factor activity	-2.48459	-0.967523	7/162	183,3714,4902,5473,9518,83729,145957	AGT,JAG2,NRTN,PPBP,GDF15,INHBE,NRG4
10_Member	GO Biological Processes	GO:0034143	regulation of toll-like receptor 4 signaling pathway	-2.3638	-0.866648	3/28	4814,26191,54209	NINJ1,PTPN22,TREM2
10_Member	GO Biological Processes	GO:0034123	positive regulation of toll-like receptor signaling pathway	-2.3638	-0.866648	3/28	4814,7096,26191	NINJ1,TLR1,PTPN22
15_Member	GO Biological Processes	GO:0002507	tolerance induction	-2.3638	-0.866648	3/28	3106,3965,10288	HLA-B,LGALS9,LILRB2
3_Member	GO Molecular Functions	GO:0005201	extracellular matrix structural constituent	-2.34233	-0.84821	7/172	1299,1893,2335,4237,7045,10216,10631	COL9A3,ECM1,FN1,MFAP2,TGFBI,PRG4,POSTN
5_Member	GO Biological Processes	GO:0007596	blood coagulation	-2.33355	-0.841237	8/218	953,1607,2161,2207,2335,5329,7099,7454	ENTPD1,DGKB,F12,FCER1G,FN1,PLAUR,TLR4,WAS
13_Member	GO Biological Processes	GO:0033273	response to vitamin	-2.29913	-0.813982	5/93	706,5009,8942,10631,57817	TSPO,OTC,KYNU,POSTN,HAMP
18_Member	GO Biological Processes	GO:0060292	long-term synaptic depression	-2.27818	-0.797153	3/30	869,3745,10288	CBLN1,KCNB1,LILRB2
5_Member	GO Biological Processes	GO:0007599	hemostasis	-2.27533	-0.795971	8/223	953,1607,2161,2207,2335,5329,7099,7454	ENTPD1,DGKB,F12,FCER1G,FN1,PLAUR,TLR4,WAS
5_Member	GO Biological Processes	GO:0050817	coagulation	-2.27533	-0.795971	8/223	953,1607,2161,2207,2335,5329,7099,7454	ENTPD1,DGKB,F12,FCER1G,FN1,PLAUR,TLR4,WAS
14_Member	GO Biological Processes	GO:2000401	regulation of lymphocyte migration	-2.22701	-0.756403	4/61	199,1235,1893,6352	AIF1,CCR6,ECM1,CCL5
13_Member	GO Biological Processes	GO:0031668	cellular response to extracellular stimulus	-2.02932	-0.59292	8/246	26,199,1026,3745,5166,5788,10631,54361	AOC1,AIF1,CDKN1A,KCNB1,PDK4,PTPRC,POSTN,WNT4

## Sheet: Sheet1
pathway	Rich factor	p-value	count
lymphocyte activation	0.0670968	3.49367e-24	52
regulation of defense response	0.0544	1.91862e-13	34
collagen-containing extracellular matrix	0.0586854	7.89273e-14	25
immune response-activating signal transduction	0.0687285	4.1565e-20	20
response to wounding	0.0452899	1.36468e-08	25
regulation of macrophage migration	0.195122	2.7023e-19	8
immune effector process	0.0714286	4.87012e-23	47
carbohydrate binding	0.0590406	1.79085e-07	16
cellular defense response	0.148148	2.30915e-07	8
toll-like receptor signaling pathway	0.0887097	2.8177e-07	11
lipopolysaccharide binding	0.176471	2.6829e-06	6
respiratory burst	0.162162	4.50092e-06	6
response to extracellular stimulus	0.0376238	1.12574e-05	19
positive regulation of mononuclear cell migration	0.107692	1.1862e-05	7
regulation of dendritic cell differentiation	0.266667	3.49209e-09	4
receptor ligand activity	0.036961	2.41801e-05	18
regeneration	0.0555556	2.65363e-05	11
positive regulation of long-term synaptic depression	0.5	3.20425e-05	3
cellular response to interleukin-4	0.151515	4.08527e-05	5
MHC class I protein binding	0.2	8.05311e-05	4
