# Supplementary material for: Identification of Inflammation-Related Biomarkers in Diabetes of the Exocrine Pancreas With the Use of Weighted Gene Co-Expression Network Analysis
Source: Front Endocrinol (Lausanne). 2022 Apr 14;13:839865. doi: 10.3389/fendo.2022.839865 (PMC9046596; doi:10.3389/fendo.2022.839865)
Supplement: Supplementary file 1 [file DataSheet_1.zip › Additional files/original data/mRNA-miRNA/browsedownload.txt]

Disease name:	Diabetes Mellitus
miRNA_name	PMID	Description	Causality
hsa-let-7a	24937531	Treatment-naïve, poorly controlled diabetic patients show a significant dysregulation of miRNAs involved in the regulation of the adiponectin pathway, a phenomenon that may be reversed, at least in part, by improved glycemic control.	NO
hsa-let-7a	25759134	we demonstrate in detail the power of DNA/RNA chimera/AgNC probes in detecting two human miRNAs,let-7a and miR-200c. The DNA/RNA chimera-based probes are highly efficient to determine the level of miRNAs in several human cell lines.	NO
hsa-mir-1	24394957	miRNA-1 regulates endothelin-1 in diabetes.	YES
hsa-mir-103	27137869	Long-term treatment with 500鈥壩糓 CML during adipogenesis resulted in increases in miR-103 and miR-143 levels	NO
hsa-mir-107	24908639	Hyperglycemia may downregulate the expressions of miR-223 and miR-146a, leading to subsequent platelet activation in patients with diabetes mellitus. Low platelet and plasma miR-223 and miR-146a expression is a risk factor for ischemic stroke in Chinese diabetes mellitus patients.	NO
hsa-mir-122	27966196	MicroRNAs 33, 122, and 208: a potential novel targets in the treatment of obesity, diabetes, and heart-related diseases.	NO
hsa-mir-126	26299579	Diabetes mellitus	NO
hsa-mir-126	27005938	Among those, miR-126 and miR-26a were significantly reduced in diabetic patients compared to non-diabetic patients.	NO
hsa-mir-126	24927146	The role of circulating microRNA-126 (miR-126): a novel biomarker for screening prediabetes and newly diagnosed type 2 diabetes mellitus.	NO
hsa-mir-126	26498351	MiR-21-5p and miR-126a-3p levels in plasma and circulating angiogenic cells:relationship with type 2 diabetes complications.	NO
hsa-mir-126	29452547	Plasma miR-126 and miR-210 levels may be biomarkers for diabetes with or without CAD	NO
hsa-mir-126	21946298	Other known miRNAs,including miR-31, miR17-3p, miR-155, miR-221, miR-222, and miR-126, are important factors in the regulation of vascular inflammation.	NO
hsa-mir-126	23713864	Recent studies identified circulating microRNA-126 as a biomarker for myocardial injury and vascular damage in diabetes.	NO
hsa-mir-126	29477147	While both miRs have differential functions on endothelial VCAM expression, miR-19a and miR-126 cooperate to exhibit anti-thrombotic properties via regulating vascular TF expression	NO
hsa-mir-126	22525256	Downregulation of microRNA-126 in endothelial progenitor cells from diabetes patients, impairs their functional properties, via target gene Spred-1.	YES
hsa-mir-126	27127202	low miR-126 levels to be associated with markedly increased TF protein and TF-mediated thrombogenicity.	NO
hsa-mir-126	28598282	MicroRNA-126 Regulates Inflammatory Cytokine Secretion in Human Gingival Fibroblasts Under High Glucose via Targeting Tumor Necrosis Factor Receptor Associated Factor 6.	NO
hsa-mir-126	29942117	Icariside II ameliorates endothelial dysfunction by regulating the MAPK pathway via miR-126/SPRED1 in diabetic human cavernous endothelial cells.	NO
hsa-mir-126	28440196	miR-126 as a Therapeutic Agent for Diabetes Mellitus.	NO
hsa-mir-130a	23874686	Downregulation of microRNA-130a contributes to endothelial progenitor cell dysfunction in diabetic patients via its target Runx3.	YES
hsa-mir-130a	25999017	Downregulation of miR-130a may underlie endothelial dysfunction in diabetes through the activation of JNK signal pathway.	NO
hsa-mir-130b	28433632	inhibition of miR-130b-3p appears to improve mitochondrial biogenesis signaling and protect placental trophoblast cells from oxidative stress	NO
hsa-mir-133a	27411382	Our results revealed that miR-133a mimic treatment improved the contractility of the diabetic rat's heart concomitant with upregulation of TH, cardiac NE, 尾-AR, and downregulation of TAT and plasma levels of NE.	YES
hsa-mir-143	27137869	Long-term treatment with 500鈥壩糓 CML during adipogenesis resulted in increases in miR-103 and miR-143 levels	NO
hsa-mir-145	26636106	CRT may lead to left ventricular reverse remodeling, with LVEF, NYHA functional class, and 6MWT improvement in both diabetic and nondiabetic adult patients.These observations have been confirmed by other authors in a population of elderly diabetic patients, a part of 6MWT improvement, that is not CRT-induced in elderly diabetes.	NO
hsa-mir-146a	24908639	Hyperglycemia may downregulate the expressions of miR-223 and miR-146a, leading to subsequent platelet activation in patients with diabetes mellitus. Low platelet and plasma miR-223 and miR-146a expression is a risk factor for ischemic stroke in Chinese diabetes mellitus patients.	NO
hsa-mir-146a	20086228	Our data identify miR-21, miR-34a, and miR-146a as novel players in beta-cell failure elicited in vitro and in vivo by proinflammatory cytokines,notably during the development of peri-insulitis that precedes overt diabetes in NOD mice.	NO
hsa-mir-146a	28301595	miR-146a regulates glucose induced upregulation of inflammatory cytokines extracellular matrix proteins in the retina and kidney in diabetes.	YES
hsa-mir-146a	21885871	A total of 25 mmol/L glucose decreased miR-146a expression and increased FN expression compared with 5 mmol/L glucose in both cell types. miR-146a mimic transfection prevented such change, whereas miR-146a antagomir transfection in the cells in 5 mmol/L glucose caused FN upregulation. A luciferase assay confirmed miR-146a's binding to FN 3'-UTR. miR-146a was localized in the retinal endothelial c…	NO
hsa-mir-146a	27743454	we present an overview of the roles of miRNAs in the islet β-cell development, focusing on the application of different miRNAs in the experimental protocols	NO
hsa-mir-146a	25490205	abnormal miR-146a upregulation may be an important mechanism of delayed wound healing in the diabetic cornea.	NO
hsa-mir-146b	25815338	MicroRNA-146b-3p regulates retinal inflammation by suppressing adenosine deaminase-2 in diabetes.	YES
hsa-mir-147	27518498	Analysis for serum microRNAs expression showed the distinctive and synergistic upregulation of miR-147 with periodontitis-induced effects in rats	NO
hsa-mir-149	29905828	miR-149 negative regulation of mafA is involved in the arsenite-induced dysfunction of insulin synthesis and secretion in pancreatic beta cells.	NO
hsa-mir-155	26188366	Downregulated microRNA-155 expression in peripheral blood mononuclear cells of type 2 diabetic patients is not correlated with increased inflammatory cytokine production.	NO
hsa-mir-155	21946298	Other known miRNAs,including miR-31, miR17-3p, miR-155, miR-221, miR-222, and miR-126, are important factors in the regulation of vascular inflammation.	NO
hsa-mir-155	23250986	Global Remodeling of the Vascular Stem Cell Niche in Bone Marrow of Diabetic Patients: Implication of the miR-155/FOXO3a Signaling Pathway	NO
hsa-mir-155	23560074	Bone Marrow Progenitor Cell Therapy-Mediated Paracrine Regulation of Cardiac miRNA-155 Modulates Fibrotic Response in Diabetic Hearts	NO
hsa-mir-15a	26460159	These results demonstrated that peripheral blood miR-15a expression levels were significantly lower in patients with T2D and IFG/IGT individuals, compared with healthy individuals. Thus, miR-15a in peripheral whole blood may serve as a potential biomarker for T2D and pre-diabetes.	NO
hsa-mir-15a	27531575	miR-15a overexpression led to modulation toward nondiabetic levels, rather than complete inhibition of ASM and VEGF-A providing therapeutic effect without detrimental consequences of ASM and VEGF-A deficiencies	YES
hsa-mir-15a	30007975	experiments in MIN6 cells illustrated that miR-15a, miR-424, miR-497, and miR-185 positively regulated insulin biosynthesis by co-inhibiting UCP2 expression	NO
hsa-mir-17	21946298	Other known miRNAs,including miR-31, miR17-3p, miR-155, miR-221, miR-222, and miR-126, are important factors in the regulation of vascular inflammation.	NO
hsa-mir-17	25249581	Ask1 deletion suppressed diabetes-induced IRE1伪 endoriboneclease activities, which led to X-box binding protein 1 mRNA cleavage, an ER stress marker, decreased expression of microRNAs, and increased expression of a miR-17 target	NO
hsa-mir-17	26660634	miR-17 repression mediates the pro-apoptotic effect of high glucose	NO
hsa-mir-17	26858253	In fact, miR-17 knockdown was able to mimic the IFN纬 effects on TXNIP, whereas miR-17 overexpression blunted the cytokine effect.	NO
hsa-mir-181c	29605252	miR-181c-3p and -5p promotes high-glucose-induced dysfunction in human umbilical vein endothelial cells by regulating leukemia inhibitory factor.	YES
hsa-mir-185	25658748	MicroRNA-185 targets SOCS3 to inhibit beta-cell dysfunction in diabetes.	YES
hsa-mir-185	30007975	experiments in MIN6 cells illustrated that miR-15a, miR-424, miR-497, and miR-185 positively regulated insulin biosynthesis by co-inhibiting UCP2 expression	NO
hsa-mir-186	25059983	Differentiation of human induced pluripotent stem cells into insulin-like cell clusters with miR-186 and miR-375 by using chemical transfection.	NO
hsa-mir-192	30250222	Circulating microRNAs -192 and -194 are associated with the presence and incidence of diabetes mellitus.	NO
hsa-mir-194	30250222	Circulating microRNAs -192 and -194 are associated with the presence and incidence of diabetes mellitus.	NO
hsa-mir-199a	30258406	Diabetes Modulates MicroRNAs 29b-3p, 29c-3p, 199a-5p and 532-3p Expression in Muscle: Possible Role in GLUT4 and HK2 Repression.	NO
hsa-mir-19a	29477147	While both miRs have differential functions on endothelial VCAM expression, miR-19a and miR-126 cooperate to exhibit anti-thrombotic properties via regulating vascular TF expression	NO
hsa-mir-19a	27666763	MicroRNA-19a-3p enhances the proliferation and insulin secretion, while it inhibits the apoptosis of pancreatic β cells via the inhibition of SOCS3.	YES
hsa-mir-19a	25887942	The five miRNAs that were differentially expressed in GDM could serve as noninvasive biomarkers. The results also provide insights into the molecular mechanisms that underlie GDM, thereby contributing to the diagnosis and treatment of this disease.	NO
hsa-mir-19b	25887942	The five miRNAs that were differentially expressed in GDM could serve as noninvasive biomarkers. The results also provide insights into the molecular mechanisms that underlie GDM, thereby contributing to the diagnosis and treatment of this disease.	NO
hsa-mir-200	27743454	The role of microRNAs in islet β-cell development.	NO
hsa-mir-200a	27121251	Transfection with an miR-200a inhibitor increased Rheb protein levels and enhanced the feedback action on insulin receptor substrate-dependent insulin signaling, whereas transfection with an miR-200a mimic produced the opposite effects.	YES
hsa-mir-200b	25884496	Polycomb repressive complex 2 regulates MiR-200b in retinal endothelial cells:potential relevance in diabetic retinopathy.	NO
hsa-mir-200c	25759134	we demonstrate in detail the power of DNA/RNA chimera/AgNC probes in detecting two human miRNAs,let-7a and miR-200c. The DNA/RNA chimera-based probes are highly efficient to determine the level of miRNAs in several human cell lines.	NO
hsa-mir-204	27438705	Its pathological functions have been observed in a few diseases including pulmonary arterial hypertension, diabetes, and various types of cancers.	NO
hsa-mir-204	30257973	miR-29c overexpression and miR-204 inhibition per se attenuated VSMC phenotypic switch in DM	NO
hsa-mir-204	27384111	Taken together, we have identified PERK as a novel target of miR-204 and show that miR-204 inhibits PERK signaling and increases ER stress-induced cell death, revealing for the first time a link between this miRNA and UPR.	YES
hsa-mir-204	23975026	The newly identified TXNIP-miR-204-MAFA-insulin pathway may contribute to diabetes progression and provides new insight into TXNIP function and microRNA biology in health and disease.	NO
hsa-mir-208	27966196	MicroRNAs 33, 122, and 208: a potential novel targets in the treatment of obesity, diabetes, and heart-related diseases.	NO
hsa-mir-20a	25887942	The five miRNAs that were differentially expressed in GDM could serve as noninvasive biomarkers. The results also provide insights into the molecular mechanisms that underlie GDM, thereby contributing to the diagnosis and treatment of this disease.	NO
hsa-mir-21	26498351	MiR-21-5p and miR-126a-3p levels in plasma and circulating angiogenic cells:relationship with type 2 diabetes complications.	NO
hsa-mir-21	20086228	Our data identify miR-21, miR-34a, and miR-146a as novel players in beta-cell failure elicited in vitro and in vivo by proinflammatory cytokines,notably during the development of peri-insulitis that precedes overt diabetes in NOD mice.	NO
hsa-mir-21	21613227	microRNA-21 orchestrates high glucose-induced signals to TORC1 for renal cell pathology in diabetes.	NO
hsa-mir-21	26826461	Role of microRNA 21 in diabetes and associated/related diseases.	NO
hsa-mir-21	28230206	MiRNA-21 mediates the antiangiogenic activity of metformin through targeting PTEN and SMAD7 expression and PI3K/AKT pathway.	NO
hsa-mir-21	26655730	These results suggest that endogenous miRNAs involved in the formation of IPCs from PPCs should be considered in the development of an effective cell transplant therapy for diabetes.	YES
hsa-mir-214	26329304	We have detected the interactions of hsa-miR-214-5p/hsa-miR-550a-5p and the 3'UTR SNP of the HNF1B gene by in vitro luciferase reporter assays, and propose that the binding of such miRNAs regulates the expression of the HNF1B gene and the susceptibility of T2DM.	NO
hsa-mir-221	21946298	Other known miRNAs,including miR-31, miR17-3p, miR-155, miR-221, miR-222, and miR-126, are important factors in the regulation of vascular inflammation.	NO
hsa-mir-222	21946298	Other known miRNAs,including miR-31, miR17-3p, miR-155, miR-221, miR-222, and miR-126, are important factors in the regulation of vascular inflammation.	NO
hsa-mir-223	24908639	Hyperglycemia may downregulate the expressions of miR-223 and miR-146a, leading to subsequent platelet activation in patients with diabetes mellitus. Low platelet and plasma miR-223 and miR-146a expression is a risk factor for ischemic stroke in Chinese diabetes mellitus patients.	NO
hsa-mir-223	25944670	Thus, calpain inhibition may be one means of normalizing platelet miRNA processing as well as platelet function in diabetes mellitus.	NO
hsa-mir-223	30287053	celastrol reverses PA-induced IR-related alterations, in part via miR-223 in HepG2 cells	NO
hsa-mir-223	26273679	In conclusion, in AT miR-223 is an IR-related miRNA that may serve as a potential therapeutic target for the treatment of IR-related disorders.	NO
hsa-mir-26b	26636106	CRT may lead to left ventricular reverse remodeling, with LVEF, NYHA functional class, and 6MWT improvement in both diabetic and nondiabetic adult patients.These observations have been confirmed by other authors in a population of elderly diabetic patients, a part of 6MWT improvement, that is not CRT-induced in elderly diabetes.	NO
hsa-mir-27a	29100869	Oxidative stress-induced miR-27a targets the redox gene nuclear factor erythroid 2-related factor 2 in diabetic embryopathy.	YES
hsa-mir-27a	29462799	miR-27a may contribute to detrusor fibrosis in STZ-induced diabetic rats by targeting PRKAA2 via the TGF-β1/Smad3 signaling pathway	NO
hsa-mir-29	25689084	In light of increasing awareness of the interconnection of diabetes mellitus, CVD, and cancer, it is of utmost importance to understand the mechanism of action of current treatment options on all of the comorbidities and careful evaluation of cardiovascular toxicity must accompany any treatment paradigm that increases miR-29 levels.	NO
hsa-mir-29a	24578127	Diabetic miR-29a transgenic mice had better nephrin levels, podocyte viability, and renal function and less glomerular fibrosis and inflammation reaction compared with diabetic wild-type mice.	YES
hsa-mir-29a	26636106	CRT may lead to left ventricular reverse remodeling, with LVEF, NYHA functional class, and 6MWT improvement in both diabetic and nondiabetic adult patients.These observations have been confirmed by other authors in a population of elderly diabetic patients, a part of 6MWT improvement, that is not CRT-induced in elderly diabetes.	NO
hsa-mir-29a	25062042	insulin and mTORC1 regulate cardiac miR-29-MCL-1 axis and its dysregulation caused by reduced insulin and mTORC1 inhibition increases the vulnerability of a diabetic heart to structural damage.	YES
hsa-mir-29a	26199111	Using gain- and loss-of-function studies, five of these genes were confirmed as endogenous targets of miR-29a	NO
hsa-mir-29a	28003969	Expression and regulation of microRNA-29a and microRNA-29c in early diabetic rat cataract formation.	NO
hsa-mir-29b	30258406	Diabetes Modulates MicroRNAs 29b-3p, 29c-3p, 199a-5p and 532-3p Expression in Muscle: Possible Role in GLUT4 and HK2 Repression.	NO
hsa-mir-29b	25062042	insulin and mTORC1 regulate cardiac miR-29-MCL-1 axis and its dysregulation caused by reduced insulin and mTORC1 inhibition increases the vulnerability of a diabetic heart to structural damage.	YES
hsa-mir-29b-2	25587719	The pathogenic role of persistent milk signaling in mTORC1- and milk-microRNA-driven type 2 diabetes mellitus.	NO
hsa-mir-29c	30258406	Diabetes Modulates MicroRNAs 29b-3p, 29c-3p, 199a-5p and 532-3p Expression in Muscle: Possible Role in GLUT4 and HK2 Repression.	NO
hsa-mir-29c	30257973	miR-29c overexpression and miR-204 inhibition per se attenuated VSMC phenotypic switch in DM	NO
hsa-mir-29c	21310958	MicroRNA-29c is a signature MicroRNA under high glucose conditions which targets sprouty homolog 1, and its in vivo knockdown prevents progression of diabetic nephropathy.	YES
hsa-mir-29c	25062042	insulin and mTORC1 regulate cardiac miR-29-MCL-1 axis and its dysregulation caused by reduced insulin and mTORC1 inhibition increases the vulnerability of a diabetic heart to structural damage.	YES
hsa-mir-29c	28539664	MiRNA-29c regulates the expression of inflammatory cytokines in diabetic nephropathy by targeting tristetraprolin.	YES
hsa-mir-29c	28003969	Expression and regulation of microRNA-29a and microRNA-29c in early diabetic rat cataract formation.	NO
hsa-mir-30	27743454	The role of microRNAs in islet β-cell development.	NO
hsa-mir-301a	23573265	MicroRNA-301a Mediated Regulation of Kv4.2 in Diabetes: Identification of Key Modulators	NO
hsa-mir-301b	29733818	The miR-301b-AMPD3 axis may be a novel therapeutic target for intervening enegy metabolism in diabetic hearts	NO
hsa-mir-31	21946298	Other known miRNAs,including miR-31, miR17-3p, miR-155, miR-221, miR-222, and miR-126, are important factors in the regulation of vascular inflammation.	NO
hsa-mir-31	26318001	Comparative Genomic, MicroRNA, and Tissue Analyses Reveal Subtle Differences between Non-Diabetic and Diabetic Foot Skin.	NO
hsa-mir-320	29960867	miR-320 mediates diabetes amelioration after duodenal-jejunal bypass via targeting adipoR1.	YES
hsa-mir-320	18986336	Transfection of an miR-320 inhibitor may be a therapeutic approach for the treatment of impaired angiogenesis in diabetes.	YES
hsa-mir-320a	22900199	miR-320 Regulates Glucose-Induced Gene Expression in Diabetes.	NO
hsa-mir-320a	26031505	This study is the first to report miRs associated with response to a pharmacologic intervention for insulin resistance. MiR-320a and miR-486-5p identified responders to thiazolidinedione therapy among the insulin resistant group.	NO
hsa-mir-33	27966196	MicroRNAs 33, 122, and 208: a potential novel targets in the treatment of obesity, diabetes, and heart-related diseases.	NO
hsa-mir-342	27743454	The role of microRNAs in islet β-cell development.	NO
hsa-mir-34a	25483877	Knockdown of miR-34a slightly decreased proliferation, but as apoptosis and NO synthesis were highly reduced, miR-34a may be further investigated as a therapeutic target to reduce 尾-cell death and dysfunction.	YES
hsa-mir-34a	20086228	Our data identify miR-21, miR-34a, and miR-146a as novel players in beta-cell failure elicited in vitro and in vivo by proinflammatory cytokines,notably during the development of peri-insulitis that precedes overt diabetes in NOD mice.	NO
hsa-mir-34a	27297797	Subsequent overexpression of miR-34a inhibited Fndc5 expression, whereas blockade of miR-34a increased Fndc5 expression in myoblasts.	NO
hsa-mir-34a	27743454	The role of microRNAs in islet β-cell development.	NO
hsa-mir-375	27383196	lower circulating levels of miR-192 and miR-375 compared to CD period	NO
hsa-mir-375	25120598	Compared with the miR-375 levels in patients with normal glucose tolerance (NGT; n=53), the samples from patients with IGT (n=44) exhibited downregulation of miR-375, while those from patients with T2DM (n=54) exhibited upregulation of miR-375 in the plasma.	NO
hsa-mir-375	28017506	Insulin producing cells generation by overexpression of miR-375 in adipose-derived mesenchymal stem cells from diabetic patients.	YES
hsa-mir-375	16195701	mir-375 was found to modulate glucose-stimulated insulin secretion and exocytosis.	NO
hsa-mir-375	17965831	For instance, miR-375 was shown to directly regulate insulin secretion from pancreatic islet cells. Overexpression of miR-375 led to an enhanced inhibition of insulin exocytosis, whereas anti-sense to miR-375 enhanced insulin secretion by blocking the effects of the miRNA.	NO
hsa-mir-375	19800254	Recent studies, for example, implicate miR-375 in pancreatic islet cell viability and function, and removal or overexpression of miR-375 profoundly affects glucose metabolism.	NO
hsa-mir-375	25059983	Differentiation of human induced pluripotent stem cells into insulin-like cell clusters with miR-186 and miR-375 by using chemical transfection.	NO
hsa-mir-375	26311337	This review analyzes the role of miRNAs in obesity and insulin resistance, focusing on the miR-17/92, miR-143-145, miR-130, let-7, miR-221/222, miR-200, miR-223, miR-29 and miR-375 families, as well as miRNA changes by relevant tissue	NO
hsa-mir-375	24120394	Because of the special role of miR-375, it may be a potential target to treat diabetes. Antagonising miR-375 may enhance the effects of exendin-4 in patients, and controlling the expression of miR-375 could assist mature hESCs-derived β-cells.	NO
hsa-mir-375	15538371	Thus, miR-375 is a regulator of insulin secretion and may thereby constitute a novel pharmacological target for the treatment of diabetes.	YES
hsa-mir-375	26047014	These findings highlight miRNAs functions in stem cells differentiation and suggest that they could be used as therapeutic tools for gene-based therapy in diabetes mellitus.	YES
hsa-mir-375	27743454	The role of microRNAs in islet β-cell development.	NO
hsa-mir-375	25875172	These findings support an important role of miR-375 in regulation of human β-cell phenotype, and suggest that miR-375 upregulation may facilitate the generation of functional insulin-producing cells following ex-vivo expansion of human islet cells.	NO
hsa-mir-410	26307561	miR-410 enhanced hESC-derived pancreatic endoderm transplant to alleviate gestational diabetes mellitus.	NO
hsa-mir-424	30007975	experiments in MIN6 cells illustrated that miR-15a, miR-424, miR-497, and miR-185 positively regulated insulin biosynthesis by co-inhibiting UCP2 expression	NO
hsa-mir-429	27299781	increased miR-429 could down-regulate the expression of Ocln by targeting the Ocln 3'-UTR, which impaired intestinal barrier function in DM mice.	YES
hsa-mir-463	27664094	MicroRNA-463-3p/ABCG4: A new axis in glucose-stimulated insulin secretion.	YES
hsa-mir-486	26031505	This study is the first to report miRs associated with response to a pharmacologic intervention for insulin resistance. MiR-320a and miR-486-5p identified responders to thiazolidinedione therapy among the insulin resistant group.	NO
hsa-mir-494	24349514	MicroRNA-494, upregulated by tumor necrosis factor-α, desensitizes insulin effect in C2C12 muscle cells.	NO
hsa-mir-494	29333131	miR-494 protects pancreatic β-cell function by targeting PTEN in gestational diabetes mellitus	YES
hsa-mir-495	24908639	Hyperglycemia may downregulate the expressions of miR-223 and miR-146a, leading to subsequent platelet activation in patients with diabetes mellitus. Low platelet and plasma miR-223 and miR-146a expression is a risk factor for ischemic stroke in Chinese diabetes mellitus patients.	NO
hsa-mir-497	30007975	experiments in MIN6 cells illustrated that miR-15a, miR-424, miR-497, and miR-185 positively regulated insulin biosynthesis by co-inhibiting UCP2 expression	NO
hsa-mir-503	21220732	Deregulation of microRNA-503 Contributes to Diabetes Mellitus-Induced Impairment of Endothelial Function and Reparative Angiogenesis After Limb Ischemia.	NO
hsa-mir-503	29285014	microRNA-503 contribute to pancreatic beta cell dysfunction by targeting the mTOR pathway in gestational diabetes mellitus	NO
hsa-mir-532	30258406	Diabetes Modulates MicroRNAs 29b-3p, 29c-3p, 199a-5p and 532-3p Expression in Muscle: Possible Role in GLUT4 and HK2 Repression.	NO
hsa-mir-550a	26329304	We have detected the interactions of hsa-miR-214-5p/hsa-miR-550a-5p and the 3'UTR SNP of the HNF1B gene by in vitro luciferase reporter assays, and propose that the binding of such miRNAs regulates the expression of the HNF1B gene and the susceptibility of T2DM.	NO
hsa-mir-550a	27935135	Micro RNA-550a interferes with vitamin D metabolism in peripheral B cells of patients with diabetes.	NO
hsa-mir-590	26770982	In this study, we identified a LDHA-suppressing microRNA (hsa-miR-590-3p)and used it together with human embryonic stem cell (hESC) derived pancreatic endoderm (PE) transplantation into a high-fat diet induced T2D mouse model. The procedure significantly improved glucose metabolism and other symptoms of T2D.	NO
hsa-mir-657	30362558	Dysregulation of microRNA-657 influences inflammatory response via targeting interleukin-37 in gestational diabetes mellitus.	YES
hsa-mir-7	27743454	The role of microRNAs in islet β-cell development.	NO
hsa-mir-9	26047014	These findings highlight miRNAs functions in stem cells differentiation and suggest that they could be used as therapeutic tools for gene-based therapy in diabetes mellitus.	YES
hsa-mir-92a	26283734	miR-92a Corrects CD34+ Cell Dysfunction in Diabetes by Modulating Core Circadian Genes Involved in Progenitor Differentiation.	NO
hsa-mir-92a	26636106	CRT may lead to left ventricular reverse remodeling, with LVEF, NYHA functional class, and 6MWT improvement in both diabetic and nondiabetic adult patients.These observations have been confirmed by other authors in a population of elderly diabetic patients, a part of 6MWT improvement, that is not CRT-induced in elderly diabetes.	NO
hsa-mir-92a	29660330	MiRNA-92a protects pancreatic B-cell function by targeting KLF2 in diabetes mellitus	YES
hsa-mir-92a	28462946	Light-inducible antimiR-92a as a therapeutic strategy to promote skin repair in healing-impaired diabetic mice.	NO
