# Supplementary material for: Identification of Inflammation-Related Biomarkers in Diabetes of the Exocrine Pancreas With the Use of Weighted Gene Co-Expression Network Analysis
Source: Front Endocrinol (Lausanne). 2022 Apr 14;13:839865. doi: 10.3389/fendo.2022.839865 (PMC9046596; doi:10.3389/fendo.2022.839865)
Supplement: Supplementary file 1 [file DataSheet_1.zip › Additional files/original data/mRNA-miRNA/Co-miRNA.txt]

hsa-mir-34a-5p
hsa-mir-31-5p
hsa-mir-17-3p
hsa-mir-19b-3p
hsa-mir-9-5p
hsa-mir-21-5p
hsa-mir-26b-5p
hsa-mir-7-5p
hsa-mir-1-3p
hsa-mir-146b-5p
hsa-let-7a-5p
hsa-mir-186-5p
hsa-mir-107
hsa-mir-155-5p
hsa-mir-27a-3p
