# Supplementary material for: Identification of Inflammation-Related Biomarkers in Diabetes of the Exocrine Pancreas With the Use of Weighted Gene Co-Expression Network Analysis
Source: Front Endocrinol (Lausanne). 2022 Apr 14;13:839865. doi: 10.3389/fendo.2022.839865 (PMC9046596; doi:10.3389/fendo.2022.839865)
Supplement: Supplementary file 1 [file DataSheet_1.zip › Additional files/original data/mRNA-miRNA/data (1).csv]

GO Category	p-value	#genes	#miRNAs
cellular nitrogen compound metabolic process	5.97E-120	1815	15
biosynthetic process	1.01E-74	1494	15
cellular protein modification process	9.80E-74	962	15
neurotrophin TRK receptor signaling pathway	4.45E-50	149	15
gene expression	2.02E-46	261	15
small molecule metabolic process	6.39E-38	842	15
Fc-epsilon receptor signaling pathway	4.45E-37	96	15
catabolic process	1.65E-29	700	15
symbiosis, encompassing mutualism through parasitism	1.16E-28	216	15
blood coagulation	1.46E-28	200	15
cellular component assembly	1.46E-28	501	15
viral process	5.60E-26	189	15
epidermal growth factor receptor signaling pathway	3.09E-25	115	15
membrane organization	3.71E-21	236	15
macromolecular complex assembly	5.26E-21	337	15
nucleobase-containing compound catabolic process	3.80E-20	337	15
cellular protein metabolic process	1.64E-19	173	15
synaptic transmission	9.56E-19	182	15
response to stress	6.27E-18	769	15
biological_process	9.88E-18	5508	15
post-translational protein modification	2.29E-15	74	15
fibroblast growth factor receptor signaling pathway	3.26E-15	95	15
protein complex assembly	4.86E-15	286	15
platelet activation	5.55E-15	92	15
cell-cell signaling	1.16E-14	253	15
mitotic cell cycle	3.84E-14	141	15
cellular lipid metabolic process	9.97E-14	67	15
cell death	2.83E-13	327	15
toll-like receptor TLR1:TLR2 signaling pathway	5.86E-13	36	15
toll-like receptor TLR6:TLR2 signaling pathway	5.86E-13	36	15
Fc-gamma receptor signaling pathway involved in phagocytosis	9.31E-13	38	15
toll-like receptor 10 signaling pathway	1.66E-12	34	15
TRIF-dependent toll-like receptor signaling pathway	1.23E-10	35	15
phosphatidylinositol-mediated signaling	1.23E-10	66	15
cell junction organization	2.46E-10	71	15
axon guidance	2.52E-10	187	15
toll-like receptor 5 signaling pathway	2.58E-10	34	15
MyD88-independent toll-like receptor signaling pathway	1.45E-09	36	15
cell junction assembly	3.23E-09	33	14
protein N-linked glycosylation via asparagine	4.02E-09	47	14
toll-like receptor 9 signaling pathway	6.79E-09	34	15
transcription initiation from RNA polymerase II promoter	1.37E-08	92	15
DNA metabolic process	2.50E-08	263	15
toll-like receptor 3 signaling pathway	2.91E-08	37	15
toll-like receptor 2 signaling pathway	3.19E-08	36	15
toll-like receptor 4 signaling pathway	4.85E-08	43	15
platelet degranulation	7.40E-08	34	15
mRNA metabolic process	7.47E-08	74	15
immune system process	7.47E-08	512	15
toll-like receptor signaling pathway	9.71E-08	48	15
energy reserve metabolic process	1.03E-07	44	15
positive regulation of protein insertion into mitochondrial membrane involved in apoptotic signaling pathway	1.79E-07	19	12
glycosaminoglycan metabolic process	3.29E-07	43	14
inositol phosphate metabolic process	4.34E-07	23	13
cellular component disassembly involved in execution phase of apoptosis	9.86E-07	22	15
cell motility	1.06E-06	198	15
insulin receptor signaling pathway	1.33E-06	71	15
RNA metabolic process	1.94E-06	82	15
stress-activated MAPK cascade	4.01E-06	26	15
extracellular matrix organization	5.80E-06	134	15
innate immune response	7.49E-06	238	15
intrinsic apoptotic signaling pathway	1.20E-05	33	13
transcription, DNA-templated	1.21E-05	820	15
MyD88-dependent toll-like receptor signaling pathway	1.24E-05	39	15
water-soluble vitamin metabolic process	1.32E-05	28	14
phosphatidylinositol biosynthetic process	2.03E-05	30	14
vitamin metabolic process	2.03E-05	30	14
extracellular matrix disassembly	2.99E-05	41	14
G2/M transition of mitotic cell cycle	3.65E-05	57	14
nuclear-transcribed mRNA catabolic process, deadenylation-dependent decay	3.70E-05	28	12
activation of signaling protein activity involved in unfolded protein response	5.30E-05	26	14
cytoskeleton organization	6.79E-05	226	15
nucleotide-binding oligomerization domain containing signaling pathway	7.40E-05	13	9
activation of phospholipase C activity	7.84E-05	29	14
nervous system development	9.13E-05	163	15
phospholipid metabolic process	0.000178523	61	15
anatomical structure morphogenesis	0.000439145	42	15
in utero embryonic development	0.00045176	134	15
vesicle-mediated transport	0.000489584	332	15
homeostatic process	0.000634355	257	15
nucleotide-binding domain, leucine rich repeat containing receptor signaling pathway	0.000641718	17	11
cellular component movement	0.000732339	42	15
leukocyte migration	0.000732339	42	15
Ras protein signal transduction	0.000732339	46	15
regulation of defense response to virus by virus	0.000796153	13	12
termination of RNA polymerase II transcription	0.000821937	19	11
apoptotic signaling pathway	0.000870977	50	15
transforming growth factor beta receptor signaling pathway	0.001351683	72	15
nucleocytoplasmic transport	0.001351683	123	15
chondroitin sulfate metabolic process	0.001366944	19	12
regulation of insulin secretion	0.001584865	43	14
mRNA 3'-end processing	0.001899579	17	10
glycerophospholipid biosynthetic process	0.001899579	30	14
sulfur compound metabolic process	0.001899579	90	15
chromatin organization	0.002291508	45	14
glutamate receptor signaling pathway	0.002488013	11	10
transport	0.002626689	1263	15
regulation of rhodopsin mediated signaling pathway	0.003292513	13	10
hexose transport	0.003656308	18	12
post-Golgi vesicle-mediated transport	0.00429966	20	13
plasma membrane organization	0.00429966	49	15
protein targeting	0.005494036	95	15
cell-cell junction organization	0.005681663	31	12
mitotic nuclear envelope disassembly	0.006370543	16	11
phototransduction, visible light	0.006718494	32	13
cell proliferation	0.006718494	213	15
nucleobase-containing small molecule metabolic process	0.007027574	22	12
regulation of small GTPase mediated signal transduction	0.007056145	73	15
dolichol-linked oligosaccharide biosynthetic process	0.007769676	16	9
cytoskeleton-dependent intracellular transport	0.008278183	39	12
neuron cell-cell adhesion	0.009238299	12	7
ncRNA metabolic process	0.01662595	10	6
long-chain fatty-acyl-CoA biosynthetic process	0.018220817	8	8
ion transmembrane transport	0.018220817	98	15
regulation of nitric-oxide synthase activity	0.019612994	11	10
O-glycan processing	0.021034911	18	12
nuclear-transcribed mRNA poly(A) tail shortening	0.02279031	16	11
adherens junction organization	0.025003828	18	13
sphingolipid biosynthetic process	0.029573381	18	13
tight junction assembly	0.029573381	22	13
collagen catabolic process	0.030556511	28	13
activation of protein kinase A activity	0.038637395	8	10
