# Supplementary material for: Identification of Inflammation-Related Biomarkers in Diabetes of the Exocrine Pancreas With the Use of Weighted Gene Co-Expression Network Analysis
Source: Front Endocrinol (Lausanne). 2022 Apr 14;13:839865. doi: 10.3389/fendo.2022.839865 (PMC9046596; doi:10.3389/fendo.2022.839865)
Supplement: Supplementary file 1 [file DataSheet_1.zip › Additional files/original data/mRNA-miRNA/miRNA/mirnet_mir_gene.csv]

mirnet	mir_id	mir_acc	symbol	embl	entrez	experiment	pmid	mirtarbase	tarbase	mirecords	tissue
mirnet-hsa-1011	hsa-let-7b-5p	MIMAT0000063	TLR4	ENSG00000136869	7099	Luciferase reporter assay	23437218	1	1	0	Pancreas
mirnet-hsa-10219	hsa-mir-21-5p	MIMAT0000076	TLR4	ENSG00000136869	7099	Microarray	18591254	1	1	0	Pancreas
mirnet-hsa-10648	hsa-mir-22-3p	MIMAT0000077	CSF1R	ENSG00000182578	1436	Luciferase reporter assay//qRT-PCR	24198819	1	1	0	Pancreas
mirnet-hsa-13238	hsa-mir-26b-5p	MIMAT0000083	ITGB2	ENSG00000160255	3689	Microarray	19088304	1	1	0	Pancreas
mirnet-hsa-13543	hsa-mir-26b-5p	MIMAT0000083	TLR4	ENSG00000136869	7099	Luciferase reporter assay//qRT-PCR	26222045	1	0	0	Pancreas
mirnet-hsa-27997	hsa-mir-7-5p	MIMAT0000252	TLR4	ENSG00000136869	7099	PAR-CLIP	22100165	1	0	0	Pancreas
mirnet-hsa-29258	hsa-mir-34a-5p	MIMAT0000255	CSF1R	ENSG00000182578	1436	Luciferase reporter assay//qRT-PCR	24198819	1	1	0	Pancreas
mirnet-hsa-36971	hsa-let-7i-5p	MIMAT0000415	TLR4	ENSG00000136869	7099	Luciferase reporter assay//qRT-PCR//Western blot	17660297	1	1	0	Pancreas
mirnet-hsa-37537	hsa-mir-1-3p	MIMAT0000416	TLR4	ENSG00000136869	7099	Microarray	18668037	1	1	0	Pancreas
mirnet-hsa-51684	hsa-mir-155-5p	MIMAT0000646	CSF1R	ENSG00000182578	1436	ELISA//Luciferase reporter assay//qRT-PCR//Western blot	21355095|24198819	1	1	0	Pancreas
mirnet-hsa-75868	hsa-mir-146b-5p	MIMAT0002809	TLR4	ENSG00000136869	7099	Luciferase reporter assay//qRT-PCR	23798430	1	0	0	Pancreas
mirnet-hsa-238066	hsa-mir-4698	MIMAT0019793	TLR4	ENSG00000136869	7099	PAR-CLIP	22100165	1	0	0	Pancreas
mirnet-hsa-420932	hsa-mir-124-3p	MIMAT0000422	PTPRC	ENSG00000081237	5788	PAR-CLIP	tarbase	0	1	0	Pancreas
mirnet-hsa-420933	hsa-mir-124-3p	MIMAT0000422	PTPRC	ENSG00000262418	5788	PAR-CLIP	tarbase	0	1	0	Pancreas
mirnet-hsa-420936	hsa-mir-19b-3p	MIMAT0000074	PTPRC	ENSG00000081237	5788	HITS-CLIP	tarbase	0	1	0	Pancreas
mirnet-hsa-420937	hsa-mir-19b-3p	MIMAT0000074	PTPRC	ENSG00000262418	5788	HITS-CLIP	tarbase	0	1	0	Pancreas
mirnet-hsa-420938	hsa-mir-374a-5p	MIMAT0000727	PTPRC	ENSG00000081237	5788	PAR-CLIP	tarbase	0	1	0	Pancreas
mirnet-hsa-420939	hsa-mir-374a-5p	MIMAT0000727	PTPRC	ENSG00000262418	5788	PAR-CLIP	tarbase	0	1	0	Pancreas
mirnet-hsa-420944	hsa-mir-9-5p	MIMAT0000441	PTPRC	ENSG00000081237	5788	PAR-CLIP	tarbase	0	1	0	Pancreas
mirnet-hsa-420945	hsa-mir-9-5p	MIMAT0000441	PTPRC	ENSG00000262418	5788	PAR-CLIP	tarbase	0	1	0	Pancreas
mirnet-hsa-420946	hsa-mir-377-3p	MIMAT0000730	PTPRC	ENSG00000081237	5788	HITS-CLIP	tarbase	0	1	0	Pancreas
mirnet-hsa-420947	hsa-mir-377-3p	MIMAT0000730	PTPRC	ENSG00000262418	5788	HITS-CLIP	tarbase	0	1	0	Pancreas
mirnet-hsa-420948	hsa-mir-155-5p	MIMAT0000646	PTPRC	ENSG00000081237	5788	Chimeric fragments	tarbase	0	1	0	Pancreas
mirnet-hsa-420949	hsa-mir-155-5p	MIMAT0000646	PTPRC	ENSG00000262418	5788	Chimeric fragments	tarbase	0	1	0	Pancreas
mirnet-hsa-558919	hsa-let-7a-5p	MIMAT0000062	TLR4	ENSG00000136869	7099	HITS-CLIP	tarbase	0	1	0	Pancreas
mirnet-hsa-558921	hsa-let-7d-5p	MIMAT0000065	TLR4	ENSG00000136869	7099	HITS-CLIP	tarbase	0	1	0	Pancreas
mirnet-hsa-558922	hsa-let-7g-5p	MIMAT0000414	TLR4	ENSG00000136869	7099	HITS-CLIP	tarbase	0	1	0	Pancreas
mirnet-hsa-558924	hsa-mir-186-5p	MIMAT0000456	TLR4	ENSG00000136869	7099	HITS-CLIP	tarbase	0	1	0	Pancreas
mirnet-hsa-558925	hsa-mir-196a-5p	MIMAT0000226	TLR4	ENSG00000136869	7099	PAR-CLIP	tarbase	0	1	0	Pancreas
mirnet-hsa-558926	hsa-mir-338-5p	MIMAT0004701	TLR4	ENSG00000136869	7099	HITS-CLIP	tarbase	0	1	0	Pancreas
mirnet-hsa-558927	hsa-mir-378a-3p	MIMAT0000732	TLR4	ENSG00000136869	7099	PAR-CLIP	tarbase	0	1	0	Pancreas
mirnet-hsa-558929	hsa-mir-136-3p	MIMAT0004606	TLR4	ENSG00000136869	7099	HITS-CLIP	tarbase	0	1	0	Pancreas
mirnet-hsa-558930	hsa-mir-107	MIMAT0000104	TLR4	ENSG00000136869	7099	Microarrays	tarbase	0	1	0	Pancreas
mirnet-hsa-558931	hsa-mir-129-2-3p	MIMAT0004605	TLR4	ENSG00000136869	7099	Microarrays	tarbase	0	1	0	Pancreas
mirnet-hsa-558932	hsa-mir-155-5p	MIMAT0000646	TLR4	ENSG00000136869	7099	Microarrays	tarbase	0	1	0	Pancreas
mirnet-hsa-558933	hsa-mir-16-5p	MIMAT0000069	TLR4	ENSG00000136869	7099	Microarrays	tarbase	0	1	0	Pancreas
mirnet-hsa-558934	hsa-mir-210-3p	MIMAT0000267	TLR4	ENSG00000136869	7099	Microarrays	tarbase	0	1	0	Pancreas
mirnet-hsa-558935	hsa-mir-27a-3p	MIMAT0000084	TLR4	ENSG00000136869	7099	Microarrays	tarbase	0	1	0	Pancreas
mirnet-hsa-558936	hsa-mir-30a-5p	MIMAT0000087	TLR4	ENSG00000136869	7099	Microarrays	tarbase	0	1	0	Pancreas
mirnet-hsa-627368	hsa-mir-17-3p	MIMAT0000071	ITGB2	ENSG00000160255	3689	HITS-CLIP	tarbase	0	1	0	Pancreas
mirnet-hsa-627369	hsa-mir-22-5p	MIMAT0004495	ITGB2	ENSG00000160255	3689	HITS-CLIP	tarbase	0	1	0	Pancreas
mirnet-hsa-627371	hsa-mir-182-5p	MIMAT0000259	ITGB2	ENSG00000160255	3689	Microarrays	tarbase	0	1	0	Pancreas
mirnet-hsa-627372	hsa-mir-27a-3p	MIMAT0000084	ITGB2	ENSG00000160255	3689	Microarrays	tarbase	0	1	0	Pancreas
mirnet-hsa-670268	hsa-mir-191-5p	MIMAT0000440	ITGAM	ENSG00000169896	3684	Microarrays	tarbase	0	1	0	Pancreas
mirnet-hsa-670269	hsa-mir-26a-5p	MIMAT0000082	ITGAM	ENSG00000169896	3684	Microarrays	tarbase	0	1	0	Pancreas
mirnet-hsa-707899	hsa-mir-3065-3p	MIMAT0015378	CSF1R	ENSG00000182578	1436	HITS-CLIP	tarbase	0	1	0	Pancreas
mirnet-hsa-707900	hsa-mir-129-2-3p	MIMAT0004605	CSF1R	ENSG00000182578	1436	Microarrays	tarbase	0	1	0	Pancreas
mirnet-hsa-707901	hsa-mir-31-5p	MIMAT0000089	CSF1R	ENSG00000182578	1436	Microarrays	tarbase	0	1	0	Pancreas
mirnet-hsa-707902	hsa-mir-99b-5p	MIMAT0000689	CSF1R	ENSG00000182578	1436	Microarrays	tarbase	0	1	0	Pancreas
mirnet-hsa-776389	hsa-let-7i	MIMAT0000415	TLR4	ENSG00000136869	7099	Western blot	17660297	0	0	1	Pancreas
