# Supplementary material for: Identification of Inflammation-Related Biomarkers in Diabetes of the Exocrine Pancreas With the Use of Weighted Gene Co-Expression Network Analysis
Source: Front Endocrinol (Lausanne). 2022 Apr 14;13:839865. doi: 10.3389/fendo.2022.839865 (PMC9046596; doi:10.3389/fendo.2022.839865)
Supplement: Supplementary file 1 [file DataSheet_1.zip › Additional files/original data/mRNA-miRNA/miRNA/mirnet_mir_target.csv]

ID	Accession	Target	TargetID	Experiment	Literature	Tissue
hsa-mir-22-3p	MIMAT0000077	CSF1R	1436	Luciferase reporter assay//qRT-PCR	24198819	Pancreas
hsa-mir-34a-5p	MIMAT0000255	CSF1R	1436	Luciferase reporter assay//qRT-PCR	24198819	Pancreas
hsa-mir-155-5p	MIMAT0000646	CSF1R	1436	ELISA//Luciferase reporter assay//qRT-PCR//Western blot	21355095|24198819	Pancreas
hsa-mir-3065-3p	MIMAT0015378	CSF1R	1436	HITS-CLIP	tarbase	Pancreas
hsa-mir-129-2-3p	MIMAT0004605	CSF1R	1436	Microarrays	tarbase	Pancreas
hsa-mir-31-5p	MIMAT0000089	CSF1R	1436	Microarrays	tarbase	Pancreas
hsa-mir-99b-5p	MIMAT0000689	CSF1R	1436	Microarrays	tarbase	Pancreas
hsa-mir-191-5p	MIMAT0000440	ITGAM	3684	Microarrays	tarbase	Pancreas
hsa-mir-26a-5p	MIMAT0000082	ITGAM	3684	Microarrays	tarbase	Pancreas
hsa-mir-26b-5p	MIMAT0000083	ITGB2	3689	Microarray	19088304	Pancreas
hsa-mir-17-3p	MIMAT0000071	ITGB2	3689	HITS-CLIP	tarbase	Pancreas
hsa-mir-22-5p	MIMAT0004495	ITGB2	3689	HITS-CLIP	tarbase	Pancreas
hsa-mir-182-5p	MIMAT0000259	ITGB2	3689	Microarrays	tarbase	Pancreas
hsa-mir-27a-3p	MIMAT0000084	ITGB2	3689	Microarrays	tarbase	Pancreas
hsa-mir-124-3p	MIMAT0000422	PTPRC	5788	PAR-CLIP	tarbase	Pancreas
hsa-mir-124-3p	MIMAT0000422	PTPRC	5788	PAR-CLIP	tarbase	Pancreas
hsa-mir-19b-3p	MIMAT0000074	PTPRC	5788	HITS-CLIP	tarbase	Pancreas
hsa-mir-19b-3p	MIMAT0000074	PTPRC	5788	HITS-CLIP	tarbase	Pancreas
hsa-mir-374a-5p	MIMAT0000727	PTPRC	5788	PAR-CLIP	tarbase	Pancreas
hsa-mir-374a-5p	MIMAT0000727	PTPRC	5788	PAR-CLIP	tarbase	Pancreas
hsa-mir-9-5p	MIMAT0000441	PTPRC	5788	PAR-CLIP	tarbase	Pancreas
hsa-mir-9-5p	MIMAT0000441	PTPRC	5788	PAR-CLIP	tarbase	Pancreas
hsa-mir-377-3p	MIMAT0000730	PTPRC	5788	HITS-CLIP	tarbase	Pancreas
hsa-mir-377-3p	MIMAT0000730	PTPRC	5788	HITS-CLIP	tarbase	Pancreas
hsa-mir-155-5p	MIMAT0000646	PTPRC	5788	Chimeric fragments	tarbase	Pancreas
hsa-mir-155-5p	MIMAT0000646	PTPRC	5788	Chimeric fragments	tarbase	Pancreas
hsa-let-7b-5p	MIMAT0000063	TLR4	7099	Luciferase reporter assay	23437218	Pancreas
hsa-mir-21-5p	MIMAT0000076	TLR4	7099	Microarray	18591254	Pancreas
hsa-mir-26b-5p	MIMAT0000083	TLR4	7099	Luciferase reporter assay//qRT-PCR	26222045	Pancreas
hsa-mir-7-5p	MIMAT0000252	TLR4	7099	PAR-CLIP	22100165	Pancreas
hsa-let-7i-5p	MIMAT0000415	TLR4	7099	Luciferase reporter assay//qRT-PCR//Western blot	17660297	Pancreas
hsa-mir-1-3p	MIMAT0000416	TLR4	7099	Microarray	18668037	Pancreas
hsa-mir-146b-5p	MIMAT0002809	TLR4	7099	Luciferase reporter assay//qRT-PCR	23798430	Pancreas
hsa-mir-4698	MIMAT0019793	TLR4	7099	PAR-CLIP	22100165	Pancreas
hsa-let-7a-5p	MIMAT0000062	TLR4	7099	HITS-CLIP	tarbase	Pancreas
hsa-let-7d-5p	MIMAT0000065	TLR4	7099	HITS-CLIP	tarbase	Pancreas
hsa-let-7g-5p	MIMAT0000414	TLR4	7099	HITS-CLIP	tarbase	Pancreas
hsa-mir-186-5p	MIMAT0000456	TLR4	7099	HITS-CLIP	tarbase	Pancreas
hsa-mir-196a-5p	MIMAT0000226	TLR4	7099	PAR-CLIP	tarbase	Pancreas
hsa-mir-338-5p	MIMAT0004701	TLR4	7099	HITS-CLIP	tarbase	Pancreas
hsa-mir-378a-3p	MIMAT0000732	TLR4	7099	PAR-CLIP	tarbase	Pancreas
hsa-mir-136-3p	MIMAT0004606	TLR4	7099	HITS-CLIP	tarbase	Pancreas
hsa-mir-107	MIMAT0000104	TLR4	7099	Microarrays	tarbase	Pancreas
hsa-mir-129-2-3p	MIMAT0004605	TLR4	7099	Microarrays	tarbase	Pancreas
hsa-mir-155-5p	MIMAT0000646	TLR4	7099	Microarrays	tarbase	Pancreas
hsa-mir-16-5p	MIMAT0000069	TLR4	7099	Microarrays	tarbase	Pancreas
hsa-mir-210-3p	MIMAT0000267	TLR4	7099	Microarrays	tarbase	Pancreas
hsa-mir-27a-3p	MIMAT0000084	TLR4	7099	Microarrays	tarbase	Pancreas
hsa-mir-30a-5p	MIMAT0000087	TLR4	7099	Microarrays	tarbase	Pancreas
hsa-let-7i	MIMAT0000415	TLR4	7099	Western blot	17660297	Pancreas
