# Supplementary material for: Identification of Inflammation-Related Biomarkers in Diabetes of the Exocrine Pancreas With the Use of Weighted Gene Co-Expression Network Analysis
Source: Front Endocrinol (Lausanne). 2022 Apr 14;13:839865. doi: 10.3389/fendo.2022.839865 (PMC9046596; doi:10.3389/fendo.2022.839865)
Supplement: Supplementary file 1 [file DataSheet_1.zip › Additional files/original data/mRNA-miRNA/miRNA/orig_node_list.csv]

Id	Label
MIMAT0000063	hsa-let-7b-5p
MIMAT0000076	hsa-mir-21-5p
MIMAT0000077	hsa-mir-22-3p
MIMAT0000083	hsa-mir-26b-5p
MIMAT0000252	hsa-mir-7-5p
MIMAT0000255	hsa-mir-34a-5p
MIMAT0000415	hsa-let-7i-5p
MIMAT0000416	hsa-mir-1-3p
MIMAT0000646	hsa-mir-155-5p
MIMAT0002809	hsa-mir-146b-5p
MIMAT0019793	hsa-mir-4698
MIMAT0000422	hsa-mir-124-3p
MIMAT0000074	hsa-mir-19b-3p
MIMAT0000727	hsa-mir-374a-5p
MIMAT0000441	hsa-mir-9-5p
MIMAT0000730	hsa-mir-377-3p
MIMAT0000062	hsa-let-7a-5p
MIMAT0000065	hsa-let-7d-5p
MIMAT0000414	hsa-let-7g-5p
MIMAT0000456	hsa-mir-186-5p
MIMAT0000226	hsa-mir-196a-5p
MIMAT0004701	hsa-mir-338-5p
MIMAT0000732	hsa-mir-378a-3p
MIMAT0004606	hsa-mir-136-3p
MIMAT0000104	hsa-mir-107
MIMAT0004605	hsa-mir-129-2-3p
MIMAT0000069	hsa-mir-16-5p
MIMAT0000267	hsa-mir-210-3p
MIMAT0000084	hsa-mir-27a-3p
MIMAT0000087	hsa-mir-30a-5p
MIMAT0000071	hsa-mir-17-3p
MIMAT0004495	hsa-mir-22-5p
MIMAT0000259	hsa-mir-182-5p
MIMAT0000440	hsa-mir-191-5p
MIMAT0000082	hsa-mir-26a-5p
MIMAT0015378	hsa-mir-3065-3p
MIMAT0000089	hsa-mir-31-5p
MIMAT0000689	hsa-mir-99b-5p
7099	TLR4
1436	CSF1R
3689	ITGB2
5788	PTPRC
3684	ITGAM
