# Supplementary material for: Identification of Inflammation-Related Biomarkers in Diabetes of the Exocrine Pancreas With the Use of Weighted Gene Co-Expression Network Analysis
Source: Front Endocrinol (Lausanne). 2022 Apr 14;13:839865. doi: 10.3389/fendo.2022.839865 (PMC9046596; doi:10.3389/fendo.2022.839865)
Supplement: Supplementary file 1 [file DataSheet_1.zip › Additional files/original data/mRNA-miRNA/miRNA/Rhistory.R]

# Below is your R command history : 
Init.Data("mir", "gene")
SetupIndListData("ITGB2
PTPRC
TLR4
ITGAM
CSF1R", "hsa", "gene", "symbol", "Pancreas", "trrust");
SetCurrentDataMulti();
QueryMultiList();
CreateMirNets("gene2mir");
GetNetNames();
GetNetStats();
GetQueryNum();
GetTypeNum();
GetTableNames();
GetSeedsColumn();
GetUnmappedNum();
