# Supplementary material for: Identification of Inflammation-Related Biomarkers in Diabetes of the Exocrine Pancreas With the Use of Weighted Gene Co-Expression Network Analysis
Source: Front Endocrinol (Lausanne). 2022 Apr 14;13:839865. doi: 10.3389/fendo.2022.839865 (PMC9046596; doi:10.3389/fendo.2022.839865)
Supplement: Supplementary file 1 [file DataSheet_1.zip › Additional files/original data/mRNA-miRNA/mRNA-miRNA.xlsx]

## Sheet: Sheet1
gene	mRNA-miRNA
CSF1R	hsa-mir-22-3p
CSF1R	hsa-mir-34a-5p
CSF1R	hsa-mir-155-5p
CSF1R	hsa-mir-3065-3p
CSF1R	hsa-mir-129-2-3p
CSF1R	hsa-mir-31-5p
CSF1R	hsa-mir-99b-5p
ITGAM	hsa-mir-191-5p
ITGAM	hsa-mir-26a-5p
ITGB2	hsa-mir-26b-5p
ITGB2	hsa-mir-17-3p
ITGB2	hsa-mir-22-5p
ITGB2	hsa-mir-182-5p
ITGB2	hsa-mir-27a-3p
PTPRC	hsa-mir-124-3p
PTPRC	hsa-mir-19b-3p
PTPRC	hsa-mir-374a-5p
PTPRC	hsa-mir-9-5p
PTPRC	hsa-mir-377-3p
PTPRC	hsa-mir-155-5p
TLR4	hsa-let-7b-5p
TLR4	hsa-mir-21-5p
TLR4	hsa-mir-26b-5p
TLR4	hsa-mir-7-5p
TLR4	hsa-let-7i-5p
TLR4	hsa-mir-1-3p
TLR4	hsa-mir-146b-5p
TLR4	hsa-mir-4698
TLR4	hsa-let-7a-5p
TLR4	hsa-let-7d-5p
TLR4	hsa-let-7g-5p
TLR4	hsa-mir-186-5p
TLR4	hsa-mir-196a-5p
TLR4	hsa-mir-338-5p
TLR4	hsa-mir-378a-3p
TLR4	hsa-mir-136-3p
TLR4	hsa-mir-107
TLR4	hsa-mir-129-2-3p
TLR4	hsa-mir-155-5p
TLR4	hsa-mir-16-5p
TLR4	hsa-mir-210-3p
TLR4	hsa-mir-27a-3p
TLR4	hsa-mir-30a-5p
TLR4	hsa-let-7i
