# Supplementary material for: Identification of Inflammation-Related Biomarkers in Diabetes of the Exocrine Pancreas With the Use of Weighted Gene Co-Expression Network Analysis
Source: Front Endocrinol (Lausanne). 2022 Apr 14;13:839865. doi: 10.3389/fendo.2022.839865 (PMC9046596; doi:10.3389/fendo.2022.839865)
Supplement: Supplementary file 1 [file DataSheet_1.zip › Additional files/original data/PPI/metascape_result.t6zgiilvi.xlsx]

## Sheet: Annotation
MyList	Gene ID	Type	Tax ID	Homologene Gene ID	Homologene Gene Tax ID	GO:0000819 sister chromatid segregation	GO:0000910 cytokinesis	GO:0008022 protein C-terminus binding	GO:0006323 DNA packaging	GO:0051603 proteolysis involved in cellul	GO:0031589 cell-substrate adhesion	GO:0015631 tubulin binding	GO:0006281 DNA repair	GO:0030335 positive regulation of cell mi	GO:0004672 protein kinase activity	GO:0005813 centrosome
CEP55	55165	symbol	H. sapiens	55165	H. sapiens	1	1	0	0	0	0	0	0	1	0	1
TOP2A	7153	symbol	H. sapiens	7153	H. sapiens	1	0	1	1	0	0	1	1	1	0	0
KIF14	9928	symbol	H. sapiens	9928	H. sapiens	1	1	0	0	1	1	1	0	0	0	0
KIF18B	146909	symbol	H. sapiens	146909	H. sapiens	1	0	0	0	0	0	1	0	0	0	0
RMI2	116028	symbol	H. sapiens	116028	H. sapiens	1	0	0	0	0	0	0	1	0	0	0
PBK	55872	symbol	H. sapiens	55872	H. sapiens	0	0	1	0	1	0	0	0	1	1	0
CCL5	6352	symbol	H. sapiens	6352	H. sapiens	0	0	0	0	1	0	0	0	1	1	0
NUSAP1	51203	symbol	H. sapiens	51203	H. sapiens	1	1	0	1	0	0	1	0	0	0	0
ITGAL	3683	symbol	H. sapiens	3683	H. sapiens	0	0	0	0	0	1	0	0	1	0	0
ASF1B	55723	symbol	H. sapiens	55723	H. sapiens	0	0	0	1	0	0	0	0	0	0	0
CDC20	991	symbol	H. sapiens	991	H. sapiens	1	0	1	0	1	0	1	0	0	0	1
UBE2C	11065	symbol	H. sapiens	11065	H. sapiens	1	0	0	0	1	0	1	0	0	0	0
RRM2	6241	symbol	H. sapiens	6241	H. sapiens	0	0	0	0	0	0	0	1	0	0	0
MMP9	4318	symbol	H. sapiens	4318	H. sapiens	0	0	1	0	0	1	1	0	1	0	0
BUB1B	701	symbol	H. sapiens	701	H. sapiens	1	0	0	0	0	0	1	1	0	1	0
SHCBP1	79801	symbol	H. sapiens	79801	H. sapiens	0	1	0	0	0	0	1	0	0	0	0
FN1	2335	symbol	H. sapiens	2335	H. sapiens	0	0	1	0	0	1	0	0	1	0	0
MKI67	4288	symbol	H. sapiens	4288	H. sapiens	1	0	1	0	0	0	0	0	0	0	0
CDC45	8318	symbol	H. sapiens	8318	H. sapiens	1	0	0	0	0	0	0	1	0	0	1
TRIP13	9319	symbol	H. sapiens	9319	H. sapiens	1	0	0	0	1	0	0	1	0	0	0
ANLN	54443	symbol	H. sapiens	54443	H. sapiens	1	1	0	0	0	1	0	0	0	0	0

## Sheet: Enrichment
GroupID	Category	Term	Description	LogP	Log(q-value)	InTerm_InList	Genes	Symbols
1_Summary	GO Biological Processes	GO:0000819	sister chromatid segregation	-16.2654	-11.9146	10/205	701,991,7153,9319,9928,11065,51203,55165,116028,146909,54443,4288,8318	BUB1B,CDC20,TOP2A,TRIP13,KIF14,UBE2C,NUSAP1,CEP55,RMI2,KIF18B,ANLN,MKI67,CDC45
1_Member	GO Biological Processes	GO:0000819	sister chromatid segregation	-16.2654	-11.9146	10/205	701,991,7153,9319,9928,11065,51203,55165,116028,146909	BUB1B,CDC20,TOP2A,TRIP13,KIF14,UBE2C,NUSAP1,CEP55,RMI2,KIF18B
1_Member	GO Biological Processes	GO:0044772	mitotic cell cycle phase transition	-5.04834	-2.12885	5/424	701,9319,9928,11065,54443	BUB1B,TRIP13,KIF14,UBE2C,ANLN
1_Member	GO Biological Processes	GO:0030071	regulation of mitotic metaphase/anaphase transition	-5.01656	-2.12811	3/60	701,9319,11065	BUB1B,TRIP13,UBE2C
1_Member	GO Biological Processes	GO:1903046	meiotic cell cycle process	-4.97558	-2.11402	4/202	701,991,7153,9319	BUB1B,CDC20,TOP2A,TRIP13
1_Member	GO Biological Processes	GO:0007091	metaphase/anaphase transition of mitotic cell cycle	-4.9735	-2.11402	3/62	701,9319,11065	BUB1B,TRIP13,UBE2C
1_Member	GO Biological Processes	GO:1902099	regulation of metaphase/anaphase transition of cell cycle	-4.95251	-2.10681	3/63	701,9319,11065	BUB1B,TRIP13,UBE2C
1_Member	GO Biological Processes	GO:0010965	regulation of mitotic sister chromatid separation	-4.91153	-2.09216	3/65	701,9319,11065	BUB1B,TRIP13,UBE2C
1_Member	GO Biological Processes	GO:0044784	metaphase/anaphase transition of cell cycle	-4.91153	-2.09216	3/65	701,9319,11065	BUB1B,TRIP13,UBE2C
1_Member	GO Biological Processes	GO:0051306	mitotic sister chromatid separation	-4.87181	-2.06503	3/67	701,9319,11065	BUB1B,TRIP13,UBE2C
1_Member	GO Biological Processes	GO:1905818	regulation of chromosome separation	-4.77763	-1.99498	3/72	701,9319,11065	BUB1B,TRIP13,UBE2C
1_Member	GO Biological Processes	GO:2001251	negative regulation of chromosome organization	-4.54583	-1.77924	3/86	701,7153,9319	BUB1B,TOP2A,TRIP13
1_Member	GO Biological Processes	GO:0051321	meiotic cell cycle	-4.53902	-1.77924	4/261	701,991,7153,9319	BUB1B,CDC20,TOP2A,TRIP13
1_Member	GO Biological Processes	GO:0045132	meiotic chromosome segregation	-4.44408	-1.69529	3/93	701,7153,9319	BUB1B,TOP2A,TRIP13
1_Member	GO Cellular Components	GO:0031461	cullin-RING ubiquitin ligase complex	-3.64432	-0.965574	3/173	701,991,11065	BUB1B,CDC20,UBE2C
1_Member	GO Cellular Components	GO:0000793	condensed chromosome	-3.20268	-0.592199	3/245	701,4288,7153	BUB1B,MKI67,TOP2A
1_Member	GO Cellular Components	GO:0000151	ubiquitin ligase complex	-2.94434	-0.419562	3/301	701,991,11065	BUB1B,CDC20,UBE2C
1_Member	GO Biological Processes	GO:0051129	negative regulation of cellular component organization	-2.92575	-0.407413	4/691	701,7153,9319,9928	BUB1B,TOP2A,TRIP13,KIF14
1_Member	GO Biological Processes	GO:0010639	negative regulation of organelle organization	-2.76381	-0.270297	3/348	701,7153,9319	BUB1B,TOP2A,TRIP13
1_Member	GO Biological Processes	GO:0140013	meiotic nuclear division	-5.12617	-2.17326	4/185	701,991,7153,9319	BUB1B,CDC20,TOP2A,TRIP13
1_Member	GO Biological Processes	GO:1901990	regulation of mitotic cell cycle phase transition	-5.78705	-2.77863	5/299	701,9319,9928,11065,54443	BUB1B,TRIP13,KIF14,UBE2C,ANLN
1_Member	GO Cellular Components	GO:0000152	nuclear ubiquitin ligase complex	-5.48741	-2.49829	3/42	701,991,11065	BUB1B,CDC20,UBE2C
1_Member	GO Biological Processes	GO:0010564	regulation of cell cycle process	-11.2387	-7.84214	10/652	701,991,4288,8318,9319,9928,11065,51203,54443,116028	BUB1B,CDC20,MKI67,CDC45,TRIP13,KIF14,UBE2C,NUSAP1,ANLN,RMI2
1_Member	GO Biological Processes	GO:0098813	nuclear chromosome segregation	-14.834	-11.0757	10/284	701,991,7153,9319,9928,11065,51203,55165,116028,146909	BUB1B,CDC20,TOP2A,TRIP13,KIF14,UBE2C,NUSAP1,CEP55,RMI2,KIF18B
1_Member	GO Biological Processes	GO:0000280	nuclear division	-14.7397	-11.0757	11/443	701,991,4288,7153,9319,9928,11065,51203,54443,55165,146909	BUB1B,CDC20,MKI67,TOP2A,TRIP13,KIF14,UBE2C,NUSAP1,ANLN,CEP55,KIF18B
1_Member	GO Biological Processes	GO:0140014	mitotic nuclear division	-14.7275	-11.0757	10/291	701,991,4288,9319,9928,11065,51203,54443,55165,146909	BUB1B,CDC20,MKI67,TRIP13,KIF14,UBE2C,NUSAP1,ANLN,CEP55,KIF18B
1_Member	GO Biological Processes	GO:0048285	organelle fission	-14.2396	-10.6669	11/492	701,991,4288,7153,9319,9928,11065,51203,54443,55165,146909	BUB1B,CDC20,MKI67,TOP2A,TRIP13,KIF14,UBE2C,NUSAP1,ANLN,CEP55,KIF18B
1_Member	GO Biological Processes	GO:0000070	mitotic sister chromatid segregation	-12.7713	-9.26551	8/171	701,991,9319,9928,11065,51203,55165,146909	BUB1B,CDC20,TRIP13,KIF14,UBE2C,NUSAP1,CEP55,KIF18B
1_Member	GO Biological Processes	GO:1903047	mitotic cell cycle process	-12.3964	-8.94864	11/726	701,991,4288,8318,9319,9928,11065,51203,54443,55165,146909	BUB1B,CDC20,MKI67,CDC45,TRIP13,KIF14,UBE2C,NUSAP1,ANLN,CEP55,KIF18B
1_Member	GO Biological Processes	GO:0044770	cell cycle phase transition	-5.97063	-2.94201	6/518	701,8318,9319,9928,11065,54443	BUB1B,CDC45,TRIP13,KIF14,UBE2C,ANLN
1_Member	GO Biological Processes	GO:0051301	cell division	-9.88969	-6.53884	9/613	701,991,7153,9928,11065,51203,54443,55165,146909	BUB1B,CDC20,TOP2A,KIF14,UBE2C,NUSAP1,ANLN,CEP55,KIF18B
1_Member	GO Biological Processes	GO:0051983	regulation of chromosome segregation	-8.36417	-5.05472	5/91	701,4288,9319,11065,116028	BUB1B,MKI67,TRIP13,UBE2C,RMI2
1_Member	GO Biological Processes	GO:0007346	regulation of mitotic cell cycle	-7.75922	-4.48756	7/460	701,4288,9319,9928,11065,51203,54443	BUB1B,MKI67,TRIP13,KIF14,UBE2C,NUSAP1,ANLN
1_Member	GO Biological Processes	GO:0051783	regulation of nuclear division	-7.43657	-4.19967	5/139	701,991,4288,9319,51203	BUB1B,CDC20,MKI67,TRIP13,NUSAP1
1_Member	GO Biological Processes	GO:0033044	regulation of chromosome organization	-6.79348	-3.59129	5/187	701,7153,9319,11065,116028	BUB1B,TOP2A,TRIP13,UBE2C,RMI2
1_Member	GO Biological Processes	GO:0033045	regulation of sister chromatid segregation	-6.76604	-3.59129	4/72	701,9319,11065,116028	BUB1B,TRIP13,UBE2C,RMI2
1_Member	GO Biological Processes	GO:1901987	regulation of cell cycle phase transition	-6.69053	-3.5636	6/390	701,8318,9319,9928,11065,54443	BUB1B,CDC45,TRIP13,KIF14,UBE2C,ANLN
1_Member	GO Cellular Components	GO:0005680	anaphase-promoting complex	-6.41942	-3.32385	3/21	701,991,11065	BUB1B,CDC20,UBE2C
1_Member	GO Biological Processes	GO:0051304	chromosome separation	-6.26167	-3.18957	4/96	701,7153,9319,11065	BUB1B,TOP2A,TRIP13,UBE2C
1_Member	GO Biological Processes	GO:0007088	regulation of mitotic nuclear division	-6.02438	-2.97457	4/110	701,4288,9319,51203	BUB1B,MKI67,TRIP13,NUSAP1
1_Member	GO Biological Processes	GO:0007059	chromosome segregation	-15.8813	-11.8315	11/349	701,991,4288,7153,9319,9928,11065,51203,55165,116028,146909	BUB1B,CDC20,MKI67,TOP2A,TRIP13,KIF14,UBE2C,NUSAP1,CEP55,RMI2,KIF18B
2_Summary	GO Biological Processes	GO:0000910	cytokinesis	-5.24131	-2.27068	4/173	9928,51203,54443,55165,79801	KIF14,NUSAP1,ANLN,CEP55,SHCBP1
2_Member	GO Biological Processes	GO:0000910	cytokinesis	-5.24131	-2.27068	4/173	9928,51203,54443,55165	KIF14,NUSAP1,ANLN,CEP55
2_Member	GO Cellular Components	GO:0030496	midbody	-5.02718	-2.12811	4/196	9928,54443,55165,79801	KIF14,ANLN,CEP55,SHCBP1
2_Member	GO Biological Processes	GO:0000281	mitotic cytokinesis	-4.79592	-2.00137	3/71	51203,54443,55165	NUSAP1,ANLN,CEP55
2_Member	GO Biological Processes	GO:0061640	cytoskeleton-dependent cytokinesis	-4.34988	-1.61182	3/100	51203,54443,55165	NUSAP1,ANLN,CEP55
2_Member	GO Biological Processes	GO:0051656	establishment of organelle localization	-2.6043	-0.151081	3/396	9928,51203,55165	KIF14,NUSAP1,CEP55
2_Member	GO Biological Processes	GO:0051640	organelle localization	-2.25877	0	3/526	9928,51203,55165	KIF14,NUSAP1,CEP55
3_Summary	GO Molecular Functions	GO:0008022	protein C-terminus binding	-5.08949	-2.15362	4/189	991,2335,4288,7153,4318,55872	CDC20,FN1,MKI67,TOP2A,MMP9,PBK
3_Member	GO Molecular Functions	GO:0008022	protein C-terminus binding	-5.08949	-2.15362	4/189	991,2335,4288,7153	CDC20,FN1,MKI67,TOP2A
3_Member	GO Biological Processes	GO:0030162	regulation of proteolysis	-2.79047	-0.29088	4/752	991,2335,4318,55872	CDC20,FN1,MMP9,PBK
4_Summary	GO Biological Processes	GO:0006323	DNA packaging	-3.46595	-0.831104	3/199	7153,51203,55723	TOP2A,NUSAP1,ASF1B
4_Member	GO Biological Processes	GO:0006323	DNA packaging	-3.46595	-0.831104	3/199	7153,51203,55723	TOP2A,NUSAP1,ASF1B
4_Member	GO Biological Processes	GO:0071103	DNA conformation change	-2.99088	-0.452941	3/290	7153,51203,55723	TOP2A,NUSAP1,ASF1B
5_Summary	GO Biological Processes	GO:0051603	proteolysis involved in cellular protein catabolic process	-3.76786	-1.07023	4/751	991,9928,11065,55872,9319,6352	CDC20,KIF14,UBE2C,PBK,TRIP13,CCL5
5_Member	GO Biological Processes	GO:0051603	proteolysis involved in cellular protein catabolic process	-2.79259	-0.29088	4/751	991,9928,11065,55872	CDC20,KIF14,UBE2C,PBK
5_Member	GO Biological Processes	GO:0043632	modification-dependent macromolecule catabolic process	-2.99958	-0.45491	4/660	991,9928,11065,55872	CDC20,KIF14,UBE2C,PBK
5_Member	GO Biological Processes	GO:0019941	modification-dependent protein catabolic process	-3.02668	-0.475175	4/649	991,9928,11065,55872	CDC20,KIF14,UBE2C,PBK
5_Member	GO Biological Processes	GO:0021700	developmental maturation	-3.03482	-0.476363	3/280	991,9319,9928	CDC20,TRIP13,KIF14
5_Member	GO Biological Processes	GO:0051347	positive regulation of transferase activity	-3.28957	-0.663	4/552	991,6352,9928,11065	CDC20,CCL5,KIF14,UBE2C
5_Member	GO Biological Processes	GO:0010498	proteasomal protein catabolic process	-3.48498	-0.841703	4/490	991,9928,11065,55872	CDC20,KIF14,UBE2C,PBK
5_Member	GO Biological Processes	GO:0043161	proteasome-mediated ubiquitin-dependent protein catabolic process	-3.76786	-1.07023	4/413	991,9928,11065,55872	CDC20,KIF14,UBE2C,PBK
5_Member	GO Biological Processes	GO:0006511	ubiquitin-dependent protein catabolic process	-3.05176	-0.486239	4/639	991,9928,11065,55872	CDC20,KIF14,UBE2C,PBK
6_Summary	GO Biological Processes	GO:0031589	cell-substrate adhesion	-2.70818	-0.220653	3/364	2335,3683,9928,4318,54443	FN1,ITGAL,KIF14,MMP9,ANLN
6_Member	GO Biological Processes	GO:0031589	cell-substrate adhesion	-2.70818	-0.220653	3/364	2335,3683,9928	FN1,ITGAL,KIF14
6_Member	GO Biological Processes	GO:0001667	ameboidal-type cell migration	-2.37441	0	3/478	2335,4318,54443	FN1,MMP9,ANLN
6_Member	GO Molecular Functions	GO:0050839	cell adhesion molecule binding	-2.21833	0	3/544	2335,3683,54443	FN1,ITGAL,ANLN
7_Summary	GO Molecular Functions	GO:0015631	tubulin binding	-6.684	-3.5636	3/377	9928,51203,146909,11065,7153,4318,991,701,79801	KIF14,NUSAP1,KIF18B,UBE2C,TOP2A,MMP9,CDC20,BUB1B,SHCBP1
7_Member	GO Molecular Functions	GO:0015631	tubulin binding	-2.66485	-0.194817	3/377	9928,51203,146909	KIF14,NUSAP1,KIF18B
7_Member	GO Biological Processes	GO:0045787	positive regulation of cell cycle	-2.89556	-0.38356	3/313	9928,11065,51203	KIF14,UBE2C,NUSAP1
7_Member	GO Molecular Functions	GO:0140657	ATP-dependent activity	-2.30551	0	3/506	7153,9928,146909	TOP2A,KIF14,KIF18B
7_Member	GO Molecular Functions	GO:0008017	microtubule binding	-3.06657	-0.493873	3/273	9928,51203,146909	KIF14,NUSAP1,KIF18B
7_Member	GO Cellular Components	GO:0005874	microtubule	-2.50615	-0.0583918	3/429	9928,51203,146909	KIF14,NUSAP1,KIF18B
7_Member	GO Biological Processes	GO:0090068	positive regulation of cell cycle process	-3.24991	-0.631453	3/236	9928,11065,51203	KIF14,UBE2C,NUSAP1
7_Member	GO Biological Processes	GO:0022411	cellular component disassembly	-3.63292	-0.963311	4/448	4318,7153,9928,146909	MMP9,TOP2A,KIF14,KIF18B
7_Member	GO Biological Processes	GO:0000226	microtubule cytoskeleton organization	-3.07469	-0.494694	4/630	991,9928,51203,146909	CDC20,KIF14,NUSAP1,KIF18B
7_Member	GO Cellular Components	GO:0005819	spindle	-6.684	-3.5636	6/391	701,991,9928,51203,79801,146909	BUB1B,CDC20,KIF14,NUSAP1,SHCBP1,KIF18B
8_Summary	GO Biological Processes	GO:0006281	DNA repair	-4.27003	-1.54243	3/520	8318,9319,116028,701,7153,6241	CDC45,TRIP13,RMI2,BUB1B,TOP2A,RRM2
8_Member	GO Biological Processes	GO:0006281	DNA repair	-2.27259	0	3/520	8318,9319,116028	CDC45,TRIP13,RMI2
8_Member	GO Biological Processes	GO:0045786	negative regulation of cell cycle	-2.63897	-0.174613	3/385	701,8318,9319	BUB1B,CDC45,TRIP13
8_Member	GO Biological Processes	GO:0006974	cellular response to DNA damage stimulus	-2.69419	-0.21257	4/799	7153,8318,9319,116028	TOP2A,CDC45,TRIP13,RMI2
8_Member	GO Biological Processes	GO:0010948	negative regulation of cell cycle process	-2.97374	-0.442437	3/294	701,8318,9319	BUB1B,CDC45,TRIP13
8_Member	GO Biological Processes	GO:0000075	cell cycle checkpoint signaling	-3.67421	-0.986116	3/169	701,8318,9319	BUB1B,CDC45,TRIP13
8_Member	GO Biological Processes	GO:0006302	double-strand break repair	-3.1722	-0.577222	3/251	8318,9319,116028	CDC45,TRIP13,RMI2
8_Member	GO Biological Processes	GO:1901988	negative regulation of cell cycle phase transition	-3.18227	-0.579613	3/249	701,8318,9319	BUB1B,CDC45,TRIP13
8_Member	GO Biological Processes	GO:0006310	DNA recombination	-4.27003	-1.54243	4/306	7153,8318,9319,116028	TOP2A,CDC45,TRIP13,RMI2
8_Member	GO Biological Processes	GO:0006260	DNA replication	-3.11823	-0.530805	3/262	6241,8318,116028	RRM2,CDC45,RMI2
9_Summary	GO Biological Processes	GO:0030335	positive regulation of cell migration	-4.21474	-1.49736	3/557	2335,4318,6352,7153,55872,55165,3683	FN1,MMP9,CCL5,TOP2A,PBK,CEP55,ITGAL
9_Member	GO Biological Processes	GO:0030335	positive regulation of cell migration	-2.19002	0	3/557	2335,4318,6352	FN1,MMP9,CCL5
9_Member	GO Biological Processes	GO:0010942	positive regulation of cell death	-2.06619	0	3/618	4318,6352,7153	MMP9,CCL5,TOP2A
9_Member	GO Biological Processes	GO:0040017	positive regulation of locomotion	-2.10724	0	3/597	2335,4318,6352	FN1,MMP9,CCL5
9_Member	GO Biological Processes	GO:0051272	positive regulation of cellular component movement	-2.11124	0	3/595	2335,4318,6352	FN1,MMP9,CCL5
9_Member	GO Biological Processes	GO:0031347	regulation of defense response	-2.05284	0	3/625	4318,6352,55872	MMP9,CCL5,PBK
9_Member	GO Biological Processes	GO:2000147	positive regulation of cell motility	-2.13551	0	3/583	2335,4318,6352	FN1,MMP9,CCL5
9_Member	GO Biological Processes	GO:0043068	positive regulation of programmed cell death	-2.19433	0	3/555	4318,6352,7153	MMP9,CCL5,TOP2A
9_Member	GO Biological Processes	GO:0048017	inositol lipid-mediated signaling	-3.57962	-0.927738	3/182	2335,6352,55165	FN1,CCL5,CEP55
9_Member	GO Biological Processes	GO:0050727	regulation of inflammatory response	-2.62624	-0.16749	3/389	4318,6352,55872	MMP9,CCL5,PBK
9_Member	GO Biological Processes	GO:0050900	leukocyte migration	-2.68465	-0.208862	3/371	3683,4318,6352	ITGAL,MMP9,CCL5
9_Member	GO Biological Processes	GO:0048015	phosphatidylinositol-mediated signaling	-3.60796	-0.947306	3/178	2335,6352,55165	FN1,CCL5,CEP55
9_Member	GO Biological Processes	GO:0014065	phosphatidylinositol 3-kinase signaling	-3.87929	-1.17189	3/144	2335,6352,55165	FN1,CCL5,CEP55
9_Member	GO Biological Processes	GO:0014066	regulation of phosphatidylinositol 3-kinase signaling	-4.21474	-1.49736	3/111	2335,6352,55165	FN1,CCL5,CEP55
9_Member	GO Biological Processes	GO:0043065	positive regulation of apoptotic process	-2.22942	0	3/539	4318,6352,7153	MMP9,CCL5,TOP2A
10_Summary	GO Molecular Functions	GO:0004672	protein kinase activity	-2.14578	0	3/578	701,6352,55872	BUB1B,CCL5,PBK
10_Member	GO Molecular Functions	GO:0004672	protein kinase activity	-2.14578	0	3/578	701,6352,55872	BUB1B,CCL5,PBK
11_Summary	GO Cellular Components	GO:0005813	centrosome	-2.07196	0	3/615	991,8318,55165	CDC20,CDC45,CEP55
11_Member	GO Cellular Components	GO:0005813	centrosome	-2.07196	0	3/615	991,8318,55165	CDC20,CDC45,CEP55
