# Supplementary material for: Identification of Inflammation-Related Biomarkers in Diabetes of the Exocrine Pancreas With the Use of Weighted Gene Co-Expression Network Analysis
Source: Front Endocrinol (Lausanne). 2022 Apr 14;13:839865. doi: 10.3389/fendo.2022.839865 (PMC9046596; doi:10.3389/fendo.2022.839865)
Supplement: Supplementary file 1 [file DataSheet_1.zip › Additional files/original data/PPI/metascape_result.t75q18adr.xlsx]

## Sheet: Annotation
MyList	Gene ID	Type	Tax ID	Homologene Gene ID	Homologene Gene Tax ID	GO:0001819 positive regulation of cytokin	GO:0001934 positive regulation of protein	GO:0043235 receptor complex	GO:0034113 heterotypic cell-cell adhesion	GO:0019865 immunoglobulin binding	GO:0071222 cellular response to lipopolys	GO:0045621 positive regulation of lymphoc	GO:0098797 plasma membrane protein comple	GO:0001909 leukocyte mediated cytotoxicit	GO:0002478 antigen processing and present	GO:0030666 endocytic vesicle membrane	GO:0051222 positive regulation of protein	GO:0032612 interleukin-1 production	GO:1901342 regulation of vasculature deve	GO:0010008 endosome membrane	GO:0030312 external encapsulating structu
LY86	9450	symbol	H. sapiens	9450	H. sapiens	0	0	0	0	0	1	0	0	0	0	0	0	1	1	0	0
ITGB2	3689	symbol	H. sapiens	3689	H. sapiens	0	1	1	1	0	0	1	1	1	0	0	1	0	1	0	1
ITGAX	3687	symbol	H. sapiens	3687	H. sapiens	0	0	1	1	0	0	0	1	1	0	0	1	0	1	0	0
LILRB2	10288	symbol	H. sapiens	10288	H. sapiens	1	0	0	1	0	1	1	1	1	1	0	1	1	1	0	1
TLR1	7096	symbol	H. sapiens	7096	H. sapiens	1	0	1	0	0	1	1	1	0	0	1	1	1	1	0	0
HLA-DRA	3122	symbol	H. sapiens	3122	H. sapiens	0	0	0	0	0	0	1	1	1	1	1	1	0	0	1	1
CLEC7A	64581	symbol	H. sapiens	64581	H. sapiens	1	1	0	0	0	1	1	0	1	0	0	1	1	1	0	1
TREM2	54209	symbol	H. sapiens	54209	H. sapiens	1	1	0	1	0	1	1	0	1	1	0	1	1	1	0	1
C5AR1	728	symbol	H. sapiens	728	H. sapiens	1	1	0	0	0	1	1	1	0	1	0	1	1	1	0	1
TLR4	7099	symbol	H. sapiens	7099	H. sapiens	1	1	1	1	0	1	1	0	1	0	0	1	1	1	1	1
FCGR1A	2209	symbol	H. sapiens	2209	H. sapiens	0	1	0	0	1	0	0	0	0	0	1	1	0	0	1	0
AIF1	199	symbol	H. sapiens	199	H. sapiens	1	1	0	1	0	0	1	0	1	0	0	1	1	1	0	0
CTSS	1520	symbol	H. sapiens	1520	H. sapiens	0	0	0	0	0	1	0	1	0	1	1	0	1	1	1	1
ITGAM	3684	symbol	H. sapiens	3684	H. sapiens	0	0	1	0	0	0	0	1	1	0	0	1	0	0	0	1
S100A9	6280	symbol	H. sapiens	6280	H. sapiens	0	0	0	0	0	1	1	0	1	0	0	0	1	1	0	1
CD86	942	symbol	H. sapiens	942	H. sapiens	1	1	0	0	0	1	1	0	1	1	0	0	1	0	0	1
TREM1	54210	symbol	H. sapiens	54210	H. sapiens	0	0	0	0	0	1	1	0	1	0	0	1	1	1	0	1
C1QB	713	symbol	H. sapiens	713	H. sapiens	0	0	0	0	0	0	0	0	0	0	0	0	0	0	0	1
IL2RG	3561	symbol	H. sapiens	3561	H. sapiens	0	0	1	0	0	0	0	0	1	1	0	1	0	0	0	0
C3AR1	719	symbol	H. sapiens	719	H. sapiens	1	0	0	0	0	0	0	1	0	1	0	1	0	1	1	1
C1QC	714	symbol	H. sapiens	714	H. sapiens	0	0	0	0	0	0	1	0	0	0	0	0	1	0	0	1
FCER1G	2207	symbol	H. sapiens	2207	H. sapiens	1	0	0	0	1	1	1	1	1	1	0	1	1	1	0	1
CSF1R	1436	symbol	H. sapiens	1436	H. sapiens	1	1	1	0	0	0	1	0	1	0	0	0	1	1	0	1
FCGR2A	2212	symbol	H. sapiens	2212	H. sapiens	0	0	0	0	1	0	0	1	0	0	0	0	0	0	0	0
IRF8	3394	symbol	H. sapiens	3394	H. sapiens	1	0	0	0	0	1	1	0	1	0	0	1	1	0	0	1
TLR7	51284	symbol	H. sapiens	51284	H. sapiens	1	0	1	1	0	0	0	0	0	0	1	0	1	1	1	0
PTPRC	5788	symbol	H. sapiens	5788	H. sapiens	1	1	0	1	0	0	1	1	1	0	0	1	1	1	0	1
LCP2	3937	symbol	H. sapiens	3937	H. sapiens	0	1	0	0	0	0	0	0	0	0	0	1	0	1	0	1
CYBB	1536	symbol	H. sapiens	1536	H. sapiens	1	0	0	0	0	1	1	1	1	0	1	1	1	1	0	0

## Sheet: Enrichment
GroupID	Category	Term	Description	LogP	Log(q-value)	InTerm_InList	Genes	Symbols
1_Summary	GO Biological Processes	GO:0001819	positive regulation of cytokine production	-19.4488	-15.098	15/468	199,719,728,942,1436,1536,2207,3394,5788,7096,7099,10288,51284,54209,64581	AIF1,C3AR1,C5AR1,CD86,CSF1R,CYBB,FCER1G,IRF8,PTPRC,TLR1,TLR4,LILRB2,TLR7,TREM2,CLEC7A
1_Member	GO Biological Processes	GO:0001819	positive regulation of cytokine production	-19.4488	-15.098	15/468	199,719,728,942,1436,1536,2207,3394,5788,7096,7099,10288,51284,54209,64581	AIF1,C3AR1,C5AR1,CD86,CSF1R,CYBB,FCER1G,IRF8,PTPRC,TLR1,TLR4,LILRB2,TLR7,TREM2,CLEC7A
1_Member	GO Biological Processes	GO:0001817	regulation of cytokine production	-15.9868	-12.1131	15/799	199,719,728,942,1436,1536,2207,3394,5788,7096,7099,10288,51284,54209,64581	AIF1,C3AR1,C5AR1,CD86,CSF1R,CYBB,FCER1G,IRF8,PTPRC,TLR1,TLR4,LILRB2,TLR7,TREM2,CLEC7A
2_Summary	GO Biological Processes	GO:0001934	positive regulation of protein phosphorylation	-7.77428	-5.26228	9/728	199,942,1436,2209,3937,5788,7099,54209,64581,3689,728	AIF1,CD86,CSF1R,FCGR1A,LCP2,PTPRC,TLR4,TREM2,CLEC7A,ITGB2,C5AR1
2_Member	GO Biological Processes	GO:0001934	positive regulation of protein phosphorylation	-7.77428	-5.26228	9/728	199,942,1436,2209,3937,5788,7099,54209,64581	AIF1,CD86,CSF1R,FCGR1A,LCP2,PTPRC,TLR4,TREM2,CLEC7A
2_Member	GO Biological Processes	GO:0050730	regulation of peptidyl-tyrosine phosphorylation	-6.77518	-4.44137	6/264	1436,2209,3689,5788,54209,64581	CSF1R,FCGR1A,ITGB2,PTPRC,TREM2,CLEC7A
2_Member	GO Biological Processes	GO:0033674	positive regulation of kinase activity	-6.62031	-4.32636	7/469	942,1436,2209,3937,5788,7099,54209	CD86,CSF1R,FCGR1A,LCP2,PTPRC,TLR4,TREM2
2_Member	GO Biological Processes	GO:0051347	positive regulation of transferase activity	-6.14517	-3.93734	7/552	942,1436,2209,3937,5788,7099,54209	CD86,CSF1R,FCGR1A,LCP2,PTPRC,TLR4,TREM2
2_Member	GO Biological Processes	GO:0050731	positive regulation of peptidyl-tyrosine phosphorylation	-5.97722	-3.80246	5/193	1436,2209,5788,54209,64581	CSF1R,FCGR1A,PTPRC,TREM2,CLEC7A
2_Member	GO Biological Processes	GO:0018108	peptidyl-tyrosine phosphorylation	-5.87812	-3.71196	6/376	1436,2209,3689,5788,54209,64581	CSF1R,FCGR1A,ITGB2,PTPRC,TREM2,CLEC7A
2_Member	GO Biological Processes	GO:0018212	peptidyl-tyrosine modification	-5.85812	-3.69761	6/379	1436,2209,3689,5788,54209,64581	CSF1R,FCGR1A,ITGB2,PTPRC,TREM2,CLEC7A
2_Member	GO Biological Processes	GO:0045860	positive regulation of protein kinase activity	-5.79913	-3.64694	6/388	942,1436,2209,3937,5788,7099	CD86,CSF1R,FCGR1A,LCP2,PTPRC,TLR4
2_Member	GO Biological Processes	GO:0045859	regulation of protein kinase activity	-5.73132	-3.59532	7/637	728,942,1436,2209,3937,5788,7099	C5AR1,CD86,CSF1R,FCGR1A,LCP2,PTPRC,TLR4
2_Member	GO Biological Processes	GO:0061097	regulation of protein tyrosine kinase activity	-4.05526	-2.14374	3/90	1436,2209,5788	CSF1R,FCGR1A,PTPRC
2_Member	GO Biological Processes	GO:0043549	regulation of kinase activity	-6.39337	-4.14609	8/758	728,942,1436,2209,3937,5788,7099,54209	C5AR1,CD86,CSF1R,FCGR1A,LCP2,PTPRC,TLR4,TREM2
3_Summary	GO Cellular Components	GO:0043235	receptor complex	-7.5878	-5.11201	8/529	1436,3561,3684,3687,3689,7096,7099,51284	CSF1R,IL2RG,ITGAM,ITGAX,ITGB2,TLR1,TLR4,TLR7
3_Member	GO Cellular Components	GO:0043235	receptor complex	-7.5878	-5.11201	8/529	1436,3561,3684,3687,3689,7096,7099,51284	CSF1R,IL2RG,ITGAM,ITGAX,ITGB2,TLR1,TLR4,TLR7
4_Summary	GO Biological Processes	GO:0034113	heterotypic cell-cell adhesion	-6.43662	-4.17567	4/62	3687,3689,5788,10288,199,7099,51284,54209	ITGAX,ITGB2,PTPRC,LILRB2,AIF1,TLR4,TLR7,TREM2
4_Member	GO Biological Processes	GO:0034113	heterotypic cell-cell adhesion	-6.43662	-4.17567	4/62	3687,3689,5788,10288	ITGAX,ITGB2,PTPRC,LILRB2
4_Member	GO Biological Processes	GO:0071496	cellular response to external stimulus	-3.62504	-1.75991	4/320	199,5788,7099,51284	AIF1,PTPRC,TLR4,TLR7
4_Member	GO Biological Processes	GO:0051607	defense response to virus	-2.67817	-0.870148	3/267	3687,5788,51284	ITGAX,PTPRC,TLR7
4_Member	GO Biological Processes	GO:0140546	defense response to symbiont	-2.67817	-0.870148	3/267	3687,5788,51284	ITGAX,PTPRC,TLR7
4_Member	GO Molecular Functions	GO:0019901	protein kinase binding	-2.43524	-0.645492	4/671	3687,3689,5788,54209	ITGAX,ITGB2,PTPRC,TREM2
4_Member	GO Biological Processes	GO:0009615	response to virus	-2.28368	-0.509173	3/369	3687,5788,51284	ITGAX,PTPRC,TLR7
4_Member	GO Molecular Functions	GO:0019900	kinase binding	-2.25602	-0.48496	4/754	3687,3689,5788,54209	ITGAX,ITGB2,PTPRC,TREM2
5_Summary	GO Molecular Functions	GO:0019865	immunoglobulin binding	-6.88563	-4.54338	3/23	2207,2209,2212	FCER1G,FCGR1A,FCGR2A
5_Member	GO Molecular Functions	GO:0019865	immunoglobulin binding	-5.85825	-3.69761	3/23	2207,2209,2212	FCER1G,FCGR1A,FCGR2A
5_Member	GO Molecular Functions	GO:0019864	IgG binding	-6.88563	-4.54338	3/11	2207,2209,2212	FCER1G,FCGR1A,FCGR2A
6_Summary	GO Biological Processes	GO:0071222	cellular response to lipopolysaccharide	-10.4205	-7.44545	5/209	942,3394,7099,9450,10288,54209,7096,1520,1536,64581,728,6280,2207,54210	CD86,IRF8,TLR4,LY86,LILRB2,TREM2,TLR1,CTSS,CYBB,CLEC7A,C5AR1,S100A9,FCER1G,TREM1
6_Member	GO Biological Processes	GO:0071222	cellular response to lipopolysaccharide	-5.80713	-3.64941	5/209	942,3394,7099,9450,10288	CD86,IRF8,TLR4,LY86,LILRB2
6_Member	GO Biological Processes	GO:0071396	cellular response to lipid	-4.81769	-2.82478	6/576	942,3394,7099,9450,10288,54209	CD86,IRF8,TLR4,LY86,LILRB2,TREM2
6_Member	GO Biological Processes	GO:0097028	dendritic cell differentiation	-4.84837	-2.8497	3/49	3394,10288,54209	IRF8,LILRB2,TREM2
6_Member	GO Biological Processes	GO:0071219	cellular response to molecule of bacterial origin	-8.86088	-6.18212	7/221	942,3394,7096,7099,9450,10288,54209	CD86,IRF8,TLR1,TLR4,LY86,LILRB2,TREM2
6_Member	GO Biological Processes	GO:0043269	regulation of ion transport	-2.38094	-0.598295	4/695	1520,1536,10288,54209	CTSS,CYBB,LILRB2,TREM2
6_Member	GO Biological Processes	GO:0071216	cellular response to biotic stimulus	-10.1983	-7.30982	8/246	942,3394,7096,7099,9450,10288,54209,64581	CD86,IRF8,TLR1,TLR4,LY86,LILRB2,TREM2,CLEC7A
6_Member	GO Biological Processes	GO:0002237	response to molecule of bacterial origin	-10.4205	-7.44545	9/363	728,942,3394,6280,7096,7099,9450,10288,54209	C5AR1,CD86,IRF8,S100A9,TLR1,TLR4,LY86,LILRB2,TREM2
6_Member	GO Biological Processes	GO:0032496	response to lipopolysaccharide	-9.05535	-6.35772	8/343	728,942,3394,6280,7099,9450,10288,54209	C5AR1,CD86,IRF8,S100A9,TLR4,LY86,LILRB2,TREM2
6_Member	GO Biological Processes	GO:0009617	response to bacterium	-10.3363	-7.42149	11/749	728,942,2207,3394,6280,7096,7099,9450,10288,54209,54210	C5AR1,CD86,FCER1G,IRF8,S100A9,TLR1,TLR4,LY86,LILRB2,TREM2,TREM1
7_Summary	GO Biological Processes	GO:0045621	positive regulation of lymphocyte differentiation	-10.3252	-7.42149	4/104	942,3122,5788,10288,714,7099,54209,199,3689,2207,64581,3394,728,6280,1436,1536,7096,54210	CD86,HLA-DRA,PTPRC,LILRB2,C1QC,TLR4,TREM2,AIF1,ITGB2,FCER1G,CLEC7A,IRF8,C5AR1,S100A9,CSF1R,CYBB,TLR1,TREM1
7_Member	GO Biological Processes	GO:0045621	positive regulation of lymphocyte differentiation	-5.53262	-3.42974	4/104	942,3122,5788,10288	CD86,HLA-DRA,PTPRC,LILRB2
7_Member	GO Biological Processes	GO:0002683	negative regulation of immune system process	-5.5185	-3.4205	6/434	714,942,5788,7099,10288,54209	C1QC,CD86,PTPRC,TLR4,LILRB2,TREM2
7_Member	GO Biological Processes	GO:0045785	positive regulation of cell adhesion	-5.5013	-3.40717	6/437	199,942,3122,3689,5788,10288	AIF1,CD86,HLA-DRA,ITGB2,PTPRC,LILRB2
7_Member	GO Biological Processes	GO:0022407	regulation of cell-cell adhesion	-5.42818	-3.34685	6/450	199,942,3122,3689,5788,10288	AIF1,CD86,HLA-DRA,ITGB2,PTPRC,LILRB2
7_Member	GO Biological Processes	GO:0030217	T cell differentiation	-5.36809	-3.29599	5/257	942,2207,3122,5788,10288	CD86,FCER1G,HLA-DRA,PTPRC,LILRB2
7_Member	GO Biological Processes	GO:0042129	regulation of T cell proliferation	-4.66809	-2.69015	4/172	199,942,5788,10288	AIF1,CD86,PTPRC,LILRB2
7_Member	GO Biological Processes	GO:0032743	positive regulation of interleukin-2 production	-5.33256	-3.26951	3/34	942,5788,64581	CD86,PTPRC,CLEC7A
7_Member	GO Biological Processes	GO:0002702	positive regulation of production of molecular mediator of immune response	-5.29965	-3.24326	4/119	942,5788,7099,64581	CD86,PTPRC,TLR4,CLEC7A
7_Member	GO Biological Processes	GO:0046651	lymphocyte proliferation	-5.11332	-3.08881	5/290	199,942,5788,7099,10288	AIF1,CD86,PTPRC,TLR4,LILRB2
7_Member	GO Biological Processes	GO:0032943	mononuclear cell proliferation	-5.09168	-3.06921	5/293	199,942,5788,7099,10288	AIF1,CD86,PTPRC,TLR4,LILRB2
7_Member	GO Biological Processes	GO:0045580	regulation of T cell differentiation	-4.94806	-2.9416	4/146	942,3122,5788,10288	CD86,HLA-DRA,PTPRC,LILRB2
7_Member	GO Biological Processes	GO:0050863	regulation of T cell activation	-4.84244	-2.84569	5/330	199,942,3122,5788,10288	AIF1,CD86,HLA-DRA,PTPRC,LILRB2
7_Member	GO Biological Processes	GO:0002700	regulation of production of molecular mediator of immune response	-4.7286	-2.74511	4/166	942,5788,7099,64581	CD86,PTPRC,TLR4,CLEC7A
7_Member	GO Biological Processes	GO:0008285	negative regulation of cell population proliferation	-2.20642	-0.437634	4/779	199,942,10288,54209	AIF1,CD86,LILRB2,TREM2
7_Member	GO Biological Processes	GO:0032623	interleukin-2 production	-4.53967	-2.59022	3/62	942,5788,64581	CD86,PTPRC,CLEC7A
7_Member	GO Biological Processes	GO:0032663	regulation of interleukin-2 production	-4.53967	-2.59022	3/62	942,5788,64581	CD86,PTPRC,CLEC7A
7_Member	GO Biological Processes	GO:0046635	positive regulation of alpha-beta T cell activation	-4.43841	-2.49834	3/67	942,3122,5788	CD86,HLA-DRA,PTPRC
7_Member	GO Biological Processes	GO:0042098	T cell proliferation	-4.40353	-2.46766	4/201	199,942,5788,10288	AIF1,CD86,PTPRC,LILRB2
7_Member	GO Biological Processes	GO:0050866	negative regulation of cell activation	-4.32947	-2.40022	4/210	942,5788,10288,54209	CD86,PTPRC,LILRB2,TREM2
7_Member	GO Biological Processes	GO:0002312	B cell activation involved in immune response	-4.17575	-2.25947	3/82	3394,5788,7099	IRF8,PTPRC,TLR4
7_Member	GO Biological Processes	GO:0030155	regulation of cell adhesion	-4.17378	-2.2591	6/751	199,942,3122,3689,5788,10288	AIF1,CD86,HLA-DRA,ITGB2,PTPRC,LILRB2
7_Member	GO Biological Processes	GO:0046634	regulation of alpha-beta T cell activation	-3.86882	-1.97282	3/104	942,3122,5788	CD86,HLA-DRA,PTPRC
7_Member	GO Biological Processes	GO:0051345	positive regulation of hydrolase activity	-3.63972	-1.77175	5/593	728,942,5788,6280,64581	C5AR1,CD86,PTPRC,S100A9,CLEC7A
7_Member	GO Biological Processes	GO:0042113	B cell activation	-3.55433	-1.69624	4/334	942,3394,5788,7099	CD86,IRF8,PTPRC,TLR4
7_Member	GO Biological Processes	GO:0046631	alpha-beta T cell activation	-3.35085	-1.50243	3/156	942,3122,5788	CD86,HLA-DRA,PTPRC
7_Member	GO Biological Processes	GO:0002695	negative regulation of leukocyte activation	-3.12196	-1.28299	3/187	942,5788,10288	CD86,PTPRC,LILRB2
7_Member	GO Biological Processes	GO:0002377	immunoglobulin production	-2.93551	-1.1058	3/217	942,3122,5788	CD86,HLA-DRA,PTPRC
7_Member	GO Biological Processes	GO:0007162	negative regulation of cell adhesion	-2.52283	-0.723429	3/303	942,5788,10288	CD86,PTPRC,LILRB2
7_Member	GO Biological Processes	GO:0042102	positive regulation of T cell proliferation	-5.58336	-3.47306	4/101	199,942,5788,10288	AIF1,CD86,PTPRC,LILRB2
7_Member	GO Biological Processes	GO:0045619	regulation of lymphocyte differentiation	-4.6484	-2.67413	4/174	942,3122,5788,10288	CD86,HLA-DRA,PTPRC,LILRB2
7_Member	GO Biological Processes	GO:0032944	regulation of mononuclear cell proliferation	-5.6219	-3.50658	5/228	199,942,5788,7099,10288	AIF1,CD86,PTPRC,TLR4,LILRB2
7_Member	GO Biological Processes	GO:1903708	positive regulation of hemopoiesis	-6.39313	-4.14609	5/159	942,3122,5788,10288,54209	CD86,HLA-DRA,PTPRC,LILRB2,TREM2
7_Member	GO Biological Processes	GO:0050870	positive regulation of T cell activation	-5.73693	-3.59718	5/216	199,942,3122,5788,10288	AIF1,CD86,HLA-DRA,PTPRC,LILRB2
7_Member	GO Biological Processes	GO:0002521	leukocyte differentiation	-10.3252	-7.42149	10/543	714,942,1436,2207,3122,3394,5788,7099,10288,54209	C1QC,CD86,CSF1R,FCER1G,HLA-DRA,IRF8,PTPRC,TLR4,LILRB2,TREM2
7_Member	GO Biological Processes	GO:0071706	tumor necrosis factor superfamily cytokine production	-9.36696	-6.61817	7/187	942,1536,5788,7096,7099,54209,64581	CD86,CYBB,PTPRC,TLR1,TLR4,TREM2,CLEC7A
7_Member	GO Biological Processes	GO:1903555	regulation of tumor necrosis factor superfamily cytokine production	-9.36696	-6.61817	7/187	942,1536,5788,7096,7099,54209,64581	CD86,CYBB,PTPRC,TLR1,TLR4,TREM2,CLEC7A
7_Member	GO Biological Processes	GO:1903557	positive regulation of tumor necrosis factor superfamily cytokine production	-9.12102	-6.40364	6/107	942,1536,5788,7096,7099,64581	CD86,CYBB,PTPRC,TLR1,TLR4,CLEC7A
7_Member	GO Biological Processes	GO:1903131	mononuclear cell differentiation	-8.30993	-5.74441	8/427	942,1436,2207,3122,3394,5788,10288,54209	CD86,CSF1R,FCER1G,HLA-DRA,IRF8,PTPRC,LILRB2,TREM2
7_Member	GO Biological Processes	GO:0070665	positive regulation of leukocyte proliferation	-8.23499	-5.68348	6/150	199,942,1436,5788,7099,10288	AIF1,CD86,CSF1R,PTPRC,TLR4,LILRB2
7_Member	GO Biological Processes	GO:1902105	regulation of leukocyte differentiation	-8.13838	-5.60045	7/281	714,942,3122,5788,7099,10288,54209	C1QC,CD86,HLA-DRA,PTPRC,TLR4,LILRB2,TREM2
7_Member	GO Biological Processes	GO:0070661	leukocyte proliferation	-7.75011	-5.25315	7/320	199,942,1436,5788,7099,10288,54209	AIF1,CD86,CSF1R,PTPRC,TLR4,LILRB2,TREM2
7_Member	GO Biological Processes	GO:0032640	tumor necrosis factor production	-7.74666	-5.25315	6/181	1536,5788,7096,7099,54209,64581	CYBB,PTPRC,TLR1,TLR4,TREM2,CLEC7A
7_Member	GO Biological Processes	GO:0032680	regulation of tumor necrosis factor production	-7.74666	-5.25315	6/181	1536,5788,7096,7099,54209,64581	CYBB,PTPRC,TLR1,TLR4,TREM2,CLEC7A
7_Member	GO Biological Processes	GO:0002285	lymphocyte activation involved in immune response	-7.55387	-5.08383	6/195	942,2207,3122,3394,5788,7099	CD86,FCER1G,HLA-DRA,IRF8,PTPRC,TLR4
7_Member	GO Biological Processes	GO:0051251	positive regulation of lymphocyte activation	-7.38354	-4.96211	7/362	199,942,3122,5788,7099,10288,64581	AIF1,CD86,HLA-DRA,PTPRC,TLR4,LILRB2,CLEC7A
7_Member	GO Biological Processes	GO:0032760	positive regulation of tumor necrosis factor production	-7.33504	-4.93358	5/103	1536,5788,7096,7099,64581	CYBB,PTPRC,TLR1,TLR4,CLEC7A
7_Member	GO Biological Processes	GO:0046649	lymphocyte activation	-7.54081	-5.07645	9/775	199,942,2207,3122,3394,5788,7099,10288,64581	AIF1,CD86,FCER1G,HLA-DRA,IRF8,PTPRC,TLR4,LILRB2,CLEC7A
7_Member	GO Biological Processes	GO:0007159	leukocyte cell-cell adhesion	-7.31077	-4.92572	7/371	199,942,3122,3689,5788,6280,10288	AIF1,CD86,HLA-DRA,ITGB2,PTPRC,S100A9,LILRB2
7_Member	GO Biological Processes	GO:0045582	positive regulation of T cell differentiation	-5.76452	-3.62049	4/91	942,3122,5788,10288	CD86,HLA-DRA,PTPRC,LILRB2
7_Member	GO Biological Processes	GO:0030098	lymphocyte differentiation	-5.89154	-3.72253	6/374	942,2207,3122,3394,5788,10288	CD86,FCER1G,HLA-DRA,IRF8,PTPRC,LILRB2
7_Member	GO Biological Processes	GO:1903037	regulation of leukocyte cell-cell adhesion	-6.1619	-3.94459	6/336	199,942,3122,3689,5788,10288	AIF1,CD86,HLA-DRA,ITGB2,PTPRC,LILRB2
7_Member	GO Biological Processes	GO:0051249	regulation of lymphocyte activation	-6.34695	-4.1067	7/515	199,942,3122,5788,7099,10288,64581	AIF1,CD86,HLA-DRA,PTPRC,TLR4,LILRB2,CLEC7A
7_Member	GO Biological Processes	GO:1903706	regulation of hemopoiesis	-7.31877	-4.92572	7/370	714,942,3122,5788,7099,10288,54209	C1QC,CD86,HLA-DRA,PTPRC,TLR4,LILRB2,TREM2
7_Member	GO Biological Processes	GO:1902107	positive regulation of leukocyte differentiation	-6.39313	-4.14609	5/159	942,3122,5788,10288,54209	CD86,HLA-DRA,PTPRC,LILRB2,TREM2
7_Member	GO Biological Processes	GO:0002440	production of molecular mediator of immune response	-6.36601	-4.12237	6/310	942,3122,5788,7099,54210,64581	CD86,HLA-DRA,PTPRC,TLR4,TREM1,CLEC7A
7_Member	GO Biological Processes	GO:0022409	positive regulation of cell-cell adhesion	-6.58882	-4.30243	6/284	199,942,3122,3689,5788,10288	AIF1,CD86,HLA-DRA,ITGB2,PTPRC,LILRB2
7_Member	GO Biological Processes	GO:0032946	positive regulation of mononuclear cell proliferation	-6.69892	-4.3855	5/138	199,942,5788,7099,10288	AIF1,CD86,PTPRC,TLR4,LILRB2
7_Member	GO Biological Processes	GO:0050671	positive regulation of lymphocyte proliferation	-6.71466	-4.39724	5/137	199,942,5788,7099,10288	AIF1,CD86,PTPRC,TLR4,LILRB2
7_Member	GO Biological Processes	GO:0070663	regulation of leukocyte proliferation	-6.95591	-4.60506	6/246	199,942,1436,5788,7099,10288	AIF1,CD86,CSF1R,PTPRC,TLR4,LILRB2
7_Member	GO Biological Processes	GO:1903039	positive regulation of leukocyte cell-cell adhesion	-7.02993	-4.67031	6/239	199,942,3122,3689,5788,10288	AIF1,CD86,HLA-DRA,ITGB2,PTPRC,LILRB2
7_Member	GO Biological Processes	GO:0042110	T cell activation	-6.49813	-4.22283	7/489	199,942,2207,3122,5788,10288,64581	AIF1,CD86,FCER1G,HLA-DRA,PTPRC,LILRB2,CLEC7A
7_Member	GO Biological Processes	GO:0050670	regulation of lymphocyte proliferation	-5.64063	-3.52278	5/226	199,942,5788,7099,10288	AIF1,CD86,PTPRC,TLR4,LILRB2
8_Summary	GO Cellular Components	GO:0098797	plasma membrane protein complex	-12.7147	-9.47775	7/691	1536,2207,3122,3684,3687,3689,7096,10288,1520,719,728,2212,5788	CYBB,FCER1G,HLA-DRA,ITGAM,ITGAX,ITGB2,TLR1,LILRB2,CTSS,C3AR1,C5AR1,FCGR2A,PTPRC
8_Member	GO Cellular Components	GO:0098797	plasma membrane protein complex	-5.49795	-3.40717	7/691	1536,2207,3122,3684,3687,3689,7096	CYBB,FCER1G,HLA-DRA,ITGAM,ITGAX,ITGB2,TLR1
8_Member	GO Cellular Components	GO:0101003	ficolin-1-rich granule membrane	-6.46529	-4.19362	4/61	2207,3687,3689,10288	FCER1G,ITGAX,ITGB2,LILRB2
8_Member	GO Cellular Components	GO:0101002	ficolin-1-rich granule	-6.06783	-3.87232	5/185	1520,2207,3687,3689,10288	CTSS,FCER1G,ITGAX,ITGB2,LILRB2
8_Member	GO Cellular Components	GO:0070821	tertiary granule membrane	-10.1374	-7.26363	6/73	1536,2207,3684,3687,3689,10288	CYBB,FCER1G,ITGAM,ITGAX,ITGB2,LILRB2
8_Member	GO Cellular Components	GO:0030667	secretory granule membrane	-12.7147	-9.47775	10/311	719,728,1536,2207,2212,3684,3687,3689,5788,10288	C3AR1,C5AR1,CYBB,FCER1G,FCGR2A,ITGAM,ITGAX,ITGB2,PTPRC,LILRB2
8_Member	GO Cellular Components	GO:0070820	tertiary granule	-9.76657	-6.94124	7/164	1520,1536,2207,3684,3687,3689,10288	CTSS,CYBB,FCER1G,ITGAM,ITGAX,ITGB2,LILRB2
9_Summary	GO Biological Processes	GO:0001909	leukocyte mediated cytotoxicity	-13.2168	-9.84374	4/125	3122,3684,5788,54210,54209,64581,3689,6280,7099,1536,199,1436,2207,3561,10288,942,3394,3687	HLA-DRA,ITGAM,PTPRC,TREM1,TREM2,CLEC7A,ITGB2,S100A9,TLR4,CYBB,AIF1,CSF1R,FCER1G,IL2RG,LILRB2,CD86,IRF8,ITGAX
9_Member	GO Biological Processes	GO:0001909	leukocyte mediated cytotoxicity	-5.21485	-3.17575	4/125	3122,3684,5788,54210	HLA-DRA,ITGAM,PTPRC,TREM1
9_Member	GO Biological Processes	GO:0002822	regulation of adaptive immune response based on somatic recombination of immune receptors built from immunoglobulin superfamily domains	-4.70818	-2.72655	4/168	3122,5788,54209,64581	HLA-DRA,PTPRC,TREM2,CLEC7A
9_Member	GO Biological Processes	GO:0001912	positive regulation of leukocyte mediated cytotoxicity	-4.67292	-2.69314	3/56	3122,3684,5788	HLA-DRA,ITGAM,PTPRC
9_Member	GO Biological Processes	GO:0010942	positive regulation of cell death	-4.64552	-2.67307	6/618	3684,3689,5788,6280,7099,64581	ITGAM,ITGB2,PTPRC,S100A9,TLR4,CLEC7A
9_Member	GO Biological Processes	GO:0002819	regulation of adaptive immune response	-4.56263	-2.59925	4/183	3122,5788,54209,64581	HLA-DRA,PTPRC,TREM2,CLEC7A
9_Member	GO Biological Processes	GO:0001910	regulation of leukocyte mediated cytotoxicity	-4.17575	-2.25947	3/82	3122,3684,5788	HLA-DRA,ITGAM,PTPRC
9_Member	GO Biological Processes	GO:0045730	respiratory burst	-5.21997	-3.17875	3/37	1536,54209,64581	CYBB,TREM2,CLEC7A
9_Member	GO Biological Processes	GO:0002708	positive regulation of lymphocyte mediated immunity	-3.76219	-1.88116	3/113	3122,5788,54209	HLA-DRA,PTPRC,TREM2
9_Member	GO Biological Processes	GO:2001233	regulation of apoptotic signaling pathway	-2.32692	-0.546616	3/356	5788,6280,54209	PTPRC,S100A9,TREM2
9_Member	GO Biological Processes	GO:0043068	positive regulation of programmed cell death	-2.73248	-0.916927	4/555	3684,5788,6280,64581	ITGAM,PTPRC,S100A9,CLEC7A
9_Member	GO Biological Processes	GO:0097190	apoptotic signaling pathway	-2.65749	-0.851952	4/582	3684,5788,6280,54209	ITGAM,PTPRC,S100A9,TREM2
9_Member	GO Biological Processes	GO:0019932	second-messenger-mediated signaling	-2.48707	-0.691216	3/312	5788,54209,64581	PTPRC,TREM2,CLEC7A
9_Member	GO Biological Processes	GO:0051235	maintenance of location	-2.42988	-0.641325	3/327	5788,6280,54209	PTPRC,S100A9,TREM2
9_Member	GO Biological Processes	GO:0045862	positive regulation of proteolysis	-2.26108	-0.488868	3/376	6280,54209,64581	S100A9,TREM2,CLEC7A
9_Member	GO Biological Processes	GO:0032102	negative regulation of response to external stimulus	-2.12876	-0.366748	3/420	199,5788,54209	AIF1,PTPRC,TREM2
9_Member	GO Biological Processes	GO:0019221	cytokine-mediated signaling pathway	-5.3094	-3.25081	6/472	1436,2207,3561,5788,10288,54209	CSF1R,FCER1G,IL2RG,PTPRC,LILRB2,TREM2
9_Member	GO Biological Processes	GO:0002706	regulation of lymphocyte mediated immunity	-3.25705	-1.4127	3/168	3122,5788,54209	HLA-DRA,PTPRC,TREM2
9_Member	GO Biological Processes	GO:0002821	positive regulation of adaptive immune response	-5.40435	-3.32996	4/112	3122,5788,54209,64581	HLA-DRA,PTPRC,TREM2,CLEC7A
9_Member	GO Biological Processes	GO:0019722	calcium-mediated signaling	-3.0251	-1.19012	3/202	5788,54209,64581	PTPRC,TREM2,CLEC7A
9_Member	GO Biological Processes	GO:0031341	regulation of cell killing	-5.56628	-3.45964	4/102	3122,3684,5788,64581	HLA-DRA,ITGAM,PTPRC,CLEC7A
9_Member	GO Biological Processes	GO:0002824	positive regulation of adaptive immune response based on somatic recombination of immune receptors built from immunoglobulin superfamily domains	-5.48336	-3.39496	4/107	3122,5788,54209,64581	HLA-DRA,PTPRC,TREM2,CLEC7A
9_Member	GO Biological Processes	GO:0002366	leukocyte activation involved in immune response	-13.2168	-9.84374	10/277	942,2207,3122,3394,3684,3689,5788,7099,54209,64581	CD86,FCER1G,HLA-DRA,IRF8,ITGAM,ITGB2,PTPRC,TLR4,TREM2,CLEC7A
9_Member	GO Biological Processes	GO:0002263	cell activation involved in immune response	-13.1546	-9.84374	10/281	942,2207,3122,3394,3684,3689,5788,7099,54209,64581	CD86,FCER1G,HLA-DRA,IRF8,ITGAM,ITGB2,PTPRC,TLR4,TREM2,CLEC7A
9_Member	GO Biological Processes	GO:0002696	positive regulation of leukocyte activation	-11.5342	-8.41384	10/409	199,942,3122,3684,3689,5788,7099,10288,54209,64581	AIF1,CD86,HLA-DRA,ITGAM,ITGB2,PTPRC,TLR4,LILRB2,TREM2,CLEC7A
9_Member	GO Biological Processes	GO:0050867	positive regulation of cell activation	-11.4205	-8.32489	10/420	199,942,3122,3684,3689,5788,7099,10288,54209,64581	AIF1,CD86,HLA-DRA,ITGAM,ITGB2,PTPRC,TLR4,LILRB2,TREM2,CLEC7A
9_Member	GO Biological Processes	GO:0050865	regulation of cell activation	-10.9946	-7.96596	11/650	199,942,2207,3122,3684,3689,5788,7099,10288,54209,64581	AIF1,CD86,FCER1G,HLA-DRA,ITGAM,ITGB2,PTPRC,TLR4,LILRB2,TREM2,CLEC7A
9_Member	GO Biological Processes	GO:0002699	positive regulation of immune effector process	-10.3273	-7.42149	8/237	942,3122,3684,3689,5788,7099,54209,64581	CD86,HLA-DRA,ITGAM,ITGB2,PTPRC,TLR4,TREM2,CLEC7A
9_Member	GO Biological Processes	GO:0002694	regulation of leukocyte activation	-9.86053	-7.01483	10/606	199,942,3122,3684,3689,5788,7099,10288,54209,64581	AIF1,CD86,HLA-DRA,ITGAM,ITGB2,PTPRC,TLR4,LILRB2,TREM2,CLEC7A
9_Member	GO Biological Processes	GO:0002697	regulation of immune effector process	-9.07534	-6.36794	8/341	942,3122,3684,3689,5788,7099,54209,64581	CD86,HLA-DRA,ITGAM,ITGB2,PTPRC,TLR4,TREM2,CLEC7A
9_Member	GO Biological Processes	GO:0002705	positive regulation of leukocyte mediated immunity	-8.51023	-5.89178	6/135	3122,3684,3689,5788,54209,64581	HLA-DRA,ITGAM,ITGB2,PTPRC,TREM2,CLEC7A
9_Member	GO Cellular Components	GO:0009897	external side of plasma membrane	-8.35788	-5.77046	8/421	942,2207,3561,3684,3687,3689,5788,7099	CD86,FCER1G,IL2RG,ITGAM,ITGAX,ITGB2,PTPRC,TLR4
9_Member	GO Biological Processes	GO:0050766	positive regulation of phagocytosis	-8.31542	-5.74441	5/66	2207,3561,5788,54209,64581	FCER1G,IL2RG,PTPRC,TREM2,CLEC7A
9_Member	GO Cellular Components	GO:0098552	side of membrane	-8.26948	-5.71102	9/638	942,2207,3122,3561,3684,3687,3689,5788,7099	CD86,FCER1G,HLA-DRA,IL2RG,ITGAM,ITGAX,ITGB2,PTPRC,TLR4
9_Member	GO Biological Processes	GO:0050764	regulation of phagocytosis	-7.48902	-5.04127	5/96	2207,3561,5788,54209,64581	FCER1G,IL2RG,PTPRC,TREM2,CLEC7A
9_Member	GO Biological Processes	GO:0031343	positive regulation of cell killing	-6.40841	-4.15099	4/63	3122,3684,5788,64581	HLA-DRA,ITGAM,PTPRC,CLEC7A
9_Member	GO Biological Processes	GO:0060627	regulation of vesicle-mediated transport	-6.26336	-4.02978	7/530	2207,3561,3684,3689,5788,54209,64581	FCER1G,IL2RG,ITGAM,ITGB2,PTPRC,TREM2,CLEC7A
9_Member	GO Biological Processes	GO:0001906	cell killing	-5.98833	-3.80774	5/192	3122,3684,5788,54210,64581	HLA-DRA,ITGAM,PTPRC,TREM1,CLEC7A
9_Member	GO Biological Processes	GO:0002703	regulation of leukocyte mediated immunity	-8.77999	-6.11934	7/227	3122,3684,3689,5788,7099,54209,64581	HLA-DRA,ITGAM,ITGB2,PTPRC,TLR4,TREM2,CLEC7A
10_Summary	GO Biological Processes	GO:0002478	antigen processing and presentation of exogenous peptide antigen	-8.34152	-5.76152	3/38	1520,2207,3122,942,728,10288,54209,719,3561	CTSS,FCER1G,HLA-DRA,CD86,C5AR1,LILRB2,TREM2,C3AR1,IL2RG
10_Member	GO Biological Processes	GO:0002478	antigen processing and presentation of exogenous peptide antigen	-5.18453	-3.15383	3/38	1520,2207,3122	CTSS,FCER1G,HLA-DRA
10_Member	GO Biological Processes	GO:0002286	T cell activation involved in immune response	-3.75089	-1.87279	3/114	942,2207,3122	CD86,FCER1G,HLA-DRA
10_Member	GO Biological Processes	GO:0050890	cognition	-3.75424	-1.87469	4/296	728,3122,10288,54209	C5AR1,HLA-DRA,LILRB2,TREM2
10_Member	GO Biological Processes	GO:0002292	T cell differentiation involved in immune response	-4.29156	-2.36396	3/75	942,2207,3122	CD86,FCER1G,HLA-DRA
10_Member	GO Biological Processes	GO:0019884	antigen processing and presentation of exogenous antigen	-4.90327	-2.90267	3/47	1520,2207,3122	CTSS,FCER1G,HLA-DRA
10_Member	GO Biological Processes	GO:0019886	antigen processing and presentation of exogenous peptide antigen via MHC class II	-5.49991	-3.40717	3/30	1520,2207,3122	CTSS,FCER1G,HLA-DRA
10_Member	GO Biological Processes	GO:0019882	antigen processing and presentation	-7.27233	-4.89461	5/106	1520,2207,3122,10288,54209	CTSS,FCER1G,HLA-DRA,LILRB2,TREM2
10_Member	GO Molecular Functions	GO:0140375	immune receptor activity	-8.34152	-5.76152	6/144	719,728,2207,3122,3561,10288	C3AR1,C5AR1,FCER1G,HLA-DRA,IL2RG,LILRB2
10_Member	GO Biological Processes	GO:0048002	antigen processing and presentation of peptide antigen	-6.43662	-4.17567	4/62	1520,2207,3122,54209	CTSS,FCER1G,HLA-DRA,TREM2
10_Member	GO Biological Processes	GO:0002504	antigen processing and presentation of peptide or polysaccharide antigen via MHC class II	-7.40551	-4.97374	4/36	1520,2207,3122,54209	CTSS,FCER1G,HLA-DRA,TREM2
10_Member	GO Biological Processes	GO:0002495	antigen processing and presentation of peptide antigen via MHC class II	-7.50879	-5.05557	4/34	1520,2207,3122,54209	CTSS,FCER1G,HLA-DRA,TREM2
11_Summary	GO Cellular Components	GO:0030666	endocytic vesicle membrane	-6.1619	-3.94459	4/193	1536,2209,3122,7096,1520,51284	CYBB,FCGR1A,HLA-DRA,TLR1,CTSS,TLR7
11_Member	GO Cellular Components	GO:0030666	endocytic vesicle membrane	-4.47233	-2.52973	4/193	1536,2209,3122,7096	CYBB,FCGR1A,HLA-DRA,TLR1
11_Member	GO Cellular Components	GO:0045335	phagocytic vesicle	-5.05719	-3.0428	4/137	1520,1536,7096,51284	CTSS,CYBB,TLR1,TLR7
11_Member	GO Cellular Components	GO:0030139	endocytic vesicle	-6.1619	-3.94459	6/336	1520,1536,2209,3122,7096,51284	CTSS,CYBB,FCGR1A,HLA-DRA,TLR1,TLR7
12_Summary	GO Biological Processes	GO:0051222	positive regulation of protein transport	-14.5065	-10.7577	4/303	3684,3689,7099,54209,3687,54210,728,719,1536,64581,2207,7096,10288,5788,3937,199,3122,2209,3394,3561	ITGAM,ITGB2,TLR4,TREM2,ITGAX,TREM1,C5AR1,C3AR1,CYBB,CLEC7A,FCER1G,TLR1,LILRB2,PTPRC,LCP2,AIF1,HLA-DRA,FCGR1A,IRF8,IL2RG
12_Member	GO Biological Processes	GO:0051222	positive regulation of protein transport	-3.71544	-1.84027	4/303	3684,3689,7099,54209	ITGAM,ITGB2,TLR4,TREM2
12_Member	GO Biological Processes	GO:0007229	integrin-mediated signaling pathway	-3.80846	-1.9215	3/109	3684,3687,3689	ITGAM,ITGAX,ITGB2
12_Member	GO Biological Processes	GO:1903532	positive regulation of secretion by cell	-3.83483	-1.94488	4/282	3684,3689,7099,54209	ITGAM,ITGB2,TLR4,TREM2
12_Member	GO Biological Processes	GO:1905477	positive regulation of protein localization to membrane	-3.84432	-1.95136	3/106	3684,3689,54209	ITGAM,ITGB2,TREM2
12_Member	GO Biological Processes	GO:0002444	myeloid leukocyte mediated immunity	-3.89381	-1.99628	3/102	3684,3689,54210	ITGAM,ITGB2,TREM1
12_Member	GO Biological Processes	GO:1901214	regulation of neuron death	-4.91334	-2.9108	5/319	728,3684,3689,7099,54209	C5AR1,ITGAM,ITGB2,TLR4,TREM2
12_Member	GO Biological Processes	GO:0070997	neuron death	-4.65526	-2.67916	5/361	728,3684,3689,7099,54209	C5AR1,ITGAM,ITGB2,TLR4,TREM2
12_Member	GO Cellular Components	GO:0042581	specific granule	-4.79142	-2.80606	4/160	719,1536,3684,3689	C3AR1,CYBB,ITGAM,ITGB2
12_Member	GO Biological Processes	GO:2000377	regulation of reactive oxygen species metabolic process	-4.82376	-2.82894	4/157	3684,3689,7099,64581	ITGAM,ITGB2,TLR4,CLEC7A
12_Member	GO Biological Processes	GO:0042119	neutrophil activation	-5.18453	-3.15383	3/38	2207,3684,3689	FCER1G,ITGAM,ITGB2
12_Member	GO Cellular Components	GO:0098802	plasma membrane signaling receptor complex	-3.69911	-1.82682	4/306	3684,3687,3689,7096	ITGAM,ITGAX,ITGB2,TLR1
12_Member	GO Biological Processes	GO:1901216	positive regulation of neuron death	-3.95857	-2.05642	3/97	3684,3689,7099	ITGAM,ITGB2,TLR4
12_Member	GO Biological Processes	GO:0051047	positive regulation of secretion	-3.67758	-1.80818	4/310	3684,3689,7099,54209	ITGAM,ITGB2,TLR4,TREM2
12_Member	GO Biological Processes	GO:0051046	regulation of secretion	-2.5507	-0.750084	4/623	3684,3689,7099,54209	ITGAM,ITGB2,TLR4,TREM2
12_Member	GO Molecular Functions	GO:0005178	integrin binding	-3.45249	-1.59995	3/144	3684,3687,3689	ITGAM,ITGAX,ITGB2
12_Member	GO Biological Processes	GO:1905475	regulation of protein localization to membrane	-3.2055	-1.36251	3/175	3684,3689,54209	ITGAM,ITGB2,TREM2
12_Member	GO Biological Processes	GO:0043523	regulation of neuron apoptotic process	-2.96463	-1.13229	3/212	728,3684,54209	C5AR1,ITGAM,TREM2
12_Member	GO Biological Processes	GO:0051223	regulation of protein transport	-2.85441	-1.0286	4/514	3684,3689,7099,54209	ITGAM,ITGB2,TLR4,TREM2
12_Member	GO Biological Processes	GO:0051402	neuron apoptotic process	-2.77946	-0.958197	3/246	728,3684,54209	C5AR1,ITGAM,TREM2
12_Member	GO Biological Processes	GO:0070201	regulation of establishment of protein localization	-2.77885	-0.958197	4/539	3684,3689,7099,54209	ITGAM,ITGB2,TLR4,TREM2
12_Member	GO Biological Processes	GO:0006898	receptor-mediated endocytosis	-2.76444	-0.947373	3/249	2207,3684,3689	FCER1G,ITGAM,ITGB2
12_Member	GO Molecular Functions	GO:0050839	cell adhesion molecule binding	-2.7642	-0.947373	4/544	3684,3687,3689,10288	ITGAM,ITGAX,ITGB2,LILRB2
12_Member	GO Biological Processes	GO:1903530	regulation of secretion by cell	-2.70425	-0.891218	4/565	3684,3689,7099,54209	ITGAM,ITGB2,TLR4,TREM2
12_Member	GO Biological Processes	GO:1903829	positive regulation of cellular protein localization	-2.63733	-0.83302	3/276	3684,3689,54209	ITGAM,ITGB2,TREM2
12_Member	GO Cellular Components	GO:0098636	protein complex involved in cell adhesion	-5.25641	-3.21306	3/36	3684,3687,3689	ITGAM,ITGAX,ITGB2
12_Member	GO Biological Processes	GO:0051668	localization within membrane	-2.48219	-0.687641	4/651	3684,3689,5788,54209	ITGAM,ITGB2,PTPRC,TREM2
12_Member	GO Biological Processes	GO:0032940	secretion by cell	-2.17562	-0.412483	4/795	3684,3689,7099,54209	ITGAM,ITGB2,TLR4,TREM2
12_Member	GO Biological Processes	GO:1904951	positive regulation of establishment of protein localization	-3.63021	-1.76367	4/319	3684,3689,7099,54209	ITGAM,ITGB2,TLR4,TREM2
12_Member	GO Biological Processes	GO:0090322	regulation of superoxide metabolic process	-5.25641	-3.21306	3/36	3684,3689,64581	ITGAM,ITGB2,CLEC7A
12_Member	GO Biological Processes	GO:0036230	granulocyte activation	-4.99033	-2.97993	3/44	2207,3684,3689	FCER1G,ITGAM,ITGB2
12_Member	GO Cellular Components	GO:0044853	plasma membrane raft	-5.3289	-3.26808	4/117	3684,3689,3937,54209	ITGAM,ITGB2,LCP2,TREM2
12_Member	GO Biological Processes	GO:0002446	neutrophil mediated immunity	-5.25641	-3.21306	3/36	3684,3689,54210	ITGAM,ITGB2,TREM1
12_Member	GO Biological Processes	GO:0002274	myeloid leukocyte activation	-14.1236	-10.5509	10/225	199,728,2207,3684,3689,3937,5788,7096,7099,54209	AIF1,C5AR1,FCER1G,ITGAM,ITGB2,LCP2,PTPRC,TLR1,TLR4,TREM2
12_Member	GO Biological Processes	GO:0001774	microglial cell activation	-13.6807	-10.2329	7/47	199,728,3684,3689,5788,7096,54209	AIF1,C5AR1,ITGAM,ITGB2,PTPRC,TLR1,TREM2
12_Member	GO Biological Processes	GO:0042116	macrophage activation	-13.1532	-9.84374	8/106	199,728,3684,3689,5788,7096,7099,54209	AIF1,C5AR1,ITGAM,ITGB2,PTPRC,TLR1,TLR4,TREM2
12_Member	GO Molecular Functions	GO:0001540	amyloid-beta binding	-7.67992	-5.19239	5/88	3684,3689,7099,10288,54209	ITGAM,ITGB2,TLR4,LILRB2,TREM2
12_Member	GO Molecular Functions	GO:0042277	peptide binding	-7.64946	-5.16785	7/331	3122,3684,3689,7096,7099,10288,54209	HLA-DRA,ITGAM,ITGB2,TLR1,TLR4,LILRB2,TREM2
12_Member	GO Biological Processes	GO:0055094	response to lipoprotein particle	-7.50879	-5.05557	4/34	2207,3689,7099,54209	FCER1G,ITGB2,TLR4,TREM2
12_Member	GO Biological Processes	GO:0071402	cellular response to lipoprotein particle stimulus	-7.40551	-4.97374	4/36	2207,3689,7099,54209	FCER1G,ITGB2,TLR4,TREM2
12_Member	GO Biological Processes	GO:0097242	amyloid-beta clearance	-7.30809	-4.92572	4/38	728,3684,3689,54209	C5AR1,ITGAM,ITGB2,TREM2
12_Member	GO Biological Processes	GO:0042554	superoxide anion generation	-7.04521	-4.68114	4/44	1536,3684,3689,64581	CYBB,ITGAM,ITGB2,CLEC7A
12_Member	GO Molecular Functions	GO:0033218	amide binding	-7.00106	-4.64584	7/412	3122,3684,3689,7096,7099,10288,54209	HLA-DRA,ITGAM,ITGB2,TLR1,TLR4,LILRB2,TREM2
12_Member	GO Biological Processes	GO:0006911	phagocytosis, engulfment	-6.87892	-4.54091	5/127	199,2209,3684,3689,54209	AIF1,FCGR1A,ITGAM,ITGB2,TREM2
12_Member	GO Biological Processes	GO:0099024	plasma membrane invagination	-6.73052	-4.40906	5/136	199,2209,3684,3689,54209	AIF1,FCGR1A,ITGAM,ITGB2,TREM2
12_Member	GO Biological Processes	GO:0010324	membrane invagination	-6.60689	-4.31674	5/144	199,2209,3684,3689,54209	AIF1,FCGR1A,ITGAM,ITGB2,TREM2
12_Member	GO Biological Processes	GO:0006909	phagocytosis	-14.5065	-10.7577	11/309	199,2207,2209,3394,3561,3684,3689,5788,7099,54209,64581	AIF1,FCER1G,FCGR1A,IRF8,IL2RG,ITGAM,ITGB2,PTPRC,TLR4,TREM2,CLEC7A
12_Member	GO Cellular Components	GO:0098857	membrane microdomain	-6.15439	-3.94342	6/337	3684,3689,3937,5788,7096,54209	ITGAM,ITGB2,LCP2,PTPRC,TLR1,TREM2
12_Member	GO Cellular Components	GO:0045121	membrane raft	-6.15439	-3.94342	6/337	3684,3689,3937,5788,7096,54209	ITGAM,ITGB2,LCP2,PTPRC,TLR1,TREM2
12_Member	GO Biological Processes	GO:0072593	reactive oxygen species metabolic process	-5.52187	-3.42144	5/239	1536,3684,3689,7099,64581	CYBB,ITGAM,ITGB2,TLR4,CLEC7A
12_Member	GO Biological Processes	GO:0002275	myeloid cell activation involved in immune response	-5.72669	-3.59333	4/93	2207,3684,3689,54209	FCER1G,ITGAM,ITGB2,TREM2
12_Member	GO Biological Processes	GO:0006897	endocytosis	-5.73584	-3.59718	7/636	199,2207,2209,3684,3689,54209,64581	AIF1,FCER1G,FCGR1A,ITGAM,ITGB2,TREM2,CLEC7A
12_Member	GO Cellular Components	GO:0035579	specific granule membrane	-5.76452	-3.62049	4/91	719,1536,3684,3689	C3AR1,CYBB,ITGAM,ITGB2
12_Member	GO Cellular Components	GO:0008305	integrin complex	-5.45598	-3.3723	3/31	3684,3687,3689	ITGAM,ITGAX,ITGB2
12_Member	GO Molecular Functions	GO:0001848	complement binding	-5.98206	-3.8044	3/21	728,3684,3689	C5AR1,ITGAM,ITGB2
12_Member	GO Biological Processes	GO:0032930	positive regulation of superoxide anion generation	-6.04873	-3.86519	3/20	3684,3689,64581	ITGAM,ITGB2,CLEC7A
12_Member	GO Biological Processes	GO:0002283	neutrophil activation involved in immune response	-6.04873	-3.86519	3/20	2207,3684,3689	FCER1G,ITGAM,ITGB2
12_Member	GO Biological Processes	GO:2000379	positive regulation of reactive oxygen species metabolic process	-6.07893	-3.88037	4/76	3684,3689,7099,64581	ITGAM,ITGB2,TLR4,CLEC7A
12_Member	GO Biological Processes	GO:0006801	superoxide metabolic process	-6.12564	-3.92092	4/74	1536,3684,3689,64581	CYBB,ITGAM,ITGB2,CLEC7A
12_Member	GO Biological Processes	GO:0032928	regulation of superoxide anion generation	-5.80054	-3.64694	3/24	3684,3689,64581	ITGAM,ITGB2,CLEC7A
13_Summary	GO Biological Processes	GO:0032612	interleukin-1 production	-11.3209	-8.27104	3/129	7099,54209,64581,714,199,3394,728,6280,2207,51284,7096,1436,54210,9450,5788,1536,1520,942,10288	TLR4,TREM2,CLEC7A,C1QC,AIF1,IRF8,C5AR1,S100A9,FCER1G,TLR7,TLR1,CSF1R,TREM1,LY86,PTPRC,CYBB,CTSS,CD86,LILRB2
13_Member	GO Biological Processes	GO:0032612	interleukin-1 production	-3.59268	-1.73038	3/129	7099,54209,64581	TLR4,TREM2,CLEC7A
13_Member	GO Biological Processes	GO:0002761	regulation of myeloid leukocyte differentiation	-3.68516	-1.81431	3/120	714,7099,54209	C1QC,TLR4,TREM2
13_Member	GO Biological Processes	GO:0071346	cellular response to interferon-gamma	-3.70668	-1.83295	3/118	199,3394,7099	AIF1,IRF8,TLR4
13_Member	GO Biological Processes	GO:0042063	gliogenesis	-3.72643	-1.8498	4/301	728,6280,7099,54209	C5AR1,S100A9,TLR4,TREM2
13_Member	GO Biological Processes	GO:0009611	response to wounding	-3.78401	-1.90151	5/552	199,2207,7099,54209,64581	AIF1,FCER1G,TLR4,TREM2,CLEC7A
13_Member	GO Biological Processes	GO:0032651	regulation of interleukin-1 beta production	-3.78511	-1.90151	3/111	7099,54209,64581	TLR4,TREM2,CLEC7A
13_Member	GO Biological Processes	GO:0032611	interleukin-1 beta production	-3.78511	-1.90151	3/111	7099,54209,64581	TLR4,TREM2,CLEC7A
13_Member	GO Biological Processes	GO:0007249	I-kappaB kinase/NF-kappaB signaling	-3.84075	-1.94929	4/281	7099,51284,54209,64581	TLR4,TLR7,TREM2,CLEC7A
13_Member	GO Biological Processes	GO:0062207	regulation of pattern recognition receptor signaling pathway	-3.84432	-1.95136	3/106	7096,7099,54209	TLR1,TLR4,TREM2
13_Member	GO Biological Processes	GO:0006809	nitric oxide biosynthetic process	-4.27435	-2.34838	3/76	199,7099,64581	AIF1,TLR4,CLEC7A
13_Member	GO Biological Processes	GO:0002532	production of molecular mediator involved in inflammatory response	-3.94534	-2.04474	3/98	7099,54209,64581	TLR4,TREM2,CLEC7A
13_Member	GO Biological Processes	GO:0032606	type I interferon production	-3.98544	-2.08175	3/95	3394,7099,51284	IRF8,TLR4,TLR7
13_Member	GO Biological Processes	GO:0032479	regulation of type I interferon production	-3.98544	-2.08175	3/95	3394,7099,51284	IRF8,TLR4,TLR7
13_Member	GO Biological Processes	GO:0030316	osteoclast differentiation	-3.9991	-2.09229	3/94	1436,7099,54209	CSF1R,TLR4,TREM2
13_Member	GO Biological Processes	GO:0050829	defense response to Gram-negative bacterium	-4.04098	-2.13261	3/91	7099,54209,54210	TLR4,TREM2,TREM1
13_Member	GO Biological Processes	GO:0031098	stress-activated protein kinase signaling cascade	-4.04279	-2.13285	4/249	7099,51284,54209,64581	TLR4,TLR7,TREM2,CLEC7A
13_Member	GO Biological Processes	GO:0051403	stress-activated MAPK cascade	-4.09757	-2.18447	4/241	7099,51284,54209,64581	TLR4,TLR7,TREM2,CLEC7A
13_Member	GO Biological Processes	GO:2001057	reactive nitrogen species metabolic process	-4.17575	-2.25947	3/82	199,7099,64581	AIF1,TLR4,CLEC7A
13_Member	GO Biological Processes	GO:0046209	nitric oxide metabolic process	-4.19166	-2.27056	3/81	199,7099,64581	AIF1,TLR4,CLEC7A
13_Member	GO Biological Processes	GO:0010001	glial cell differentiation	-4.21309	-2.28875	4/225	728,6280,7099,54209	C5AR1,S100A9,TLR4,TREM2
13_Member	GO Biological Processes	GO:0032652	regulation of interleukin-1 production	-3.59268	-1.73038	3/129	7099,54209,64581	TLR4,TREM2,CLEC7A
13_Member	GO Biological Processes	GO:0002367	cytokine production involved in immune response	-3.93226	-2.0332	3/99	7099,54210,64581	TLR4,TREM1,CLEC7A
13_Member	GO Biological Processes	GO:0002831	regulation of response to biotic stimulus	-3.58928	-1.72839	4/327	7099,9450,54209,64581	TLR4,LY86,TREM2,CLEC7A
13_Member	GO Biological Processes	GO:0043122	regulation of I-kappaB kinase/NF-kappaB signaling	-2.76444	-0.947373	3/249	7099,54209,64581	TLR4,TREM2,CLEC7A
13_Member	GO Molecular Functions	GO:0016798	hydrolase activity, acting on glycosyl bonds	-3.41766	-1.5665	3/148	7096,7099,51284	TLR1,TLR4,TLR7
13_Member	GO Biological Processes	GO:0002573	myeloid leukocyte differentiation	-4.33753	-2.40664	4/209	714,1436,7099,54209	C1QC,CSF1R,TLR4,TREM2
13_Member	GO Biological Processes	GO:0006979	response to oxidative stress	-2.04963	-0.294278	3/449	199,7099,54209	AIF1,TLR4,TREM2
13_Member	GO Biological Processes	GO:0051090	regulation of DNA-binding transcription factor activity	-2.07357	-0.314899	3/440	6280,7099,64581	S100A9,TLR4,CLEC7A
13_Member	GO Biological Processes	GO:0043254	regulation of protein-containing complex assembly	-2.10081	-0.34103	3/430	7099,54209,64581	TLR4,TREM2,CLEC7A
13_Member	GO Biological Processes	GO:0042060	wound healing	-2.1175	-0.356598	3/424	2207,7099,64581	FCER1G,TLR4,CLEC7A
13_Member	GO Biological Processes	GO:0001818	negative regulation of cytokine production	-2.31679	-0.537653	3/359	5788,7099,54209	PTPRC,TLR4,TREM2
13_Member	GO Biological Processes	GO:1901699	cellular response to nitrogen compound	-2.38539	-0.601563	4/693	199,1536,7099,54209	AIF1,CYBB,TLR4,TREM2
13_Member	GO Biological Processes	GO:0062197	cellular response to chemical stress	-2.38612	-0.601563	3/339	199,7099,54209	AIF1,TLR4,TREM2
13_Member	GO Biological Processes	GO:0051606	detection of stimulus	-2.3988	-0.61262	4/687	7096,7099,54209,64581	TLR1,TLR4,TREM2,CLEC7A
13_Member	GO Biological Processes	GO:0071417	cellular response to organonitrogen compound	-2.51358	-0.715399	4/638	199,1536,7099,54209	AIF1,CYBB,TLR4,TREM2
13_Member	GO Biological Processes	GO:0034599	cellular response to oxidative stress	-2.57653	-0.774687	3/290	199,7099,54209	AIF1,TLR4,TREM2
13_Member	GO Biological Processes	GO:0051091	positive regulation of DNA-binding transcription factor activity	-2.71096	-0.896675	3/260	6280,7099,64581	S100A9,TLR4,CLEC7A
13_Member	GO Biological Processes	GO:0009593	detection of chemical stimulus	-2.84822	-1.02371	4/516	7096,7099,54209,64581	TLR1,TLR4,TREM2,CLEC7A
13_Member	GO Biological Processes	GO:0045088	regulation of innate immune response	-2.92977	-1.10137	3/218	7099,54209,64581	TLR4,TREM2,CLEC7A
13_Member	GO Biological Processes	GO:0045637	regulation of myeloid cell differentiation	-2.97054	-1.13689	3/211	714,7099,54209	C1QC,TLR4,TREM2
13_Member	GO Biological Processes	GO:0070302	regulation of stress-activated protein kinase signaling cascade	-3.05017	-1.21387	3/198	7099,54209,64581	TLR4,TREM2,CLEC7A
13_Member	GO Biological Processes	GO:0032872	regulation of stress-activated MAPK cascade	-3.06933	-1.2317	3/195	7099,54209,64581	TLR4,TREM2,CLEC7A
13_Member	GO Biological Processes	GO:0043409	negative regulation of MAPK cascade	-3.16999	-1.32834	3/180	5788,7099,54209	PTPRC,TLR4,TREM2
13_Member	GO Biological Processes	GO:0002833	positive regulation of response to biotic stimulus	-3.25705	-1.4127	3/168	7099,9450,64581	TLR4,LY86,CLEC7A
13_Member	GO Biological Processes	GO:0060759	regulation of response to cytokine stimulus	-3.30304	-1.45598	3/162	5788,7099,54209	PTPRC,TLR4,TREM2
13_Member	GO Biological Processes	GO:0051092	positive regulation of NF-kappaB transcription factor activity	-3.37548	-1.52569	3/153	6280,7099,64581	S100A9,TLR4,CLEC7A
13_Member	GO Biological Processes	GO:0034341	response to interferon-gamma	-3.47927	-1.62397	3/141	199,3394,7099	AIF1,IRF8,TLR4
13_Member	GO Biological Processes	GO:1900015	regulation of cytokine production involved in inflammatory response	-4.34465	-2.4121	3/72	7099,54209,64581	TLR4,TREM2,CLEC7A
13_Member	GO Biological Processes	GO:0014002	astrocyte development	-7.08632	-4.71774	4/43	728,6280,7099,54209	C5AR1,S100A9,TLR4,TREM2
13_Member	GO Biological Processes	GO:0080164	regulation of nitric oxide metabolic process	-4.49819	-2.55388	3/64	199,7099,64581	AIF1,TLR4,CLEC7A
13_Member	GO Biological Processes	GO:0098543	detection of other organism	-6.04873	-3.86519	3/20	7096,7099,64581	TLR1,TLR4,CLEC7A
13_Member	GO Biological Processes	GO:0032729	positive regulation of interferon-gamma production	-6.17368	-3.94993	4/72	3394,7099,51284,64581	IRF8,TLR4,TLR7,CLEC7A
13_Member	GO Biological Processes	GO:0002221	pattern recognition receptor signaling pathway	-6.17476	-3.94993	5/176	1520,7096,7099,51284,54209	CTSS,TLR1,TLR4,TLR7,TREM2
13_Member	GO Biological Processes	GO:1901224	positive regulation of NIK/NF-kappaB signaling	-6.24837	-4.0181	4/69	942,7099,51284,54209	CD86,TLR4,TLR7,TREM2
13_Member	GO Biological Processes	GO:0032757	positive regulation of interleukin-8 production	-6.43662	-4.17567	4/62	7096,7099,51284,64581	TLR1,TLR4,TLR7,CLEC7A
13_Member	GO Biological Processes	GO:0036006	cellular response to macrophage colony-stimulating factor stimulus	-6.6473	-4.34953	3/13	1436,7099,54209	CSF1R,TLR4,TREM2
13_Member	GO Biological Processes	GO:0036005	response to macrophage colony-stimulating factor	-6.6473	-4.34953	3/13	1436,7099,54209	CSF1R,TLR4,TREM2
13_Member	GO Biological Processes	GO:0032490	detection of molecule of bacterial origin	-6.76097	-4.43131	3/12	7096,7099,54209	TLR1,TLR4,TREM2
13_Member	GO Biological Processes	GO:0002224	toll-like receptor signaling pathway	-6.93082	-4.58429	5/124	1520,7096,7099,51284,54209	CTSS,TLR1,TLR4,TLR7,TREM2
13_Member	GO Biological Processes	GO:0048708	astrocyte differentiation	-5.9675	-3.79563	4/81	728,6280,7099,54209	C5AR1,S100A9,TLR4,TREM2
13_Member	GO Biological Processes	GO:0009595	detection of biotic stimulus	-7.30809	-4.92572	4/38	7096,7099,54209,64581	TLR1,TLR4,TREM2,CLEC7A
13_Member	GO Biological Processes	GO:0032677	regulation of interleukin-8 production	-7.35636	-4.94503	5/102	5788,7096,7099,51284,64581	PTPRC,TLR1,TLR4,TLR7,CLEC7A
13_Member	GO Biological Processes	GO:0042742	defense response to bacterium	-7.44983	-5.00746	7/354	728,2207,3394,6280,7099,54209,54210	C5AR1,FCER1G,IRF8,S100A9,TLR4,TREM2,TREM1
13_Member	GO Biological Processes	GO:0098581	detection of external biotic stimulus	-8.07041	-5.5391	4/25	7096,7099,54209,64581	TLR1,TLR4,TREM2,CLEC7A
13_Member	GO Biological Processes	GO:0032722	positive regulation of chemokine production	-8.15344	-5.60877	5/71	199,1436,7099,51284,64581	AIF1,CSF1R,TLR4,TLR7,CLEC7A
13_Member	GO Biological Processes	GO:0032642	regulation of chemokine production	-9.35321	-6.61515	6/98	199,1436,7099,51284,54209,64581	AIF1,CSF1R,TLR4,TLR7,TREM2,CLEC7A
13_Member	GO Biological Processes	GO:0032675	regulation of interleukin-6 production	-9.74802	-6.94124	7/165	199,7096,7099,10288,51284,54209,64581	AIF1,TLR1,TLR4,LILRB2,TLR7,TREM2,CLEC7A
13_Member	GO Biological Processes	GO:0032635	interleukin-6 production	-9.74802	-6.94124	7/165	199,7096,7099,10288,51284,54209,64581	AIF1,TLR1,TLR4,LILRB2,TLR7,TREM2,CLEC7A
13_Member	GO Biological Processes	GO:0032602	chemokine production	-11.3209	-8.27104	7/99	199,1436,7099,51284,54209,54210,64581	AIF1,CSF1R,TLR4,TLR7,TREM2,TREM1,CLEC7A
13_Member	GO Biological Processes	GO:0002534	cytokine production involved in inflammatory response	-4.34465	-2.4121	3/72	7099,54209,64581	TLR4,TREM2,CLEC7A
13_Member	GO Biological Processes	GO:0032637	interleukin-8 production	-7.33504	-4.93358	5/103	5788,7096,7099,51284,64581	PTPRC,TLR1,TLR4,TLR7,CLEC7A
13_Member	GO Molecular Functions	GO:0038187	pattern recognition receptor activity	-5.69234	-3.56421	3/26	7099,51284,64581	TLR4,TLR7,CLEC7A
13_Member	GO Biological Processes	GO:0032755	positive regulation of interleukin-6 production	-9.49197	-6.70932	6/93	199,7096,7099,10288,51284,64581	AIF1,TLR1,TLR4,LILRB2,TLR7,CLEC7A
13_Member	GO Biological Processes	GO:0032609	interferon-gamma production	-5.40435	-3.32996	4/112	3394,7099,51284,64581	IRF8,TLR4,TLR7,CLEC7A
13_Member	GO Biological Processes	GO:0030099	myeloid cell differentiation	-4.53245	-2.58472	5/383	714,1436,3394,7099,54209	C1QC,CSF1R,IRF8,TLR4,TREM2
13_Member	GO Biological Processes	GO:0045428	regulation of nitric oxide biosynthetic process	-4.53967	-2.59022	3/62	199,7099,64581	AIF1,TLR4,CLEC7A
13_Member	GO Biological Processes	GO:0032655	regulation of interleukin-12 production	-4.53967	-2.59022	3/62	3394,7099,64581	IRF8,TLR4,CLEC7A
13_Member	GO Molecular Functions	GO:0003953	NAD+ nucleosidase activity	-5.59253	-3.47972	3/28	7096,7099,51284	TLR1,TLR4,TLR7
13_Member	GO Biological Processes	GO:0032653	regulation of interleukin-10 production	-4.53967	-2.59022	3/62	7099,54209,64581	TLR4,TREM2,CLEC7A
13_Member	GO Biological Processes	GO:0032615	interleukin-12 production	-4.53967	-2.59022	3/62	3394,7099,64581	IRF8,TLR4,CLEC7A
13_Member	GO Biological Processes	GO:0032613	interleukin-10 production	-4.53967	-2.59022	3/62	7099,54209,64581	TLR4,TREM2,CLEC7A
13_Member	GO Biological Processes	GO:0043030	regulation of macrophage activation	-4.56093	-2.59925	3/61	5788,7099,54209	PTPRC,TLR4,TREM2
13_Member	GO Biological Processes	GO:0009620	response to fungus	-4.58255	-2.61607	3/60	6280,7099,64581	S100A9,TLR4,CLEC7A
13_Member	GO Molecular Functions	GO:0016799	hydrolase activity, hydrolyzing N-glycosyl compounds	-4.79573	-2.80849	3/51	7096,7099,51284	TLR1,TLR4,TLR7
13_Member	GO Biological Processes	GO:0031347	regulation of defense response	-4.61805	-2.64742	6/625	5788,6280,7099,51284,54209,64581	PTPRC,S100A9,TLR4,TLR7,TREM2,CLEC7A
13_Member	GO Biological Processes	GO:0038061	NIK/NF-kappaB signaling	-4.94806	-2.9416	4/146	942,7099,51284,54209	CD86,TLR4,TLR7,TREM2
13_Member	GO Biological Processes	GO:0050729	positive regulation of inflammatory response	-4.99568	-2.98328	4/142	6280,7099,51284,54209	S100A9,TLR4,TLR7,TREM2
13_Member	GO Biological Processes	GO:1904407	positive regulation of nitric oxide metabolic process	-5.08375	-3.06736	3/41	199,7099,64581	AIF1,TLR4,CLEC7A
13_Member	GO Biological Processes	GO:0032735	positive regulation of interleukin-12 production	-5.08375	-3.06736	3/41	3394,7099,64581	IRF8,TLR4,CLEC7A
13_Member	GO Biological Processes	GO:0032733	positive regulation of interleukin-10 production	-5.08375	-3.06736	3/41	7099,54209,64581	TLR4,TREM2,CLEC7A
13_Member	GO Biological Processes	GO:0045429	positive regulation of nitric oxide biosynthetic process	-5.11647	-3.08991	3/40	199,7099,64581	AIF1,TLR4,CLEC7A
13_Member	GO Biological Processes	GO:0031349	positive regulation of defense response	-5.20229	-3.1653	5/278	6280,7099,51284,54209,64581	S100A9,TLR4,TLR7,TREM2,CLEC7A
13_Member	GO Biological Processes	GO:0021782	glial cell development	-5.34372	-3.27843	4/116	728,6280,7099,54209	C5AR1,S100A9,TLR4,TREM2
13_Member	GO Biological Processes	GO:1901222	regulation of NIK/NF-kappaB signaling	-5.35867	-3.29112	4/115	942,7099,51284,54209	CD86,TLR4,TLR7,TREM2
13_Member	GO Biological Processes	GO:0032649	regulation of interferon-gamma production	-5.40435	-3.32996	4/112	3394,7099,51284,64581	IRF8,TLR4,TLR7,CLEC7A
13_Member	GO Biological Processes	GO:0050727	regulation of inflammatory response	-4.50025	-2.55424	5/389	5788,6280,7099,51284,54209	PTPRC,S100A9,TLR4,TLR7,TREM2
14_Summary	GO Biological Processes	GO:1901342	regulation of vasculature development	-14.1296	-10.5509	4/350	719,728,1536,3687,1436,5788,7099,54209,64581,199,6280,51284,1520,2207,3937,7096,10288,3689,54210,9450	C3AR1,C5AR1,CYBB,ITGAX,CSF1R,PTPRC,TLR4,TREM2,CLEC7A,AIF1,S100A9,TLR7,CTSS,FCER1G,LCP2,TLR1,LILRB2,ITGB2,TREM1,LY86
14_Member	GO Biological Processes	GO:1901342	regulation of vasculature development	-3.47728	-1.62336	4/350	719,728,1536,3687	C3AR1,C5AR1,CYBB,ITGAX
14_Member	GO Biological Processes	GO:0045765	regulation of angiogenesis	-3.50573	-1.64903	4/344	719,728,1536,3687	C3AR1,C5AR1,CYBB,ITGAX
14_Member	GO Biological Processes	GO:0043408	regulation of MAPK cascade	-4.41316	-2.47561	6/680	728,1436,5788,7099,54209,64581	C5AR1,CSF1R,PTPRC,TLR4,TREM2,CLEC7A
14_Member	GO Biological Processes	GO:0071674	mononuclear cell migration	-4.43757	-2.49834	4/197	199,719,728,1436	AIF1,C3AR1,C5AR1,CSF1R
14_Member	GO Biological Processes	GO:1904018	positive regulation of vasculature development	-4.58131	-2.61607	4/181	719,728,1536,3687	C3AR1,C5AR1,CYBB,ITGAX
14_Member	GO Biological Processes	GO:0071622	regulation of granulocyte chemotaxis	-4.79573	-2.80849	3/51	719,728,1436	C3AR1,C5AR1,CSF1R
14_Member	GO Biological Processes	GO:0070371	ERK1 and ERK2 cascade	-4.7986	-2.80849	5/337	728,1436,5788,7099,54209	C5AR1,CSF1R,PTPRC,TLR4,TREM2
14_Member	GO Biological Processes	GO:0070372	regulation of ERK1 and ERK2 cascade	-4.93976	-2.93527	5/315	728,1436,5788,7099,54209	C5AR1,CSF1R,PTPRC,TLR4,TREM2
14_Member	GO Biological Processes	GO:0048246	macrophage chemotaxis	-5.18453	-3.15383	3/38	719,728,1436	C3AR1,C5AR1,CSF1R
14_Member	GO Biological Processes	GO:0072503	cellular divalent inorganic cation homeostasis	-2.94067	-1.10965	4/487	719,728,5788,6280	C3AR1,C5AR1,PTPRC,S100A9
14_Member	GO Biological Processes	GO:0002688	regulation of leukocyte chemotaxis	-5.25671	-3.21306	4/122	199,719,728,1436	AIF1,C3AR1,C5AR1,CSF1R
14_Member	GO Biological Processes	GO:0045766	positive regulation of angiogenesis	-4.58131	-2.61607	4/181	719,728,1536,3687	C3AR1,C5AR1,CYBB,ITGAX
14_Member	GO Biological Processes	GO:0072507	divalent inorganic cation homeostasis	-2.87314	-1.04604	4/508	719,728,5788,6280	C3AR1,C5AR1,PTPRC,S100A9
14_Member	GO Biological Processes	GO:0048514	blood vessel morphogenesis	-2.3988	-0.61262	4/687	719,728,1536,3687	C3AR1,C5AR1,CYBB,ITGAX
14_Member	GO Biological Processes	GO:0001525	angiogenesis	-2.62804	-0.824966	4/593	719,728,1536,3687	C3AR1,C5AR1,CYBB,ITGAX
14_Member	GO Biological Processes	GO:0030003	cellular cation homeostasis	-2.48697	-0.691216	4/649	719,728,5788,6280	C3AR1,C5AR1,PTPRC,S100A9
14_Member	GO Biological Processes	GO:0055065	metal ion homeostasis	-2.46557	-0.672232	4/658	719,728,5788,6280	C3AR1,C5AR1,PTPRC,S100A9
14_Member	GO Biological Processes	GO:0007204	positive regulation of cytosolic calcium ion concentration	-2.46002	-0.667884	3/319	719,728,5788	C3AR1,C5AR1,PTPRC
14_Member	GO Biological Processes	GO:0006873	cellular ion homeostasis	-2.44683	-0.655886	4/666	719,728,5788,6280	C3AR1,C5AR1,PTPRC,S100A9
14_Member	GO Biological Processes	GO:0051480	regulation of cytosolic calcium ion concentration	-2.33373	-0.552251	3/354	719,728,5788	C3AR1,C5AR1,PTPRC
14_Member	GO Biological Processes	GO:0055080	cation homeostasis	-2.30545	-0.529788	4/730	719,728,5788,6280	C3AR1,C5AR1,PTPRC,S100A9
14_Member	GO Biological Processes	GO:0098771	inorganic ion homeostasis	-2.2764	-0.50304	4/744	719,728,5788,6280	C3AR1,C5AR1,PTPRC,S100A9
14_Member	GO Biological Processes	GO:0001568	blood vessel development	-2.23397	-0.464046	4/765	719,728,1536,3687	C3AR1,C5AR1,CYBB,ITGAX
14_Member	GO Biological Processes	GO:0050801	ion homeostasis	-2.18325	-0.418992	4/791	719,728,5788,6280	C3AR1,C5AR1,PTPRC,S100A9
14_Member	GO Biological Processes	GO:0006874	cellular calcium ion homeostasis	-2.04963	-0.294278	3/449	719,728,5788	C3AR1,C5AR1,PTPRC
14_Member	GO Biological Processes	GO:0055074	calcium ion homeostasis	-2.01852	-0.264273	3/461	719,728,5788	C3AR1,C5AR1,PTPRC
14_Member	GO Biological Processes	GO:0043410	positive regulation of MAPK cascade	-5.25733	-3.21306	6/482	728,1436,5788,7099,54209,64581	C5AR1,CSF1R,PTPRC,TLR4,TREM2,CLEC7A
14_Member	GO Biological Processes	GO:0006875	cellular metal ion homeostasis	-2.6602	-0.853421	4/581	719,728,5788,6280	C3AR1,C5AR1,PTPRC,S100A9
14_Member	GO Biological Processes	GO:0071675	regulation of mononuclear cell migration	-5.35867	-3.29112	4/115	199,719,728,1436	AIF1,C3AR1,C5AR1,CSF1R
14_Member	GO Biological Processes	GO:0000165	MAPK cascade	-5.15307	-3.12444	7/780	728,1436,5788,7099,51284,54209,64581	C5AR1,CSF1R,PTPRC,TLR4,TLR7,TREM2,CLEC7A
14_Member	GO Biological Processes	GO:0050920	regulation of chemotaxis	-5.66905	-3.54608	5/223	199,719,728,1436,54209	AIF1,C3AR1,C5AR1,CSF1R,TREM2
14_Member	GO Biological Processes	GO:0010758	regulation of macrophage chemotaxis	-5.64147	-3.52278	3/27	719,728,1436	C3AR1,C5AR1,CSF1R
14_Member	GO Biological Processes	GO:0002764	immune response-regulating signaling pathway	-14.1296	-10.5509	12/472	719,728,1520,2207,3937,5788,7096,7099,10288,51284,54209,64581	C3AR1,C5AR1,CTSS,FCER1G,LCP2,PTPRC,TLR1,TLR4,LILRB2,TLR7,TREM2,CLEC7A
14_Member	GO Biological Processes	GO:0097529	myeloid leukocyte migration	-12.3337	-9.129	9/222	199,719,728,1436,2207,3689,6280,54209,54210	AIF1,C3AR1,C5AR1,CSF1R,FCER1G,ITGB2,S100A9,TREM2,TREM1
14_Member	GO Biological Processes	GO:0032103	positive regulation of response to external stimulus	-11.3497	-8.27757	10/427	199,719,728,1436,6280,7099,9450,51284,54209,64581	AIF1,C3AR1,C5AR1,CSF1R,S100A9,TLR4,LY86,TLR7,TREM2,CLEC7A
14_Member	GO Biological Processes	GO:0071621	granulocyte chemotaxis	-10.5992	-7.59077	7/125	719,728,1436,2207,3689,6280,54210	C3AR1,C5AR1,CSF1R,FCER1G,ITGB2,S100A9,TREM1
14_Member	GO Biological Processes	GO:0030595	leukocyte chemotaxis	-10.4161	-7.44545	8/231	199,719,728,1436,2207,3689,6280,54210	AIF1,C3AR1,C5AR1,CSF1R,FCER1G,ITGB2,S100A9,TREM1
14_Member	GO Biological Processes	GO:0050900	leukocyte migration	-10.3365	-7.42149	9/371	199,719,728,1436,2207,3689,6280,54209,54210	AIF1,C3AR1,C5AR1,CSF1R,FCER1G,ITGB2,S100A9,TREM2,TREM1
14_Member	GO Biological Processes	GO:0060326	cell chemotaxis	-9.39068	-6.61962	8/311	199,719,728,1436,2207,3689,6280,54210	AIF1,C3AR1,C5AR1,CSF1R,FCER1G,ITGB2,S100A9,TREM1
14_Member	GO Biological Processes	GO:0030593	neutrophil chemotaxis	-9.22161	-6.49401	6/103	719,728,2207,3689,6280,54210	C3AR1,C5AR1,FCER1G,ITGB2,S100A9,TREM1
14_Member	GO Biological Processes	GO:0030335	positive regulation of cell migration	-8.78252	-6.11934	9/557	199,719,728,1436,3687,5788,7099,54209,64581	AIF1,C3AR1,C5AR1,CSF1R,ITGAX,PTPRC,TLR4,TREM2,CLEC7A
14_Member	GO Biological Processes	GO:1990266	neutrophil migration	-8.75425	-6.10237	6/123	719,728,2207,3689,6280,54210	C3AR1,C5AR1,FCER1G,ITGB2,S100A9,TREM1
14_Member	GO Biological Processes	GO:2000147	positive regulation of cell motility	-8.60975	-5.96647	9/583	199,719,728,1436,3687,5788,7099,54209,64581	AIF1,C3AR1,C5AR1,CSF1R,ITGAX,PTPRC,TLR4,TREM2,CLEC7A
14_Member	GO Biological Processes	GO:0051272	positive regulation of cellular component movement	-8.53271	-5.89787	9/595	199,719,728,1436,3687,5788,7099,54209,64581	AIF1,C3AR1,C5AR1,CSF1R,ITGAX,PTPRC,TLR4,TREM2,CLEC7A
14_Member	GO Biological Processes	GO:0040017	positive regulation of locomotion	-8.52003	-5.89346	9/597	199,719,728,1436,3687,5788,7099,54209,64581	AIF1,C3AR1,C5AR1,CSF1R,ITGAX,PTPRC,TLR4,TREM2,CLEC7A
14_Member	GO Biological Processes	GO:0097530	granulocyte migration	-10.0598	-7.20029	7/149	719,728,1436,2207,3689,6280,54210	C3AR1,C5AR1,CSF1R,FCER1G,ITGB2,S100A9,TREM1
14_Member	GO Biological Processes	GO:0042330	taxis	-8.44487	-5.84221	9/609	199,719,728,1436,2207,3689,6280,54209,54210	AIF1,C3AR1,C5AR1,CSF1R,FCER1G,ITGB2,S100A9,TREM2,TREM1
14_Member	GO Biological Processes	GO:0006935	chemotaxis	-8.46351	-5.85303	9/606	199,719,728,1436,2207,3689,6280,54209,54210	AIF1,C3AR1,C5AR1,CSF1R,FCER1G,ITGB2,S100A9,TREM2,TREM1
14_Member	GO Biological Processes	GO:0002690	positive regulation of leukocyte chemotaxis	-5.70809	-3.57735	4/94	199,719,728,1436	AIF1,C3AR1,C5AR1,CSF1R
14_Member	GO Biological Processes	GO:0002685	regulation of leukocyte migration	-5.78683	-3.63737	5/211	199,719,728,1436,54209	AIF1,C3AR1,C5AR1,CSF1R,TREM2
14_Member	GO Biological Processes	GO:0070374	positive regulation of ERK1 and ERK2 cascade	-5.68821	-3.56267	5/221	728,1436,5788,7099,54209	C5AR1,CSF1R,PTPRC,TLR4,TREM2
14_Member	GO Biological Processes	GO:0002757	immune response-activating signal transduction	-6.52681	-4.24784	6/291	719,728,2207,3937,5788,64581	C3AR1,C5AR1,FCER1G,LCP2,PTPRC,CLEC7A
14_Member	GO Biological Processes	GO:0002429	immune response-activating cell surface receptor signaling pathway	-6.52681	-4.24784	6/291	719,728,2207,3937,5788,64581	C3AR1,C5AR1,FCER1G,LCP2,PTPRC,CLEC7A
14_Member	GO Biological Processes	GO:0010759	positive regulation of macrophage chemotaxis	-6.11903	-3.9174	3/19	719,728,1436	C3AR1,C5AR1,CSF1R
14_Member	GO Biological Processes	GO:1905517	macrophage migration	-6.64829	-4.34953	4/55	719,728,1436,54209	C3AR1,C5AR1,CSF1R,TREM2
14_Member	GO Biological Processes	GO:0050921	positive regulation of chemotaxis	-6.6524	-4.34953	5/141	199,719,728,1436,54209	AIF1,C3AR1,C5AR1,CSF1R,TREM2
14_Member	GO Biological Processes	GO:0002687	positive regulation of leukocyte migration	-6.7465	-4.42096	5/135	199,719,728,1436,54209	AIF1,C3AR1,C5AR1,CSF1R,TREM2
14_Member	GO Biological Processes	GO:1905521	regulation of macrophage migration	-7.17161	-4.79849	4/41	719,728,1436,54209	C3AR1,C5AR1,CSF1R,TREM2
14_Member	GO Biological Processes	GO:0002768	immune response-regulating cell surface receptor signaling pathway	-7.79705	-5.27871	7/315	719,728,2207,3937,5788,10288,64581	C3AR1,C5AR1,FCER1G,LCP2,PTPRC,LILRB2,CLEC7A
14_Member	GO Biological Processes	GO:1905523	positive regulation of macrophage migration	-7.99814	-5.47337	4/26	719,728,1436,54209	C3AR1,C5AR1,CSF1R,TREM2
15_Summary	GO Cellular Components	GO:0010008	endosome membrane	-2.83591	-1.01269	4/520	2209,3122,7099,51284,719,1520	FCGR1A,HLA-DRA,TLR4,TLR7,C3AR1,CTSS
15_Member	GO Cellular Components	GO:0010008	endosome membrane	-2.83591	-1.01269	4/520	2209,3122,7099,51284	FCGR1A,HLA-DRA,TLR4,TLR7
15_Member	GO Cellular Components	GO:0000323	lytic vacuole	-2.30755	-0.530731	4/729	719,1520,3122,51284	C3AR1,CTSS,HLA-DRA,TLR7
15_Member	GO Cellular Components	GO:0005764	lysosome	-2.30755	-0.530731	4/729	719,1520,3122,51284	C3AR1,CTSS,HLA-DRA,TLR7
15_Member	GO Cellular Components	GO:0005765	lysosomal membrane	-2.19292	-0.426402	3/398	719,3122,51284	C3AR1,HLA-DRA,TLR7
15_Member	GO Cellular Components	GO:0098852	lytic vacuole membrane	-2.19292	-0.426402	3/398	719,3122,51284	C3AR1,HLA-DRA,TLR7
15_Member	GO Cellular Components	GO:0005769	early endosome	-2.18394	-0.418992	3/401	2209,3122,7099	FCGR1A,HLA-DRA,TLR4
15_Member	GO Cellular Components	GO:0005774	vacuolar membrane	-2.0549	-0.297342	3/447	719,3122,51284	C3AR1,HLA-DRA,TLR7
16_Summary	GO Cellular Components	GO:0030312	external encapsulating structure	-16.3644	-12.3146	4/571	713,714,1520,6280,54209,5788,728,1436,3684,10288,2207,3122,54210,7099,64581,942,719,3937,3689,3394	C1QB,C1QC,CTSS,S100A9,TREM2,PTPRC,C5AR1,CSF1R,ITGAM,LILRB2,FCER1G,HLA-DRA,TREM1,TLR4,CLEC7A,CD86,C3AR1,LCP2,ITGB2,IRF8
16_Member	GO Cellular Components	GO:0030312	external encapsulating structure	-2.68757	-0.877051	4/571	713,714,1520,6280	C1QB,C1QC,CTSS,S100A9
16_Member	GO Cellular Components	GO:0031012	extracellular matrix	-2.69034	-0.878563	4/570	713,714,1520,6280	C1QB,C1QC,CTSS,S100A9
16_Member	GO Cellular Components	GO:0062023	collagen-containing extracellular matrix	-3.15641	-1.3161	4/426	713,714,1520,6280	C1QB,C1QC,CTSS,S100A9
16_Member	GO Biological Processes	GO:0006956	complement activation	-3.57304	-1.71355	3/131	713,714,54209	C1QB,C1QC,TREM2
16_Member	GO Biological Processes	GO:0006958	complement activation, classical pathway	-3.8203	-1.93185	3/108	713,714,54209	C1QB,C1QC,TREM2
16_Member	GO Biological Processes	GO:0002455	humoral immune response mediated by circulating immunoglobulin	-5.2709	-3.21671	4/121	713,714,5788,54209	C1QB,C1QC,PTPRC,TREM2
16_Member	GO Biological Processes	GO:0034330	cell junction organization	-5.47733	-3.3913	7/696	713,714,728,1436,3684,10288,54209	C1QB,C1QC,C5AR1,CSF1R,ITGAM,LILRB2,TREM2
16_Member	GO Biological Processes	GO:0050808	synapse organization	-5.56498	-3.45964	6/426	713,714,728,3684,10288,54209	C1QB,C1QC,C5AR1,ITGAM,LILRB2,TREM2
16_Member	GO Biological Processes	GO:0002449	lymphocyte mediated immunity	-6.05153	-3.86519	6/351	713,714,2207,3122,5788,54209	C1QB,C1QC,FCER1G,HLA-DRA,PTPRC,TREM2
16_Member	GO Biological Processes	GO:0006959	humoral immune response	-6.2934	-4.0565	6/319	713,714,5788,6280,54209,54210	C1QB,C1QC,PTPRC,S100A9,TREM2,TREM1
16_Member	GO Biological Processes	GO:0022411	cellular component disassembly	-4.20914	-2.28643	5/448	713,714,1520,3684,54209	C1QB,C1QC,CTSS,ITGAM,TREM2
16_Member	GO Biological Processes	GO:0016064	immunoglobulin mediated immune response	-7.39969	-4.97312	6/207	713,714,2207,3122,5788,54209	C1QB,C1QC,FCER1G,HLA-DRA,PTPRC,TREM2
16_Member	GO Biological Processes	GO:0150146	cell junction disassembly	-8.39428	-5.79931	4/21	713,714,3684,54209	C1QB,C1QC,ITGAM,TREM2
16_Member	GO Biological Processes	GO:0002460	adaptive immune response based on somatic recombination of immune receptors built from immunoglobulin superfamily domains	-8.90919	-6.2211	8/358	713,714,2207,3122,5788,7099,54209,64581	C1QB,C1QC,FCER1G,HLA-DRA,PTPRC,TLR4,TREM2,CLEC7A
16_Member	GO Biological Processes	GO:0098883	synapse pruning	-9.64996	-6.85541	4/11	713,714,3684,54209	C1QB,C1QC,ITGAM,TREM2
16_Member	GO Biological Processes	GO:0002250	adaptive immune response	-11.8944	-8.74764	12/730	713,714,942,1520,2207,3122,5788,7099,10288,54209,54210,64581	C1QB,C1QC,CD86,CTSS,FCER1G,HLA-DRA,PTPRC,TLR4,LILRB2,TREM2,TREM1,CLEC7A
16_Member	GO Biological Processes	GO:0002253	activation of immune response	-11.8956	-8.74764	10/376	713,714,719,728,2207,3937,5788,7099,54209,64581	C1QB,C1QC,C3AR1,C5AR1,FCER1G,LCP2,PTPRC,TLR4,TREM2,CLEC7A
16_Member	GO Biological Processes	GO:0002443	leukocyte mediated immunity	-12.7938	-9.52215	11/443	713,714,2207,3122,3684,3689,5788,7099,54209,54210,64581	C1QB,C1QC,FCER1G,HLA-DRA,ITGAM,ITGB2,PTPRC,TLR4,TREM2,TREM1,CLEC7A
16_Member	GO Biological Processes	GO:0002252	immune effector process	-13.969	-10.4633	13/658	713,714,942,2207,3122,3394,3684,3689,5788,7099,54209,54210,64581	C1QB,C1QC,CD86,FCER1G,HLA-DRA,IRF8,ITGAM,ITGB2,PTPRC,TLR4,TREM2,TREM1,CLEC7A
16_Member	GO Biological Processes	GO:0050778	positive regulation of immune response	-16.3644	-12.3146	14/577	713,714,719,728,942,2207,3122,3684,3689,3937,5788,7099,54209,64581	C1QB,C1QC,C3AR1,C5AR1,CD86,FCER1G,HLA-DRA,ITGAM,ITGB2,LCP2,PTPRC,TLR4,TREM2,CLEC7A
16_Member	GO Biological Processes	GO:0019724	B cell mediated immunity	-7.36259	-4.94624	6/210	713,714,2207,3122,5788,54209	C1QB,C1QC,FCER1G,HLA-DRA,PTPRC,TREM2
