# Supplementary material for: Identification of Inflammation-Related Biomarkers in Diabetes of the Exocrine Pancreas With the Use of Weighted Gene Co-Expression Network Analysis
Source: Front Endocrinol (Lausanne). 2022 Apr 14;13:839865. doi: 10.3389/fendo.2022.839865 (PMC9046596; doi:10.3389/fendo.2022.839865)
Supplement: Supplementary file 1 [file DataSheet_1.zip › Additional files/original data/PPI/metascape_result.tiw0ne6g_.xlsx]

## Sheet: Annotation
MyList	Gene ID	Type	Tax ID	Homologene Gene ID	Homologene Gene Tax ID	GO:0046649 lymphocyte activation	GO:0006959 humoral immune response	GO:0002764 immune response-regulating sig	GO:0015629 actin cytoskeleton	GO:0019904 protein domain specific bindin
RNASE6	6039	symbol	H. sapiens	6039	H. sapiens	0	1	0	0	0
IGSF6	10261	symbol	H. sapiens	10261	H. sapiens	0	0	0	0	0
LAPTM5	7805	symbol	H. sapiens	7805	H. sapiens	1	1	1	0	0
ALOX5AP	241	symbol	H. sapiens	241	H. sapiens	0	0	0	0	0
WAS	7454	symbol	H. sapiens	7454	H. sapiens	1	0	0	1	1
SLAMF1	6504	symbol	H. sapiens	6504	H. sapiens	1	0	0	0	1
CD52	1043	symbol	H. sapiens	1043	H. sapiens	0	0	0	0	0
FYB	2533	gene_synonym	H. sapiens	2533	H. sapiens	1	0	1	1	0
CD53	963	symbol	H. sapiens	963	H. sapiens	0	0	0	0	0
CD300LF	146722	symbol	H. sapiens	146722	H. sapiens	1	0	1	0	0
VSIG4	11326	symbol	H. sapiens	11326	H. sapiens	1	1	0	0	0
IKZF1	10320	symbol	H. sapiens	10320	H. sapiens	1	0	0	0	1
MS4A6A	64231	symbol	H. sapiens	64231	H. sapiens	0	0	0	0	0
LYZ	4069	symbol	H. sapiens	4069	H. sapiens	0	1	0	0	0
RGS1	5996	symbol	H. sapiens	5996	H. sapiens	0	1	0	0	0
LCP1	3936	symbol	H. sapiens	3936	H. sapiens	1	0	0	1	0

## Sheet: Enrichment
GroupID	Category	Term	Description	LogP	Log(q-value)	InTerm_InList	Genes	Symbols
1_Summary	GO Biological Processes	GO:0046649	lymphocyte activation	-5.74807	-1.39722	6/775	3936,6504,7454,7805,10320,11326,2533,146722	LCP1,SLAMF1,WAS,LAPTM5,IKZF1,VSIG4,FYB1,CD300LF
1_Member	GO Biological Processes	GO:0046649	lymphocyte activation	-5.74807	-1.39722	6/775	3936,6504,7454,7805,10320,11326	LCP1,SLAMF1,WAS,LAPTM5,IKZF1,VSIG4
1_Member	GO Biological Processes	GO:0001817	regulation of cytokine production	-2.09926	0	3/799	6504,7805,11326	SLAMF1,LAPTM5,VSIG4
1_Member	GO Biological Processes	GO:0030155	regulation of cell adhesion	-2.17334	0	3/751	6504,7805,11326	SLAMF1,LAPTM5,VSIG4
1_Member	GO Biological Processes	GO:0051249	regulation of lymphocyte activation	-2.6325	0	3/515	6504,7805,11326	SLAMF1,LAPTM5,VSIG4
1_Member	GO Biological Processes	GO:0022407	regulation of cell-cell adhesion	-2.79953	0	3/450	6504,7805,11326	SLAMF1,LAPTM5,VSIG4
1_Member	GO Biological Processes	GO:0002253	activation of immune response	-3.02379	0	3/376	2533,7805,11326	FYB1,LAPTM5,VSIG4
1_Member	GO Biological Processes	GO:0007159	leukocyte cell-cell adhesion	-3.04058	0	3/371	6504,7805,11326	SLAMF1,LAPTM5,VSIG4
1_Member	GO Biological Processes	GO:1903037	regulation of leukocyte cell-cell adhesion	-3.16514	0	3/336	6504,7805,11326	SLAMF1,LAPTM5,VSIG4
1_Member	GO Biological Processes	GO:0050863	regulation of T cell activation	-3.18785	0	3/330	6504,7805,11326	SLAMF1,LAPTM5,VSIG4
1_Member	GO Biological Processes	GO:0050865	regulation of cell activation	-3.50414	-0.19468	4/650	6504,7805,11326,146722	SLAMF1,LAPTM5,VSIG4,CD300LF
1_Member	GO Biological Processes	GO:0001818	negative regulation of cytokine production	-3.08185	0	3/359	6504,7805,11326	SLAMF1,LAPTM5,VSIG4
1_Member	GO Biological Processes	GO:0002274	myeloid leukocyte activation	-3.67397	-0.277367	3/225	6504,11326,146722	SLAMF1,VSIG4,CD300LF
1_Member	GO Biological Processes	GO:0050778	positive regulation of immune response	-3.70144	-0.277367	4/577	2533,6504,7805,11326	FYB1,SLAMF1,LAPTM5,VSIG4
1_Member	GO Biological Processes	GO:0050866	negative regulation of cell activation	-3.76218	-0.277367	3/210	7805,11326,146722	LAPTM5,VSIG4,CD300LF
1_Member	GO Biological Processes	GO:0002695	negative regulation of leukocyte activation	-3.91086	-0.338158	3/187	7805,11326,146722	LAPTM5,VSIG4,CD300LF
1_Member	GO Biological Processes	GO:0002683	negative regulation of immune system process	-4.17782	-0.525945	4/434	6504,7805,11326,146722	SLAMF1,LAPTM5,VSIG4,CD300LF
1_Member	GO Biological Processes	GO:0002697	regulation of immune effector process	-4.58552	-0.83673	4/341	6504,7454,7805,11326	SLAMF1,WAS,LAPTM5,VSIG4
1_Member	GO Biological Processes	GO:0002252	immune effector process	-4.76465	-0.890923	5/658	3936,6504,7454,7805,11326	LCP1,SLAMF1,WAS,LAPTM5,VSIG4
1_Member	GO Biological Processes	GO:0042110	T cell activation	-5.38903	-1.33921	5/489	3936,6504,7454,7805,11326	LCP1,SLAMF1,WAS,LAPTM5,VSIG4
1_Member	GO Biological Processes	GO:0002694	regulation of leukocyte activation	-3.62007	-0.269222	4/606	6504,7805,11326,146722	SLAMF1,LAPTM5,VSIG4,CD300LF
2_Summary	GO Biological Processes	GO:0006959	humoral immune response	-3.23061	0	3/319	4069,6039,11326,7805,5996	LYZ,RNASE6,VSIG4,LAPTM5,RGS1
2_Member	GO Biological Processes	GO:0006959	humoral immune response	-3.23061	0	3/319	4069,6039,11326	LYZ,RNASE6,VSIG4
2_Member	GO Cellular Components	GO:0000323	lytic vacuole	-2.20904	0	3/729	4069,6039,7805	LYZ,RNASE6,LAPTM5
2_Member	GO Cellular Components	GO:0005764	lysosome	-2.20904	0	3/729	4069,6039,7805	LYZ,RNASE6,LAPTM5
2_Member	GO Biological Processes	GO:0009617	response to bacterium	-2.17654	0	3/749	4069,5996,6039	LYZ,RGS1,RNASE6
3_Summary	GO Biological Processes	GO:0002764	immune response-regulating signaling pathway	-2.74029	0	3/472	2533,7805,146722	FYB1,LAPTM5,CD300LF
3_Member	GO Biological Processes	GO:0002764	immune response-regulating signaling pathway	-2.74029	0	3/472	2533,7805,146722	FYB1,LAPTM5,CD300LF
4_Summary	GO Cellular Components	GO:0015629	actin cytoskeleton	-2.65914	0	3/504	2533,3936,7454	FYB1,LCP1,WAS
4_Member	GO Cellular Components	GO:0015629	actin cytoskeleton	-2.65914	0	3/504	2533,3936,7454	FYB1,LCP1,WAS
5_Summary	GO Molecular Functions	GO:0019904	protein domain specific binding	-2.25277	0	3/703	6504,7454,10320	SLAMF1,WAS,IKZF1
5_Member	GO Molecular Functions	GO:0019904	protein domain specific binding	-2.25277	0	3/703	6504,7454,10320	SLAMF1,WAS,IKZF1
