# Supplementary material for: Identification of Inflammation-Related Biomarkers in Diabetes of the Exocrine Pancreas With the Use of Weighted Gene Co-Expression Network Analysis
Source: Front Endocrinol (Lausanne). 2022 Apr 14;13:839865. doi: 10.3389/fendo.2022.839865 (PMC9046596; doi:10.3389/fendo.2022.839865)
Supplement: Supplementary file 1 [file DataSheet_1.zip › Additional files/original data/PPI/metascape_result.tw62ggmib.xlsx]

## Sheet: Annotation
MyList	Gene ID	Type	Tax ID	Homologene Gene ID	Homologene Gene Tax ID	GO:0000819 sister chromatid segregation	GO:0008022 protein C-terminus binding	GO:0071103 DNA conformation change	GO:0051603 proteolysis involved in cellul	GO:0031589 cell-substrate adhesion	GO:0015631 tubulin binding	GO:0006281 DNA repair	GO:2000147 positive regulation of cell mo	GO:0005813 centrosome	GO:0016773 phosphotransferase activity, a
CEP55	55165	symbol	H. sapiens	55165	H. sapiens	1.0	0.0	0.0	0.0	0.0	1.0	0.0	1.0	1.0	0.0
TOP2A	7153	symbol	H. sapiens	7153	H. sapiens	1.0	1.0	1.0	0.0	0.0	1.0	1.0	1.0	0.0	0.0
KIF14	9928	symbol	H. sapiens	9928	H. sapiens	1.0	0.0	0.0	1.0	1.0	1.0	0.0	0.0	0.0	0.0
KIF18B	146909	symbol	H. sapiens	146909	H. sapiens	1.0	0.0	0.0	0.0	0.0	1.0	0.0	0.0	0.0	0.0
RMI2	116028	symbol	H. sapiens	116028	H. sapiens	1.0	0.0	0.0	0.0	0.0	0.0	1.0	0.0	0.0	0.0
PBK	55872	symbol	H. sapiens	55872	H. sapiens	0.0	1.0	0.0	1.0	0.0	0.0	0.0	1.0	0.0	1.0
CCL5	6352	symbol	H. sapiens	6352	H. sapiens	0.0	0.0	0.0	1.0	0.0	0.0	0.0	1.0	0.0	1.0
NUSAP1	51203	symbol	H. sapiens	51203	H. sapiens	1.0	0.0	1.0	0.0	0.0	1.0	0.0	0.0	0.0	0.0
ITGAL	3683	symbol	H. sapiens	3683	H. sapiens	0.0	0.0	0.0	0.0	1.0	0.0	0.0	1.0	0.0	0.0
ASF1B	55723	symbol	H. sapiens	55723	H. sapiens	0.0	0.0	1.0	0.0	0.0	0.0	0.0	0.0	0.0	0.0
CDC20	991	symbol	H. sapiens	991	H. sapiens	1.0	1.0	0.0	1.0	0.0	1.0	0.0	0.0	1.0	0.0
UBE2C	11065	symbol	H. sapiens	11065	H. sapiens	1.0	0.0	0.0	1.0	0.0	1.0	0.0	0.0	0.0	0.0
RRM2	6241	symbol	H. sapiens	6241	H. sapiens	0.0	0.0	0.0	0.0	0.0	0.0	1.0	1.0	0.0	0.0
MMP9	4318	symbol	H. sapiens	4318	H. sapiens	0.0	1.0	0.0	0.0	0.0	1.0	0.0	1.0	0.0	0.0
BUB1B	701	symbol	H. sapiens	701	H. sapiens	1.0	0.0	0.0	1.0	0.0	1.0	0.0	0.0	0.0	1.0
SHCBP1	79801	symbol	H. sapiens	79801	H. sapiens	0.0	0.0	0.0	0.0	0.0	1.0	0.0	0.0	0.0	0.0
FN1	2335	symbol	H. sapiens	2335	H. sapiens	0.0	1.0	0.0	0.0	1.0	0.0	0.0	1.0	0.0	0.0
MKI67	4288	symbol	H. sapiens	4288	H. sapiens	1.0	1.0	0.0	0.0	0.0	0.0	0.0	0.0	0.0	0.0
CDC45	8318	symbol	H. sapiens	8318	H. sapiens	1.0	0.0	0.0	0.0	0.0	0.0	1.0	0.0	1.0	0.0
TRIP13	9319	symbol	H. sapiens	9319	H. sapiens	1.0	0.0	0.0	1.0	0.0	0.0	1.0	0.0	0.0	0.0
ANLNC						nan	nan	nan	nan	nan	nan	nan	nan	nan	nan

## Sheet: Enrichment
GroupID	Category	Term	Description	LogP	Log(q-value)	InTerm_InList	Genes	Symbols
1_Summary	GO Biological Processes	GO:0000819	sister chromatid segregation	-16.5437	-12.1929	10/205	701,991,7153,9319,9928,11065,51203,55165,116028,146909,8318,4288	BUB1B,CDC20,TOP2A,TRIP13,KIF14,UBE2C,NUSAP1,CEP55,RMI2,KIF18B,CDC45,MKI67
1_Member	GO Biological Processes	GO:0000819	sister chromatid segregation	-16.5437	-12.1929	10/205	701,991,7153,9319,9928,11065,51203,55165,116028,146909	BUB1B,CDC20,TOP2A,TRIP13,KIF14,UBE2C,NUSAP1,CEP55,RMI2,KIF18B
1_Member	GO Biological Processes	GO:0010965	regulation of mitotic sister chromatid separation	-4.9778	-2.08935	3/65	701,9319,11065	BUB1B,TRIP13,UBE2C
1_Member	GO Biological Processes	GO:0044784	metaphase/anaphase transition of cell cycle	-4.9778	-2.08935	3/65	701,9319,11065	BUB1B,TRIP13,UBE2C
1_Member	GO Biological Processes	GO:0051306	mitotic sister chromatid separation	-4.93807	-2.06435	3/67	701,9319,11065	BUB1B,TRIP13,UBE2C
1_Member	GO Biological Processes	GO:1905818	regulation of chromosome separation	-4.84383	-1.98434	3/72	701,9319,11065	BUB1B,TRIP13,UBE2C
1_Member	GO Biological Processes	GO:0044770	cell cycle phase transition	-4.74173	-1.89603	5/518	701,8318,9319,9928,11065	BUB1B,CDC45,TRIP13,KIF14,UBE2C
1_Member	GO Biological Processes	GO:0051321	meiotic cell cycle	-4.62784	-1.79551	4/261	701,991,7153,9319	BUB1B,CDC20,TOP2A,TRIP13
1_Member	GO Biological Processes	GO:2001251	negative regulation of chromosome organization	-4.61189	-1.79252	3/86	701,7153,9319	BUB1B,TOP2A,TRIP13
1_Member	GO Biological Processes	GO:0045132	meiotic chromosome segregation	-4.51005	-1.70327	3/93	701,7153,9319	BUB1B,TOP2A,TRIP13
1_Member	GO Biological Processes	GO:1901990	regulation of mitotic cell cycle phase transition	-4.39745	-1.6029	4/299	701,9319,9928,11065	BUB1B,TRIP13,KIF14,UBE2C
1_Member	GO Biological Processes	GO:0044772	mitotic cell cycle phase transition	-3.81115	-1.07308	4/424	701,9319,9928,11065	BUB1B,TRIP13,KIF14,UBE2C
1_Member	GO Biological Processes	GO:0000075	cell cycle checkpoint signaling	-3.73937	-1.01181	3/169	701,8318,9319	BUB1B,CDC45,TRIP13
1_Member	GO Cellular Components	GO:0000793	condensed chromosome	-3.26703	-0.640461	3/245	701,4288,7153	BUB1B,MKI67,TOP2A
1_Member	GO Biological Processes	GO:1901988	negative regulation of cell cycle phase transition	-3.24658	-0.628125	3/249	701,8318,9319	BUB1B,CDC45,TRIP13
1_Member	GO Biological Processes	GO:0010948	negative regulation of cell cycle process	-3.03757	-0.492899	3/294	701,8318,9319	BUB1B,CDC45,TRIP13
1_Member	GO Biological Processes	GO:0051129	negative regulation of cellular component organization	-3.00966	-0.476783	4/691	701,7153,9319,9928	BUB1B,TOP2A,TRIP13,KIF14
1_Member	GO Biological Processes	GO:0010639	negative regulation of organelle organization	-2.82706	-0.321312	3/348	701,7153,9319	BUB1B,TOP2A,TRIP13
1_Member	GO Biological Processes	GO:0045786	negative regulation of cell cycle	-2.70183	-0.22604	3/385	701,8318,9319	BUB1B,CDC45,TRIP13
1_Member	GO Biological Processes	GO:0007091	metaphase/anaphase transition of mitotic cell cycle	-5.03982	-2.10394	3/62	701,9319,11065	BUB1B,TRIP13,UBE2C
1_Member	GO Biological Processes	GO:1903046	meiotic cell cycle process	-5.06507	-2.11217	4/202	701,991,7153,9319	BUB1B,CDC20,TOP2A,TRIP13
1_Member	GO Biological Processes	GO:1902099	regulation of metaphase/anaphase transition of cell cycle	-5.01881	-2.09933	3/63	701,9319,11065	BUB1B,TRIP13,UBE2C
1_Member	GO Biological Processes	GO:0140013	meiotic nuclear division	-5.21586	-2.20744	4/185	701,991,7153,9319	BUB1B,CDC20,TOP2A,TRIP13
1_Member	GO Biological Processes	GO:0007059	chromosome segregation	-16.199	-12.1492	11/349	701,991,4288,7153,9319,9928,11065,51203,55165,116028,146909	BUB1B,CDC20,MKI67,TOP2A,TRIP13,KIF14,UBE2C,NUSAP1,CEP55,RMI2,KIF18B
1_Member	GO Biological Processes	GO:0098813	nuclear chromosome segregation	-15.1112	-11.2375	10/284	701,991,7153,9319,9928,11065,51203,55165,116028,146909	BUB1B,CDC20,TOP2A,TRIP13,KIF14,UBE2C,NUSAP1,CEP55,RMI2,KIF18B
1_Member	GO Biological Processes	GO:0000280	nuclear division	-13.1762	-9.42737	10/443	701,991,4288,7153,9319,9928,11065,51203,55165,146909	BUB1B,CDC20,MKI67,TOP2A,TRIP13,KIF14,UBE2C,NUSAP1,CEP55,KIF18B
1_Member	GO Biological Processes	GO:0140014	mitotic nuclear division	-13.0193	-9.40475	9/291	701,991,4288,9319,9928,11065,51203,55165,146909	BUB1B,CDC20,MKI67,TRIP13,KIF14,UBE2C,NUSAP1,CEP55,KIF18B
1_Member	GO Biological Processes	GO:0000070	mitotic sister chromatid segregation	-12.9775	-9.40475	8/171	701,991,9319,9928,11065,51203,55165,146909	BUB1B,CDC20,TRIP13,KIF14,UBE2C,NUSAP1,CEP55,KIF18B
1_Member	GO Biological Processes	GO:0048285	organelle fission	-12.7226	-9.21682	10/492	701,991,4288,7153,9319,9928,11065,51203,55165,146909	BUB1B,CDC20,MKI67,TOP2A,TRIP13,KIF14,UBE2C,NUSAP1,CEP55,KIF18B
1_Member	GO Biological Processes	GO:0030071	regulation of mitotic metaphase/anaphase transition	-5.08289	-2.11225	3/60	701,9319,11065	BUB1B,TRIP13,UBE2C
1_Member	GO Biological Processes	GO:0010564	regulation of cell cycle process	-9.88788	-6.49127	9/652	701,991,4288,8318,9319,9928,11065,51203,116028	BUB1B,CDC20,MKI67,CDC45,TRIP13,KIF14,UBE2C,NUSAP1,RMI2
1_Member	GO Biological Processes	GO:0051301	cell division	-8.55788	-5.20703	8/613	701,991,7153,9928,11065,51203,55165,146909	BUB1B,CDC20,TOP2A,KIF14,UBE2C,NUSAP1,CEP55,KIF18B
1_Member	GO Biological Processes	GO:1903047	mitotic cell cycle process	-11.051	-7.60323	10/726	701,991,4288,8318,9319,9928,11065,51203,55165,146909	BUB1B,CDC20,MKI67,CDC45,TRIP13,KIF14,UBE2C,NUSAP1,CEP55,KIF18B
1_Member	GO Biological Processes	GO:0051783	regulation of nuclear division	-7.55307	-4.2814	5/139	701,991,4288,9319,51203	BUB1B,CDC20,MKI67,TRIP13,NUSAP1
1_Member	GO Biological Processes	GO:0033044	regulation of chromosome organization	-6.9094	-3.6725	5/187	701,7153,9319,11065,116028	BUB1B,TOP2A,TRIP13,UBE2C,RMI2
1_Member	GO Biological Processes	GO:0033045	regulation of sister chromatid segregation	-6.85703	-3.65231	4/72	701,9319,11065,116028	BUB1B,TRIP13,UBE2C,RMI2
1_Member	GO Biological Processes	GO:0007346	regulation of mitotic cell cycle	-6.41137	-3.29097	6/460	701,4288,9319,9928,11065,51203	BUB1B,MKI67,TRIP13,KIF14,UBE2C,NUSAP1
1_Member	GO Biological Processes	GO:0051304	chromosome separation	-6.35238	-3.2568	4/96	701,7153,9319,11065	BUB1B,TOP2A,TRIP13,UBE2C
1_Member	GO Biological Processes	GO:0007088	regulation of mitotic nuclear division	-6.11494	-3.04284	4/110	701,4288,9319,51203	BUB1B,MKI67,TRIP13,NUSAP1
1_Member	GO Biological Processes	GO:1901987	regulation of cell cycle phase transition	-5.33767	-2.30905	5/390	701,8318,9319,9928,11065	BUB1B,CDC45,TRIP13,KIF14,UBE2C
1_Member	GO Biological Processes	GO:0051983	regulation of chromosome segregation	-8.48124	-5.17179	5/91	701,4288,9319,11065,116028	BUB1B,MKI67,TRIP13,UBE2C,RMI2
2_Summary	GO Molecular Functions	GO:0008022	protein C-terminus binding	-5.17914	-2.19002	4/189	991,2335,4288,7153,4318,55872	CDC20,FN1,MKI67,TOP2A,MMP9,PBK
2_Member	GO Molecular Functions	GO:0008022	protein C-terminus binding	-5.17914	-2.19002	4/189	991,2335,4288,7153	CDC20,FN1,MKI67,TOP2A
2_Member	GO Biological Processes	GO:0030162	regulation of proteolysis	-2.87368	-0.361679	4/752	991,2335,4318,55872	CDC20,FN1,MMP9,PBK
3_Summary	GO Biological Processes	GO:0071103	DNA conformation change	-3.53079	-0.878912	3/290	7153,51203,55723	TOP2A,NUSAP1,ASF1B
3_Member	GO Biological Processes	GO:0071103	DNA conformation change	-3.05474	-0.503237	3/290	7153,51203,55723	TOP2A,NUSAP1,ASF1B
3_Member	GO Biological Processes	GO:0006323	DNA packaging	-3.53079	-0.878912	3/199	7153,51203,55723	TOP2A,NUSAP1,ASF1B
4_Summary	GO Biological Processes	GO:0051603	proteolysis involved in cellular protein catabolic process	-6.48618	-3.33945	4/751	991,9928,11065,55872,701,9319,6352	CDC20,KIF14,UBE2C,PBK,BUB1B,TRIP13,CCL5
4_Member	GO Biological Processes	GO:0051603	proteolysis involved in cellular protein catabolic process	-2.87581	-0.361679	4/751	991,9928,11065,55872	CDC20,KIF14,UBE2C,PBK
4_Member	GO Cellular Components	GO:0000151	ubiquitin ligase complex	-3.00809	-0.476783	3/301	701,991,11065	BUB1B,CDC20,UBE2C
4_Member	GO Biological Processes	GO:0043632	modification-dependent macromolecule catabolic process	-3.08384	-0.525378	4/660	991,9928,11065,55872	CDC20,KIF14,UBE2C,PBK
4_Member	GO Biological Processes	GO:0021700	developmental maturation	-3.0988	-0.533277	3/280	991,9319,9928	CDC20,TRIP13,KIF14
4_Member	GO Biological Processes	GO:0019941	modification-dependent protein catabolic process	-3.11106	-0.538367	4/649	991,9928,11065,55872	CDC20,KIF14,UBE2C,PBK
4_Member	GO Biological Processes	GO:0006511	ubiquitin-dependent protein catabolic process	-3.13625	-0.550624	4/639	991,9928,11065,55872	CDC20,KIF14,UBE2C,PBK
4_Member	GO Biological Processes	GO:0010498	proteasomal protein catabolic process	-3.57118	-0.901572	4/490	991,9928,11065,55872	CDC20,KIF14,UBE2C,PBK
4_Member	GO Cellular Components	GO:0031461	cullin-RING ubiquitin ligase complex	-3.70944	-1.01181	3/173	701,991,11065	BUB1B,CDC20,UBE2C
4_Member	GO Biological Processes	GO:0043161	proteasome-mediated ubiquitin-dependent protein catabolic process	-3.85494	-1.10615	4/413	991,9928,11065,55872	CDC20,KIF14,UBE2C,PBK
4_Member	GO Cellular Components	GO:0000152	nuclear ubiquitin ligase complex	-5.55393	-2.50411	3/42	701,991,11065	BUB1B,CDC20,UBE2C
4_Member	GO Cellular Components	GO:0005680	anaphase-promoting complex	-6.48618	-3.33945	3/21	701,991,11065	BUB1B,CDC20,UBE2C
4_Member	GO Biological Processes	GO:0051347	positive regulation of transferase activity	-3.37506	-0.731784	4/552	991,6352,9928,11065	CDC20,CCL5,KIF14,UBE2C
5_Summary	GO Biological Processes	GO:0031589	cell-substrate adhesion	-2.77126	-0.277743	3/364	2335,3683,9928	FN1,ITGAL,KIF14
5_Member	GO Biological Processes	GO:0031589	cell-substrate adhesion	-2.77126	-0.277743	3/364	2335,3683,9928	FN1,ITGAL,KIF14
6_Summary	GO Molecular Functions	GO:0015631	tubulin binding	-6.82538	-3.65062	3/377	9928,51203,146909,55165,7153,11065,991,79801,4318,701	KIF14,NUSAP1,KIF18B,CEP55,TOP2A,UBE2C,CDC20,SHCBP1,MMP9,BUB1B
6_Member	GO Molecular Functions	GO:0015631	tubulin binding	-2.72779	-0.246177	3/377	9928,51203,146909	KIF14,NUSAP1,KIF18B
6_Member	GO Biological Processes	GO:0051640	organelle localization	-2.32013	0	3/526	9928,51203,55165	KIF14,NUSAP1,CEP55
6_Member	GO Molecular Functions	GO:0140657	ATP-dependent activity	-2.36708	0	3/506	7153,9928,146909	TOP2A,KIF14,KIF18B
6_Member	GO Cellular Components	GO:0005874	microtubule	-2.56854	-0.109785	3/429	9928,51203,146909	KIF14,NUSAP1,KIF18B
6_Member	GO Biological Processes	GO:0051656	establishment of organelle localization	-2.66704	-0.202684	3/396	9928,51203,55165	KIF14,NUSAP1,CEP55
6_Member	GO Biological Processes	GO:0045787	positive regulation of cell cycle	-2.95918	-0.434409	3/313	9928,11065,51203	KIF14,UBE2C,NUSAP1
6_Member	GO Molecular Functions	GO:0008017	microtubule binding	-3.13062	-0.550624	3/273	9928,51203,146909	KIF14,NUSAP1,KIF18B
6_Member	GO Biological Processes	GO:0000226	microtubule cytoskeleton organization	-3.15929	-0.564315	4/630	991,9928,51203,146909	CDC20,KIF14,NUSAP1,KIF18B
6_Member	GO Biological Processes	GO:0090068	positive regulation of cell cycle process	-3.31435	-0.679508	3/236	9928,11065,51203	KIF14,UBE2C,NUSAP1
6_Member	GO Cellular Components	GO:0030496	midbody	-3.55013	-0.889481	3/196	9928,55165,79801	KIF14,CEP55,SHCBP1
6_Member	GO Biological Processes	GO:0000910	cytokinesis	-3.70944	-1.01181	3/173	9928,51203,55165	KIF14,NUSAP1,CEP55
6_Member	GO Biological Processes	GO:0022411	cellular component disassembly	-3.7196	-1.01181	4/448	4318,7153,9928,146909	MMP9,TOP2A,KIF14,KIF18B
6_Member	GO Cellular Components	GO:0005819	spindle	-6.82538	-3.65062	6/391	701,991,9928,51203,79801,146909	BUB1B,CDC20,KIF14,NUSAP1,SHCBP1,KIF18B
7_Summary	GO Biological Processes	GO:0006281	DNA repair	-4.35834	-1.57569	3/520	8318,9319,116028,6241,7153	CDC45,TRIP13,RMI2,RRM2,TOP2A
7_Member	GO Biological Processes	GO:0006281	DNA repair	-2.33401	0	3/520	8318,9319,116028	CDC45,TRIP13,RMI2
7_Member	GO Biological Processes	GO:0006260	DNA replication	-3.18239	-0.579732	3/262	6241,8318,116028	RRM2,CDC45,RMI2
7_Member	GO Biological Processes	GO:0006974	cellular response to DNA damage stimulus	-2.77686	-0.277743	4/799	7153,8318,9319,116028	TOP2A,CDC45,TRIP13,RMI2
7_Member	GO Biological Processes	GO:0006310	DNA recombination	-4.35834	-1.57569	4/306	7153,8318,9319,116028	TOP2A,CDC45,TRIP13,RMI2
7_Member	GO Biological Processes	GO:0006302	double-strand break repair	-3.23648	-0.625995	3/251	8318,9319,116028	CDC45,TRIP13,RMI2
8_Summary	GO Biological Processes	GO:2000147	positive regulation of cell motility	-4.28052	-1.50946	3/583	2335,4318,6352,55872,6241,7153,3683,55165	FN1,MMP9,CCL5,PBK,RRM2,TOP2A,ITGAL,CEP55
8_Member	GO Biological Processes	GO:2000147	positive regulation of cell motility	-2.19626	0	3/583	2335,4318,6352	FN1,MMP9,CCL5
8_Member	GO Biological Processes	GO:0043408	regulation of MAPK cascade	-2.01315	0	3/680	2335,6352,55872	FN1,CCL5,PBK
8_Member	GO Molecular Functions	GO:0042803	protein homodimerization activity	-2.01315	0	3/680	6241,6352,7153	RRM2,CCL5,TOP2A
8_Member	GO Biological Processes	GO:0031347	regulation of defense response	-2.11316	0	3/625	4318,6352,55872	MMP9,CCL5,PBK
8_Member	GO Biological Processes	GO:0010942	positive regulation of cell death	-2.12658	0	3/618	4318,6352,7153	MMP9,CCL5,TOP2A
8_Member	GO Biological Processes	GO:0040017	positive regulation of locomotion	-2.16785	0	3/597	2335,4318,6352	FN1,MMP9,CCL5
8_Member	GO Biological Processes	GO:0051272	positive regulation of cellular component movement	-2.17187	0	3/595	2335,4318,6352	FN1,MMP9,CCL5
8_Member	GO Biological Processes	GO:0030335	positive regulation of cell migration	-2.25106	0	3/557	2335,4318,6352	FN1,MMP9,CCL5
8_Member	GO Biological Processes	GO:0043065	positive regulation of apoptotic process	-2.29064	0	3/539	4318,6352,7153	MMP9,CCL5,TOP2A
8_Member	GO Biological Processes	GO:0050727	regulation of inflammatory response	-2.68906	-0.219023	3/389	4318,6352,55872	MMP9,CCL5,PBK
8_Member	GO Biological Processes	GO:0050900	leukocyte migration	-2.74765	-0.260129	3/371	3683,4318,6352	ITGAL,MMP9,CCL5
8_Member	GO Biological Processes	GO:0048017	inositol lipid-mediated signaling	-3.64464	-0.965889	3/182	2335,6352,55165	FN1,CCL5,CEP55
8_Member	GO Biological Processes	GO:0048015	phosphatidylinositol-mediated signaling	-3.67302	-0.984934	3/178	2335,6352,55165	FN1,CCL5,CEP55
8_Member	GO Biological Processes	GO:0014065	phosphatidylinositol 3-kinase signaling	-3.94472	-1.18493	3/144	2335,6352,55165	FN1,CCL5,CEP55
8_Member	GO Biological Processes	GO:0014066	regulation of phosphatidylinositol 3-kinase signaling	-4.28052	-1.50946	3/111	2335,6352,55165	FN1,CCL5,CEP55
8_Member	GO Biological Processes	GO:0043068	positive regulation of programmed cell death	-2.25539	0	3/555	4318,6352,7153	MMP9,CCL5,TOP2A
9_Summary	GO Cellular Components	GO:0005813	centrosome	-2.13238	0	3/615	991,8318,55165	CDC20,CDC45,CEP55
9_Member	GO Cellular Components	GO:0005813	centrosome	-2.13238	0	3/615	991,8318,55165	CDC20,CDC45,CEP55
10_Summary	GO Molecular Functions	GO:0016773	phosphotransferase activity, alcohol group as acceptor	-2.20659	0	3/686	701,6352,55872	BUB1B,CCL5,PBK
10_Member	GO Molecular Functions	GO:0016773	phosphotransferase activity, alcohol group as acceptor	-2.00279	0	3/686	701,6352,55872	BUB1B,CCL5,PBK
10_Member	GO Molecular Functions	GO:0004672	protein kinase activity	-2.20659	0	3/578	701,6352,55872	BUB1B,CCL5,PBK
