# Supplementary material for: Identification of Inflammation-Related Biomarkers in Diabetes of the Exocrine Pancreas With the Use of Weighted Gene Co-Expression Network Analysis
Source: Front Endocrinol (Lausanne). 2022 Apr 14;13:839865. doi: 10.3389/fendo.2022.839865 (PMC9046596; doi:10.3389/fendo.2022.839865)
Supplement: Supplementary file 1 [file DataSheet_1.zip › Additional files/original data/PPI/string_interactions_short.tsv]

#node1	node2	node1_string_id	node2_string_id	neighborhood_on_chromosome	gene_fusion	phylogenetic_cooccurrence	homology	coexpression	experimentally_determined_interaction	database_annotated	automated_textmining	combined_score
ADAM12	MMP7	9606.ENSP00000357668	9606.ENSP00000260227	0	0	0	0	0	0	0	0.446	0.446
ADAM12	ADAM28	9606.ENSP00000357668	9606.ENSP00000265769	0	0	0	0.825	0	0.403	0	0.839	0.489
ADAM12	FN1	9606.ENSP00000357668	9606.ENSP00000346839	0	0	0	0	0.152	0	0	0.475	0.536
ADAM12	MYOF	9606.ENSP00000357668	9606.ENSP00000352208	0	0	0	0	0.126	0	0	0.474	0.520
ADAM12	MMP9	9606.ENSP00000357668	9606.ENSP00000361405	0	0	0	0	0	0	0	0.430	0.430
ADAM12	POSTN	9606.ENSP00000357668	9606.ENSP00000369071	0	0	0	0	0.214	0	0	0.399	0.508
ADAMDEC1	C1QC	9606.ENSP00000256412	9606.ENSP00000363770	0	0	0	0	0.297	0	0	0.267	0.462
ADAMDEC1	SLAMF8	9606.ENSP00000256412	9606.ENSP00000289707	0	0	0	0	0.323	0	0	0.305	0.509
ADM	GDF15	9606.ENSP00000436607	9606.ENSP00000252809	0	0	0	0	0.076	0	0	0.469	0.488
ADM	AGT	9606.ENSP00000436607	9606.ENSP00000355627	0	0	0	0	0	0	0	0.461	0.461
ADORA3	SLAMF8	9606.ENSP00000358730	9606.ENSP00000289707	0	0	0	0	0.314	0	0	0.171	0.407
ADORA3	C3AR1	9606.ENSP00000358730	9606.ENSP00000302079	0	0	0	0	0.314	0	0	0.246	0.461
ADORA3	C1QB	9606.ENSP00000358730	9606.ENSP00000313967	0	0	0	0	0.524	0	0	0.119	0.562
ADORA3	P2RY13	9606.ENSP00000358730	9606.ENSP00000320376	0	0	0	0	0.298	0	0	0.601	0.707
ADORA3	CD86	9606.ENSP00000358730	9606.ENSP00000332049	0	0	0	0	0.275	0	0	0.223	0.412
ADORA3	ITGAM	9606.ENSP00000358730	9606.ENSP00000441691	0	0	0	0	0.246	0	0	0.260	0.418
ADORA3	AIF1	9606.ENSP00000358730	9606.ENSP00000365227	0	0	0	0	0.274	0.056	0	0.261	0.449
ADORA3	VSIG4	9606.ENSP00000358730	9606.ENSP00000363869	0	0	0	0	0.533	0	0	0.057	0.540
ADORA3	C1QC	9606.ENSP00000358730	9606.ENSP00000363770	0	0	0	0	0.518	0	0	0.113	0.554
ADORA3	TREM2	9606.ENSP00000358730	9606.ENSP00000362205	0	0	0	0	0.523	0	0	0.148	0.576
ADORA3	ENTPD1	9606.ENSP00000358730	9606.ENSP00000360250	0	0	0	0	0.088	0	0	0.759	0.770
AGO2	NCOR2	9606.ENSP00000220592	9606.ENSP00000384018	0	0	0	0	0	0	0	0.427	0.427
AGO2	LILRB2	9606.ENSP00000220592	9606.ENSP00000375629	0	0	0	0	0	0	0	0.507	0.507
AGO2	HIST1H2BK	9606.ENSP00000220592	9606.ENSP00000349430	0	0.002	0	0	0	0.058	0.600	0	0.607
AGT	GRP	9606.ENSP00000355627	9606.ENSP00000256857	0	0	0	0	0	0	0.500	0.060	0.509
AGT	CP	9606.ENSP00000355627	9606.ENSP00000264613	0	0	0	0	0.215	0	0	0.340	0.459
AGT	FN1	9606.ENSP00000355627	9606.ENSP00000346839	0	0	0	0	0.076	0	0	0.566	0.582
AGT	ITIH2	9606.ENSP00000355627	9606.ENSP00000351190	0	0	0	0	0.436	0	0	0.108	0.476
AGT	SERPINB9	9606.ENSP00000355627	9606.ENSP00000370074	0	0	0	0	0	0	0	0.467	0.467
AGT	MMP9	9606.ENSP00000355627	9606.ENSP00000361405	0	0	0	0	0	0.056	0	0.499	0.507
AGT	CYBB	9606.ENSP00000355627	9606.ENSP00000367851	0	0	0	0	0	0	0	0.647	0.647
AIF1	LCP2	9606.ENSP00000365227	9606.ENSP00000046794	0	0	0	0	0.494	0	0	0.448	0.709
AIF1	NME8	9606.ENSP00000365227	9606.ENSP00000199447	0	0	0	0	0.308	0.212	0	0.083	0.456
AIF1	CORO1A	9606.ENSP00000365227	9606.ENSP00000219150	0	0	0	0	0.315	0.061	0	0.152	0.408
AIF1	IRF8	9606.ENSP00000365227	9606.ENSP00000268638	0	0	0	0	0.338	0	0	0.321	0.531
AIF1	CD53	9606.ENSP00000365227	9606.ENSP00000271324	0	0	0	0	0.473	0	0	0.112	0.512
AIF1	FCGR2A	9606.ENSP00000365227	9606.ENSP00000271450	0	0	0	0	0.214	0	0	0.459	0.556
AIF1	CSF1R	9606.ENSP00000365227	9606.ENSP00000286301	0	0	0	0	0.272	0	0	0.605	0.700
AIF1	FCER1G	9606.ENSP00000365227	9606.ENSP00000289902	0	0	0	0	0.347	0	0	0.168	0.434
AIF1	LAPTM5	9606.ENSP00000365227	9606.ENSP00000294507	0	0	0	0	0.419	0	0	0.095	0.451
AIF1	RNASE6	9606.ENSP00000365227	9606.ENSP00000302046	0	0	0	0	0.494	0	0	0.082	0.515
AIF1	C3AR1	9606.ENSP00000365227	9606.ENSP00000302079	0	0	0	0	0.332	0	0	0.293	0.507
AIF1	C1QB	9606.ENSP00000365227	9606.ENSP00000313967	0	0	0	0	0.224	0	0	0.392	0.508
AIF1	P2RY13	9606.ENSP00000365227	9606.ENSP00000320376	0	0	0	0	0.319	0	0	0.284	0.491
AIF1	CD86	9606.ENSP00000365227	9606.ENSP00000332049	0	0	0	0	0.371	0	0	0.517	0.683
AIF1	MYO1F	9606.ENSP00000365227	9606.ENSP00000344871	0	0	0	0	0.213	0.316	0	0.120	0.484
AIF1	SASH3	9606.ENSP00000365227	9606.ENSP00000349359	0	0	0	0	0.401	0	0	0	0.400
AIF1	CD300A	9606.ENSP00000365227	9606.ENSP00000353259	0	0	0	0	0.443	0	0	0	0.443
AIF1	SLAMF6	9606.ENSP00000365227	9606.ENSP00000357036	0	0	0	0	0.088	0	0	0.490	0.514
AIF1	S100A9	9606.ENSP00000365227	9606.ENSP00000357727	0	0	0	0	0.280	0	0	0.315	0.486
AIF1	CTSS	9606.ENSP00000365227	9606.ENSP00000357981	0	0	0	0	0.214	0.103	0	0.342	0.495
AIF1	FCGR1A	9606.ENSP00000365227	9606.ENSP00000358165	0	0	0	0	0.280	0	0	0.320	0.489
AIF1	MMP9	9606.ENSP00000365227	9606.ENSP00000361405	0	0	0	0	0.152	0	0	0.459	0.521
AIF1	TREM2	9606.ENSP00000365227	9606.ENSP00000362205	0	0	0	0	0.141	0	0	0.681	0.714
AIF1	TLR4	9606.ENSP00000365227	9606.ENSP00000363089	0	0	0	0	0.126	0.062	0	0.630	0.670
AIF1	C1QC	9606.ENSP00000365227	9606.ENSP00000363770	0	0	0	0	0.213	0	0	0.310	0.433
AIF1	TRANK1	9606.ENSP00000365227	9606.ENSP00000416168	0	0	0	0	0.069	0	0	0.391	0.408
AIF1	HLA-DRA	9606.ENSP00000365227	9606.ENSP00000378786	0	0	0	0	0.337	0	0	0.181	0.433
AIF1	PARVG	9606.ENSP00000365227	9606.ENSP00000391583	0	0	0	0	0.447	0	0	0.067	0.461
AIF1	CCL5	9606.ENSP00000365227	9606.ENSP00000474412	0	0	0	0	0.096	0	0	0.467	0.497
AIF1	ITGAX	9606.ENSP00000365227	9606.ENSP00000454623	0	0	0	0	0.213	0	0	0.467	0.562
AIF1	ITGB2	9606.ENSP00000365227	9606.ENSP00000380948	0	0	0	0	0.368	0	0	0.372	0.586
AIF1	LY86	9606.ENSP00000365227	9606.ENSP00000369286	0	0	0	0	0.499	0	0	0.230	0.597
AIF1	TSPO	9606.ENSP00000365227	9606.ENSP00000379563	0	0	0	0	0	0	0	0.666	0.666
AIF1	TMEM119	9606.ENSP00000365227	9606.ENSP00000376553	0	0	0	0	0	0	0	0.687	0.687
AIF1	LCP1	9606.ENSP00000365227	9606.ENSP00000381581	0	0	0	0	0.319	0.293	0	0.447	0.711
AIF1	CYBB	9606.ENSP00000365227	9606.ENSP00000367851	0	0	0	0	0.390	0.181	0	0.537	0.748
AIF1	PTPRC	9606.ENSP00000365227	9606.ENSP00000411355	0	0	0	0	0.338	0.056	0	0.685	0.785
AIF1	ITGAM	9606.ENSP00000365227	9606.ENSP00000441691	0	0	0	0	0.340	0	0	0.800	0.862
AKR1C4	RBP2	9606.ENSP00000369814	9606.ENSP00000232217	0	0	0	0	0.049	0.056	0.900	0.052	0.903
AKR1C4	HSD3B7	9606.ENSP00000369814	9606.ENSP00000297679	0.044	0	0	0	0.066	0.056	0	0.490	0.513
ALDOB	OTC	9606.ENSP00000363988	9606.ENSP00000039007	0	0	0	0	0.387	0	0	0.305	0.556
ALDOB	NME8	9606.ENSP00000363988	9606.ENSP00000199447	0	0	0	0	0.064	0.347	0	0.143	0.430
ALDOB	RBP2	9606.ENSP00000363988	9606.ENSP00000232217	0	0	0	0	0.212	0.191	0	0.153	0.413
ALDOB	WAS	9606.ENSP00000363988	9606.ENSP00000365891	0	0	0	0	0	0.384	0	0.122	0.436
ALOX5AP	LCP2	9606.ENSP00000479870	9606.ENSP00000046794	0	0	0	0	0.573	0	0	0	0.573
ALOX5AP	IGSF6	9606.ENSP00000479870	9606.ENSP00000268389	0	0	0	0	0.557	0	0	0.217	0.639
ALOX5AP	CD53	9606.ENSP00000479870	9606.ENSP00000271324	0	0	0	0	0.553	0	0	0.150	0.603
ALOX5AP	FCER1G	9606.ENSP00000479870	9606.ENSP00000289902	0	0	0	0	0.480	0	0	0.154	0.541
ALOX5AP	LAPTM5	9606.ENSP00000479870	9606.ENSP00000294507	0	0	0	0	0.656	0	0	0.134	0.689
ALOX5AP	C3AR1	9606.ENSP00000479870	9606.ENSP00000302079	0	0	0	0	0.544	0	0	0.093	0.569
ALOX5AP	NINJ2	9606.ENSP00000479870	9606.ENSP00000307552	0	0	0	0	0.138	0	0	0.398	0.458
ALOX5AP	C1QB	9606.ENSP00000479870	9606.ENSP00000313967	0	0	0	0	0.317	0	0	0.183	0.418
ALOX5AP	HCLS1	9606.ENSP00000479870	9606.ENSP00000320176	0	0	0	0	0.564	0	0	0.151	0.614
ALOX5AP	C1orf162	9606.ENSP00000479870	9606.ENSP00000344218	0	0	0	0	0.769	0	0	0	0.769
ALOX5AP	SASH3	9606.ENSP00000479870	9606.ENSP00000349359	0	0	0	0	0.354	0	0	0.155	0.431
ALOX5AP	S100A9	9606.ENSP00000479870	9606.ENSP00000357727	0	0	0	0	0.319	0	0	0.266	0.479
ALOX5AP	TNFAIP8L2	9606.ENSP00000479870	9606.ENSP00000357906	0	0	0	0	0.541	0	0	0	0.541
ALOX5AP	CTSS	9606.ENSP00000479870	9606.ENSP00000357981	0	0	0	0	0.415	0	0	0.149	0.481
ALOX5AP	LY86	9606.ENSP00000479870	9606.ENSP00000369286	0	0	0	0	0.543	0	0	0.061	0.552
ALOX5AP	LILRB2	9606.ENSP00000479870	9606.ENSP00000375629	0	0	0	0	0.553	0	0	0.064	0.564
ALOX5AP	ITGB2	9606.ENSP00000479870	9606.ENSP00000380948	0	0	0	0	0.705	0	0	0.210	0.757
ALOX5AP	SLA	9606.ENSP00000479870	9606.ENSP00000394049	0	0	0	0	0.679	0	0	0	0.679
ALOX5AP	PTPRC	9606.ENSP00000479870	9606.ENSP00000411355	0	0	0	0	0.508	0	0	0.095	0.536
ALOX5AP	FYB	9606.ENSP00000479870	9606.ENSP00000427114	0	0	0	0	0.369	0	0	0.096	0.406
ALOX5AP	ITGAM	9606.ENSP00000479870	9606.ENSP00000441691	0	0	0	0	0.542	0	0	0.224	0.629
ALPK3	PRSS54	9606.ENSP00000258888	9606.ENSP00000219301	0	0	0	0	0	0	0	0.568	0.568
ALPK3	MLIP	9606.ENSP00000258888	9606.ENSP00000426290	0	0	0	0	0.076	0	0	0.391	0.413
ALPK3	PAX4	9606.ENSP00000258888	9606.ENSP00000339906	0	0	0	0	0	0	0	0.720	0.720
AMICA1	IGSF6	9606.ENSP00000348635	9606.ENSP00000268389	0	0	0	0	0.654	0	0	0	0.654
AMICA1	C1orf162	9606.ENSP00000348635	9606.ENSP00000344218	0	0	0	0	0.558	0	0	0	0.558
AMICA1	ITGB2	9606.ENSP00000348635	9606.ENSP00000380948	0	0	0	0	0.321	0	0	0.248	0.468
AMICA1	LILRB2	9606.ENSP00000348635	9606.ENSP00000375629	0	0	0	0	0.769	0	0	0.067	0.775
ANGPT2	CSF1R	9606.ENSP00000314897	9606.ENSP00000286301	0	0	0	0	0.118	0.135	0.600	0.366	0.780
ANGPT2	ITGB2	9606.ENSP00000314897	9606.ENSP00000380948	0	0	0	0	0	0.056	0	0.456	0.466
ANGPT2	FN1	9606.ENSP00000314897	9606.ENSP00000346839	0	0	0	0	0	0.121	0	0.480	0.523
ANGPT2	MMP9	9606.ENSP00000314897	9606.ENSP00000361405	0	0	0	0	0	0.070	0	0.572	0.585
ANLN	TRIP13	9606.ENSP00000265748	9606.ENSP00000166345	0	0	0	0	0.789	0.270	0	0.168	0.861
ANLN	CD109	9606.ENSP00000265748	9606.ENSP00000287097	0	0	0	0	0	0.270	0	0.243	0.424
ANLN	CDC45	9606.ENSP00000265748	9606.ENSP00000405726	0	0	0	0	0.695	0	0	0.108	0.716
ANLN	MKI67	9606.ENSP00000265748	9606.ENSP00000357643	0	0	0	0	0.590	0.270	0	0.287	0.768
ANLN	SHCBP1	9606.ENSP00000265748	9606.ENSP00000306473	0	0	0	0	0.608	0.270	0	0.473	0.836
ANLN	BUB1B	9606.ENSP00000265748	9606.ENSP00000287598	0	0	0	0	0.813	0	0	0.284	0.860
ANLN	RRM2	9606.ENSP00000265748	9606.ENSP00000353770	0	0	0	0	0.794	0	0	0.369	0.865
ANLN	UBE2C	9606.ENSP00000265748	9606.ENSP00000348838	0	0	0	0	0.793	0	0	0.390	0.868
ANLN	CDC20	9606.ENSP00000265748	9606.ENSP00000361540	0	0	0	0	0.789	0	0	0.405	0.869
ANLN	NUSAP1	9606.ENSP00000265748	9606.ENSP00000453403	0	0	0	0	0.811	0	0	0.363	0.874
ANLN	PBK	9606.ENSP00000265748	9606.ENSP00000428489	0	0	0	0	0.865	0.062	0	0.345	0.910
ANLN	KIF14	9606.ENSP00000265748	9606.ENSP00000356319	0	0	0	0	0.760	0.292	0	0.581	0.922
ANLN	TOP2A	9606.ENSP00000265748	9606.ENSP00000411532	0	0	0	0	0.834	0.270	0	0.469	0.930
ANLN	CEP55	9606.ENSP00000265748	9606.ENSP00000360540	0	0	0	0	0.832	0.270	0	0.566	0.942
AOAH	IGSF6	9606.ENSP00000479664	9606.ENSP00000268389	0	0	0	0	0.669	0	0	0.047	0.671
AOAH	LY96	9606.ENSP00000479664	9606.ENSP00000284818	0	0	0	0	0.088	0	0	0.425	0.453
AOAH	CSF1R	9606.ENSP00000479664	9606.ENSP00000286301	0	0	0	0	0.551	0	0	0.086	0.572
AOAH	C1orf162	9606.ENSP00000479664	9606.ENSP00000344218	0	0	0	0	0.540	0	0	0	0.540
AOAH	TLR4	9606.ENSP00000479664	9606.ENSP00000363089	0	0	0	0	0.160	0	0	0.370	0.448
AOAH	LILRB2	9606.ENSP00000479664	9606.ENSP00000375629	0	0	0	0	0.715	0	0	0	0.715
AOAH	ITGB2	9606.ENSP00000479664	9606.ENSP00000380948	0	0	0	0	0.535	0	0	0.052	0.540
AOAH	MS4A6A	9606.ENSP00000479664	9606.ENSP00000392770	0	0	0	0	0.520	0	0	0	0.520
AOAH	SLA	9606.ENSP00000479664	9606.ENSP00000394049	0	0	0	0	0.493	0	0	0	0.493
AOAH	MS4A14	9606.ENSP00000479664	9606.ENSP00000433761	0	0	0	0	0.328	0	0	0.146	0.402
AOC1	SLA	9606.ENSP00000411613	9606.ENSP00000394049	0	0	0	0	0	0	0	0.436	0.436
AOC1	PBK	9606.ENSP00000411613	9606.ENSP00000428489	0	0	0	0	0	0	0	0.458	0.458
APOC1	PLA2G7	9606.ENSP00000465356	9606.ENSP00000274793	0	0	0	0	0.077	0	0.720	0.366	0.821
ASF1B	TRIP13	9606.ENSP00000263382	9606.ENSP00000166345	0	0	0	0	0.625	0	0	0	0.625
ASF1B	TSACC	9606.ENSP00000263382	9606.ENSP00000357238	0	0	0	0	0	0	0	0.401	0.401
ASF1B	RMI2	9606.ENSP00000263382	9606.ENSP00000310356	0	0	0	0	0.511	0	0	0.151	0.567
ASF1B	KIF18B	9606.ENSP00000263382	9606.ENSP00000465992	0	0	0	0	0.620	0	0	0	0.620
ASF1B	SHCBP1	9606.ENSP00000263382	9606.ENSP00000306473	0	0	0	0	0.713	0	0	0.113	0.735
ASF1B	MKI67	9606.ENSP00000263382	9606.ENSP00000357643	0	0	0	0	0.657	0	0	0.329	0.760
ASF1B	CEP55	9606.ENSP00000263382	9606.ENSP00000360540	0	0	0	0	0.666	0	0	0.324	0.764
ASF1B	PBK	9606.ENSP00000263382	9606.ENSP00000428489	0	0	0	0	0.695	0.061	0	0.244	0.764
ASF1B	NUSAP1	9606.ENSP00000263382	9606.ENSP00000453403	0	0	0	0	0.749	0	0	0.382	0.838
ASF1B	UBE2C	9606.ENSP00000263382	9606.ENSP00000348838	0	0	0	0	0.822	0.150	0	0.173	0.864
ASF1B	TOP2A	9606.ENSP00000263382	9606.ENSP00000411532	0	0	0	0	0.816	0.056	0	0.351	0.877
ASF1B	BUB1B	9606.ENSP00000263382	9606.ENSP00000287598	0	0	0	0	0.842	0.104	0	0.261	0.886
ASF1B	RRM2	9606.ENSP00000263382	9606.ENSP00000353770	0	0	0	0	0.843	0.257	0	0.345	0.917
ASF1B	CDC20	9606.ENSP00000263382	9606.ENSP00000361540	0	0	0	0	0.905	0.070	0	0.249	0.928
ASF1B	CDC45	9606.ENSP00000263382	9606.ENSP00000405726	0	0	0	0	0.822	0.056	0	0.651	0.936
BATF3	TLR7	9606.ENSP00000243440	9606.ENSP00000370034	0	0	0	0	0.054	0.056	0	0.390	0.407
BATF3	FCGR1A	9606.ENSP00000243440	9606.ENSP00000358165	0	0	0	0	0.066	0	0	0.436	0.450
BATF3	SPIB	9606.ENSP00000243440	9606.ENSP00000471921	0	0	0	0	0.062	0	0	0.463	0.475
BATF3	CD86	9606.ENSP00000243440	9606.ENSP00000332049	0	0	0	0	0.085	0	0	0.462	0.487
BATF3	PTPRC	9606.ENSP00000243440	9606.ENSP00000411355	0	0	0	0	0.081	0	0	0.476	0.497
BATF3	CSF1R	9606.ENSP00000243440	9606.ENSP00000286301	0	0	0	0	0.065	0	0	0.510	0.522
BATF3	CD207	9606.ENSP00000243440	9606.ENSP00000386378	0	0	0	0	0	0	0	0.613	0.613
BATF3	ITGAM	9606.ENSP00000243440	9606.ENSP00000441691	0	0	0	0	0.062	0	0	0.661	0.669
BATF3	ITGAX	9606.ENSP00000243440	9606.ENSP00000454623	0	0	0	0	0.062	0	0	0.681	0.688
BATF3	IRF8	9606.ENSP00000243440	9606.ENSP00000268638	0	0	0	0	0.090	0	0	0.798	0.808
BCL2A1	LCP2	9606.ENSP00000267953	9606.ENSP00000046794	0	0	0	0	0.629	0	0	0.081	0.645
BCL2A1	DKK4	9606.ENSP00000267953	9606.ENSP00000220812	0	0	0	0	0	0	0	0.538	0.538
BCL2A1	NKG7	9606.ENSP00000267953	9606.ENSP00000221978	0	0	0	0	0.222	0	0	0.328	0.455
BCL2A1	MMP9	9606.ENSP00000267953	9606.ENSP00000361405	0	0	0	0	0.193	0	0	0.292	0.404
BCL2A1	ITGAM	9606.ENSP00000267953	9606.ENSP00000441691	0	0	0	0	0.303	0	0	0.193	0.414
BCL2A1	LAPTM5	9606.ENSP00000267953	9606.ENSP00000294507	0	0	0	0	0.416	0	0	0.058	0.427
BCL2A1	LY86	9606.ENSP00000267953	9606.ENSP00000369286	0	0	0	0	0.426	0	0	0.058	0.436
BCL2A1	TLR4	9606.ENSP00000267953	9606.ENSP00000363089	0	0	0	0	0.247	0	0	0.281	0.436
BCL2A1	CYBB	9606.ENSP00000267953	9606.ENSP00000367851	0	0	0	0	0.359	0	0	0.176	0.449
BCL2A1	CD86	9606.ENSP00000267953	9606.ENSP00000332049	0	0	0	0	0.362	0	0	0.194	0.463
BCL2A1	C1QB	9606.ENSP00000267953	9606.ENSP00000313967	0	0	0	0	0.501	0	0	0.057	0.509
BCL2A1	C3AR1	9606.ENSP00000267953	9606.ENSP00000302079	0	0	0	0	0.504	0	0	0.079	0.524
BCL2A1	PTPRC	9606.ENSP00000267953	9606.ENSP00000411355	0	0	0	0	0.425	0	0	0.209	0.526
BCL2A1	TLR7	9606.ENSP00000267953	9606.ENSP00000370034	0	0	0	0	0.543	0	0	0.124	0.583
BCL2A1	ITGB2	9606.ENSP00000267953	9606.ENSP00000380948	0	0	0	0	0.588	0	0	0.126	0.624
BCL2A1	BMF	9606.ENSP00000267953	9606.ENSP00000346697	0	0	0	0	0.062	0.856	0	0.641	0.947
BUB1B	TRIP13	9606.ENSP00000287598	9606.ENSP00000166345	0	0	0	0	0.807	0.486	0	0.568	0.953
BUB1B	RMI2	9606.ENSP00000287598	9606.ENSP00000310356	0	0	0	0	0.550	0	0	0	0.550
BUB1B	KIF14	9606.ENSP00000287598	9606.ENSP00000356319	0	0	0	0	0.795	0.183	0	0.331	0.878
BUB1B	SHCBP1	9606.ENSP00000287598	9606.ENSP00000306473	0	0	0	0	0.882	0	0	0	0.882
BUB1B	KIF18B	9606.ENSP00000287598	9606.ENSP00000465992	0	0	0	0	0.825	0.183	0	0.436	0.912
BUB1B	CDC45	9606.ENSP00000287598	9606.ENSP00000405726	0	0	0	0	0.851	0.056	0	0.498	0.923
BUB1B	CEP55	9606.ENSP00000287598	9606.ENSP00000360540	0	0	0	0	0.923	0	0	0.496	0.959
BUB1B	MKI67	9606.ENSP00000287598	9606.ENSP00000357643	0	0	0	0	0.919	0.270	0	0.366	0.959
BUB1B	NUSAP1	9606.ENSP00000287598	9606.ENSP00000453403	0	0	0	0	0.922	0	0	0.609	0.968
BUB1B	PBK	9606.ENSP00000287598	9606.ENSP00000428489	0	0	0	0	0.946	0.063	0	0.509	0.973
BUB1B	RRM2	9606.ENSP00000287598	9606.ENSP00000353770	0	0	0	0	0.957	0	0	0.508	0.978
BUB1B	TOP2A	9606.ENSP00000287598	9606.ENSP00000411532	0	0	0	0	0.962	0.056	0	0.643	0.986
BUB1B	UBE2C	9606.ENSP00000287598	9606.ENSP00000348838	0	0	0	0	0.903	0.270	0.720	0.715	0.993
BUB1B	CDC20	9606.ENSP00000287598	9606.ENSP00000361540	0	0	0	0	0.953	0.999	0.800	0.993	0.999
C10orf107	RGS22	9606.ENSP00000328698	9606.ENSP00000354109	0	0	0	0	0	0	0	0.507	0.507
C10orf107	MORN5	9606.ENSP00000328698	9606.ENSP00000362869	0	0	0	0	0.062	0	0	0.543	0.553
C10orf107	C4orf47	9606.ENSP00000328698	9606.ENSP00000368127	0	0	0	0	0	0	0	0.589	0.589
C11orf87	TPRG1	9606.ENSP00000331581	9606.ENSP00000341031	0	0	0	0	0	0	0	0.402	0.402
C11orf87	KCTD16	9606.ENSP00000331581	9606.ENSP00000426548	0	0	0	0	0	0	0	0.416	0.416
C1QB	LCP2	9606.ENSP00000313967	9606.ENSP00000046794	0	0	0	0	0.534	0	0	0.110	0.568
C1QB	CLEC10A	9606.ENSP00000313967	9606.ENSP00000254868	0	0	0	0	0.345	0	0	0.270	0.501
C1QB	LYZ	9606.ENSP00000313967	9606.ENSP00000261267	0	0	0	0	0.235	0	0	0.283	0.428
C1QB	IGSF6	9606.ENSP00000313967	9606.ENSP00000268389	0	0	0	0	0.714	0	0	0.233	0.771
C1QB	IRF8	9606.ENSP00000313967	9606.ENSP00000268638	0	0	0	0	0.268	0	0	0.340	0.496
C1QB	CD53	9606.ENSP00000313967	9606.ENSP00000271324	0	0	0	0	0.222	0	0	0.287	0.421
C1QB	FCGR2A	9606.ENSP00000313967	9606.ENSP00000271450	0	0	0	0	0.363	0	0	0.244	0.499
C1QB	CSF1R	9606.ENSP00000313967	9606.ENSP00000286301	0	0	0	0	0.896	0	0	0.330	0.927
C1QB	SLAMF8	9606.ENSP00000313967	9606.ENSP00000289707	0	0	0	0	0.682	0	0	0.194	0.732
C1QB	FCER1G	9606.ENSP00000313967	9606.ENSP00000289902	0	0	0	0	0.647	0	0	0.394	0.777
C1QB	LAPTM5	9606.ENSP00000313967	9606.ENSP00000294507	0	0	0	0	0.628	0	0	0.429	0.779
C1QB	C2	9606.ENSP00000313967	9606.ENSP00000299367	0	0	0	0	0.117	0	0.900	0.323	0.935
C1QB	MS4A7	9606.ENSP00000313967	9606.ENSP00000300184	0	0	0	0	0.583	0	0	0.101	0.609
C1QB	RNASE6	9606.ENSP00000313967	9606.ENSP00000302046	0	0	0	0	0.306	0	0	0.190	0.414
C1QB	C3AR1	9606.ENSP00000313967	9606.ENSP00000302079	0	0	0	0	0.651	0	0	0.660	0.876
C1QB	CD84	9606.ENSP00000313967	9606.ENSP00000312367	0	0	0	0	0.259	0	0	0.238	0.412
C1QB	P2RY13	9606.ENSP00000313967	9606.ENSP00000320376	0	0	0	0	0.308	0	0	0.191	0.416
C1QB	ITGAX	9606.ENSP00000313967	9606.ENSP00000454623	0	0	0	0	0.163	0	0	0.362	0.443
C1QB	CD86	9606.ENSP00000313967	9606.ENSP00000332049	0	0	0	0	0.317	0	0	0.257	0.472
C1QB	ITGAM	9606.ENSP00000313967	9606.ENSP00000441691	0	0	0	0	0.231	0	0	0.404	0.522
C1QB	CYBB	9606.ENSP00000313967	9606.ENSP00000367851	0	0	0	0	0.412	0	0	0.233	0.530
C1QB	FPR3	9606.ENSP00000313967	9606.ENSP00000341821	0	0	0	0	0.533	0	0	0.046	0.535
C1QB	FCGR1A	9606.ENSP00000313967	9606.ENSP00000358165	0	0	0	0	0.385	0	0	0.280	0.538
C1QB	C1orf162	9606.ENSP00000313967	9606.ENSP00000344218	0	0	0	0	0.541	0	0	0	0.541
C1QB	IL2RG	9606.ENSP00000313967	9606.ENSP00000363318	0	0	0	0	0.494	0	0	0.173	0.564
C1QB	LILRB2	9606.ENSP00000313967	9606.ENSP00000375629	0	0	0	0	0.558	0	0	0.075	0.574
C1QB	RGS1	9606.ENSP00000313967	9606.ENSP00000356429	0	0	0	0	0.545	0	0	0.114	0.580
C1QB	FCN1	9606.ENSP00000313967	9606.ENSP00000360871	0	0	0	0.606	0.132	0	0.500	0.280	0.592
C1QB	FYB	9606.ENSP00000313967	9606.ENSP00000427114	0	0	0	0	0.561	0	0	0.113	0.594
C1QB	PTPRC	9606.ENSP00000313967	9606.ENSP00000411355	0	0	0	0	0.490	0	0	0.243	0.597
C1QB	HLA-DRA	9606.ENSP00000313967	9606.ENSP00000378786	0	0	0	0	0.369	0	0	0.391	0.599
C1QB	TLR7	9606.ENSP00000313967	9606.ENSP00000370034	0	0	0	0	0.518	0	0	0.281	0.639
C1QB	TLR4	9606.ENSP00000313967	9606.ENSP00000363089	0	0	0	0	0.552	0	0	0.234	0.642
C1QB	FN1	9606.ENSP00000313967	9606.ENSP00000346839	0	0	0	0	0	0.493	0	0.396	0.680
C1QB	C5AR1	9606.ENSP00000313967	9606.ENSP00000347197	0	0	0	0	0.390	0	0	0.506	0.686
C1QB	MS4A6A	9606.ENSP00000313967	9606.ENSP00000392770	0	0	0	0	0.644	0	0	0.156	0.686
C1QB	TREM2	9606.ENSP00000313967	9606.ENSP00000362205	0	0	0	0	0.594	0	0	0.460	0.772
C1QB	ITGB2	9606.ENSP00000313967	9606.ENSP00000380948	0	0	0	0	0.654	0	0	0.391	0.780
C1QB	LY86	9606.ENSP00000313967	9606.ENSP00000369286	0	0	0	0	0.740	0	0	0.496	0.864
C1QB	CTSS	9606.ENSP00000313967	9606.ENSP00000357981	0	0	0	0	0.844	0	0	0.480	0.915
C1QB	VSIG4	9606.ENSP00000313967	9606.ENSP00000363869	0	0	0	0	0.955	0	0	0.325	0.968
C1QB	C1QC	9606.ENSP00000313967	9606.ENSP00000363770	0	0	0.426	0.927	0.990	0.907	0.900	0.949	0.999
C1QC	LCP2	9606.ENSP00000363770	9606.ENSP00000046794	0	0	0	0	0.439	0	0	0.086	0.465
C1QC	IGSF6	9606.ENSP00000363770	9606.ENSP00000268389	0	0	0	0	0.413	0	0	0.181	0.499
C1QC	IRF8	9606.ENSP00000363770	9606.ENSP00000268638	0	0	0	0	0.251	0	0	0.368	0.507
C1QC	FCGR2A	9606.ENSP00000363770	9606.ENSP00000271450	0	0	0	0	0.363	0	0	0.242	0.496
C1QC	CSF1R	9606.ENSP00000363770	9606.ENSP00000286301	0	0	0	0	0.818	0	0	0.249	0.857
C1QC	SLAMF8	9606.ENSP00000363770	9606.ENSP00000289707	0	0	0	0	0.562	0	0	0.108	0.593
C1QC	FCER1G	9606.ENSP00000363770	9606.ENSP00000289902	0	0	0	0	0.360	0	0	0.234	0.489
C1QC	LAPTM5	9606.ENSP00000363770	9606.ENSP00000294507	0	0	0	0	0.485	0	0	0.383	0.669
C1QC	C2	9606.ENSP00000363770	9606.ENSP00000299367	0	0	0	0	0.117	0	0.900	0.365	0.939
C1QC	MS4A7	9606.ENSP00000363770	9606.ENSP00000300184	0	0	0	0	0.521	0	0	0	0.521
C1QC	RNASE6	9606.ENSP00000363770	9606.ENSP00000302046	0	0	0	0	0.233	0	0	0.261	0.409
C1QC	C3AR1	9606.ENSP00000363770	9606.ENSP00000302079	0	0	0	0	0.464	0	0	0.546	0.746
C1QC	FPR3	9606.ENSP00000363770	9606.ENSP00000341821	0	0	0	0	0.537	0	0	0.054	0.543
C1QC	FN1	9606.ENSP00000363770	9606.ENSP00000346839	0	0	0	0	0	0.270	0	0.435	0.570
C1QC	C5AR1	9606.ENSP00000363770	9606.ENSP00000347197	0	0	0	0	0.283	0	0	0.398	0.550
C1QC	CTSS	9606.ENSP00000363770	9606.ENSP00000357981	0	0	0	0	0.676	0	0	0.424	0.806
C1QC	FCGR1A	9606.ENSP00000363770	9606.ENSP00000358165	0	0	0	0	0.390	0	0	0.291	0.549
C1QC	FCN1	9606.ENSP00000363770	9606.ENSP00000360871	0	0	0	0.615	0.142	0	0.500	0.299	0.599
C1QC	TREM2	9606.ENSP00000363770	9606.ENSP00000362205	0	0	0	0	0.582	0	0	0.477	0.772
C1QC	TLR4	9606.ENSP00000363770	9606.ENSP00000363089	0	0	0	0	0.422	0	0	0.268	0.559
C1QC	ITGAM	9606.ENSP00000363770	9606.ENSP00000441691	0	0	0	0	0.231	0	0	0.272	0.416
C1QC	FYB	9606.ENSP00000363770	9606.ENSP00000427114	0	0	0	0	0.417	0	0	0.058	0.427
C1QC	CYBB	9606.ENSP00000363770	9606.ENSP00000367851	0	0	0	0	0.347	0	0	0.173	0.437
C1QC	PTPRC	9606.ENSP00000363770	9606.ENSP00000411355	0	0	0	0	0.400	0	0	0.217	0.511
C1QC	HLA-DRA	9606.ENSP00000363770	9606.ENSP00000378786	0	0	0	0	0.349	0	0	0.285	0.514
C1QC	TLR7	9606.ENSP00000363770	9606.ENSP00000370034	0	0	0	0	0.399	0	0	0.232	0.519
C1QC	MS4A6A	9606.ENSP00000363770	9606.ENSP00000392770	0	0	0	0	0.540	0	0	0.120	0.578
C1QC	ITGB2	9606.ENSP00000363770	9606.ENSP00000380948	0	0	0	0	0.464	0	0	0.371	0.649
C1QC	LY86	9606.ENSP00000363770	9606.ENSP00000369286	0	0	0	0	0.587	0	0	0.358	0.724
C1QC	VSIG4	9606.ENSP00000363770	9606.ENSP00000363869	0	0	0	0	0.797	0	0	0.297	0.851
C1orf162	IGSF6	9606.ENSP00000344218	9606.ENSP00000268389	0	0	0	0	0.635	0	0	0	0.635
C1orf162	CSF1R	9606.ENSP00000344218	9606.ENSP00000286301	0	0	0	0	0.559	0	0	0.070	0.572
C1orf162	FCER1G	9606.ENSP00000344218	9606.ENSP00000289902	0	0	0	0	0.638	0	0	0.269	0.724
C1orf162	LAPTM5	9606.ENSP00000344218	9606.ENSP00000294507	0	0	0	0	0.532	0	0	0.244	0.631
C1orf162	RNASE6	9606.ENSP00000344218	9606.ENSP00000302046	0	0	0	0	0.249	0	0	0.328	0.473
C1orf162	VSIG4	9606.ENSP00000344218	9606.ENSP00000363869	0	0	0	0	0.327	0	0	0.210	0.445
C1orf162	SLA	9606.ENSP00000344218	9606.ENSP00000394049	0	0	0	0	0.559	0	0	0	0.559
C1orf162	MS4A14	9606.ENSP00000344218	9606.ENSP00000433761	0	0	0	0	0.215	0	0	0.502	0.592
C1orf162	ITGB2	9606.ENSP00000344218	9606.ENSP00000380948	0	0	0	0	0.673	0	0	0	0.673
C1orf162	MS4A6A	9606.ENSP00000344218	9606.ENSP00000392770	0	0	0	0	0.772	0	0	0	0.772
C1orf162	LILRB2	9606.ENSP00000344218	9606.ENSP00000375629	0	0	0	0	0.900	0	0	0	0.900
C2	C3AR1	9606.ENSP00000299367	9606.ENSP00000302079	0	0	0	0	0.098	0	0	0.425	0.459
C2	C5AR1	9606.ENSP00000299367	9606.ENSP00000347197	0	0	0	0	0.091	0	0	0.445	0.474
C2	FCN1	9606.ENSP00000299367	9606.ENSP00000360871	0	0	0	0	0.083	0.056	0.900	0.167	0.918
C3AR1	LCP2	9606.ENSP00000302079	9606.ENSP00000046794	0	0	0	0	0.546	0	0	0.107	0.577
C3AR1	TREM1	9606.ENSP00000302079	9606.ENSP00000244709	0	0	0	0	0.428	0	0	0.234	0.543
C3AR1	IGSF6	9606.ENSP00000302079	9606.ENSP00000268389	0	0	0	0	0.490	0	0	0.174	0.561
C3AR1	CD53	9606.ENSP00000302079	9606.ENSP00000271324	0	0	0	0	0.336	0	0	0.210	0.453
C3AR1	FCGR2A	9606.ENSP00000302079	9606.ENSP00000271450	0	0	0	0	0.289	0	0	0.276	0.464
C3AR1	CSF1R	9606.ENSP00000302079	9606.ENSP00000286301	0	0	0	0	0.625	0	0	0.355	0.748
C3AR1	SLAMF8	9606.ENSP00000302079	9606.ENSP00000289707	0	0	0	0	0.526	0	0	0.067	0.538
C3AR1	FCER1G	9606.ENSP00000302079	9606.ENSP00000289902	0	0	0	0	0.569	0	0	0.370	0.717
C3AR1	LAPTM5	9606.ENSP00000302079	9606.ENSP00000294507	0	0	0	0	0.543	0	0	0.198	0.618
C3AR1	CD300LF	9606.ENSP00000302079	9606.ENSP00000462309	0	0	0	0	0.363	0	0	0.125	0.419
C3AR1	CLEC7A	9606.ENSP00000302079	9606.ENSP00000302569	0	0	0	0	0.191	0	0	0.313	0.421
C3AR1	MS4A6A	9606.ENSP00000302079	9606.ENSP00000392770	0	0	0	0	0.329	0	0	0.187	0.431
C3AR1	ITGAX	9606.ENSP00000302079	9606.ENSP00000454623	0	0	0	0	0.202	0	0	0.367	0.474
C3AR1	TLR1	9606.ENSP00000302079	9606.ENSP00000354932	0	0	0	0	0.319	0	0	0.263	0.477
C3AR1	CYBB	9606.ENSP00000302079	9606.ENSP00000367851	0	0	0	0	0.394	0	0	0.193	0.491
C3AR1	SLA	9606.ENSP00000302079	9606.ENSP00000394049	0	0	0	0	0.486	0	0	0.067	0.499
C3AR1	LILRB2	9606.ENSP00000302079	9606.ENSP00000375629	0	0	0	0	0.500	0	0	0.066	0.513
C3AR1	PTPRC	9606.ENSP00000302079	9606.ENSP00000411355	0	0	0	0	0.325	0	0	0.320	0.521
C3AR1	TLR7	9606.ENSP00000302079	9606.ENSP00000370034	0	0	0	0	0.393	0	0	0.272	0.539
C3AR1	TREM2	9606.ENSP00000302079	9606.ENSP00000362205	0	0	0	0	0.334	0	0	0.344	0.545
C3AR1	FCGR1A	9606.ENSP00000302079	9606.ENSP00000358165	0	0	0	0	0.383	0	0	0.307	0.554
C3AR1	FYB	9606.ENSP00000302079	9606.ENSP00000427114	0	0	0	0	0.480	0	0	0.193	0.563
C3AR1	CD86	9606.ENSP00000302079	9606.ENSP00000332049	0	0	0	0	0.430	0	0	0.325	0.598
C3AR1	CTSS	9606.ENSP00000302079	9606.ENSP00000357981	0	0	0	0	0.426	0	0	0.357	0.615
C3AR1	LY86	9606.ENSP00000302079	9606.ENSP00000369286	0	0	0	0	0.565	0	0	0.235	0.653
C3AR1	C5AR1	9606.ENSP00000302079	9606.ENSP00000347197	0	0	0	0.817	0.141	0	0.600	0.984	0.706
C3AR1	TLR4	9606.ENSP00000302079	9606.ENSP00000363089	0	0	0	0	0.549	0	0	0.418	0.726
C3AR1	ITGAM	9606.ENSP00000302079	9606.ENSP00000441691	0	0	0	0	0.532	0	0	0.439	0.726
C3AR1	ITGB2	9606.ENSP00000302079	9606.ENSP00000380948	0	0	0	0	0.592	0	0	0.394	0.742
C3AR1	VSIG4	9606.ENSP00000302079	9606.ENSP00000363869	0	0	0	0	0.537	0	0	0.560	0.788
C4orf47	MORN5	9606.ENSP00000368127	9606.ENSP00000362869	0	0	0	0	0	0	0	0.682	0.682
C5AR1	LCP2	9606.ENSP00000347197	9606.ENSP00000046794	0	0	0	0	0.385	0	0	0.103	0.425
C5AR1	TREM1	9606.ENSP00000347197	9606.ENSP00000244709	0	0	0	0	0.332	0	0	0.325	0.530
C5AR1	CD180	9606.ENSP00000347197	9606.ENSP00000256447	0	0	0	0	0.234	0	0	0.256	0.406
C5AR1	IGSF6	9606.ENSP00000347197	9606.ENSP00000268389	0	0	0	0	0.647	0	0	0.172	0.696
C5AR1	FCGR2A	9606.ENSP00000347197	9606.ENSP00000271450	0	0	0	0	0.333	0	0	0.468	0.630
C5AR1	CSF1R	9606.ENSP00000347197	9606.ENSP00000286301	0	0	0	0	0.323	0	0	0.323	0.523
C5AR1	FCER1G	9606.ENSP00000347197	9606.ENSP00000289902	0	0	0	0	0.349	0	0	0.236	0.481
C5AR1	CLEC7A	9606.ENSP00000347197	9606.ENSP00000302569	0	0	0	0	0.287	0	0	0.400	0.554
C5AR1	CD86	9606.ENSP00000347197	9606.ENSP00000332049	0	0	0	0	0.193	0	0	0.391	0.487
C5AR1	TREM2	9606.ENSP00000347197	9606.ENSP00000362205	0	0	0	0	0.207	0	0	0.274	0.400
C5AR1	PTAFR	9606.ENSP00000347197	9606.ENSP00000362965	0	0	0	0.609	0.338	0	0	0.425	0.441
C5AR1	CTSS	9606.ENSP00000347197	9606.ENSP00000357981	0	0	0	0	0.342	0	0	0.196	0.448
C5AR1	CCL5	9606.ENSP00000347197	9606.ENSP00000474412	0	0	0	0	0.158	0	0	0.390	0.464
C5AR1	ITGAL	9606.ENSP00000347197	9606.ENSP00000349252	0	0	0	0	0.117	0	0	0.430	0.476
C5AR1	FCN1	9606.ENSP00000347197	9606.ENSP00000360871	0	0	0	0	0.329	0	0	0.285	0.499
C5AR1	PTPRC	9606.ENSP00000347197	9606.ENSP00000411355	0	0	0	0	0.236	0	0	0.425	0.542
C5AR1	TLR7	9606.ENSP00000347197	9606.ENSP00000370034	0	0	0	0	0.390	0	0	0.285	0.545
C5AR1	ITGAX	9606.ENSP00000347197	9606.ENSP00000454623	0	0	0	0	0.290	0	0	0.420	0.571
C5AR1	FCGR1A	9606.ENSP00000347197	9606.ENSP00000358165	0	0	0	0	0.243	0	0	0.474	0.585
C5AR1	VSIG4	9606.ENSP00000347197	9606.ENSP00000363869	0	0	0	0	0.131	0	0	0.558	0.599
C5AR1	ITGB2	9606.ENSP00000347197	9606.ENSP00000380948	0	0	0	0	0.422	0	0	0.362	0.616
C5AR1	WAS	9606.ENSP00000347197	9606.ENSP00000365891	0	0	0	0	0.088	0.270	0	0.513	0.647
C5AR1	ITGAM	9606.ENSP00000347197	9606.ENSP00000441691	0	0	0	0	0.230	0	0	0.635	0.707
C5AR1	TLR4	9606.ENSP00000347197	9606.ENSP00000363089	0	0	0	0	0.434	0	0	0.875	0.926
CACHD1	TCTEX1D1	9606.ENSP00000290039	9606.ENSP00000282670	0	0	0	0	0	0	0	0.484	0.484
CAPN9	EVPL	9606.ENSP00000271971	9606.ENSP00000301607	0	0	0	0	0.890	0	0	0.067	0.893
CBLN1	KCNB1	9606.ENSP00000219197	9606.ENSP00000360806	0	0	0	0	0.086	0	0	0.413	0.440
CBLN1	KCNS1	9606.ENSP00000219197	9606.ENSP00000307694	0	0	0	0	0.142	0	0	0.377	0.443
CBLN3	KCNS1	9606.ENSP00000267406	9606.ENSP00000307694	0	0	0	0	0.140	0	0	0.422	0.482
CCL5	NKG7	9606.ENSP00000474412	9606.ENSP00000221978	0	0	0	0	0.574	0	0	0.390	0.729
CCL5	CXCL6	9606.ENSP00000474412	9606.ENSP00000226317	0	0	0	0	0.063	0.248	0	0.596	0.691
CCL5	TREM1	9606.ENSP00000474412	9606.ENSP00000244709	0	0	0	0	0.111	0	0	0.419	0.462
CCL5	IRF8	9606.ENSP00000474412	9606.ENSP00000268638	0	0	0	0	0.133	0	0	0.394	0.452
CCL5	FCGR2A	9606.ENSP00000474412	9606.ENSP00000271450	0	0	0	0	0.098	0	0	0.473	0.504
CCL5	LY96	9606.ENSP00000474412	9606.ENSP00000284818	0	0	0	0	0.071	0	0	0.464	0.481
CCL5	CSF1R	9606.ENSP00000474412	9606.ENSP00000286301	0	0	0	0	0.110	0	0	0.471	0.509
CCL5	CXCL16	9606.ENSP00000474412	9606.ENSP00000293778	0	0	0	0	0.107	0	0	0.603	0.630
CCL5	PPBP	9606.ENSP00000474412	9606.ENSP00000296028	0	0	0	0	0.119	0.248	0	0.672	0.764
CCL5	CD3D	9606.ENSP00000474412	9606.ENSP00000300692	0	0	0	0	0.174	0	0	0.325	0.418
CCL5	CLEC7A	9606.ENSP00000474412	9606.ENSP00000302569	0	0	0	0	0.162	0	0	0.390	0.467
CCL5	RNASE2	9606.ENSP00000474412	9606.ENSP00000303276	0	0	0	0	0.087	0	0	0.469	0.494
CCL5	IL7R	9606.ENSP00000474412	9606.ENSP00000306157	0	0	0	0	0.262	0	0	0.458	0.583
CCL5	TNFRSF12A	9606.ENSP00000474412	9606.ENSP00000326737	0	0	0	0	0	0	0	0.414	0.414
CCL5	CD86	9606.ENSP00000474412	9606.ENSP00000332049	0	0	0	0	0.151	0	0	0.659	0.698
CCL5	GPR29	9606.ENSP00000474412	9606.ENSP00000343952	0	0	0	0	0.063	0.056	0.600	0.618	0.846
CCL5	FN1	9606.ENSP00000474412	9606.ENSP00000346839	0	0	0	0	0	0	0	0.567	0.567
CCL5	ITGAL	9606.ENSP00000474412	9606.ENSP00000349252	0	0	0	0	0.236	0	0	0.452	0.563
CCL5	TLR1	9606.ENSP00000474412	9606.ENSP00000354932	0	0	0	0	0.108	0	0	0.553	0.584
CCL5	FCGR1A	9606.ENSP00000474412	9606.ENSP00000358165	0	0	0	0	0.093	0	0	0.395	0.428
CCL5	GBP5	9606.ENSP00000474412	9606.ENSP00000359488	0	0	0	0	0.338	0	0	0.235	0.472
CCL5	MMP9	9606.ENSP00000474412	9606.ENSP00000361405	0	0	0	0	0.076	0	0	0.666	0.679
CCL5	TLR4	9606.ENSP00000474412	9606.ENSP00000363089	0	0	0	0	0.062	0	0	0.728	0.734
CCL5	IL2RG	9606.ENSP00000474412	9606.ENSP00000363318	0	0	0	0	0.206	0	0	0.294	0.416
CCL5	CYBB	9606.ENSP00000474412	9606.ENSP00000367851	0	0	0	0	0.119	0	0	0.391	0.440
CCL5	TLR7	9606.ENSP00000474412	9606.ENSP00000370034	0	0	0	0	0.110	0	0	0.620	0.647
CCL5	ITGB2	9606.ENSP00000474412	9606.ENSP00000380948	0	0	0	0	0.177	0	0	0.396	0.481
CCL5	PTPRC	9606.ENSP00000474412	9606.ENSP00000411355	0	0	0	0	0.221	0	0	0.632	0.701
CCL5	TOP2A	9606.ENSP00000474412	9606.ENSP00000411532	0	0	0	0	0	0	0	0.435	0.435
CCL5	ITGAM	9606.ENSP00000474412	9606.ENSP00000441691	0	0	0	0	0.147	0	0	0.695	0.729
CCL5	ITGAX	9606.ENSP00000474412	9606.ENSP00000454623	0	0	0	0	0.200	0	0	0.634	0.695
CD180	CD86	9606.ENSP00000256447	9606.ENSP00000332049	0	0	0	0	0.204	0	0	0.293	0.413
CD180	CD84	9606.ENSP00000256447	9606.ENSP00000312367	0	0	0	0	0.182	0	0	0.325	0.424
CD180	S100A9	9606.ENSP00000256447	9606.ENSP00000357727	0	0	0	0	0.111	0	0	0.398	0.442
CD180	TLR1	9606.ENSP00000256447	9606.ENSP00000354932	0	0	0	0	0.120	0	0	0.393	0.443
CD180	PTPRC	9606.ENSP00000256447	9606.ENSP00000411355	0	0	0	0	0.231	0.148	0	0.235	0.456
CD180	CTSS	9606.ENSP00000256447	9606.ENSP00000357981	0	0	0	0	0.191	0	0	0.411	0.503
CD180	TLR4	9606.ENSP00000256447	9606.ENSP00000363089	0	0	0	0.691	0.177	0	0.900	0.877	0.937
CD180	LY96	9606.ENSP00000256447	9606.ENSP00000284818	0	0	0	0	0.076	0.064	0.900	0.769	0.977
CD180	LY86	9606.ENSP00000256447	9606.ENSP00000369286	0	0	0	0	0.249	0.953	0.800	0.988	0.999
CD1E	FCGR2A	9606.ENSP00000357149	9606.ENSP00000271450	0	0	0	0	0.076	0	0	0.452	0.472
CD1E	CD3D	9606.ENSP00000357149	9606.ENSP00000300692	0	0	0	0	0.327	0	0	0.180	0.424
CD1E	IL7R	9606.ENSP00000357149	9606.ENSP00000306157	0	0	0	0	0.065	0	0	0.407	0.422
CD1E	CD86	9606.ENSP00000357149	9606.ENSP00000332049	0	0	0	0	0.139	0	0	0.808	0.827
CD1E	GPR29	9606.ENSP00000357149	9606.ENSP00000343952	0	0	0	0	0	0	0	0.467	0.467
CD1E	ITGAL	9606.ENSP00000357149	9606.ENSP00000349252	0	0	0	0	0.126	0	0	0.450	0.498
CD1E	TLR4	9606.ENSP00000357149	9606.ENSP00000363089	0	0	0	0	0.056	0	0	0.405	0.415
CD1E	FCGR1A	9606.ENSP00000357149	9606.ENSP00000358165	0	0	0	0	0.075	0	0	0.518	0.535
CD1E	ITGAM	9606.ENSP00000357149	9606.ENSP00000441691	0	0	0	0	0.088	0	0	0.568	0.589
CD1E	PTPRC	9606.ENSP00000357149	9606.ENSP00000411355	0	0	0	0	0.134	0	0	0.641	0.676
CD1E	ITGAX	9606.ENSP00000357149	9606.ENSP00000454623	0	0	0	0	0.068	0	0	0.712	0.720
CD1E	CD207	9606.ENSP00000357149	9606.ENSP00000386378	0	0	0	0	0.086	0	0	0.862	0.868
CD207	IRF8	9606.ENSP00000386378	9606.ENSP00000268638	0	0	0	0	0	0	0	0.468	0.468
CD207	CSF1R	9606.ENSP00000386378	9606.ENSP00000286301	0	0	0	0	0.053	0.076	0	0.433	0.460
CD207	CLEC7A	9606.ENSP00000386378	9606.ENSP00000302569	0	0	0	0	0.062	0	0	0.618	0.627
CD207	OLR1	9606.ENSP00000386378	9606.ENSP00000309124	0	0	0	0	0	0	0	0.406	0.406
CD207	CD86	9606.ENSP00000386378	9606.ENSP00000332049	0	0	0	0	0	0	0	0.675	0.675
CD207	GPR29	9606.ENSP00000386378	9606.ENSP00000343952	0	0	0	0	0	0	0	0.511	0.511
CD207	FCGR1A	9606.ENSP00000386378	9606.ENSP00000358165	0	0	0	0	0.062	0	0.500	0.447	0.718
CD207	TLR4	9606.ENSP00000386378	9606.ENSP00000363089	0	0	0	0	0	0.056	0	0.465	0.474
CD207	TLR7	9606.ENSP00000386378	9606.ENSP00000370034	0	0	0	0	0.062	0.056	0	0.515	0.533
CD207	LSP1	9606.ENSP00000386378	9606.ENSP00000371194	0	0	0	0	0	0	0	0.644	0.644
CD207	PTPRC	9606.ENSP00000386378	9606.ENSP00000411355	0	0	0	0	0.062	0.133	0	0.614	0.659
CD207	ITGAM	9606.ENSP00000386378	9606.ENSP00000441691	0	0	0	0	0	0	0	0.691	0.691
CD207	ITGAX	9606.ENSP00000386378	9606.ENSP00000454623	0	0	0	0	0.062	0	0	0.765	0.770
CD300A	LCP2	9606.ENSP00000353259	9606.ENSP00000046794	0	0	0	0	0.480	0	0	0.103	0.514
CD300A	PILRA	9606.ENSP00000353259	9606.ENSP00000198536	0	0	0	0	0.212	0	0	0.373	0.485
CD300A	CLEC4A	9606.ENSP00000353259	9606.ENSP00000229332	0	0	0	0	0.179	0	0	0.343	0.437
CD300A	TREM1	9606.ENSP00000353259	9606.ENSP00000244709	0	0	0	0	0.318	0	0.500	0.250	0.721
CD300A	IRF8	9606.ENSP00000353259	9606.ENSP00000268638	0	0	0	0	0.367	0	0	0.214	0.481
CD300A	CD53	9606.ENSP00000353259	9606.ENSP00000271324	0	0	0	0	0.530	0	0	0.053	0.535
CD300A	FCGR2A	9606.ENSP00000353259	9606.ENSP00000271450	0	0	0	0	0.258	0	0	0.362	0.507
CD300A	FCER1G	9606.ENSP00000353259	9606.ENSP00000289902	0	0	0	0	0.335	0.082	0	0.410	0.609
CD300A	LAPTM5	9606.ENSP00000353259	9606.ENSP00000294507	0	0	0	0	0.460	0	0	0.048	0.464
CD300A	RNASE6	9606.ENSP00000353259	9606.ENSP00000302046	0	0	0	0	0.423	0	0	0	0.423
CD300A	RNASE2	9606.ENSP00000353259	9606.ENSP00000303276	0	0	0	0	0.299	0	0	0.641	0.737
CD300A	CD84	9606.ENSP00000353259	9606.ENSP00000312367	0	0	0	0	0.227	0	0	0.321	0.452
CD300A	LILRB1	9606.ENSP00000353259	9606.ENSP00000315997	0	0	0	0	0.153	0	0	0.594	0.641
CD300A	IKZF1	9606.ENSP00000353259	9606.ENSP00000331614	0	0	0	0	0.383	0	0	0.073	0.403
CD300A	CD86	9606.ENSP00000353259	9606.ENSP00000332049	0	0	0	0	0.343	0	0	0.205	0.456
CD300A	SASH3	9606.ENSP00000353259	9606.ENSP00000349359	0	0	0	0	0.522	0	0	0.045	0.523
CD300A	MILR1	9606.ENSP00000353259	9606.ENSP00000482801	0	0	0	0	0.085	0	0	0.376	0.404
CD300A	MS4A14	9606.ENSP00000353259	9606.ENSP00000433761	0	0	0	0	0.345	0	0	0.143	0.414
CD300A	CD52	9606.ENSP00000353259	9606.ENSP00000363330	0	0	0	0	0.407	0	0	0.075	0.428
CD300A	PTPRC	9606.ENSP00000353259	9606.ENSP00000411355	0	0	0	0	0.348	0.056	0	0.166	0.442
CD300A	LILRB2	9606.ENSP00000353259	9606.ENSP00000375629	0	0	0	0	0.336	0	0	0.202	0.447
CD300A	PARVG	9606.ENSP00000353259	9606.ENSP00000391583	0	0	0	0	0.454	0	0	0	0.454
CD300A	LY86	9606.ENSP00000353259	9606.ENSP00000369286	0	0	0	0	0.460	0	0	0.083	0.484
CD300A	ITGB2	9606.ENSP00000353259	9606.ENSP00000380948	0	0	0	0	0.505	0	0	0.095	0.533
CD300A	ITGAM	9606.ENSP00000353259	9606.ENSP00000441691	0	0	0	0	0.421	0	0	0.253	0.549
CD300A	CD300LF	9606.ENSP00000353259	9606.ENSP00000462309	0	0	0	0.760	0.375	0	0.300	0.728	0.622
CD300A	TLR4	9606.ENSP00000353259	9606.ENSP00000363089	0	0	0	0	0.143	0	0	0.620	0.661
CD300A	TREM2	9606.ENSP00000353259	9606.ENSP00000362205	0	0	0	0	0.119	0	0.500	0.361	0.694
CD300LF	TREM1	9606.ENSP00000462309	9606.ENSP00000244709	0	0	0	0	0.426	0	0.500	0.254	0.767
CD300LF	GADD45G	9606.ENSP00000462309	9606.ENSP00000252506	0	0	0	0	0	0	0	0.404	0.404
CD300LF	CLEC10A	9606.ENSP00000462309	9606.ENSP00000254868	0	0	0	0	0.390	0	0	0.081	0.415
CD300LF	TFEC	9606.ENSP00000462309	9606.ENSP00000265440	0	0	0	0	0.427	0	0	0	0.426
CD300LF	FCGR2A	9606.ENSP00000462309	9606.ENSP00000271450	0	0	0	0	0.252	0	0	0.355	0.497
CD300LF	FCER1G	9606.ENSP00000462309	9606.ENSP00000289902	0	0	0	0	0.419	0.082	0	0.775	0.869
CD300LF	RNASE6	9606.ENSP00000462309	9606.ENSP00000302046	0	0	0	0	0.365	0	0	0.142	0.432
CD300LF	RNASE2	9606.ENSP00000462309	9606.ENSP00000303276	0	0	0	0	0.521	0	0	0.063	0.531
CD300LF	LILRB1	9606.ENSP00000462309	9606.ENSP00000315997	0	0	0	0	0.185	0	0	0.339	0.438
CD300LF	P2RY13	9606.ENSP00000462309	9606.ENSP00000320376	0	0	0	0	0.430	0	0	0.043	0.431
CD300LF	CD86	9606.ENSP00000462309	9606.ENSP00000332049	0	0	0	0	0.361	0	0	0.114	0.410
CD300LF	S100A9	9606.ENSP00000462309	9606.ENSP00000357727	0	0	0	0	0.463	0	0	0.058	0.473
CD300LF	FCGR1A	9606.ENSP00000462309	9606.ENSP00000358165	0	0	0	0	0.382	0	0	0.130	0.440
CD300LF	TREM2	9606.ENSP00000462309	9606.ENSP00000362205	0	0	0	0	0.151	0	0.500	0.241	0.650
CD300LF	TLR4	9606.ENSP00000462309	9606.ENSP00000363089	0	0	0	0	0.231	0	0	0.509	0.606
CD300LF	LY86	9606.ENSP00000462309	9606.ENSP00000369286	0	0	0	0	0.409	0	0	0.088	0.438
CD300LF	LILRB2	9606.ENSP00000462309	9606.ENSP00000375629	0	0	0	0	0.507	0	0	0.150	0.563
CD300LF	PARVG	9606.ENSP00000462309	9606.ENSP00000391583	0	0	0	0	0.366	0	0	0.113	0.413
CD300LF	PTPRC	9606.ENSP00000462309	9606.ENSP00000411355	0	0	0	0	0.348	0.056	0	0.210	0.472
CD300LF	MS4A14	9606.ENSP00000462309	9606.ENSP00000433761	0	0	0	0	0.509	0	0	0.143	0.561
CD300LF	ITGAM	9606.ENSP00000462309	9606.ENSP00000441691	0	0	0	0	0.424	0	0	0.213	0.527
CD300LF	CLEC5A	9606.ENSP00000462309	9606.ENSP00000449999	0	0	0	0	0.370	0	0	0.115	0.419
CD300LF	ITGAX	9606.ENSP00000462309	9606.ENSP00000454623	0	0	0	0	0.333	0	0	0.147	0.406
CD3D	LCP2	9606.ENSP00000300692	9606.ENSP00000046794	0	0	0	0	0.390	0	0.900	0.417	0.961
CD3D	CORO1A	9606.ENSP00000300692	9606.ENSP00000219150	0	0	0	0	0.206	0	0	0.323	0.439
CD3D	NKG7	9606.ENSP00000300692	9606.ENSP00000221978	0	0	0	0	0.298	0	0	0.604	0.710
CD3D	IGJ	9606.ENSP00000300692	9606.ENSP00000254801	0	0	0	0	0.146	0	0	0.342	0.414
CD3D	LYZ	9606.ENSP00000300692	9606.ENSP00000261267	0	0	0	0	0.284	0	0	0.283	0.464
CD3D	ITGB7	9606.ENSP00000300692	9606.ENSP00000267082	0	0	0	0	0.571	0	0	0.166	0.627
CD3D	CD53	9606.ENSP00000300692	9606.ENSP00000271324	0	0	0	0	0.282	0	0	0.203	0.403
CD3D	CD96	9606.ENSP00000300692	9606.ENSP00000283285	0	0	0	0	0.282	0	0	0.282	0.462
CD3D	FCER1G	9606.ENSP00000300692	9606.ENSP00000289902	0	0	0	0	0.120	0	0	0.431	0.478
CD3D	ITGB2	9606.ENSP00000300692	9606.ENSP00000380948	0	0	0	0	0.272	0	0	0.241	0.423
CD3D	MZB1	9606.ENSP00000300692	9606.ENSP00000303920	0	0	0	0	0.233	0	0	0.306	0.445
CD3D	CD52	9606.ENSP00000300692	9606.ENSP00000363330	0	0	0	0	0.404	0	0	0.212	0.511
CD3D	IKZF1	9606.ENSP00000300692	9606.ENSP00000331614	0	0	0	0	0.396	0	0	0.233	0.517
CD3D	HLA-DQB2	9606.ENSP00000300692	9606.ENSP00000390431	0	0	0	0	0.085	0	0.600	0.128	0.652
CD3D	HLA-B	9606.ENSP00000300692	9606.ENSP00000399168	0	0	0	0	0.088	0	0.600	0.171	0.671
CD3D	IL7R	9606.ENSP00000300692	9606.ENSP00000306157	0	0	0	0	0.217	0	0.500	0.502	0.788
CD3D	RGS1	9606.ENSP00000300692	9606.ENSP00000356429	0	0	0	0	0.093	0	0.900	0.108	0.912
CD3D	PTPN22	9606.ENSP00000300692	9606.ENSP00000352833	0	0	0	0	0.205	0	0.900	0.066	0.919
CD3D	CD86	9606.ENSP00000300692	9606.ENSP00000332049	0	0	0	0	0.151	0	0.900	0.311	0.936
CD3D	HLA-DRA	9606.ENSP00000300692	9606.ENSP00000378786	0	0	0	0	0.097	0	0.900	0.391	0.940
CD3D	FYB	9606.ENSP00000300692	9606.ENSP00000427114	0	0	0	0	0.357	0	0.900	0.293	0.950
CD3D	PTPRC	9606.ENSP00000300692	9606.ENSP00000411355	0	0	0	0	0.304	0	0.900	0.451	0.958
CD3D	IL2RG	9606.ENSP00000300692	9606.ENSP00000363318	0	0	0	0	0.373	0	0.900	0.457	0.962
CD3D	ITK	9606.ENSP00000300692	9606.ENSP00000398655	0	0	0	0	0.591	0	0.900	0.500	0.977
CD52	LCP2	9606.ENSP00000363330	9606.ENSP00000046794	0	0	0	0	0.541	0	0	0	0.541
CD52	CORO1A	9606.ENSP00000363330	9606.ENSP00000219150	0	0	0	0	0.533	0	0	0.102	0.563
CD52	NKG7	9606.ENSP00000363330	9606.ENSP00000221978	0	0	0	0	0.426	0	0	0.216	0.530
CD52	CD53	9606.ENSP00000363330	9606.ENSP00000271324	0	0	0	0	0.659	0	0	0.418	0.793
CD52	LAPTM5	9606.ENSP00000363330	9606.ENSP00000294507	0	0	0	0	0.656	0	0	0.150	0.695
CD52	CD84	9606.ENSP00000363330	9606.ENSP00000312367	0	0	0	0	0.212	0	0	0.315	0.437
CD52	HCLS1	9606.ENSP00000363330	9606.ENSP00000320176	0	0	0	0	0.539	0	0	0	0.539
CD52	IKZF1	9606.ENSP00000363330	9606.ENSP00000331614	0	0	0	0	0.463	0	0	0.161	0.530
CD52	CD86	9606.ENSP00000363330	9606.ENSP00000332049	0	0	0	0	0.333	0	0	0.394	0.578
CD52	RASAL3	9606.ENSP00000363330	9606.ENSP00000341905	0	0	0	0	0.442	0	0	0	0.442
CD52	ITGAL	9606.ENSP00000363330	9606.ENSP00000349252	0	0	0	0	0.354	0	0	0.320	0.542
CD52	SASH3	9606.ENSP00000363330	9606.ENSP00000349359	0	0	0	0	0.474	0	0	0.092	0.502
CD52	SLAMF7	9606.ENSP00000363330	9606.ENSP00000357022	0	0	0	0	0.211	0	0	0.325	0.444
CD52	IL2RG	9606.ENSP00000363330	9606.ENSP00000363318	0	0	0	0	0.468	0	0	0.218	0.566
CD52	PARVG	9606.ENSP00000363330	9606.ENSP00000391583	0	0	0	0	0.460	0	0	0	0.460
CD52	ITGAM	9606.ENSP00000363330	9606.ENSP00000441691	0	0	0	0	0.332	0	0	0.232	0.465
CD52	LSP1	9606.ENSP00000363330	9606.ENSP00000371194	0	0	0	0	0.523	0	0	0	0.523
CD52	LILRB2	9606.ENSP00000363330	9606.ENSP00000375629	0	0	0	0	0.522	0	0	0.067	0.534
CD52	LY86	9606.ENSP00000363330	9606.ENSP00000369286	0	0	0	0	0.539	0	0	0.134	0.583
CD52	ITGB2	9606.ENSP00000363330	9606.ENSP00000380948	0	0	0	0	0.553	0	0	0.156	0.606
CD52	PTPRC	9606.ENSP00000363330	9606.ENSP00000411355	0	0	0	0	0.559	0	0	0.455	0.749
CD53	LCP2	9606.ENSP00000271324	9606.ENSP00000046794	0	0	0	0	0.704	0	0	0.219	0.759
CD53	CORO1A	9606.ENSP00000271324	9606.ENSP00000219150	0	0	0	0	0.548	0	0	0.107	0.579
CD53	LYZ	9606.ENSP00000271324	9606.ENSP00000261267	0	0	0	0	0.524	0	0	0.082	0.544
CD53	IRF8	9606.ENSP00000271324	9606.ENSP00000268638	0	0	0	0	0.441	0	0	0.095	0.472
CD53	SLAMF1	9606.ENSP00000271324	9606.ENSP00000306190	0	0	0	0	0.343	0	0	0.129	0.403
CD53	ITGAX	9606.ENSP00000271324	9606.ENSP00000454623	0	0	0	0	0.285	0.058	0	0.218	0.427
CD53	FCGR2A	9606.ENSP00000271324	9606.ENSP00000271450	0	0	0	0	0.283	0	0	0.243	0.434
CD53	PARVG	9606.ENSP00000271324	9606.ENSP00000391583	0	0	0	0	0.456	0	0	0	0.456
CD53	CD84	9606.ENSP00000271324	9606.ENSP00000312367	0	0	0	0	0.255	0	0	0.322	0.473
CD53	RGS1	9606.ENSP00000271324	9606.ENSP00000356429	0	0	0	0	0.347	0.058	0	0.234	0.487
CD53	RASAL3	9606.ENSP00000271324	9606.ENSP00000341905	0	0	0	0	0.499	0	0	0	0.499
CD53	FCER1G	9606.ENSP00000271324	9606.ENSP00000289902	0	0	0	0	0.345	0	0	0.293	0.517
CD53	ITGAL	9606.ENSP00000271324	9606.ENSP00000349252	0	0	0	0	0.335	0.058	0	0.294	0.519
CD53	HLA-DRA	9606.ENSP00000271324	9606.ENSP00000378786	0	0	0	0	0.374	0	0	0.267	0.521
CD53	LILRB2	9606.ENSP00000271324	9606.ENSP00000375629	0	0	0	0	0.530	0	0	0	0.530
CD53	TLR1	9606.ENSP00000271324	9606.ENSP00000354932	0	0	0	0	0.518	0	0	0.081	0.538
CD53	ITGAM	9606.ENSP00000271324	9606.ENSP00000441691	0	0	0	0	0.404	0.058	0	0.266	0.551
CD53	CYBB	9606.ENSP00000271324	9606.ENSP00000367851	0	0	0	0	0.488	0.061	0	0.154	0.558
CD53	IKZF1	9606.ENSP00000271324	9606.ENSP00000331614	0	0	0	0	0.522	0.056	0	0.122	0.569
CD53	THEMIS2	9606.ENSP00000271324	9606.ENSP00000363031	0	0	0	0	0.525	0	0	0.134	0.571
CD53	RNASE6	9606.ENSP00000271324	9606.ENSP00000302046	0	0	0	0	0.544	0	0	0.108	0.575
CD53	FYB	9606.ENSP00000271324	9606.ENSP00000427114	0	0	0	0	0.553	0	0	0.122	0.590
CD53	CD86	9606.ENSP00000271324	9606.ENSP00000332049	0	0	0	0	0.478	0	0	0.254	0.593
CD53	SASH3	9606.ENSP00000271324	9606.ENSP00000349359	0	0	0	0	0.563	0	0	0.210	0.640
CD53	SLA	9606.ENSP00000271324	9606.ENSP00000394049	0	0	0	0	0.654	0	0	0	0.654
CD53	LY86	9606.ENSP00000271324	9606.ENSP00000369286	0	0	0	0	0.561	0	0	0.245	0.654
CD53	LCP1	9606.ENSP00000271324	9606.ENSP00000381581	0	0	0	0	0.674	0	0	0.134	0.705
CD53	CTSS	9606.ENSP00000271324	9606.ENSP00000357981	0	0	0	0	0.656	0	0	0.315	0.754
CD53	HCLS1	9606.ENSP00000271324	9606.ENSP00000320176	0	0	0	0	0.756	0	0	0.095	0.769
CD53	ITGB2	9606.ENSP00000271324	9606.ENSP00000380948	0	0	0	0	0.669	0	0	0.345	0.774
CD53	PTPRC	9606.ENSP00000271324	9606.ENSP00000411355	0	0	0	0	0.708	0.056	0	0.342	0.802
CD53	LAPTM5	9606.ENSP00000271324	9606.ENSP00000294507	0	0	0	0	0.817	0	0	0.507	0.905
CD84	LCP2	9606.ENSP00000312367	9606.ENSP00000046794	0	0	0	0	0.361	0	0	0.101	0.401
CD84	FCER1G	9606.ENSP00000312367	9606.ENSP00000289902	0	0	0	0	0.306	0	0	0.324	0.511
CD84	SLAMF1	9606.ENSP00000312367	9606.ENSP00000306190	0	0	0	0.590	0.210	0	0	0.839	0.479
CD84	LILRB1	9606.ENSP00000312367	9606.ENSP00000315997	0	0	0	0	0.211	0	0	0.283	0.410
CD84	CTSS	9606.ENSP00000312367	9606.ENSP00000357981	0	0	0	0	0.270	0	0	0.265	0.441
CD84	ITGAX	9606.ENSP00000312367	9606.ENSP00000454623	0	0	0	0	0.269	0	0	0.283	0.454
CD84	CD86	9606.ENSP00000312367	9606.ENSP00000332049	0	0	0	0	0.231	0	0	0.327	0.460
CD84	PTPRC	9606.ENSP00000312367	9606.ENSP00000411355	0	0	0	0	0.341	0	0	0.339	0.546
CD86	LCP2	9606.ENSP00000332049	9606.ENSP00000046794	0	0	0	0	0.391	0	0	0.296	0.553
CD86	TNFSF8	9606.ENSP00000332049	9606.ENSP00000223795	0	0	0	0	0.324	0	0	0.391	0.570
CD86	CLEC4A	9606.ENSP00000332049	9606.ENSP00000229332	0	0	0	0	0.269	0	0	0.394	0.538
CD86	TREM1	9606.ENSP00000332049	9606.ENSP00000244709	0	0	0	0	0.351	0	0	0.343	0.555
CD86	CLEC10A	9606.ENSP00000332049	9606.ENSP00000254868	0	0	0	0	0.344	0	0	0.349	0.555
CD86	LYZ	9606.ENSP00000332049	9606.ENSP00000261267	0	0	0	0	0.297	0	0	0.292	0.481
CD86	KYNU	9606.ENSP00000332049	9606.ENSP00000264170	0	0	0	0	0.077	0	0	0.453	0.473
CD86	IRF8	9606.ENSP00000332049	9606.ENSP00000268638	0	0	0	0	0.432	0	0	0.503	0.705
CD86	FCGR2A	9606.ENSP00000332049	9606.ENSP00000271450	0	0	0	0	0.266	0	0	0.720	0.785
CD86	LY96	9606.ENSP00000332049	9606.ENSP00000284818	0	0	0	0	0.211	0	0	0.461	0.556
CD86	CSF1R	9606.ENSP00000332049	9606.ENSP00000286301	0	0	0	0	0.353	0	0	0.601	0.731
CD86	FCER1G	9606.ENSP00000332049	9606.ENSP00000289902	0	0	0	0	0.323	0	0	0.294	0.502
CD86	LAPTM5	9606.ENSP00000332049	9606.ENSP00000294507	0	0	0	0	0.403	0	0	0.046	0.407
CD86	RNASE6	9606.ENSP00000332049	9606.ENSP00000302046	0	0	0	0	0.511	0	0	0	0.511
CD86	CLEC7A	9606.ENSP00000332049	9606.ENSP00000302569	0	0	0	0	0.185	0	0	0.519	0.591
CD86	RNASE2	9606.ENSP00000332049	9606.ENSP00000303276	0	0	0	0	0.295	0	0	0.283	0.472
CD86	IL7R	9606.ENSP00000332049	9606.ENSP00000306157	0	0	0	0	0.136	0	0	0.601	0.640
CD86	SLAMF1	9606.ENSP00000332049	9606.ENSP00000306190	0	0	0	0	0.334	0	0	0.451	0.618
CD86	LILRB1	9606.ENSP00000332049	9606.ENSP00000315997	0	0	0	0	0.213	0	0	0.464	0.560
CD86	IKZF1	9606.ENSP00000332049	9606.ENSP00000331614	0	0	0	0	0.363	0	0	0.253	0.503
CD86	FYB	9606.ENSP00000332049	9606.ENSP00000427114	0	0	0	0	0.355	0	0	0.113	0.403
CD86	HLA-B	9606.ENSP00000332049	9606.ENSP00000399168	0	0	0	0	0.152	0	0	0.325	0.403
CD86	MS4A6A	9606.ENSP00000332049	9606.ENSP00000392770	0	0	0	0	0.403	0	0	0	0.403
CD86	SLAMF7	9606.ENSP00000332049	9606.ENSP00000357022	0	0	0	0	0.204	0	0	0.286	0.407
CD86	S100A9	9606.ENSP00000332049	9606.ENSP00000357727	0	0	0	0	0.338	0	0	0.172	0.428
CD86	WAS	9606.ENSP00000332049	9606.ENSP00000365891	0	0	0	0	0.337	0	0	0.180	0.433
CD86	VSIG4	9606.ENSP00000332049	9606.ENSP00000363869	0	0	0	0	0.348	0	0	0.171	0.436
CD86	RGS1	9606.ENSP00000332049	9606.ENSP00000356429	0	0	0	0	0.358	0	0	0.171	0.445
CD86	LCP1	9606.ENSP00000332049	9606.ENSP00000381581	0	0	0	0	0.352	0	0	0.180	0.446
CD86	FN1	9606.ENSP00000332049	9606.ENSP00000346839	0	0	0	0	0	0	0	0.453	0.453
CD86	SASH3	9606.ENSP00000332049	9606.ENSP00000349359	0	0	0	0	0.473	0	0	0	0.473
CD86	TREM2	9606.ENSP00000332049	9606.ENSP00000362205	0	0	0	0	0.192	0	0	0.390	0.486
CD86	CTSS	9606.ENSP00000332049	9606.ENSP00000357981	0	0	0	0	0.372	0	0	0.233	0.498
CD86	MMP9	9606.ENSP00000332049	9606.ENSP00000361405	0	0	0	0	0.181	0	0	0.424	0.508
CD86	IL2RG	9606.ENSP00000332049	9606.ENSP00000363318	0	0	0	0	0.314	0	0	0.347	0.533
CD86	GPR29	9606.ENSP00000332049	9606.ENSP00000343952	0	0	0	0	0.062	0	0	0.570	0.579
CD86	HLA-DQB2	9606.ENSP00000332049	9606.ENSP00000390431	0	0	0	0	0.114	0	0	0.568	0.601
CD86	ENTPD1	9606.ENSP00000332049	9606.ENSP00000360250	0	0	0	0	0.144	0	0	0.560	0.608
CD86	LGALS9	9606.ENSP00000332049	9606.ENSP00000378856	0	0	0	0	0.278	0	0	0.528	0.645
CD86	ITGB2	9606.ENSP00000332049	9606.ENSP00000380948	0	0	0	0	0.432	0	0	0.421	0.657
CD86	CYBB	9606.ENSP00000332049	9606.ENSP00000367851	0	0	0	0	0.535	0	0	0.294	0.657
CD86	LY86	9606.ENSP00000332049	9606.ENSP00000369286	0	0	0	0	0.670	0	0	0.181	0.718
CD86	ITGAL	9606.ENSP00000332049	9606.ENSP00000349252	0	0	0	0	0.308	0	0	0.618	0.725
CD86	TLR1	9606.ENSP00000332049	9606.ENSP00000354932	0	0	0	0	0.348	0	0	0.622	0.743
CD86	LILRB2	9606.ENSP00000332049	9606.ENSP00000375629	0	0	0	0	0.528	0	0	0.501	0.754
CD86	TLR7	9606.ENSP00000332049	9606.ENSP00000370034	0	0	0	0	0.292	0	0	0.712	0.787
CD86	FCGR1A	9606.ENSP00000332049	9606.ENSP00000358165	0	0	0	0	0.350	0	0	0.686	0.787
CD86	TLR4	9606.ENSP00000332049	9606.ENSP00000363089	0	0	0	0	0.200	0	0	0.783	0.819
CD86	PTPRC	9606.ENSP00000332049	9606.ENSP00000411355	0	0	0	0	0.370	0	0	0.818	0.880
CD86	ITGAM	9606.ENSP00000332049	9606.ENSP00000441691	0	0	0	0	0.350	0	0	0.895	0.929
CD86	ITGAX	9606.ENSP00000332049	9606.ENSP00000454623	0	0	0	0	0.287	0	0	0.911	0.934
CD86	ITK	9606.ENSP00000332049	9606.ENSP00000398655	0	0	0	0	0.125	0	0.900	0.306	0.934
CD86	HLA-DRA	9606.ENSP00000332049	9606.ENSP00000378786	0	0	0	0	0.401	0	0.900	0.301	0.954
CD96	LST1	9606.ENSP00000283285	9606.ENSP00000365261	0	0	0	0	0.076	0	0	0.396	0.418
CD96	LILRB1	9606.ENSP00000283285	9606.ENSP00000315997	0	0	0	0	0.076	0	0	0.401	0.422
CD96	SLAMF6	9606.ENSP00000283285	9606.ENSP00000357036	0	0	0	0	0.123	0	0	0.409	0.459
CD96	ITK	9606.ENSP00000283285	9606.ENSP00000398655	0	0	0	0	0.390	0	0	0.160	0.466
CDC20	TRIP13	9606.ENSP00000361540	9606.ENSP00000166345	0	0	0	0	0.900	0.958	0	0.669	0.998
CDC20	SHCBP1	9606.ENSP00000361540	9606.ENSP00000306473	0	0	0	0	0.865	0	0	0.062	0.868
CDC20	RMI2	9606.ENSP00000361540	9606.ENSP00000310356	0	0	0	0	0.551	0	0	0.049	0.554
CDC20	UBE2C	9606.ENSP00000361540	9606.ENSP00000348838	0	0	0	0	0.982	0.937	0.300	0.913	0.999
CDC20	RRM2	9606.ENSP00000361540	9606.ENSP00000353770	0	0	0	0	0.925	0.058	0	0.588	0.968
CDC20	KIF14	9606.ENSP00000361540	9606.ENSP00000356319	0	0	0	0	0.794	0.102	0	0.313	0.862
CDC20	MKI67	9606.ENSP00000361540	9606.ENSP00000357643	0	0	0	0	0.940	0	0	0.559	0.972
CDC20	CEP55	9606.ENSP00000361540	9606.ENSP00000360540	0	0	0	0	0.898	0	0	0.561	0.953
CDC20	CDKN1A	9606.ENSP00000361540	9606.ENSP00000384849	0	0	0	0	0	0.392	0	0.503	0.685
CDC20	KIF18B	9606.ENSP00000361540	9606.ENSP00000465992	0	0	0	0	0.894	0.102	0	0.174	0.915
CDC20	CDC45	9606.ENSP00000361540	9606.ENSP00000405726	0	0	0	0	0.860	0.056	0	0.613	0.944
CDC20	PBK	9606.ENSP00000361540	9606.ENSP00000428489	0	0	0	0	0.962	0.071	0	0.425	0.978
CDC20	TOP2A	9606.ENSP00000361540	9606.ENSP00000411532	0	0	0	0	0.965	0	0	0.663	0.987
CDC20	NUSAP1	9606.ENSP00000361540	9606.ENSP00000453403	0	0	0	0	0.981	0	0	0.557	0.991
CDC45	TRIP13	9606.ENSP00000405726	9606.ENSP00000166345	0	0	0	0	0.807	0	0	0.147	0.828
CDC45	SHCBP1	9606.ENSP00000405726	9606.ENSP00000306473	0	0	0	0	0.551	0	0	0.112	0.584
CDC45	RMI2	9606.ENSP00000405726	9606.ENSP00000310356	0	0	0	0	0.685	0	0	0.237	0.749
CDC45	UBE2C	9606.ENSP00000405726	9606.ENSP00000348838	0	0	0	0	0.851	0	0	0.334	0.897
CDC45	RRM2	9606.ENSP00000405726	9606.ENSP00000353770	0	0	0	0	0.898	0	0	0.355	0.932
CDC45	KIF14	9606.ENSP00000405726	9606.ENSP00000356319	0	0	0	0	0.670	0	0	0.218	0.731
CDC45	MKI67	9606.ENSP00000405726	9606.ENSP00000357643	0	0	0	0	0.727	0	0	0.260	0.789
CDC45	CEP55	9606.ENSP00000405726	9606.ENSP00000360540	0	0	0	0	0.833	0.464	0	0.218	0.924
CDC45	CDKN1A	9606.ENSP00000405726	9606.ENSP00000384849	0	0	0	0	0.062	0.737	0	0.309	0.814
CDC45	KIF18B	9606.ENSP00000405726	9606.ENSP00000465992	0	0	0	0	0.382	0	0	0.194	0.480
CDC45	NUSAP1	9606.ENSP00000405726	9606.ENSP00000453403	0	0	0	0	0.829	0	0	0.150	0.848
CDC45	PBK	9606.ENSP00000405726	9606.ENSP00000428489	0	0	0	0	0.857	0	0	0.234	0.886
CDC45	TOP2A	9606.ENSP00000405726	9606.ENSP00000411532	0	0	0	0	0.829	0	0	0.548	0.919
CDKN1A	GADD45G	9606.ENSP00000384849	9606.ENSP00000252506	0	0	0	0	0.063	0.501	0	0.404	0.697
CDKN1A	GDF15	9606.ENSP00000384849	9606.ENSP00000252809	0	0	0	0	0.101	0	0	0.452	0.486
CDKN1A	DDB2	9606.ENSP00000384849	9606.ENSP00000256996	0	0	0	0	0	0.270	0	0.528	0.641
CDKN1A	FN1	9606.ENSP00000384849	9606.ENSP00000346839	0	0	0	0	0.060	0	0	0.459	0.469
CDKN1A	UBE2C	9606.ENSP00000384849	9606.ENSP00000348838	0	0	0	0	0.062	0	0.900	0.182	0.916
CDKN1A	MKI67	9606.ENSP00000384849	9606.ENSP00000357643	0	0	0	0	0	0	0	0.536	0.536
CDKN1A	MMP9	9606.ENSP00000384849	9606.ENSP00000361405	0	0	0	0	0	0	0	0.468	0.468
CDKN1A	NCOR2	9606.ENSP00000384849	9606.ENSP00000384018	0	0	0	0	0	0.270	0	0.291	0.460
CDKN1A	CDKN1C	9606.ENSP00000384849	9606.ENSP00000413720	0	0	0	0.697	0	0	0.300	0.764	0.459
CDKN1A	MLIP	9606.ENSP00000384849	9606.ENSP00000426290	0	0	0	0	0	0	0	0.543	0.543
CDKN1C	MLIP	9606.ENSP00000413720	9606.ENSP00000426290	0	0	0	0	0	0	0	0.521	0.521
CEP55	TRIP13	9606.ENSP00000360540	9606.ENSP00000166345	0	0	0	0	0.817	0	0	0.329	0.872
CEP55	SHCBP1	9606.ENSP00000360540	9606.ENSP00000306473	0	0	0	0	0.804	0	0	0.230	0.843
CEP55	RMI2	9606.ENSP00000360540	9606.ENSP00000310356	0	0	0	0	0.557	0	0	0	0.557
CEP55	UBE2C	9606.ENSP00000360540	9606.ENSP00000348838	0	0	0	0	0.911	0	0	0.564	0.959
CEP55	RRM2	9606.ENSP00000360540	9606.ENSP00000353770	0	0	0	0	0.919	0	0	0.562	0.963
CEP55	KIF14	9606.ENSP00000360540	9606.ENSP00000356319	0	0	0	0	0.842	0.281	0	0.476	0.935
CEP55	MKI67	9606.ENSP00000360540	9606.ENSP00000357643	0	0	0	0	0.916	0	0	0.504	0.957
CEP55	GAS2L3	9606.ENSP00000360540	9606.ENSP00000448955	0	0	0	0	0.162	0	0	0.556	0.612
CEP55	KIF18B	9606.ENSP00000360540	9606.ENSP00000465992	0	0	0	0	0.628	0.056	0	0.290	0.729
CEP55	PBK	9606.ENSP00000360540	9606.ENSP00000428489	0	0	0	0	0.924	0	0	0.560	0.965
CEP55	TOP2A	9606.ENSP00000360540	9606.ENSP00000411532	0	0	0	0	0.937	0	0	0.529	0.969
CEP55	NUSAP1	9606.ENSP00000360540	9606.ENSP00000453403	0	0	0	0	0.965	0	0	0.528	0.983
CLDN2	FN1	9606.ENSP00000441283	9606.ENSP00000346839	0	0	0	0	0	0	0	0.692	0.692
CLEC10A	LYZ	9606.ENSP00000254868	9606.ENSP00000261267	0	0	0	0	0.330	0	0	0.181	0.428
CLEC10A	SLAMF8	9606.ENSP00000254868	9606.ENSP00000289707	0	0	0	0	0.316	0	0	0.223	0.446
CLEC10A	IRF8	9606.ENSP00000254868	9606.ENSP00000268638	0	0	0	0	0.331	0	0	0.250	0.476
CLEC10A	VSIG4	9606.ENSP00000254868	9606.ENSP00000363869	0	0	0	0	0.333	0	0	0.305	0.516
CLEC10A	FCGR1A	9606.ENSP00000254868	9606.ENSP00000358165	0	0	0	0	0.277	0	0	0.409	0.554
CLEC10A	CSF1R	9606.ENSP00000254868	9606.ENSP00000286301	0	0	0	0	0.352	0.076	0	0.341	0.571
CLEC10A	MS4A6A	9606.ENSP00000254868	9606.ENSP00000392770	0	0	0	0	0.521	0	0	0.166	0.583
CLEC10A	MUC13	9606.ENSP00000254868	9606.ENSP00000485028	0	0	0	0	0.053	0	0.600	0	0.605
CLEC10A	ITGAM	9606.ENSP00000254868	9606.ENSP00000441691	0	0	0	0	0.344	0	0	0.469	0.637
CLEC10A	ITGAX	9606.ENSP00000254868	9606.ENSP00000454623	0	0	0	0	0.230	0	0	0.560	0.646
CLEC10A	PTPRC	9606.ENSP00000254868	9606.ENSP00000411355	0	0	0	0	0.230	0.133	0	0.524	0.654
CLEC2D	CLEC4A	9606.ENSP00000261340	9606.ENSP00000229332	0	0	0	0	0.084	0	0	0.482	0.506
CLEC2D	GPR29	9606.ENSP00000261340	9606.ENSP00000343952	0	0	0	0	0	0	0	0.416	0.416
CLEC2D	ITGB7	9606.ENSP00000261340	9606.ENSP00000267082	0	0	0	0	0.083	0	0	0.484	0.506
CLEC2D	GPX2	9606.ENSP00000261340	9606.ENSP00000374265	0	0	0	0	0	0	0	0.619	0.619
CLEC4A	PILRA	9606.ENSP00000229332	9606.ENSP00000198536	0	0	0	0	0.218	0	0	0.381	0.495
CLEC4A	FCN1	9606.ENSP00000229332	9606.ENSP00000360871	0	0	0	0	0.313	0.158	0	0.129	0.452
CLEC4A	ITGAM	9606.ENSP00000229332	9606.ENSP00000441691	0	0	0	0	0.262	0	0	0.295	0.458
CLEC4A	TLR4	9606.ENSP00000229332	9606.ENSP00000363089	0	0	0	0	0.179	0.056	0	0.374	0.472
CLEC4A	FCGR2A	9606.ENSP00000229332	9606.ENSP00000271450	0	0	0	0	0.262	0	0	0.325	0.480
CLEC4A	CLEC7A	9606.ENSP00000229332	9606.ENSP00000302569	0	0	0	0.632	0.332	0	0	0.682	0.497
CLEC4A	ITGAX	9606.ENSP00000229332	9606.ENSP00000454623	0	0	0	0	0.179	0	0	0.422	0.505
CLEC4A	TLR7	9606.ENSP00000229332	9606.ENSP00000370034	0	0	0	0	0.122	0.056	0	0.469	0.521
CLEC4A	FCER1G	9606.ENSP00000229332	9606.ENSP00000289902	0	0	0	0	0.285	0	0	0.373	0.533
CLEC4A	TLR1	9606.ENSP00000229332	9606.ENSP00000354932	0	0	0	0	0.328	0.056	0	0.340	0.544
CLEC4A	IGSF6	9606.ENSP00000229332	9606.ENSP00000268389	0	0	0	0	0.566	0	0	0.268	0.668
CLEC4A	LILRB2	9606.ENSP00000229332	9606.ENSP00000375629	0	0	0	0	0.600	0	0	0.208	0.669
CLEC4A	MS4A6A	9606.ENSP00000229332	9606.ENSP00000392770	0	0	0	0	0.665	0	0	0.150	0.704
CLEC4F	VSIG4	9606.ENSP00000272367	9606.ENSP00000363869	0	0	0	0	0.099	0	0	0.407	0.443
CLEC5A	TREM1	9606.ENSP00000449999	9606.ENSP00000244709	0	0	0	0	0.347	0	0	0.568	0.706
CLEC5A	CSF1R	9606.ENSP00000449999	9606.ENSP00000286301	0	0	0	0	0.346	0.076	0	0.218	0.486
CLEC5A	FCER1G	9606.ENSP00000449999	9606.ENSP00000289902	0	0	0	0	0.349	0	0	0.462	0.635
CLEC5A	RNASE2	9606.ENSP00000449999	9606.ENSP00000303276	0	0	0	0	0.412	0	0	0.108	0.453
CLEC5A	FPR3	9606.ENSP00000449999	9606.ENSP00000341821	0	0	0	0	0.307	0	0	0.181	0.408
CLEC5A	FCGR1A	9606.ENSP00000449999	9606.ENSP00000358165	0	0	0	0	0.352	0	0	0.283	0.515
CLEC5A	TREM2	9606.ENSP00000449999	9606.ENSP00000362205	0	0	0	0	0.231	0	0	0.529	0.622
CLEC5A	VSIG4	9606.ENSP00000449999	9606.ENSP00000363869	0	0	0	0	0.360	0	0	0.217	0.477
CLEC5A	LY86	9606.ENSP00000449999	9606.ENSP00000369286	0	0	0	0	0.314	0	0	0.186	0.418
CLEC5A	ITGB2	9606.ENSP00000449999	9606.ENSP00000380948	0	0	0	0	0.295	0	0	0.206	0.416
CLEC5A	MS4A14	9606.ENSP00000449999	9606.ENSP00000433761	0	0	0	0	0.361	0	0	0.181	0.454
CLEC5A	ITGAM	9606.ENSP00000449999	9606.ENSP00000441691	0	0	0	0	0.351	0	0	0.283	0.515
CLEC7A	CORO1A	9606.ENSP00000302569	9606.ENSP00000219150	0	0	0	0	0.065	0	0	0.397	0.412
CLEC7A	TREM1	9606.ENSP00000302569	9606.ENSP00000244709	0	0	0	0	0.229	0	0	0.394	0.512
CLEC7A	IGSF6	9606.ENSP00000302569	9606.ENSP00000268389	0	0	0	0	0.546	0	0	0.136	0.591
CLEC7A	FCGR2A	9606.ENSP00000302569	9606.ENSP00000271450	0	0	0	0	0.290	0	0	0.468	0.606
CLEC7A	LY96	9606.ENSP00000302569	9606.ENSP00000284818	0	0	0	0	0.106	0	0	0.456	0.493
CLEC7A	CSF1R	9606.ENSP00000302569	9606.ENSP00000286301	0	0	0	0	0.120	0.076	0	0.334	0.411
CLEC7A	FCER1G	9606.ENSP00000302569	9606.ENSP00000289902	0	0	0	0	0.199	0	0	0.469	0.557
CLEC7A	TMEM119	9606.ENSP00000302569	9606.ENSP00000376553	0	0	0	0	0	0	0	0.408	0.408
CLEC7A	CTSS	9606.ENSP00000302569	9606.ENSP00000357981	0	0	0	0	0.287	0	0	0.255	0.446
CLEC7A	LILRB2	9606.ENSP00000302569	9606.ENSP00000375629	0	0	0	0	0.397	0	0	0.122	0.448
CLEC7A	CYBB	9606.ENSP00000302569	9606.ENSP00000367851	0	0	0	0	0.169	0	0	0.415	0.493
CLEC7A	FCN1	9606.ENSP00000302569	9606.ENSP00000360871	0	0	0	0	0.249	0.158	0	0.278	0.504
CLEC7A	FCGR1A	9606.ENSP00000302569	9606.ENSP00000358165	0	0	0	0	0.144	0.110	0	0.412	0.513
CLEC7A	TREM2	9606.ENSP00000302569	9606.ENSP00000362205	0	0	0	0	0.107	0	0	0.537	0.569
CLEC7A	PTPRC	9606.ENSP00000302569	9606.ENSP00000411355	0	0	0	0	0.199	0.133	0	0.466	0.597
CLEC7A	TLR7	9606.ENSP00000302569	9606.ENSP00000370034	0	0	0	0	0.142	0.056	0	0.634	0.677
CLEC7A	ITGAM	9606.ENSP00000302569	9606.ENSP00000441691	0	0	0	0	0.181	0	0	0.660	0.710
CLEC7A	ITGAX	9606.ENSP00000302569	9606.ENSP00000454623	0	0	0	0	0.263	0	0	0.624	0.711
CLEC7A	TLR1	9606.ENSP00000302569	9606.ENSP00000354932	0	0	0	0	0.184	0.056	0	0.719	0.765
CLEC7A	LSP1	9606.ENSP00000302569	9606.ENSP00000371194	0	0	0	0	0.104	0	0.800	0.134	0.831
CLEC7A	LGALS9	9606.ENSP00000302569	9606.ENSP00000378856	0	0	0	0	0.109	0	0	0.922	0.928
CLEC7A	TLR4	9606.ENSP00000302569	9606.ENSP00000363089	0	0	0	0	0.113	0.056	0	0.979	0.981
CNTN6	CNTNAP1	9606.ENSP00000407822	9606.ENSP00000264638	0	0	0	0	0.136	0.249	0	0.297	0.504
CNTNAP1	KCNB1	9606.ENSP00000264638	9606.ENSP00000360806	0	0	0	0	0.064	0.076	0	0.411	0.446
COL9A3	ITGB7	9606.ENSP00000341640	9606.ENSP00000267082	0	0	0	0	0.105	0.061	0.600	0.094	0.655
CORO1A	LCP2	9606.ENSP00000219150	9606.ENSP00000046794	0	0	0	0	0.362	0	0	0.112	0.409
CORO1A	PARVG	9606.ENSP00000219150	9606.ENSP00000391583	0	0	0	0	0.391	0.057	0	0.048	0.405
CORO1A	TMC6	9606.ENSP00000219150	9606.ENSP00000465261	0	0	0	0	0.136	0	0	0.343	0.408
CORO1A	LYZ	9606.ENSP00000219150	9606.ENSP00000261267	0	0	0	0	0.157	0	0	0.334	0.415
CORO1A	IKZF1	9606.ENSP00000219150	9606.ENSP00000331614	0	0	0	0	0.350	0	0	0.137	0.415
CORO1A	ITGAL	9606.ENSP00000219150	9606.ENSP00000349252	0	0	0	0	0.342	0	0	0.150	0.417
CORO1A	LSP1	9606.ENSP00000219150	9606.ENSP00000371194	0	0	0	0	0.350	0	0	0.141	0.418
CORO1A	CTSS	9606.ENSP00000219150	9606.ENSP00000357981	0	0	0	0	0.250	0.154	0	0.162	0.422
CORO1A	TLR1	9606.ENSP00000219150	9606.ENSP00000354932	0	0	0	0	0.183	0	0	0.325	0.425
CORO1A	FYB	9606.ENSP00000219150	9606.ENSP00000427114	0	0	0	0	0.318	0	0	0.205	0.435
CORO1A	LY86	9606.ENSP00000219150	9606.ENSP00000369286	0	0	0	0	0.364	0	0	0.151	0.438
CORO1A	IRF8	9606.ENSP00000219150	9606.ENSP00000268638	0	0	0	0	0.364	0	0	0.154	0.439
CORO1A	ITK	9606.ENSP00000219150	9606.ENSP00000398655	0	0	0	0	0.063	0.118	0	0.385	0.447
CORO1A	GPSM3	9606.ENSP00000219150	9606.ENSP00000364180	0	0	0	0	0.484	0	0	0	0.484
CORO1A	IL2RG	9606.ENSP00000219150	9606.ENSP00000363318	0	0	0	0	0.351	0	0	0.240	0.486
CORO1A	PTPRC	9606.ENSP00000219150	9606.ENSP00000411355	0	0	0	0	0.441	0	0	0.208	0.538
CORO1A	MLIP	9606.ENSP00000219150	9606.ENSP00000426290	0	0	0	0	0.087	0	0	0.565	0.586
CORO1A	MYO1F	9606.ENSP00000219150	9606.ENSP00000344871	0	0	0	0	0.328	0.184	0	0.320	0.595
CORO1A	SASH3	9606.ENSP00000219150	9606.ENSP00000349359	0	0	0	0	0.601	0	0	0.120	0.634
CORO1A	HCLS1	9606.ENSP00000219150	9606.ENSP00000320176	0	0	0	0	0.587	0	0	0.262	0.682
CORO1A	LCP1	9606.ENSP00000219150	9606.ENSP00000381581	0	0	0	0	0.461	0.181	0	0.493	0.757
CORO1A	ITGB2	9606.ENSP00000219150	9606.ENSP00000380948	0	0	0	0	0.582	0	0	0.458	0.764
CORO1A	LAPTM5	9606.ENSP00000219150	9606.ENSP00000294507	0	0	0	0	0.831	0	0	0.220	0.863
CORO1A	WAS	9606.ENSP00000219150	9606.ENSP00000365891	0	0	0	0	0.750	0.099	0	0.547	0.889
CP	CYBB	9606.ENSP00000264613	9606.ENSP00000367851	0	0	0	0	0.149	0.078	0	0.302	0.404
CP	FN1	9606.ENSP00000264613	9606.ENSP00000346839	0	0	0	0	0.083	0	0	0.391	0.418
CP	ITIH2	9606.ENSP00000264613	9606.ENSP00000351190	0	0	0	0	0.240	0	0	0.363	0.495
CP	HAMP	9606.ENSP00000264613	9606.ENSP00000471894	0	0	0	0	0.062	0	0	0.660	0.668
CSF1R	LCP2	9606.ENSP00000286301	9606.ENSP00000046794	0	0	0	0	0.547	0	0	0.890	0.948
CSF1R	TREM1	9606.ENSP00000286301	9606.ENSP00000244709	0	0	0	0	0.231	0	0	0.281	0.424
CSF1R	LYZ	9606.ENSP00000286301	9606.ENSP00000261267	0	0	0	0	0.226	0.153	0	0.350	0.537
CSF1R	TFEC	9606.ENSP00000286301	9606.ENSP00000265440	0	0	0	0	0.326	0	0	0.195	0.434
CSF1R	IGSF6	9606.ENSP00000286301	9606.ENSP00000268389	0	0	0	0	0.742	0	0	0.191	0.782
CSF1R	IRF8	9606.ENSP00000286301	9606.ENSP00000268638	0	0	0	0	0.338	0	0	0.629	0.744
CSF1R	FCGR2A	9606.ENSP00000286301	9606.ENSP00000271450	0	0	0	0	0.391	0	0	0.569	0.726
CSF1R	FN1	9606.ENSP00000286301	9606.ENSP00000346839	0	0	0	0	0.062	0	0	0.393	0.406
CSF1R	EMR2	9606.ENSP00000286301	9606.ENSP00000319883	0	0	0	0	0.156	0	0	0.326	0.407
CSF1R	IL2RG	9606.ENSP00000286301	9606.ENSP00000363318	0	0	0	0	0.260	0	0	0.234	0.409
CSF1R	TLR1	9606.ENSP00000286301	9606.ENSP00000354932	0	0	0	0	0.229	0.090	0	0.236	0.417
CSF1R	HLA-DRA	9606.ENSP00000286301	9606.ENSP00000378786	0	0	0	0	0.298	0	0	0.212	0.423
CSF1R	S100A9	9606.ENSP00000286301	9606.ENSP00000357727	0	0	0	0	0.309	0	0	0.202	0.425
CSF1R	PLAUR	9606.ENSP00000286301	9606.ENSP00000339328	0	0	0	0	0	0	0	0.450	0.450
CSF1R	MS4A14	9606.ENSP00000286301	9606.ENSP00000433761	0	0	0	0	0.404	0	0	0.134	0.461
CSF1R	DOK3	9606.ENSP00000286301	9606.ENSP00000349727	0	0	0	0	0.125	0.159	0	0.345	0.476
CSF1R	SLAMF1	9606.ENSP00000286301	9606.ENSP00000306190	0	0	0	0	0.088	0	0	0.452	0.478
CSF1R	RGS10	9606.ENSP00000286301	9606.ENSP00000358099	0	0	0	0	0.087	0.397	0	0.138	0.484
CSF1R	DCSTAMP	9606.ENSP00000286301	9606.ENSP00000297581	0	0	0	0	0.091	0	0	0.470	0.497
CSF1R	TNFRSF11B	9606.ENSP00000286301	9606.ENSP00000297350	0	0	0	0	0	0	0	0.500	0.499
CSF1R	IKZF1	9606.ENSP00000286301	9606.ENSP00000331614	0	0	0	0	0.204	0.061	0	0.401	0.513
CSF1R	P2RY13	9606.ENSP00000286301	9606.ENSP00000320376	0	0	0	0	0.359	0	0	0.287	0.523
CSF1R	IL7R	9606.ENSP00000286301	9606.ENSP00000306157	0	0	0	0	0.122	0	0	0.506	0.548
CSF1R	FYB	9606.ENSP00000286301	9606.ENSP00000427114	0	0	0	0	0.540	0	0	0.081	0.559
CSF1R	MMP9	9606.ENSP00000286301	9606.ENSP00000361405	0	0	0	0	0.169	0	0	0.506	0.572
CSF1R	TMEM119	9606.ENSP00000286301	9606.ENSP00000376553	0	0	0	0	0.083	0	0	0.563	0.582
CSF1R	SLAMF8	9606.ENSP00000286301	9606.ENSP00000289707	0	0	0	0	0.563	0	0	0.143	0.610
CSF1R	LAPTM5	9606.ENSP00000286301	9606.ENSP00000294507	0	0	0	0	0.546	0	0	0.221	0.632
CSF1R	LCP1	9606.ENSP00000286301	9606.ENSP00000381581	0	0	0	0	0.233	0	0	0.551	0.641
CSF1R	MS4A7	9606.ENSP00000286301	9606.ENSP00000300184	0	0	0	0	0.682	0	0	0.053	0.686
CSF1R	CYBB	9606.ENSP00000286301	9606.ENSP00000367851	0	0	0	0	0.469	0	0	0.451	0.696
CSF1R	MS4A6A	9606.ENSP00000286301	9606.ENSP00000392770	0	0	0	0	0.705	0	0	0.112	0.727
CSF1R	FCER1G	9606.ENSP00000286301	9606.ENSP00000289902	0	0	0	0	0.665	0	0	0.231	0.731
CSF1R	TLR7	9606.ENSP00000286301	9606.ENSP00000370034	0	0	0	0	0.560	0.090	0	0.391	0.734
CSF1R	LY86	9606.ENSP00000286301	9606.ENSP00000369286	0	0	0	0	0.658	0	0	0.306	0.753
CSF1R	FCGR1A	9606.ENSP00000286301	9606.ENSP00000358165	0	0	0	0	0.385	0	0	0.630	0.763
CSF1R	TLR4	9606.ENSP00000286301	9606.ENSP00000363089	0	0	0	0	0.572	0.090	0	0.504	0.790
CSF1R	ITGAX	9606.ENSP00000286301	9606.ENSP00000454623	0	0	0	0	0.230	0	0	0.772	0.817
CSF1R	VSIG4	9606.ENSP00000286301	9606.ENSP00000363869	0	0	0	0	0.783	0	0	0.239	0.828
CSF1R	LILRB2	9606.ENSP00000286301	9606.ENSP00000375629	0	0	0	0	0.804	0	0	0.172	0.831
CSF1R	ITGB2	9606.ENSP00000286301	9606.ENSP00000380948	0	0	0	0	0.775	0.077	0	0.289	0.839
CSF1R	CTSS	9606.ENSP00000286301	9606.ENSP00000357981	0	0	0	0	0.713	0.078	0	0.466	0.847
CSF1R	PTPRC	9606.ENSP00000286301	9606.ENSP00000411355	0	0	0	0	0.556	0.060	0	0.740	0.882
CSF1R	TREM2	9606.ENSP00000286301	9606.ENSP00000362205	0	0	0	0	0.493	0	0	0.838	0.914
CSF1R	ITGAM	9606.ENSP00000286301	9606.ENSP00000441691	0	0	0	0	0.533	0	0	0.846	0.925
CSTA	LYZ	9606.ENSP00000264474	9606.ENSP00000261267	0	0	0	0	0.177	0	0	0.368	0.457
CSTA	S100A9	9606.ENSP00000264474	9606.ENSP00000357727	0	0	0	0	0.538	0	0	0.381	0.702
CSTA	EVPL	9606.ENSP00000264474	9606.ENSP00000301607	0	0	0	0	0	0.213	0.600	0.202	0.726
CTSS	LCP2	9606.ENSP00000357981	9606.ENSP00000046794	0	0	0	0	0.686	0	0	0.127	0.714
CTSS	MMP7	9606.ENSP00000357981	9606.ENSP00000260227	0	0.001	0	0	0.076	0	0.300	0.201	0.438
CTSS	LYZ	9606.ENSP00000357981	9606.ENSP00000261267	0	0	0	0	0.482	0	0	0.233	0.586
CTSS	TFEC	9606.ENSP00000357981	9606.ENSP00000265440	0	0	0	0	0.319	0.070	0	0.274	0.500
CTSS	IGSF6	9606.ENSP00000357981	9606.ENSP00000268389	0	0	0	0	0.595	0	0	0.266	0.690
CTSS	IRF8	9606.ENSP00000357981	9606.ENSP00000268638	0	0	0	0	0.312	0	0	0.206	0.430
CTSS	FCGR2A	9606.ENSP00000357981	9606.ENSP00000271450	0	0	0	0	0.412	0	0	0.175	0.494
CTSS	LY96	9606.ENSP00000357981	9606.ENSP00000284818	0	0	0	0	0.233	0	0	0.355	0.484
CTSS	FCER1G	9606.ENSP00000357981	9606.ENSP00000289902	0	0	0	0	0.540	0	0	0.302	0.665
CTSS	LAPTM5	9606.ENSP00000357981	9606.ENSP00000294507	0	0	0	0	0.685	0	0	0.401	0.803
CTSS	HCLS1	9606.ENSP00000357981	9606.ENSP00000320176	0	0	0	0	0.368	0	0	0.105	0.410
CTSS	MYO1F	9606.ENSP00000357981	9606.ENSP00000344871	0	0	0	0	0.367	0.061	0	0.102	0.420
CTSS	TLR1	9606.ENSP00000357981	9606.ENSP00000354932	0	0	0	0	0.364	0	0	0.142	0.431
CTSS	S100A9	9606.ENSP00000357981	9606.ENSP00000357727	0	0	0	0	0.258	0	0	0.389	0.527
CTSS	THEMIS2	9606.ENSP00000357981	9606.ENSP00000363031	0	0	0	0	0.368	0	0	0.091	0.401
CTSS	FCGR1A	9606.ENSP00000357981	9606.ENSP00000358165	0	0	0	0	0.234	0	0	0.282	0.427
CTSS	ITGAX	9606.ENSP00000357981	9606.ENSP00000454623	0	0	0	0	0.295	0	0	0.223	0.430
CTSS	LCP1	9606.ENSP00000357981	9606.ENSP00000381581	0	0	0	0	0.371	0.078	0	0.105	0.436
CTSS	TLR4	9606.ENSP00000357981	9606.ENSP00000363089	0	0	0	0	0.295	0	0	0.250	0.449
CTSS	FYB	9606.ENSP00000357981	9606.ENSP00000427114	0	0	0	0	0.468	0	0	0.044	0.470
CTSS	ITGAM	9606.ENSP00000357981	9606.ENSP00000441691	0	0	0	0	0.361	0	0	0.247	0.499
CTSS	TREM2	9606.ENSP00000357981	9606.ENSP00000362205	0	0	0	0	0.185	0	0	0.434	0.519
CTSS	CYBB	9606.ENSP00000357981	9606.ENSP00000367851	0	0	0	0	0.414	0	0	0.236	0.534
CTSS	MS4A6A	9606.ENSP00000357981	9606.ENSP00000392770	0	0	0	0	0.548	0	0	0	0.548
CTSS	LILRB2	9606.ENSP00000357981	9606.ENSP00000375629	0	0	0	0	0.560	0	0	0.048	0.564
CTSS	MMP9	9606.ENSP00000357981	9606.ENSP00000361405	0	0	0	0	0.133	0	0.300	0.393	0.600
CTSS	IL2RG	9606.ENSP00000357981	9606.ENSP00000363318	0	0	0	0	0.564	0	0	0.314	0.688
CTSS	PTPRC	9606.ENSP00000357981	9606.ENSP00000411355	0	0	0	0	0.706	0	0	0.199	0.754
CTSS	LY86	9606.ENSP00000357981	9606.ENSP00000369286	0	0	0	0	0.644	0	0	0.397	0.776
CTSS	ITGB2	9606.ENSP00000357981	9606.ENSP00000380948	0	0	0	0	0.751	0	0	0.392	0.842
CTSS	HLA-DQB2	9606.ENSP00000357981	9606.ENSP00000390431	0	0	0	0	0.181	0	0.900	0.280	0.936
CTSS	HLA-DRA	9606.ENSP00000357981	9606.ENSP00000378786	0	0	0	0	0.280	0	0.900	0.385	0.951
CTSS	TLR7	9606.ENSP00000357981	9606.ENSP00000370034	0	0	0	0	0.559	0	0.900	0.194	0.961
CXCL16	CXCL6	9606.ENSP00000293778	9606.ENSP00000226317	0	0	0	0	0.062	0	0	0.518	0.528
CXCL16	ITGB7	9606.ENSP00000293778	9606.ENSP00000267082	0	0	0	0	0.062	0	0	0.389	0.402
CXCL16	MMP9	9606.ENSP00000293778	9606.ENSP00000361405	0	0	0	0	0.077	0	0	0.392	0.414
CXCL16	PPBP	9606.ENSP00000293778	9606.ENSP00000296028	0	0	0	0	0.080	0	0	0.424	0.447
CXCL16	OLR1	9606.ENSP00000293778	9606.ENSP00000309124	0	0	0	0	0.080	0	0	0.474	0.495
CXCL16	GPR29	9606.ENSP00000293778	9606.ENSP00000343952	0	0	0	0	0.062	0	0.600	0.456	0.778
CXCL6	TLR4	9606.ENSP00000226317	9606.ENSP00000363089	0	0	0	0	0.062	0	0	0.543	0.553
CXCL6	PPBP	9606.ENSP00000226317	9606.ENSP00000296028	0	0	0	0.869	0.230	0.223	0.300	0.777	0.590
CXCL6	MMP9	9606.ENSP00000226317	9606.ENSP00000361405	0	0	0	0	0.106	0.270	0	0.496	0.643
CXCL6	GPR29	9606.ENSP00000226317	9606.ENSP00000343952	0	0	0	0	0	0	0.600	0.268	0.694
CYBB	LCP2	9606.ENSP00000367851	9606.ENSP00000046794	0	0	0	0	0.481	0	0	0.075	0.500
CYBB	TREM1	9606.ENSP00000367851	9606.ENSP00000244709	0	0	0	0	0.349	0	0	0.116	0.400
CYBB	LYZ	9606.ENSP00000367851	9606.ENSP00000261267	0	0	0	0	0.379	0	0	0.199	0.482
CYBB	IGSF6	9606.ENSP00000367851	9606.ENSP00000268389	0	0	0	0	0.425	0	0	0.057	0.435
CYBB	IRF8	9606.ENSP00000367851	9606.ENSP00000268638	0	0	0	0	0.415	0	0	0.466	0.674
CYBB	FCGR2A	9606.ENSP00000367851	9606.ENSP00000271450	0	0	0	0	0.334	0	0	0.286	0.504
CYBB	FCER1G	9606.ENSP00000367851	9606.ENSP00000289902	0	0	0	0	0.364	0	0	0.181	0.456
CYBB	LAPTM5	9606.ENSP00000367851	9606.ENSP00000294507	0	0	0	0	0.473	0	0	0.067	0.487
CYBB	RNASE6	9606.ENSP00000367851	9606.ENSP00000302046	0	0	0	0	0.535	0	0	0.058	0.543
CYBB	OLR1	9606.ENSP00000367851	9606.ENSP00000309124	0	0	0	0	0.095	0	0	0.553	0.578
CYBB	HCLS1	9606.ENSP00000367851	9606.ENSP00000320176	0	0	0	0	0.403	0	0	0	0.403
CYBB	IKZF1	9606.ENSP00000367851	9606.ENSP00000331614	0	0	0	0	0.412	0	0	0.060	0.423
CYBB	FPR3	9606.ENSP00000367851	9606.ENSP00000341821	0	0	0	0	0.327	0	0	0.245	0.470
CYBB	FN1	9606.ENSP00000367851	9606.ENSP00000346839	0	0	0	0	0.062	0	0	0.483	0.494
CYBB	ITGAL	9606.ENSP00000367851	9606.ENSP00000349252	0	0	0	0	0.458	0	0	0.170	0.531
CYBB	TLR1	9606.ENSP00000367851	9606.ENSP00000354932	0	0	0	0	0.352	0.059	0	0.301	0.537
CYBB	S100A9	9606.ENSP00000367851	9606.ENSP00000357727	0	0	0	0	0.351	0	0.600	0.154	0.761
CYBB	FCGR1A	9606.ENSP00000367851	9606.ENSP00000358165	0	0	0	0	0.403	0	0	0.265	0.542
CYBB	MMP9	9606.ENSP00000367851	9606.ENSP00000361405	0	0	0	0	0.170	0	0.650	0.559	0.860
CYBB	TLR4	9606.ENSP00000367851	9606.ENSP00000363089	0	0	0	0	0.296	0.059	0	0.692	0.778
CYBB	IL2RG	9606.ENSP00000367851	9606.ENSP00000363318	0	0	0	0	0.354	0	0	0.228	0.480
CYBB	WAS	9606.ENSP00000367851	9606.ENSP00000365891	0	0	0	0	0.330	0	0	0.261	0.484
CYBB	LCP1	9606.ENSP00000367851	9606.ENSP00000381581	0	0	0	0	0.371	0	0	0.099	0.409
CYBB	MS4A14	9606.ENSP00000367851	9606.ENSP00000433761	0	0	0	0	0.413	0	0	0.044	0.414
CYBB	HLA-DRA	9606.ENSP00000367851	9606.ENSP00000378786	0	0	0	0	0.368	0	0	0.112	0.415
CYBB	FYB	9606.ENSP00000367851	9606.ENSP00000427114	0	0	0	0	0.387	0	0	0.112	0.433
CYBB	GPX2	9606.ENSP00000367851	9606.ENSP00000374265	0	0	0	0	0	0	0	0.447	0.447
CYBB	TSPO	9606.ENSP00000367851	9606.ENSP00000379563	0	0	0	0	0.062	0	0	0.468	0.480
CYBB	ITGAX	9606.ENSP00000367851	9606.ENSP00000454623	0	0	0	0	0.232	0	0	0.355	0.484
CYBB	LILRB2	9606.ENSP00000367851	9606.ENSP00000375629	0	0	0	0	0.379	0	0	0.235	0.505
CYBB	TLR7	9606.ENSP00000367851	9606.ENSP00000370034	0	0	0	0	0.318	0.059	0	0.369	0.559
CYBB	LY86	9606.ENSP00000367851	9606.ENSP00000369286	0	0	0	0	0.549	0	0	0.134	0.593
CYBB	PTPRC	9606.ENSP00000367851	9606.ENSP00000411355	0	0	0	0	0.462	0	0	0.401	0.664
CYBB	ITGB2	9606.ENSP00000367851	9606.ENSP00000380948	0	0	0	0	0.568	0	0	0.323	0.695
CYBB	ITGAM	9606.ENSP00000367851	9606.ENSP00000441691	0	0	0	0	0.560	0	0	0.587	0.811
CYP1B1	SULT1E1	9606.ENSP00000478561	9606.ENSP00000226444	0	0	0	0	0.063	0	0	0.466	0.479
CYP1B1	FOXC1	9606.ENSP00000478561	9606.ENSP00000370256	0	0	0	0	0.085	0.056	0	0.643	0.664
DCSTAMP	TNFRSF11B	9606.ENSP00000297581	9606.ENSP00000297350	0	0	0	0	0	0	0	0.495	0.495
DCSTAMP	TREM2	9606.ENSP00000297581	9606.ENSP00000362205	0	0	0	0	0.163	0	0	0.455	0.524
DCSTAMP	MMP9	9606.ENSP00000297581	9606.ENSP00000361405	0	0	0	0	0.109	0	0	0.520	0.554
DKK4	WNT4	9606.ENSP00000220812	9606.ENSP00000290167	0	0	0	0	0	0.058	0.600	0.318	0.720
DNAAF3	NME8	9606.ENSP00000436975	9606.ENSP00000199447	0	0	0	0	0.084	0	0	0.664	0.679
DOK3	LCP2	9606.ENSP00000349727	9606.ENSP00000046794	0	0	0	0	0.336	0	0	0.221	0.461
DOK3	MAP3K8	9606.ENSP00000349727	9606.ENSP00000263056	0	0	0	0	0.088	0	0	0.419	0.448
DOK3	PARVG	9606.ENSP00000349727	9606.ENSP00000391583	0	0	0	0	0.416	0	0	0	0.416
DOK3	GPSM3	9606.ENSP00000349727	9606.ENSP00000364180	0	0	0	0	0.250	0	0	0.281	0.438
DOK3	WAS	9606.ENSP00000349727	9606.ENSP00000365891	0	0	0	0	0.460	0	0	0.063	0.473
ECM1	FN1	9606.ENSP00000358045	9606.ENSP00000346839	0	0	0	0	0.156	0	0	0.495	0.556
ECM1	POSTN	9606.ENSP00000358045	9606.ENSP00000369071	0	0	0	0	0.134	0	0	0.377	0.438
ECM1	TGFBI	9606.ENSP00000358045	9606.ENSP00000416330	0	0	0	0	0.183	0	0	0.367	0.461
EMR2	PILRA	9606.ENSP00000319883	9606.ENSP00000198536	0	0	0	0	0.110	0	0	0.452	0.492
EMR2	PTPRC	9606.ENSP00000319883	9606.ENSP00000411355	0	0	0	0	0.076	0.057	0	0.446	0.475
ENTPD1	IL7R	9606.ENSP00000360250	9606.ENSP00000306157	0	0	0	0	0.062	0	0	0.661	0.668
ENTPD1	P2RY13	9606.ENSP00000360250	9606.ENSP00000320376	0	0	0	0	0.109	0	0	0.527	0.561
ENTPD1	IKZF1	9606.ENSP00000360250	9606.ENSP00000331614	0	0	0	0	0.069	0.056	0	0.453	0.477
ENTPD1	GPR29	9606.ENSP00000360250	9606.ENSP00000343952	0	0	0	0	0	0	0	0.543	0.543
ENTPD1	ITGAL	9606.ENSP00000360250	9606.ENSP00000349252	0	0	0	0	0.088	0	0	0.553	0.575
ENTPD1	RRM2	9606.ENSP00000360250	9606.ENSP00000353770	0	0	0	0	0.066	0	0.900	0.068	0.905
ENTPD1	TLR4	9606.ENSP00000360250	9606.ENSP00000363089	0	0	0	0	0.137	0	0	0.339	0.405
ENTPD1	ITGAX	9606.ENSP00000360250	9606.ENSP00000454623	0	0	0	0	0.123	0	0	0.480	0.524
ENTPD1	ITGAM	9606.ENSP00000360250	9606.ENSP00000441691	0	0	0	0	0.131	0	0	0.528	0.572
ENTPD1	PTPRC	9606.ENSP00000360250	9606.ENSP00000411355	0	0	0	0	0.124	0	0	0.557	0.595
ERAP2	HLA-B	9606.ENSP00000400376	9606.ENSP00000399168	0	0	0	0	0.077	0	0	0.391	0.413
F12	KYNU	9606.ENSP00000253496	9606.ENSP00000264170	0	0	0	0	0.428	0	0	0.047	0.431
FAIM3	IGJ	9606.ENSP00000356058	9606.ENSP00000254801	0	0	0	0	0.062	0	0	0.398	0.411
FAIM3	IL24	9606.ENSP00000356058	9606.ENSP00000375795	0	0	0	0	0.062	0	0	0.405	0.418
FCER1G	LCP2	9606.ENSP00000289902	9606.ENSP00000046794	0	0	0	0	0.411	0	0.900	0.524	0.969
FCER1G	NKG7	9606.ENSP00000289902	9606.ENSP00000221978	0	0	0	0	0.297	0	0	0.208	0.420
FCER1G	TREM1	9606.ENSP00000289902	9606.ENSP00000244709	0	0	0	0	0.333	0	0	0.212	0.453
FCER1G	IGSF6	9606.ENSP00000289902	9606.ENSP00000268389	0	0	0	0	0.570	0	0	0.202	0.642
FCER1G	FCGR2A	9606.ENSP00000289902	9606.ENSP00000271450	0	0	0	0	0.619	0	0	0.795	0.918
FCER1G	HLA-DRA	9606.ENSP00000289902	9606.ENSP00000378786	0	0	0	0	0.231	0	0	0.262	0.408
FCER1G	SLAMF6	9606.ENSP00000289902	9606.ENSP00000357036	0	0	0	0	0.225	0	0	0.270	0.411
FCER1G	IL2RG	9606.ENSP00000289902	9606.ENSP00000363318	0	0	0	0	0.158	0	0	0.339	0.420
FCER1G	SLAMF7	9606.ENSP00000289902	9606.ENSP00000357022	0	0	0	0	0.267	0	0	0.281	0.450
FCER1G	P2RY13	9606.ENSP00000289902	9606.ENSP00000320376	0	0	0	0	0.321	0	0	0.223	0.450
FCER1G	S100A9	9606.ENSP00000289902	9606.ENSP00000357727	0	0	0	0	0.483	0	0	0	0.483
FCER1G	TLR4	9606.ENSP00000289902	9606.ENSP00000363089	0	0	0	0	0.166	0	0	0.414	0.491
FCER1G	PTPRC	9606.ENSP00000289902	9606.ENSP00000411355	0	0	0	0	0.268	0.057	0	0.354	0.516
FCER1G	LILRB1	9606.ENSP00000289902	9606.ENSP00000315997	0	0	0	0	0.193	0	0	0.459	0.544
FCER1G	MYO1F	9606.ENSP00000289902	9606.ENSP00000344871	0	0	0	0	0.518	0.082	0	0.090	0.562
FCER1G	FCN1	9606.ENSP00000289902	9606.ENSP00000360871	0	0	0	0	0.532	0	0	0.113	0.567
FCER1G	ITGAX	9606.ENSP00000289902	9606.ENSP00000454623	0	0	0	0	0.438	0	0	0.311	0.596
FCER1G	LILRB2	9606.ENSP00000289902	9606.ENSP00000375629	0	0	0	0	0.550	0	0	0.264	0.654
FCER1G	LAPTM5	9606.ENSP00000289902	9606.ENSP00000294507	0	0	0	0	0.575	0.062	0	0.249	0.675
FCER1G	VSIG4	9606.ENSP00000289902	9606.ENSP00000363869	0	0	0	0	0.522	0	0	0.351	0.676
FCER1G	LY86	9606.ENSP00000289902	9606.ENSP00000369286	0	0	0	0	0.561	0	0	0.299	0.679
FCER1G	ITGAM	9606.ENSP00000289902	9606.ENSP00000441691	0	0	0	0	0.561	0	0	0.356	0.705
FCER1G	MS4A6A	9606.ENSP00000289902	9606.ENSP00000392770	0	0	0	0	0.686	0	0	0.111	0.709
FCER1G	RNASE6	9606.ENSP00000289902	9606.ENSP00000302046	0	0	0	0	0.390	0	0	0.587	0.737
FCER1G	ITGB2	9606.ENSP00000289902	9606.ENSP00000380948	0	0	0	0	0.664	0	0	0.369	0.779
FCER1G	TREM2	9606.ENSP00000289902	9606.ENSP00000362205	0	0	0	0	0.224	0	0	0.757	0.804
FCER1G	ITK	9606.ENSP00000289902	9606.ENSP00000398655	0	0	0	0	0.073	0.057	0.900	0.124	0.913
FCER1G	HCLS1	9606.ENSP00000289902	9606.ENSP00000320176	0	0	0	0	0.306	0	0.900	0	0.927
FCER1G	FCGR1A	9606.ENSP00000289902	9606.ENSP00000358165	0	0	0	0	0.347	0.282	0	0.938	0.968
FCGR1A	LCP2	9606.ENSP00000358165	9606.ENSP00000046794	0	0	0	0	0.269	0.270	0	0.184	0.527
FCGR1A	TREM1	9606.ENSP00000358165	9606.ENSP00000244709	0	0	0	0	0.333	0	0	0.465	0.627
FCGR1A	IRF8	9606.ENSP00000358165	9606.ENSP00000268638	0	0	0	0	0.215	0	0	0.430	0.533
FCGR1A	FCGR2A	9606.ENSP00000358165	9606.ENSP00000271450	0	0	0	0.808	0.268	0	0.500	0.924	0.686
FCGR1A	RNASE2	9606.ENSP00000358165	9606.ENSP00000303276	0	0	0	0	0.361	0	0	0.152	0.435
FCGR1A	LILRB1	9606.ENSP00000358165	9606.ENSP00000315997	0	0	0	0	0.131	0	0.800	0.253	0.858
FCGR1A	ITGAL	9606.ENSP00000358165	9606.ENSP00000349252	0	0	0	0	0.121	0	0	0.501	0.542
FCGR1A	TLR1	9606.ENSP00000358165	9606.ENSP00000354932	0	0	0	0	0.201	0	0	0.307	0.423
FCGR1A	S100A9	9606.ENSP00000358165	9606.ENSP00000357727	0	0	0	0	0.363	0	0	0.212	0.476
FCGR1A	MMP9	9606.ENSP00000358165	9606.ENSP00000361405	0	0	0	0	0.140	0	0	0.339	0.407
FCGR1A	IL2RG	9606.ENSP00000358165	9606.ENSP00000363318	0	0	0	0	0.098	0	0	0.385	0.422
FCGR1A	VSIG4	9606.ENSP00000358165	9606.ENSP00000363869	0	0	0	0	0.381	0	0	0.144	0.448
FCGR1A	TLR7	9606.ENSP00000358165	9606.ENSP00000370034	0	0	0	0	0.146	0	0	0.425	0.488
FCGR1A	TREM2	9606.ENSP00000358165	9606.ENSP00000362205	0	0	0	0	0.268	0	0	0.394	0.538
FCGR1A	ITGB2	9606.ENSP00000358165	9606.ENSP00000380948	0	0	0	0	0.357	0	0	0.323	0.546
FCGR1A	LY86	9606.ENSP00000358165	9606.ENSP00000369286	0	0	0	0	0.464	0	0	0.213	0.560
FCGR1A	TLR4	9606.ENSP00000358165	9606.ENSP00000363089	0	0	0	0	0.176	0	0	0.566	0.627
FCGR1A	ITGAX	9606.ENSP00000358165	9606.ENSP00000454623	0	0	0	0	0.176	0	0	0.764	0.797
FCGR1A	PTPRC	9606.ENSP00000358165	9606.ENSP00000411355	0	0	0	0	0.199	0.184	0	0.749	0.821
FCGR1A	ITGAM	9606.ENSP00000358165	9606.ENSP00000441691	0	0	0	0	0.347	0	0	0.821	0.878
FCGR1A	LILRB2	9606.ENSP00000358165	9606.ENSP00000375629	0	0	0	0	0.350	0.213	0.800	0.181	0.905
FCGR2A	LCP2	9606.ENSP00000271450	9606.ENSP00000046794	0	0	0	0	0.296	0	0	0.284	0.474
FCGR2A	TREM1	9606.ENSP00000271450	9606.ENSP00000244709	0	0	0	0	0.256	0	0	0.260	0.425
FCGR2A	LYZ	9606.ENSP00000271450	9606.ENSP00000261267	0	0	0	0	0.308	0	0	0.177	0.406
FCGR2A	IGSF6	9606.ENSP00000271450	9606.ENSP00000268389	0	0	0	0	0.410	0	0	0.138	0.470
FCGR2A	MS4A6A	9606.ENSP00000271450	9606.ENSP00000392770	0	0	0	0	0.400	0	0	0	0.400
FCGR2A	FN1	9606.ENSP00000271450	9606.ENSP00000346839	0	0	0	0	0.062	0	0	0.391	0.404
FCGR2A	PTPN22	9606.ENSP00000271450	9606.ENSP00000352833	0	0	0	0	0.096	0	0	0.419	0.452
FCGR2A	IL2RG	9606.ENSP00000271450	9606.ENSP00000363318	0	0	0	0	0.131	0	0	0.438	0.491
FCGR2A	LY86	9606.ENSP00000271450	9606.ENSP00000369286	0	0	0	0	0.395	0	0	0.194	0.492
FCGR2A	TLR1	9606.ENSP00000271450	9606.ENSP00000354932	0	0	0	0	0.211	0	0	0.391	0.499
FCGR2A	SLAMF1	9606.ENSP00000271450	9606.ENSP00000306190	0	0	0	0	0.106	0	0	0.493	0.527
FCGR2A	HLA-DQB2	9606.ENSP00000271450	9606.ENSP00000390431	0	0	0	0	0.122	0	0	0.493	0.536
FCGR2A	ITGAL	9606.ENSP00000271450	9606.ENSP00000349252	0	0	0	0	0.143	0	0	0.505	0.557
FCGR2A	IL7R	9606.ENSP00000271450	9606.ENSP00000306157	0	0	0	0	0.098	0	0	0.572	0.597
FCGR2A	TLR4	9606.ENSP00000271450	9606.ENSP00000363089	0	0	0	0	0.173	0	0	0.675	0.720
FCGR2A	TLR7	9606.ENSP00000271450	9606.ENSP00000370034	0	0	0	0	0.151	0	0	0.689	0.725
FCGR2A	LILRB1	9606.ENSP00000271450	9606.ENSP00000315997	0	0	0	0	0.151	0	0.800	0.255	0.862
FCGR2A	ITGAX	9606.ENSP00000271450	9606.ENSP00000454623	0	0	0	0	0.313	0	0	0.816	0.868
FCGR2A	PTPRC	9606.ENSP00000271450	9606.ENSP00000411355	0	0	0	0	0.260	0	0	0.828	0.868
FCGR2A	LILRB2	9606.ENSP00000271450	9606.ENSP00000375629	0	0	0	0	0.547	0	0.800	0.162	0.917
FCGR2A	ITGB2	9606.ENSP00000271450	9606.ENSP00000380948	0	0	0	0	0.325	0	0.900	0.420	0.957
FCGR2A	ITGAM	9606.ENSP00000271450	9606.ENSP00000441691	0	0	0	0	0.304	0	0.900	0.938	0.995
FCN1	TREM1	9606.ENSP00000360871	9606.ENSP00000244709	0	0	0	0	0.296	0	0	0.275	0.468
FCN1	LYZ	9606.ENSP00000360871	9606.ENSP00000261267	0	0	0	0	0.257	0	0	0.335	0.485
FCN1	IGSF6	9606.ENSP00000360871	9606.ENSP00000268389	0	0	0	0	0.381	0	0	0.204	0.486
FCN1	MYO1F	9606.ENSP00000360871	9606.ENSP00000344871	0	0	0	0	0.537	0	0	0.097	0.564
FCN1	S100A9	9606.ENSP00000360871	9606.ENSP00000357727	0	0	0	0	0.536	0.192	0	0.060	0.616
FCN1	MS4A6A	9606.ENSP00000360871	9606.ENSP00000392770	0	0	0	0	0.335	0	0	0.193	0.440
FCN1	TLR4	9606.ENSP00000360871	9606.ENSP00000363089	0	0	0	0	0.138	0.307	0	0.209	0.486
FCN1	LILRB2	9606.ENSP00000360871	9606.ENSP00000375629	0	0	0	0	0.771	0	0	0.045	0.771
FN1	GLI1	9606.ENSP00000346839	9606.ENSP00000228682	0	0	0	0	0	0	0	0.425	0.424
FN1	LMO2	9606.ENSP00000346839	9606.ENSP00000257818	0	0	0	0	0.063	0	0	0.511	0.523
FN1	MMP7	9606.ENSP00000346839	9606.ENSP00000260227	0	0	0	0	0	0	0	0.752	0.752
FN1	ITGB7	9606.ENSP00000346839	9606.ENSP00000267082	0	0	0	0	0.063	0.270	0.900	0.485	0.960
FN1	WNT4	9606.ENSP00000346839	9606.ENSP00000290167	0	0	0	0	0	0	0	0.402	0.402
FN1	PPBP	9606.ENSP00000346839	9606.ENSP00000296028	0	0	0	0	0	0	0	0.438	0.438
FN1	TNFRSF11B	9606.ENSP00000346839	9606.ENSP00000297350	0	0	0	0	0.137	0.213	0	0.393	0.551
FN1	OLR1	9606.ENSP00000346839	9606.ENSP00000309124	0	0	0	0	0	0	0	0.446	0.446
FN1	TNFRSF12A	9606.ENSP00000346839	9606.ENSP00000326737	0	0	0	0	0.098	0	0	0.439	0.472
FN1	PLAUR	9606.ENSP00000346839	9606.ENSP00000339328	0	0	0	0	0.062	0	0.900	0.844	0.984
FN1	TLR1	9606.ENSP00000346839	9606.ENSP00000354932	0	0	0	0	0	0	0	0.404	0.404
FN1	WAS	9606.ENSP00000346839	9606.ENSP00000365891	0	0	0	0	0	0	0	0.459	0.459
FN1	MFAP2	9606.ENSP00000346839	9606.ENSP00000364685	0	0	0	0	0.152	0	0	0.391	0.461
FN1	PRG4	9606.ENSP00000346839	9606.ENSP00000399679	0	0	0	0	0.062	0	0	0.449	0.462
FN1	ITIH2	9606.ENSP00000346839	9606.ENSP00000351190	0	0	0	0	0.083	0.352	0	0.253	0.518
FN1	MKI67	9606.ENSP00000346839	9606.ENSP00000357643	0	0	0	0	0.062	0	0	0.523	0.533
FN1	MMP9	9606.ENSP00000346839	9606.ENSP00000361405	0	0	0	0.601	0	0.399	0	0.878	0.608
FN1	PTPRC	9606.ENSP00000346839	9606.ENSP00000411355	0	0	0	0	0.062	0	0	0.711	0.718
FN1	ITGAL	9606.ENSP00000346839	9606.ENSP00000349252	0	0	0	0	0.062	0	0.600	0.509	0.799
FN1	ITGAX	9606.ENSP00000346839	9606.ENSP00000454623	0	0	0	0	0.062	0	0.600	0.620	0.845
FN1	ITGB2	9606.ENSP00000346839	9606.ENSP00000380948	0	0	0	0	0.064	0	0.600	0.656	0.860
FN1	TGFBI	9606.ENSP00000346839	9606.ENSP00000416330	0	0	0	0	0.224	0.462	0	0.885	0.948
FN1	ITGAM	9606.ENSP00000346839	9606.ENSP00000441691	0	0	0	0	0.049	0	0.600	0.902	0.959
FN1	TLR4	9606.ENSP00000346839	9606.ENSP00000363089	0	0	0	0	0.062	0	0	0.988	0.989
FN1	POSTN	9606.ENSP00000346839	9606.ENSP00000369071	0	0	0	0	0.339	0	0	0.988	0.992
FPR3	SLAMF8	9606.ENSP00000341821	9606.ENSP00000289707	0	0	0	0	0.552	0	0	0.103	0.580
FPR3	PLAUR	9606.ENSP00000341821	9606.ENSP00000339328	0	0	0	0	0.064	0	0.900	0.384	0.937
FPR3	VSIG4	9606.ENSP00000341821	9606.ENSP00000363869	0	0	0	0	0.524	0	0	0.203	0.604
FYB	LCP2	9606.ENSP00000427114	9606.ENSP00000046794	0	0	0	0	0.699	0.881	0.900	0.989	0.999
FYB	LYZ	9606.ENSP00000427114	9606.ENSP00000261267	0	0	0	0	0.348	0	0	0.134	0.411
FYB	IGSF6	9606.ENSP00000427114	9606.ENSP00000268389	0	0	0	0	0.376	0	0	0.118	0.426
FYB	LAPTM5	9606.ENSP00000427114	9606.ENSP00000294507	0	0	0	0	0.461	0	0	0.155	0.525
FYB	IL7R	9606.ENSP00000427114	9606.ENSP00000306157	0	0	0	0	0.344	0	0	0.123	0.400
FYB	HCLS1	9606.ENSP00000427114	9606.ENSP00000320176	0	0	0	0	0.555	0	0	0.134	0.598
FYB	IKZF1	9606.ENSP00000427114	9606.ENSP00000331614	0	0	0	0	0.617	0	0	0	0.617
FYB	RASAL3	9606.ENSP00000427114	9606.ENSP00000341905	0	0	0	0	0.332	0	0	0.203	0.444
FYB	MYO1F	9606.ENSP00000427114	9606.ENSP00000344871	0	0	0	0	0.313	0	0	0.190	0.420
FYB	ITGAL	9606.ENSP00000427114	9606.ENSP00000349252	0	0	0	0	0.330	0	0	0.260	0.483
FYB	PTPN22	9606.ENSP00000427114	9606.ENSP00000352833	0	0	0	0	0.559	0	0	0.105	0.589
FYB	IL2RG	9606.ENSP00000427114	9606.ENSP00000363318	0	0	0	0	0.405	0	0	0.096	0.439
FYB	WAS	9606.ENSP00000427114	9606.ENSP00000365891	0	0	0	0	0.316	0.270	0	0.458	0.706
FYB	LY86	9606.ENSP00000427114	9606.ENSP00000369286	0	0	0	0	0.408	0	0	0.053	0.416
FYB	TLR7	9606.ENSP00000427114	9606.ENSP00000370034	0	0	0	0	0.518	0	0	0.080	0.538
FYB	HLA-DRA	9606.ENSP00000427114	9606.ENSP00000378786	0	0	0	0	0.220	0	0.900	0.093	0.923
FYB	ITGB2	9606.ENSP00000427114	9606.ENSP00000380948	0	0	0	0	0.690	0	0	0.271	0.764
FYB	LCP1	9606.ENSP00000427114	9606.ENSP00000381581	0	0	0	0	0.392	0	0	0.275	0.540
FYB	PARVG	9606.ENSP00000427114	9606.ENSP00000391583	0	0	0	0	0.472	0	0	0	0.472
FYB	SLA	9606.ENSP00000427114	9606.ENSP00000394049	0	0	0	0	0.550	0	0	0.092	0.573
FYB	ITK	9606.ENSP00000427114	9606.ENSP00000398655	0	0	0	0	0.200	0.056	0	0.523	0.608
FYB	PTPRC	9606.ENSP00000427114	9606.ENSP00000411355	0	0	0	0	0.777	0	0	0.298	0.837
GABRA2	TTYH3	9606.ENSP00000421828	9606.ENSP00000258796	0	0	0	0	0	0	0.540	0.053	0.545
GABRA2	GABRP	9606.ENSP00000421828	9606.ENSP00000430100	0	0	0	0.822	0	0	0.540	0.502	0.579
GABRP	TTYH3	9606.ENSP00000430100	9606.ENSP00000258796	0	0	0	0	0	0	0.540	0	0.540
GADD45G	PTPRK	9606.ENSP00000252506	9606.ENSP00000357196	0	0	0	0	0	0	0	0.448	0.448
GAS2L3	KIF14	9606.ENSP00000448955	9606.ENSP00000356319	0	0	0	0	0.143	0.102	0	0.309	0.422
GAS2L3	NUSAP1	9606.ENSP00000448955	9606.ENSP00000453403	0	0	0	0	0.119	0	0	0.348	0.402
GBP5	SLAMF8	9606.ENSP00000359488	9606.ENSP00000289707	0	0	0	0	0.313	0	0	0.260	0.469
GBP5	LILRB2	9606.ENSP00000359488	9606.ENSP00000375629	0	0	0	0	0.525	0	0	0	0.525
GDF15	HAMP	9606.ENSP00000252809	9606.ENSP00000471894	0	0	0	0	0	0	0	0.702	0.702
GLI1	MKI67	9606.ENSP00000228682	9606.ENSP00000357643	0	0	0	0	0	0	0	0.419	0.419
GLI1	MMP9	9606.ENSP00000228682	9606.ENSP00000361405	0	0	0	0	0.065	0	0	0.424	0.438
GLI1	WNT4	9606.ENSP00000228682	9606.ENSP00000290167	0	0	0	0	0	0.060	0	0.455	0.466
GLI1	JAG2	9606.ENSP00000228682	9606.ENSP00000328169	0	0	0	0	0.063	0.056	0	0.460	0.480
GLI1	PSMA8	9606.ENSP00000228682	9606.ENSP00000311121	0	0	0	0	0	0.065	0.900	0	0.902
GPC5	POSTN	9606.ENSP00000366267	9606.ENSP00000369071	0	0	0	0	0.054	0	0	0.398	0.406
GPR29	ITGB7	9606.ENSP00000343952	9606.ENSP00000267082	0	0	0	0	0.063	0	0	0.417	0.430
GPR29	PPBP	9606.ENSP00000343952	9606.ENSP00000296028	0	0	0	0	0.062	0	0.600	0.307	0.717
GPR29	HSPB3	9606.ENSP00000343952	9606.ENSP00000303394	0	0	0	0	0	0	0	0.424	0.424
GPR29	IL7R	9606.ENSP00000343952	9606.ENSP00000306157	0	0	0	0	0.068	0	0	0.700	0.709
GPR29	TLR7	9606.ENSP00000343952	9606.ENSP00000370034	0	0	0	0	0.062	0	0	0.388	0.401
GPR29	ITGAL	9606.ENSP00000343952	9606.ENSP00000349252	0	0	0	0	0.065	0	0	0.396	0.411
GPR29	MMP9	9606.ENSP00000343952	9606.ENSP00000361405	0	0	0	0	0	0.057	0	0.441	0.450
GPR29	PTPN22	9606.ENSP00000343952	9606.ENSP00000352833	0	0	0	0	0.064	0	0	0.459	0.471
GPR29	TLR4	9606.ENSP00000343952	9606.ENSP00000363089	0	0	0	0	0.062	0	0	0.470	0.481
GPR29	ITGAM	9606.ENSP00000343952	9606.ENSP00000441691	0	0	0	0	0.062	0	0	0.621	0.630
GPR29	PTPRC	9606.ENSP00000343952	9606.ENSP00000411355	0	0	0	0	0.066	0	0	0.645	0.654
GPR29	ITGAX	9606.ENSP00000343952	9606.ENSP00000454623	0	0	0	0	0.062	0	0	0.657	0.665
GPSM3	RASAL3	9606.ENSP00000364180	9606.ENSP00000341905	0	0	0	0	0.299	0	0	0.241	0.445
GPSM3	RGS10	9606.ENSP00000364180	9606.ENSP00000358099	0	0	0	0	0.153	0	0	0.571	0.621
GPSM3	HLA-DRA	9606.ENSP00000364180	9606.ENSP00000378786	0	0	0	0	0.165	0	0	0.320	0.408
GTSF1	TMEM52B	9606.ENSP00000446485	9606.ENSP00000371348	0	0	0	0	0	0	0	0.509	0.509
HAMP	TLR4	9606.ENSP00000471894	9606.ENSP00000363089	0	0	0	0	0	0	0	0.450	0.450
HCLS1	LCP2	9606.ENSP00000320176	9606.ENSP00000046794	0	0	0	0	0.675	0	0	0.136	0.707
HCLS1	LYZ	9606.ENSP00000320176	9606.ENSP00000261267	0	0	0	0	0.228	0.418	0	0.155	0.587
HCLS1	LAPTM5	9606.ENSP00000320176	9606.ENSP00000294507	0	0	0	0	0.786	0	0	0.200	0.821
HCLS1	RNASE6	9606.ENSP00000320176	9606.ENSP00000302046	0	0	0	0	0.445	0	0	0	0.445
HCLS1	RASAL3	9606.ENSP00000320176	9606.ENSP00000341905	0	0	0	0	0.416	0	0	0	0.416
HCLS1	ITGAL	9606.ENSP00000320176	9606.ENSP00000349252	0	0	0	0	0.377	0	0	0.124	0.431
HCLS1	PARVG	9606.ENSP00000320176	9606.ENSP00000391583	0	0	0	0	0.436	0	0	0	0.436
HCLS1	THEMIS2	9606.ENSP00000320176	9606.ENSP00000363031	0	0	0	0	0.360	0	0	0.207	0.471
HCLS1	LSP1	9606.ENSP00000320176	9606.ENSP00000371194	0	0	0	0	0.404	0	0	0.251	0.535
HCLS1	LY86	9606.ENSP00000320176	9606.ENSP00000369286	0	0	0	0	0.551	0	0	0	0.551
HCLS1	SLA	9606.ENSP00000320176	9606.ENSP00000394049	0	0	0	0	0.553	0	0	0.062	0.563
HCLS1	SASH3	9606.ENSP00000320176	9606.ENSP00000349359	0	0	0	0	0.563	0	0	0	0.563
HCLS1	PTPRC	9606.ENSP00000320176	9606.ENSP00000411355	0	0	0	0	0.618	0.076	0	0.064	0.641
HCLS1	LCP1	9606.ENSP00000320176	9606.ENSP00000381581	0	0	0	0	0.660	0	0	0.062	0.667
HCLS1	ITGB2	9606.ENSP00000320176	9606.ENSP00000380948	0	0	0	0	0.705	0	0	0.177	0.746
HCLS1	WAS	9606.ENSP00000320176	9606.ENSP00000365891	0	0	0	0	0.420	0.497	0.800	0.432	0.962
HIST1H2BK	NCOR2	9606.ENSP00000349430	9606.ENSP00000384018	0	0	0	0	0	0	0.900	0	0.900
HLA-B	IRF8	9606.ENSP00000399168	9606.ENSP00000268638	0	0	0	0	0.152	0	0.900	0.209	0.927
HLA-B	LILRB1	9606.ENSP00000399168	9606.ENSP00000315997	0	0	0	0	0.069	0.289	0.600	0.819	0.945
HLA-B	TAP1	9606.ENSP00000399168	9606.ENSP00000346206	0	0	0	0	0.219	0.270	0.600	0.366	0.836
HLA-B	PTPN22	9606.ENSP00000399168	9606.ENSP00000352833	0	0	0	0	0.088	0	0	0.454	0.480
HLA-B	LILRB2	9606.ENSP00000399168	9606.ENSP00000375629	0	0	0	0	0.128	0.705	0.600	0.912	0.989
HLA-B	HLA-DRA	9606.ENSP00000399168	9606.ENSP00000378786	0	0	0	0.611	0.213	0	0.900	0.657	0.938
HLA-B	HLA-DQB2	9606.ENSP00000399168	9606.ENSP00000390431	0	0	0	0.639	0.062	0	0.900	0.502	0.919
HLA-DQB2	LCP2	9606.ENSP00000390431	9606.ENSP00000046794	0	0	0	0	0.108	0	0.600	0.056	0.634
HLA-DQB2	TAP1	9606.ENSP00000390431	9606.ENSP00000346206	0	0.001	0	0	0.086	0	0	0.374	0.404
HLA-DQB2	PTPN22	9606.ENSP00000390431	9606.ENSP00000352833	0	0	0	0	0.103	0	0.900	0.075	0.909
HLA-DQB2	HLA-DRA	9606.ENSP00000390431	9606.ENSP00000378786	0	0	0	0.660	0.174	0.345	0.900	0.652	0.953
HLA-DQB2	ITGAM	9606.ENSP00000390431	9606.ENSP00000441691	0	0	0	0	0.090	0	0	0.553	0.576
HLA-DQB2	ITK	9606.ENSP00000390431	9606.ENSP00000398655	0	0	0	0	0.064	0	0.600	0.056	0.615
HLA-DQB2	ITGAX	9606.ENSP00000390431	9606.ENSP00000454623	0	0	0	0	0.133	0	0	0.642	0.676
HLA-DQB2	PTPRC	9606.ENSP00000390431	9606.ENSP00000411355	0	0	0	0	0.117	0	0.900	0.628	0.964
HLA-DRA	LCP2	9606.ENSP00000378786	9606.ENSP00000046794	0	0	0	0	0.351	0	0.900	0.073	0.934
HLA-DRA	NKG7	9606.ENSP00000378786	9606.ENSP00000221978	0	0	0	0	0.286	0	0	0.294	0.475
HLA-DRA	LYZ	9606.ENSP00000378786	9606.ENSP00000261267	0	0	0	0	0.213	0	0	0.290	0.417
HLA-DRA	IRF8	9606.ENSP00000378786	9606.ENSP00000268638	0	0	0	0	0.391	0	0	0.261	0.531
HLA-DRA	LAPTM5	9606.ENSP00000378786	9606.ENSP00000294507	0	0	0	0	0.479	0	0	0.194	0.562
HLA-DRA	TAP1	9606.ENSP00000378786	9606.ENSP00000346206	0	0	0	0	0.118	0	0	0.411	0.459
HLA-DRA	PTPN22	9606.ENSP00000378786	9606.ENSP00000352833	0	0	0	0	0.117	0	0.900	0.259	0.928
HLA-DRA	RGS1	9606.ENSP00000378786	9606.ENSP00000356429	0	0	0	0	0.333	0	0.900	0.194	0.941
HLA-DRA	VSIG4	9606.ENSP00000378786	9606.ENSP00000363869	0	0	0	0	0.335	0	0	0.150	0.410
HLA-DRA	LY86	9606.ENSP00000378786	9606.ENSP00000369286	0	0	0	0	0.450	0	0	0.088	0.477
HLA-DRA	LILRB2	9606.ENSP00000378786	9606.ENSP00000375629	0	0	0	0	0.349	0	0	0.128	0.408
HLA-DRA	ITGAM	9606.ENSP00000378786	9606.ENSP00000441691	0	0	0	0	0.345	0	0	0.215	0.463
HLA-DRA	PARVG	9606.ENSP00000378786	9606.ENSP00000391583	0	0	0	0	0.353	0	0	0.222	0.475
HLA-DRA	ITGB2	9606.ENSP00000378786	9606.ENSP00000380948	0	0	0	0	0.362	0	0	0.262	0.509
HLA-DRA	NCOR2	9606.ENSP00000378786	9606.ENSP00000384018	0	0	0	0	0	0.653	0	0.136	0.687
HLA-DRA	ITK	9606.ENSP00000378786	9606.ENSP00000398655	0	0	0	0	0.086	0	0.900	0.066	0.907
HLA-DRA	PTPRC	9606.ENSP00000378786	9606.ENSP00000411355	0	0	0	0	0.326	0	0.900	0.289	0.947
HSPB3	MMP9	9606.ENSP00000303394	9606.ENSP00000361405	0	0	0	0	0	0	0	0.400	0.400
HSPB3	TLR4	9606.ENSP00000303394	9606.ENSP00000363089	0	0	0	0	0	0	0	0.423	0.422
HSPB3	MLIP	9606.ENSP00000303394	9606.ENSP00000426290	0	0	0	0	0.533	0	0	0	0.533
HSPB3	TXLNB	9606.ENSP00000303394	9606.ENSP00000351206	0	0	0	0	0.537	0	0	0	0.537
IGJ	SULT1E1	9606.ENSP00000254801	9606.ENSP00000226444	0	0	0	0	0	0	0	0.462	0.461
IGJ	PTPRC	9606.ENSP00000254801	9606.ENSP00000411355	0	0	0	0	0.231	0	0	0.284	0.425
IGJ	MZB1	9606.ENSP00000254801	9606.ENSP00000303920	0	0	0	0	0.680	0	0	0.616	0.872
IGSF6	LCP2	9606.ENSP00000268389	9606.ENSP00000046794	0	0	0	0	0.624	0	0	0	0.624
IGSF6	PILRA	9606.ENSP00000268389	9606.ENSP00000198536	0	0	0	0	0.273	0	0	0.309	0.476
IGSF6	MYO1F	9606.ENSP00000268389	9606.ENSP00000344871	0	0	0	0	0.416	0	0	0	0.416
IGSF6	P2RY13	9606.ENSP00000268389	9606.ENSP00000320376	0	0	0	0	0.344	0	0	0.166	0.429
IGSF6	VSIG4	9606.ENSP00000268389	9606.ENSP00000363869	0	0	0	0	0.308	0	0	0.247	0.457
IGSF6	LAPTM5	9606.ENSP00000268389	9606.ENSP00000294507	0	0	0	0	0.322	0	0	0.305	0.509
IGSF6	TLR4	9606.ENSP00000268389	9606.ENSP00000363089	0	0	0	0	0.475	0	0	0.149	0.535
IGSF6	SLAMF8	9606.ENSP00000268389	9606.ENSP00000289707	0	0	0	0	0.559	0	0	0.162	0.614
IGSF6	ITGB2	9606.ENSP00000268389	9606.ENSP00000380948	0	0	0	0	0.603	0	0	0.074	0.617
IGSF6	TLR7	9606.ENSP00000268389	9606.ENSP00000370034	0	0	0	0	0.615	0	0	0.054	0.620
IGSF6	PLA2G7	9606.ENSP00000268389	9606.ENSP00000274793	0	0	0	0	0.562	0	0	0.188	0.630
IGSF6	MS4A7	9606.ENSP00000268389	9606.ENSP00000300184	0	0	0	0	0.652	0	0	0.063	0.660
IGSF6	TNFAIP8L2	9606.ENSP00000268389	9606.ENSP00000357906	0	0	0	0	0.624	0	0	0.142	0.663
IGSF6	MS4A6A	9606.ENSP00000268389	9606.ENSP00000392770	0	0	0	0	0.634	0	0	0.318	0.740
IGSF6	LILRB2	9606.ENSP00000268389	9606.ENSP00000375629	0	0	0	0	0.744	0	0	0	0.744
IGSF6	ITGAX	9606.ENSP00000268389	9606.ENSP00000454623	0	0	0	0	0.541	0	0	0.486	0.754
IKZF1	LCP2	9606.ENSP00000331614	9606.ENSP00000046794	0	0	0	0	0.644	0	0	0.113	0.670
IKZF1	LMO2	9606.ENSP00000331614	9606.ENSP00000257818	0	0	0	0	0.146	0.079	0	0.578	0.639
IKZF1	ITGB7	9606.ENSP00000331614	9606.ENSP00000267082	0	0	0	0	0.375	0.056	0	0.108	0.427
IKZF1	IRF8	9606.ENSP00000331614	9606.ENSP00000268638	0	0	0	0	0.352	0.063	0	0.556	0.707
IKZF1	LAPTM5	9606.ENSP00000331614	9606.ENSP00000294507	0	0	0	0	0.385	0	0	0.064	0.400
IKZF1	IL7R	9606.ENSP00000331614	9606.ENSP00000306157	0	0	0	0	0.261	0	0	0.606	0.697
IKZF1	SLAMF1	9606.ENSP00000331614	9606.ENSP00000306190	0	0	0	0	0.245	0	0	0.324	0.467
IKZF1	ITGAL	9606.ENSP00000331614	9606.ENSP00000349252	0	0	0	0	0.360	0.056	0	0.110	0.416
IKZF1	RASAL3	9606.ENSP00000331614	9606.ENSP00000341905	0	0	0	0	0.437	0	0	0	0.437
IKZF1	NCOR2	9606.ENSP00000331614	9606.ENSP00000384018	0	0	0	0	0	0.349	0	0.201	0.457
IKZF1	SPIB	9606.ENSP00000331614	9606.ENSP00000471921	0	0	0	0	0.064	0	0	0.469	0.481
IKZF1	RHOH	9606.ENSP00000331614	9606.ENSP00000371219	0	0	0	0	0.222	0.065	0	0.369	0.501
IKZF1	ITGAM	9606.ENSP00000331614	9606.ENSP00000441691	0	0	0	0	0.332	0.056	0	0.325	0.537
IKZF1	SASH3	9606.ENSP00000331614	9606.ENSP00000349359	0	0	0	0	0.537	0.056	0	0.061	0.554
IKZF1	ITK	9606.ENSP00000331614	9606.ENSP00000398655	0	0	0	0	0.441	0.067	0	0.233	0.565
IKZF1	LCP1	9606.ENSP00000331614	9606.ENSP00000381581	0	0	0	0	0.446	0.056	0	0.340	0.625
IKZF1	TLR7	9606.ENSP00000331614	9606.ENSP00000370034	0	0	0	0	0.556	0.060	0	0.176	0.626
IKZF1	KLHL6	9606.ENSP00000331614	9606.ENSP00000341342	0	0	0	0	0.579	0.060	0	0.154	0.636
IKZF1	PTPN22	9606.ENSP00000331614	9606.ENSP00000352833	0	0	0	0	0.564	0.057	0	0.210	0.647
IKZF1	ITGB2	9606.ENSP00000331614	9606.ENSP00000380948	0	0	0	0	0.640	0.056	0	0.068	0.656
IKZF1	PARVG	9606.ENSP00000331614	9606.ENSP00000391583	0	0	0	0	0.676	0	0	0	0.676
IKZF1	IL2RG	9606.ENSP00000331614	9606.ENSP00000363318	0	0	0	0	0.650	0	0	0.187	0.704
IKZF1	PTPRC	9606.ENSP00000331614	9606.ENSP00000411355	0	0	0	0	0.821	0.057	0	0.464	0.901
IL24	IL7R	9606.ENSP00000375795	9606.ENSP00000306157	0	0	0	0	0.152	0	0.600	0.218	0.711
IL24	IL2RG	9606.ENSP00000375795	9606.ENSP00000363318	0	0	0	0	0.140	0	0.600	0.108	0.666
IL2RG	LCP2	9606.ENSP00000363318	9606.ENSP00000046794	0	0	0	0	0.609	0	0	0.167	0.661
IL2RG	NKG7	9606.ENSP00000363318	9606.ENSP00000221978	0	0	0	0	0.346	0	0	0.298	0.522
IL2RG	LMO2	9606.ENSP00000363318	9606.ENSP00000257818	0	0	0	0	0.097	0	0	0.464	0.495
IL2RG	ITGB7	9606.ENSP00000363318	9606.ENSP00000267082	0	0	0	0	0.360	0	0	0.184	0.456
IL2RG	LAPTM5	9606.ENSP00000363318	9606.ENSP00000294507	0	0	0	0	0.398	0	0	0.055	0.407
IL2RG	IL7R	9606.ENSP00000363318	9606.ENSP00000306157	0	0	0	0	0.139	0.420	0.800	0.989	0.998
IL2RG	SLAMF1	9606.ENSP00000363318	9606.ENSP00000306190	0	0	0	0	0.332	0	0	0.242	0.472
IL2RG	ITGAL	9606.ENSP00000363318	9606.ENSP00000349252	0	0	0	0	0.361	0	0	0.238	0.492
IL2RG	SASH3	9606.ENSP00000363318	9606.ENSP00000349359	0	0	0	0	0.783	0	0	0.174	0.813
IL2RG	SLAMF6	9606.ENSP00000363318	9606.ENSP00000357036	0	0	0	0	0.329	0	0	0.191	0.434
IL2RG	TLR4	9606.ENSP00000363318	9606.ENSP00000363089	0	0	0	0	0.266	0	0	0.251	0.427
IL2RG	ITK	9606.ENSP00000363318	9606.ENSP00000398655	0	0	0	0	0.136	0	0	0.336	0.401
IL2RG	ITGAX	9606.ENSP00000363318	9606.ENSP00000454623	0	0	0	0	0.170	0	0	0.378	0.462
IL2RG	WAS	9606.ENSP00000363318	9606.ENSP00000365891	0	0	0	0	0.350	0	0	0.207	0.463
IL2RG	RHOH	9606.ENSP00000363318	9606.ENSP00000371219	0	0	0	0	0.192	0	0	0.384	0.481
IL2RG	ITGAM	9606.ENSP00000363318	9606.ENSP00000441691	0	0	0	0	0.213	0	0	0.405	0.512
IL2RG	TLR7	9606.ENSP00000363318	9606.ENSP00000370034	0	0	0	0	0.457	0	0	0.260	0.581
IL2RG	ITGB2	9606.ENSP00000363318	9606.ENSP00000380948	0	0	0	0	0.666	0	0	0.299	0.755
IL2RG	PTPRC	9606.ENSP00000363318	9606.ENSP00000411355	0	0	0	0	0.518	0	0	0.571	0.784
IL7R	LCP2	9606.ENSP00000306157	9606.ENSP00000046794	0	0	0	0	0.546	0	0	0.261	0.650
IL7R	ITGB7	9606.ENSP00000306157	9606.ENSP00000267082	0	0	0	0	0.082	0	0	0.392	0.418
IL7R	IRF8	9606.ENSP00000306157	9606.ENSP00000268638	0	0	0	0	0.095	0	0	0.460	0.490
IL7R	RGS1	9606.ENSP00000306157	9606.ENSP00000356429	0	0	0	0	0.172	0	0	0.310	0.404
IL7R	TLR7	9606.ENSP00000306157	9606.ENSP00000370034	0	0	0	0	0.187	0	0	0.343	0.443
IL7R	SPIB	9606.ENSP00000306157	9606.ENSP00000471921	0	0	0	0	0.078	0	0	0.427	0.449
IL7R	TLR4	9606.ENSP00000306157	9606.ENSP00000363089	0	0	0	0	0.119	0	0	0.401	0.450
IL7R	SLAMF6	9606.ENSP00000306157	9606.ENSP00000357036	0	0	0	0	0.269	0	0	0.321	0.482
IL7R	MKI67	9606.ENSP00000306157	9606.ENSP00000357643	0	0	0	0	0	0	0	0.506	0.506
IL7R	ITGAL	9606.ENSP00000306157	9606.ENSP00000349252	0	0	0	0	0.119	0	0	0.530	0.568
IL7R	PTPN22	9606.ENSP00000306157	9606.ENSP00000352833	0	0	0	0	0.533	0	0	0.294	0.656
IL7R	SLAMF1	9606.ENSP00000306157	9606.ENSP00000306190	0	0	0	0	0.147	0	0	0.682	0.718
IL7R	ITGAM	9606.ENSP00000306157	9606.ENSP00000441691	0	0	0	0	0.106	0	0	0.720	0.739
IL7R	ITGAX	9606.ENSP00000306157	9606.ENSP00000454623	0	0	0	0	0.174	0	0	0.712	0.752
IL7R	ITK	9606.ENSP00000306157	9606.ENSP00000398655	0	0	0	0	0.628	0.056	0	0.380	0.763
IL7R	PTPRC	9606.ENSP00000306157	9606.ENSP00000411355	0	0	0	0	0.270	0	0	0.818	0.861
INHBE	KCTD16	9606.ENSP00000266646	9606.ENSP00000426548	0	0	0	0	0	0	0	0.616	0.616
IRF8	LCP2	9606.ENSP00000268638	9606.ENSP00000046794	0	0	0	0	0.349	0	0	0.125	0.406
IRF8	NKG7	9606.ENSP00000268638	9606.ENSP00000221978	0	0	0	0	0.345	0	0	0.223	0.470
IRF8	TFEC	9606.ENSP00000268638	9606.ENSP00000265440	0	0	0	0	0.333	0	0	0.232	0.465
IRF8	S100A9	9606.ENSP00000268638	9606.ENSP00000357727	0	0	0	0	0.214	0	0	0.284	0.413
IRF8	LILRB2	9606.ENSP00000268638	9606.ENSP00000375629	0	0	0	0	0.416	0	0	0.113	0.460
IRF8	TLR1	9606.ENSP00000268638	9606.ENSP00000354932	0	0	0	0	0.280	0	0	0.285	0.463
IRF8	SLAMF1	9606.ENSP00000268638	9606.ENSP00000306190	0	0	0	0	0.322	0	0	0.246	0.466
IRF8	TREM2	9606.ENSP00000268638	9606.ENSP00000362205	0	0	0	0	0.114	0	0	0.423	0.467
IRF8	RGS1	9606.ENSP00000268638	9606.ENSP00000356429	0	0	0	0	0.337	0	0	0.294	0.512
IRF8	TLR4	9606.ENSP00000268638	9606.ENSP00000363089	0	0	0	0	0.142	0	0	0.505	0.557
IRF8	LAPTM5	9606.ENSP00000268638	9606.ENSP00000294507	0	0	0	0	0.545	0	0	0.112	0.579
IRF8	TLR7	9606.ENSP00000268638	9606.ENSP00000370034	0	0	0	0	0.195	0	0	0.517	0.595
IRF8	ITGB2	9606.ENSP00000268638	9606.ENSP00000380948	0	0	0	0	0.537	0	0	0.205	0.616
IRF8	LCP1	9606.ENSP00000268638	9606.ENSP00000381581	0	0	0	0	0.345	0	0	0.481	0.646
IRF8	LY86	9606.ENSP00000268638	9606.ENSP00000369286	0	0	0	0	0.575	0	0	0.239	0.663
IRF8	PTPRC	9606.ENSP00000268638	9606.ENSP00000411355	0	0	0	0	0.366	0	0	0.525	0.686
IRF8	ITGAX	9606.ENSP00000268638	9606.ENSP00000454623	0	0	0	0	0.229	0	0	0.612	0.688
IRF8	ITGAM	9606.ENSP00000268638	9606.ENSP00000441691	0	0	0	0	0.341	0	0	0.620	0.739
IRF8	SPIB	9606.ENSP00000268638	9606.ENSP00000471921	0	0	0	0	0.084	0	0	0.754	0.766
ISX	RBP2	9606.ENSP00000311492	9606.ENSP00000232217	0	0	0	0	0.185	0	0	0.337	0.436
ITGAL	LCP2	9606.ENSP00000349252	9606.ENSP00000046794	0	0	0	0	0.396	0	0	0.342	0.585
ITGAL	NKG7	9606.ENSP00000349252	9606.ENSP00000221978	0	0	0	0	0.345	0	0	0.184	0.443
ITGAL	ITGB7	9606.ENSP00000349252	9606.ENSP00000267082	0	0	0	0	0.274	0.190	0.900	0.538	0.969
ITGAL	TLR4	9606.ENSP00000349252	9606.ENSP00000363089	0	0	0	0	0.069	0.059	0	0.390	0.418
ITGAL	PARVG	9606.ENSP00000349252	9606.ENSP00000391583	0	0	0	0	0.349	0.068	0	0.131	0.427
ITGAL	WAS	9606.ENSP00000349252	9606.ENSP00000365891	0	0	0	0	0.349	0	0	0.205	0.460
ITGAL	SLAMF6	9606.ENSP00000349252	9606.ENSP00000357036	0	0	0	0	0.214	0	0	0.356	0.472
ITGAL	SASH3	9606.ENSP00000349252	9606.ENSP00000349359	0	0	0	0	0.560	0	0	0.061	0.569
ITGAL	LCP1	9606.ENSP00000349252	9606.ENSP00000381581	0	0	0	0	0.231	0	0	0.564	0.651
ITGAL	ITGAX	9606.ENSP00000349252	9606.ENSP00000454623	0	0	0	0.803	0.230	0	0.720	0.760	0.808
ITGAL	ITGAM	9606.ENSP00000349252	9606.ENSP00000441691	0	0	0	0.813	0.235	0	0.800	0.934	0.868
ITGAL	PTPRC	9606.ENSP00000349252	9606.ENSP00000411355	0	0	0	0	0.648	0.313	0	0.796	0.946
ITGAL	ITGB2	9606.ENSP00000349252	9606.ENSP00000380948	0	0	0	0	0.418	0.870	0.900	0.989	0.999
ITGAM	LCP2	9606.ENSP00000441691	9606.ENSP00000046794	0	0	0	0	0.361	0	0	0.261	0.508
ITGAM	NKG7	9606.ENSP00000441691	9606.ENSP00000221978	0	0	0	0	0.337	0	0	0.138	0.404
ITGAM	TNFSF8	9606.ENSP00000441691	9606.ENSP00000223795	0	0	0	0	0.300	0	0	0.231	0.438
ITGAM	TREM1	9606.ENSP00000441691	9606.ENSP00000244709	0	0	0	0	0.332	0	0	0.397	0.580
ITGAM	LYZ	9606.ENSP00000441691	9606.ENSP00000261267	0	0	0	0	0.259	0	0	0.328	0.480
ITGAM	ITGB7	9606.ENSP00000441691	9606.ENSP00000267082	0	0	0	0	0.131	0.190	0.720	0.413	0.869
ITGAM	LY96	9606.ENSP00000441691	9606.ENSP00000284818	0	0	0	0	0.127	0	0	0.459	0.507
ITGAM	LAPTM5	9606.ENSP00000441691	9606.ENSP00000294507	0	0	0	0	0.533	0	0	0.101	0.562
ITGAM	PPBP	9606.ENSP00000441691	9606.ENSP00000296028	0	0	0	0	0.214	0	0	0.382	0.494
ITGAM	RNASE2	9606.ENSP00000441691	9606.ENSP00000303276	0	0	0	0	0.333	0	0	0.270	0.492
ITGAM	SLAMF1	9606.ENSP00000441691	9606.ENSP00000306190	0	0	0	0	0.189	0	0	0.668	0.719
ITGAM	LILRB1	9606.ENSP00000441691	9606.ENSP00000315997	0	0	0	0	0.158	0	0	0.325	0.407
ITGAM	P2RY13	9606.ENSP00000441691	9606.ENSP00000320376	0	0	0	0	0.345	0	0	0.231	0.475
ITGAM	PLAUR	9606.ENSP00000441691	9606.ENSP00000339328	0	0	0	0	0.077	0.270	0.900	0.976	0.998
ITGAM	MYO1F	9606.ENSP00000441691	9606.ENSP00000344871	0	0	0	0	0.546	0	0	0.074	0.562
ITGAM	PTPN22	9606.ENSP00000441691	9606.ENSP00000352833	0	0	0	0	0.133	0.098	0	0.342	0.440
ITGAM	TLR1	9606.ENSP00000441691	9606.ENSP00000354932	0	0	0	0	0.335	0.059	0	0.530	0.680
ITGAM	SLAMF7	9606.ENSP00000441691	9606.ENSP00000357022	0	0	0	0	0.156	0	0	0.464	0.529
ITGAM	MKI67	9606.ENSP00000441691	9606.ENSP00000357643	0	0	0	0	0	0	0	0.574	0.574
ITGAM	S100A9	9606.ENSP00000441691	9606.ENSP00000357727	0	0	0	0	0.333	0	0	0.406	0.586
ITGAM	MMP9	9606.ENSP00000441691	9606.ENSP00000361405	0	0	0	0	0.227	0	0.900	0.639	0.969
ITGAM	TREM2	9606.ENSP00000441691	9606.ENSP00000362205	0	0	0	0	0.176	0	0	0.545	0.609
ITGAM	TLR4	9606.ENSP00000441691	9606.ENSP00000363089	0	0	0	0	0.170	0.059	0	0.832	0.858
ITGAM	VSIG4	9606.ENSP00000441691	9606.ENSP00000363869	0	0	0	0	0.351	0	0	0.345	0.557
ITGAM	WAS	9606.ENSP00000441691	9606.ENSP00000365891	0	0	0	0	0.344	0	0	0.206	0.457
ITGAM	LY86	9606.ENSP00000441691	9606.ENSP00000369286	0	0	0	0	0.497	0	0	0.180	0.570
ITGAM	TLR7	9606.ENSP00000441691	9606.ENSP00000370034	0	0	0	0	0.159	0.059	0	0.671	0.717
ITGAM	LILRB2	9606.ENSP00000441691	9606.ENSP00000375629	0	0	0	0	0.552	0	0	0.246	0.647
ITGAM	TMEM119	9606.ENSP00000441691	9606.ENSP00000376553	0	0	0	0	0	0	0	0.525	0.525
ITGAM	LGALS9	9606.ENSP00000441691	9606.ENSP00000378856	0	0	0	0	0.318	0	0	0.359	0.544
ITGAM	TSPO	9606.ENSP00000441691	9606.ENSP00000379563	0	0	0	0	0.062	0	0	0.450	0.462
ITGAM	ITGB2	9606.ENSP00000441691	9606.ENSP00000380948	0	0	0	0	0.623	0.573	0.900	0.982	0.999
ITGAM	LCP1	9606.ENSP00000441691	9606.ENSP00000381581	0	0	0	0	0.335	0	0	0.187	0.437
ITGAM	PARVG	9606.ENSP00000441691	9606.ENSP00000391583	0	0	0	0	0.367	0.068	0	0.101	0.423
ITGAM	SLA	9606.ENSP00000441691	9606.ENSP00000394049	0	0	0	0	0.533	0	0	0	0.533
ITGAM	PTPRC	9606.ENSP00000441691	9606.ENSP00000411355	0	0	0	0	0.346	0.098	0	0.927	0.953
ITGAM	TGFBI	9606.ENSP00000441691	9606.ENSP00000416330	0	0	0	0	0.062	0	0.900	0.161	0.914
ITGAM	ITGAX	9606.ENSP00000441691	9606.ENSP00000454623	0	0	0	0.962	0.547	0	0.900	0.915	0.954
ITGAX	TREM1	9606.ENSP00000454623	9606.ENSP00000244709	0	0	0	0	0.304	0	0	0.286	0.481
ITGAX	ITGB7	9606.ENSP00000454623	9606.ENSP00000267082	0	0	0	0	0.087	0.190	0.720	0.417	0.863
ITGAX	LY96	9606.ENSP00000454623	9606.ENSP00000284818	0	0	0	0	0.087	0	0	0.386	0.415
ITGAX	SLAMF1	9606.ENSP00000454623	9606.ENSP00000306190	0	0	0	0	0.153	0	0	0.467	0.529
ITGAX	LILRB1	9606.ENSP00000454623	9606.ENSP00000315997	0	0	0	0	0.224	0	0	0.341	0.466
ITGAX	MYO1F	9606.ENSP00000454623	9606.ENSP00000344871	0	0	0	0	0.568	0	0	0	0.568
ITGAX	TLR1	9606.ENSP00000454623	9606.ENSP00000354932	0	0	0	0	0.174	0.059	0	0.519	0.593
ITGAX	MKI67	9606.ENSP00000454623	9606.ENSP00000357643	0	0	0	0	0	0	0	0.491	0.491
ITGAX	S100A9	9606.ENSP00000454623	9606.ENSP00000357727	0	0	0	0	0.212	0	0	0.310	0.433
ITGAX	MMP9	9606.ENSP00000454623	9606.ENSP00000361405	0	0	0	0	0.163	0	0	0.404	0.479
ITGAX	TREM2	9606.ENSP00000454623	9606.ENSP00000362205	0	0	0	0	0.200	0	0	0.467	0.555
ITGAX	TLR4	9606.ENSP00000454623	9606.ENSP00000363089	0	0	0	0	0.136	0.059	0	0.739	0.769
ITGAX	VSIG4	9606.ENSP00000454623	9606.ENSP00000363869	0	0	0	0	0.201	0	0	0.319	0.433
ITGAX	LY86	9606.ENSP00000454623	9606.ENSP00000369286	0	0	0	0	0.311	0	0	0.207	0.430
ITGAX	TLR7	9606.ENSP00000454623	9606.ENSP00000370034	0	0	0	0	0.159	0.059	0	0.732	0.770
ITGAX	LILRB2	9606.ENSP00000454623	9606.ENSP00000375629	0	0	0	0	0.558	0	0	0.335	0.693
ITGAX	ITGB2	9606.ENSP00000454623	9606.ENSP00000380948	0	0	0	0	0.411	0.977	0.900	0.654	0.999
ITGAX	PTPRC	9606.ENSP00000454623	9606.ENSP00000411355	0	0	0	0	0.292	0.098	0	0.923	0.946
ITGB2	LCP2	9606.ENSP00000380948	9606.ENSP00000046794	0	0	0	0	0.746	0	0	0.374	0.834
ITGB2	NKG7	9606.ENSP00000380948	9606.ENSP00000221978	0	0	0	0	0.448	0	0	0.046	0.450
ITGB2	TREM1	9606.ENSP00000380948	9606.ENSP00000244709	0	0	0	0	0.343	0	0	0.235	0.476
ITGB2	ITGB7	9606.ENSP00000380948	9606.ENSP00000267082	0	0	0	0.930	0.231	0	0.900	0.577	0.923
ITGB2	SLAMF8	9606.ENSP00000380948	9606.ENSP00000289707	0	0	0	0	0.336	0	0	0.141	0.406
ITGB2	LAPTM5	9606.ENSP00000380948	9606.ENSP00000294507	0	0	0	0	0.845	0.315	0	0.193	0.907
ITGB2	RNASE6	9606.ENSP00000380948	9606.ENSP00000302046	0	0	0	0	0.441	0	0	0.074	0.460
ITGB2	SLAMF1	9606.ENSP00000380948	9606.ENSP00000306190	0	0	0	0	0.281	0	0	0.312	0.484
ITGB2	PLAUR	9606.ENSP00000380948	9606.ENSP00000339328	0	0	0	0	0.071	0.270	0.900	0.338	0.949
ITGB2	RASAL3	9606.ENSP00000380948	9606.ENSP00000341905	0	0	0	0	0.426	0	0	0	0.426
ITGB2	MYO1F	9606.ENSP00000380948	9606.ENSP00000344871	0	0	0	0	0.624	0.170	0	0.182	0.722
ITGB2	SASH3	9606.ENSP00000380948	9606.ENSP00000349359	0	0	0	0	0.535	0.109	0	0	0.568
ITGB2	PTPN22	9606.ENSP00000380948	9606.ENSP00000352833	0	0	0	0	0.548	0.139	0	0.053	0.600
ITGB2	TLR1	9606.ENSP00000380948	9606.ENSP00000354932	0	0	0	0	0.354	0.070	0	0.232	0.498
ITGB2	RGS1	9606.ENSP00000380948	9606.ENSP00000356429	0	0	0	0	0.356	0	0	0.145	0.426
ITGB2	S100A9	9606.ENSP00000380948	9606.ENSP00000357727	0	0	0	0	0.533	0	0	0.157	0.590
ITGB2	TNFAIP8L2	9606.ENSP00000380948	9606.ENSP00000357906	0	0	0	0	0.549	0	0	0.054	0.555
ITGB2	MMP9	9606.ENSP00000380948	9606.ENSP00000361405	0	0	0	0	0.290	0.069	0.900	0.399	0.955
ITGB2	TREM2	9606.ENSP00000380948	9606.ENSP00000362205	0	0	0	0	0.222	0	0	0.293	0.427
ITGB2	THEMIS2	9606.ENSP00000380948	9606.ENSP00000363031	0	0	0	0	0.582	0	0	0.057	0.589
ITGB2	TLR4	9606.ENSP00000380948	9606.ENSP00000363089	0	0	0	0	0.557	0.070	0	0.404	0.733
ITGB2	VSIG4	9606.ENSP00000380948	9606.ENSP00000363869	0	0	0	0	0.477	0	0	0.168	0.546
ITGB2	WAS	9606.ENSP00000380948	9606.ENSP00000365891	0	0	0	0	0.393	0.128	0	0.310	0.604
ITGB2	LY86	9606.ENSP00000380948	9606.ENSP00000369286	0	0	0	0	0.632	0	0	0.217	0.700
ITGB2	TLR7	9606.ENSP00000380948	9606.ENSP00000370034	0	0	0	0	0.547	0.070	0	0.236	0.650
ITGB2	LSP1	9606.ENSP00000380948	9606.ENSP00000371194	0	0	0	0	0.533	0	0	0.140	0.581
ITGB2	LILRB2	9606.ENSP00000380948	9606.ENSP00000375629	0	0	0	0	0.776	0	0	0.112	0.793
ITGB2	LGALS9	9606.ENSP00000380948	9606.ENSP00000378856	0	0	0	0	0.393	0	0	0.073	0.413
ITGB2	PARVG	9606.ENSP00000380948	9606.ENSP00000391583	0	0	0	0	0.567	0.121	0	0.109	0.631
ITGB2	SLA	9606.ENSP00000380948	9606.ENSP00000394049	0	0	0	0	0.657	0	0	0.074	0.669
ITGB2	LCP1	9606.ENSP00000380948	9606.ENSP00000381581	0	0	0	0	0.610	0.295	0	0.181	0.755
ITGB2	PTPRC	9606.ENSP00000380948	9606.ENSP00000411355	0	0	0	0	0.764	0.163	0	0.510	0.894
ITGB2	TGFBI	9606.ENSP00000380948	9606.ENSP00000416330	0	0	0	0	0.063	0.270	0.900	0.183	0.936
ITGB7	LAPTM5	9606.ENSP00000267082	9606.ENSP00000294507	0	0	0	0	0.290	0.180	0	0.053	0.400
ITGB7	ITIH2	9606.ENSP00000267082	9606.ENSP00000351190	0	0	0	0	0.448	0	0	0	0.448
ITGB7	RGS1	9606.ENSP00000267082	9606.ENSP00000356429	0	0	0	0	0.096	0	0	0.440	0.472
ITGB7	PTPRC	9606.ENSP00000267082	9606.ENSP00000411355	0	0	0	0	0.233	0.163	0	0.345	0.543
ITGB7	PARVG	9606.ENSP00000267082	9606.ENSP00000391583	0	0	0	0	0.200	0.121	0.600	0.139	0.725
ITK	LCP2	9606.ENSP00000398655	9606.ENSP00000046794	0	0	0	0	0.636	0.882	0.900	0.989	0.999
ITK	SLAMF1	9606.ENSP00000398655	9606.ENSP00000306190	0	0	0	0	0.170	0.104	0	0.391	0.507
ITK	PTPN22	9606.ENSP00000398655	9606.ENSP00000352833	0	0	0	0	0.573	0.078	0	0.136	0.630
ITK	SLAMF6	9606.ENSP00000398655	9606.ENSP00000357036	0	0	0	0	0.217	0.056	0	0.282	0.423
ITK	WAS	9606.ENSP00000398655	9606.ENSP00000365891	0	0	0	0	0.091	0.519	0	0.409	0.719
ITK	PTPRC	9606.ENSP00000398655	9606.ENSP00000411355	0	0	0	0	0.336	0.078	0	0.402	0.602
KCNB1	KCNS1	9606.ENSP00000360806	9606.ENSP00000307694	0	0	0	0.889	0.072	0.405	0.500	0.834	0.727
KIF14	TRIP13	9606.ENSP00000356319	9606.ENSP00000166345	0	0	0	0	0.786	0.270	0	0.223	0.868
KIF14	SHCBP1	9606.ENSP00000356319	9606.ENSP00000306473	0	0	0	0	0.621	0.295	0	0.111	0.742
KIF14	UBE2C	9606.ENSP00000356319	9606.ENSP00000348838	0	0	0	0	0.761	0.077	0	0.252	0.820
KIF14	RRM2	9606.ENSP00000356319	9606.ENSP00000353770	0	0	0	0	0.705	0	0	0.181	0.748
KIF14	KIF18B	9606.ENSP00000356319	9606.ENSP00000465992	0	0	0	0.653	0.337	0	0	0.640	0.481
KIF14	PBK	9606.ENSP00000356319	9606.ENSP00000428489	0	0	0	0	0.784	0.104	0	0.243	0.840
KIF14	TOP2A	9606.ENSP00000356319	9606.ENSP00000411532	0	0	0	0	0.792	0.270	0	0.332	0.890
KIF14	NUSAP1	9606.ENSP00000356319	9606.ENSP00000453403	0	0	0	0	0.823	0.270	0	0.293	0.901
KIF14	MKI67	9606.ENSP00000356319	9606.ENSP00000357643	0	0	0	0	0.802	0.316	0	0.367	0.907
KIF18B	SHCBP1	9606.ENSP00000465992	9606.ENSP00000306473	0	0	0	0	0.468	0.075	0	0.063	0.498
KIF18B	UBE2C	9606.ENSP00000465992	9606.ENSP00000348838	0	0	0	0	0.821	0.077	0	0.259	0.867
KIF18B	RRM2	9606.ENSP00000465992	9606.ENSP00000353770	0	0	0	0	0.772	0	0	0.132	0.794
KIF18B	PPEF1	9606.ENSP00000465992	9606.ENSP00000354871	0	0	0	0	0	0.116	0	0.398	0.445
KIF18B	MKI67	9606.ENSP00000465992	9606.ENSP00000357643	0	0	0	0	0.883	0.359	0	0.043	0.922
KIF18B	TOP2A	9606.ENSP00000465992	9606.ENSP00000411532	0	0	0	0	0.832	0	0	0.137	0.849
KIF18B	PBK	9606.ENSP00000465992	9606.ENSP00000428489	0	0	0	0	0.660	0.104	0	0.162	0.723
KIF18B	NUSAP1	9606.ENSP00000465992	9606.ENSP00000453403	0	0	0	0	0.604	0	0	0.390	0.748
KLHL6	LCP2	9606.ENSP00000341342	9606.ENSP00000046794	0	0	0	0	0.603	0	0	0	0.603
KLHL6	LCP1	9606.ENSP00000341342	9606.ENSP00000381581	0	0	0	0	0.147	0.057	0	0.444	0.514
KLHL6	SASH3	9606.ENSP00000341342	9606.ENSP00000349359	0	0	0	0	0.244	0	0	0.404	0.530
KLHL6	TLR7	9606.ENSP00000341342	9606.ENSP00000370034	0	0	0	0	0.536	0	0	0	0.536
KLHL6	PTPRC	9606.ENSP00000341342	9606.ENSP00000411355	0	0	0	0	0.543	0	0	0.073	0.558
KLHL6	SLA	9606.ENSP00000341342	9606.ENSP00000394049	0	0	0	0	0.164	0	0	0.666	0.708
LAPTM4B	LAPTM5	9606.ENSP00000402301	9606.ENSP00000294507	0	0	0	0.595	0	0	0.800	0.503	0.839
LAPTM4B	PTP4A3	9606.ENSP00000402301	9606.ENSP00000332274	0	0	0	0	0	0	0	0.407	0.407
LAPTM5	LCP2	9606.ENSP00000294507	9606.ENSP00000046794	0	0	0	0	0.592	0	0	0.160	0.642
LAPTM5	WAS	9606.ENSP00000294507	9606.ENSP00000365891	0	0	0	0	0.396	0	0	0.048	0.400
LAPTM5	MS4A6A	9606.ENSP00000294507	9606.ENSP00000392770	0	0	0	0	0.332	0	0	0.152	0.409
LAPTM5	TNFAIP8L2	9606.ENSP00000294507	9606.ENSP00000357906	0	0	0	0	0.412	0	0	0	0.412
LAPTM5	VSIG4	9606.ENSP00000294507	9606.ENSP00000363869	0	0	0	0	0.340	0	0	0.162	0.424
LAPTM5	RGS1	9606.ENSP00000294507	9606.ENSP00000356429	0	0	0	0	0.361	0	0	0.189	0.460
LAPTM5	RASAL3	9606.ENSP00000294507	9606.ENSP00000341905	0	0	0	0	0.482	0	0	0	0.482
LAPTM5	PARVG	9606.ENSP00000294507	9606.ENSP00000391583	0	0	0	0	0.541	0	0	0	0.541
LAPTM5	LILRB2	9606.ENSP00000294507	9606.ENSP00000375629	0	0	0	0	0.535	0	0	0.095	0.561
LAPTM5	SASH3	9606.ENSP00000294507	9606.ENSP00000349359	0	0	0	0	0.575	0	0	0.175	0.634
LAPTM5	SLA	9606.ENSP00000294507	9606.ENSP00000394049	0	0	0	0	0.644	0	0	0	0.644
LAPTM5	THEMIS2	9606.ENSP00000294507	9606.ENSP00000363031	0	0	0	0	0.559	0	0	0.227	0.645
LAPTM5	LSP1	9606.ENSP00000294507	9606.ENSP00000371194	0	0	0	0	0.534	0	0	0.283	0.652
LAPTM5	RNASE6	9606.ENSP00000294507	9606.ENSP00000302046	0	0	0	0	0.543	0	0	0.294	0.663
LAPTM5	MYO1F	9606.ENSP00000294507	9606.ENSP00000344871	0	0	0	0	0.519	0	0	0.352	0.675
LAPTM5	PTPRC	9606.ENSP00000294507	9606.ENSP00000411355	0	0	0	0	0.641	0	0	0.132	0.675
LAPTM5	LCP1	9606.ENSP00000294507	9606.ENSP00000381581	0	0	0	0	0.643	0	0	0.137	0.679
LAPTM5	LY86	9606.ENSP00000294507	9606.ENSP00000369286	0	0	0	0	0.587	0	0	0.373	0.730
LAX1	LCP2	9606.ENSP00000406970	9606.ENSP00000046794	0	0	0	0	0.085	0	0	0.381	0.409
LCP1	LCP2	9606.ENSP00000381581	9606.ENSP00000046794	0	0	0	0	0.569	0	0	0.050	0.573
LCP1	NKG7	9606.ENSP00000381581	9606.ENSP00000221978	0	0	0	0	0.300	0	0	0.197	0.414
LCP1	LMO2	9606.ENSP00000381581	9606.ENSP00000257818	0	0	0	0	0.130	0.059	0	0.631	0.672
LCP1	LYZ	9606.ENSP00000381581	9606.ENSP00000261267	0	0	0	0	0.262	0	0	0.445	0.573
LCP1	MYO1F	9606.ENSP00000381581	9606.ENSP00000344871	0	0	0	0	0.228	0.076	0	0.351	0.497
LCP1	TLR4	9606.ENSP00000381581	9606.ENSP00000363089	0	0	0	0	0.130	0.103	0	0.425	0.512
LCP1	WAS	9606.ENSP00000381581	9606.ENSP00000365891	0	0	0	0	0.364	0.154	0	0.513	0.715
LCP1	RHOH	9606.ENSP00000381581	9606.ENSP00000371219	0	0	0	0	0.118	0.076	0	0.333	0.409
LCP1	PTPRC	9606.ENSP00000381581	9606.ENSP00000411355	0	0	0	0	0.585	0.056	0	0.201	0.660
LCP2	LYZ	9606.ENSP00000046794	9606.ENSP00000261267	0	0	0	0	0.392	0	0	0.067	0.409
LCP2	MYO1F	9606.ENSP00000046794	9606.ENSP00000344871	0	0	0	0	0.412	0	0	0	0.412
LCP2	TLR1	9606.ENSP00000046794	9606.ENSP00000354932	0	0	0	0	0.394	0	0	0.085	0.422
LCP2	SLAMF6	9606.ENSP00000046794	9606.ENSP00000357036	0	0	0	0	0.292	0	0	0.246	0.443
LCP2	RHOH	9606.ENSP00000046794	9606.ENSP00000371219	0	0	0	0	0.152	0	0	0.381	0.452
LCP2	RASAL3	9606.ENSP00000046794	9606.ENSP00000341905	0	0	0	0	0.465	0	0	0.054	0.472
LCP2	SLAMF1	9606.ENSP00000046794	9606.ENSP00000306190	0	0	0	0	0.326	0	0	0.280	0.493
LCP2	LSP1	9606.ENSP00000046794	9606.ENSP00000371194	0	0	0	0	0.495	0	0	0	0.495
LCP2	TREM1	9606.ENSP00000046794	9606.ENSP00000244709	0	0	0	0	0.425	0	0	0.167	0.501
LCP2	SASH3	9606.ENSP00000046794	9606.ENSP00000349359	0	0	0	0	0.456	0	0	0.143	0.513
LCP2	THEMIS2	9606.ENSP00000046794	9606.ENSP00000363031	0	0	0	0	0.391	0.105	0	0.180	0.514
LCP2	RNASE6	9606.ENSP00000046794	9606.ENSP00000302046	0	0	0	0	0.482	0	0	0.134	0.532
LCP2	LILRB2	9606.ENSP00000046794	9606.ENSP00000375629	0	0	0	0	0.529	0	0	0.063	0.539
LCP2	TLR7	9606.ENSP00000046794	9606.ENSP00000370034	0	0	0	0	0.519	0	0	0.109	0.553
LCP2	LY86	9606.ENSP00000046794	9606.ENSP00000369286	0	0	0	0	0.490	0	0	0.170	0.559
LCP2	RGS1	9606.ENSP00000046794	9606.ENSP00000356429	0	0	0	0	0.541	0	0	0.125	0.581
LCP2	SLA	9606.ENSP00000046794	9606.ENSP00000394049	0	0	0	0	0.555	0	0	0.123	0.593
LCP2	TLR4	9606.ENSP00000046794	9606.ENSP00000363089	0	0	0	0	0.552	0	0	0.171	0.613
LCP2	PTPN22	9606.ENSP00000046794	9606.ENSP00000352833	0	0	0	0	0.581	0	0	0.266	0.680
LCP2	PARVG	9606.ENSP00000046794	9606.ENSP00000391583	0	0	0	0	0.664	0	0	0.091	0.682
LCP2	TREM2	9606.ENSP00000046794	9606.ENSP00000362205	0	0	0	0	0.119	0	0.600	0.210	0.697
LCP2	PTPRC	9606.ENSP00000046794	9606.ENSP00000411355	0	0	0	0	0.915	0.213	0	0.500	0.963
LCP2	WAS	9606.ENSP00000046794	9606.ENSP00000365891	0	0	0	0	0.436	0.270	0.900	0.957	0.998
LGALS9	TLR4	9606.ENSP00000378856	9606.ENSP00000363089	0	0	0	0	0.126	0	0	0.349	0.406
LGALS9	PTPRC	9606.ENSP00000378856	9606.ENSP00000411355	0	0	0	0	0.214	0	0	0.916	0.931
LILRB1	PILRA	9606.ENSP00000315997	9606.ENSP00000198536	0	0	0	0	0.135	0	0	0.538	0.583
LILRB1	RNASE2	9606.ENSP00000315997	9606.ENSP00000303276	0	0	0	0	0.125	0	0	0.431	0.480
LILRB1	SLAMF1	9606.ENSP00000315997	9606.ENSP00000306190	0	0	0	0	0.155	0	0	0.340	0.418
LILRB1	SLAMF7	9606.ENSP00000315997	9606.ENSP00000357022	0	0	0	0	0.152	0	0	0.330	0.407
LILRB1	PTPRC	9606.ENSP00000315997	9606.ENSP00000411355	0	0	0	0	0.211	0.059	0	0.323	0.453
LILRB1	SLAMF6	9606.ENSP00000315997	9606.ENSP00000357036	0	0	0	0	0.139	0	0	0.464	0.519
LILRB1	LSP1	9606.ENSP00000315997	9606.ENSP00000371194	0	0	0	0	0.126	0.800	0	0	0.817
LILRB2	NKG7	9606.ENSP00000375629	9606.ENSP00000221978	0	0	0	0	0.523	0	0	0.077	0.541
LILRB2	TREM1	9606.ENSP00000375629	9606.ENSP00000244709	0	0	0	0	0.411	0	0	0	0.410
LILRB2	SLAMF8	9606.ENSP00000375629	9606.ENSP00000289707	0	0	0	0	0.531	0	0	0.173	0.595
LILRB2	MS4A7	9606.ENSP00000375629	9606.ENSP00000300184	0	0	0	0	0.647	0	0	0	0.647
LILRB2	RNASE2	9606.ENSP00000375629	9606.ENSP00000303276	0	0	0	0	0.332	0	0	0.539	0.678
LILRB2	P2RY13	9606.ENSP00000375629	9606.ENSP00000320376	0	0	0	0	0.527	0	0	0.104	0.558
LILRB2	MYO1F	9606.ENSP00000375629	9606.ENSP00000344871	0	0	0	0	0.618	0	0	0	0.618
LILRB2	TLR1	9606.ENSP00000375629	9606.ENSP00000354932	0	0	0	0	0.528	0	0	0.139	0.576
LILRB2	S100A9	9606.ENSP00000375629	9606.ENSP00000357727	0	0	0	0	0.561	0	0	0	0.561
LILRB2	TNFAIP8L2	9606.ENSP00000375629	9606.ENSP00000357906	0	0	0	0	0.631	0	0	0	0.631
LILRB2	THEMIS2	9606.ENSP00000375629	9606.ENSP00000363031	0	0	0	0	0.564	0	0	0	0.564
LILRB2	TLR4	9606.ENSP00000375629	9606.ENSP00000363089	0	0	0	0	0.255	0	0	0.232	0.404
LILRB2	VSIG4	9606.ENSP00000375629	9606.ENSP00000363869	0	0	0	0	0.566	0	0	0	0.566
LILRB2	MS4A14	9606.ENSP00000375629	9606.ENSP00000433761	0	0	0	0	0.521	0	0	0	0.521
LILRB2	PARVG	9606.ENSP00000375629	9606.ENSP00000391583	0	0	0	0	0.533	0	0	0	0.533
LILRB2	SLA	9606.ENSP00000375629	9606.ENSP00000394049	0	0	0	0	0.559	0	0	0	0.559
LILRB2	MS4A6A	9606.ENSP00000375629	9606.ENSP00000392770	0	0	0	0	0.677	0	0	0	0.677
LILRB2	PTPRC	9606.ENSP00000375629	9606.ENSP00000411355	0	0	0	0	0.552	0.059	0	0.408	0.728
LMO2	PTPRC	9606.ENSP00000257818	9606.ENSP00000411355	0	0	0	0	0.143	0.056	0	0.421	0.491
LPCAT2	PLA2G7	9606.ENSP00000262134	9606.ENSP00000274793	0	0	0	0	0.062	0	0.800	0.796	0.958
LSP1	WAS	9606.ENSP00000371194	9606.ENSP00000365891	0	0	0	0	0.347	0	0	0.451	0.627
LSP1	PTPRC	9606.ENSP00000371194	9606.ENSP00000411355	0	0	0	0	0.483	0	0	0.224	0.582
LST1	MYOF	9606.ENSP00000365261	9606.ENSP00000352208	0	0	0	0	0	0	0	0.697	0.697
LY86	TREM1	9606.ENSP00000369286	9606.ENSP00000244709	0	0	0	0	0.358	0	0	0.122	0.413
LY86	LYZ	9606.ENSP00000369286	9606.ENSP00000261267	0	0	0	0	0.359	0	0	0.161	0.440
LY86	TFEC	9606.ENSP00000369286	9606.ENSP00000265440	0	0	0	0	0.342	0	0	0.503	0.659
LY86	LY96	9606.ENSP00000369286	9606.ENSP00000284818	0	0	0	0	0.232	0.270	0.900	0.914	0.994
LY86	RNASE6	9606.ENSP00000369286	9606.ENSP00000302046	0	0	0	0	0.787	0	0	0	0.787
LY86	P2RY13	9606.ENSP00000369286	9606.ENSP00000320376	0	0	0	0	0.334	0	0	0.147	0.407
LY86	SASH3	9606.ENSP00000369286	9606.ENSP00000349359	0	0	0	0	0.535	0	0	0	0.535
LY86	TLR1	9606.ENSP00000369286	9606.ENSP00000354932	0	0	0	0	0.348	0.200	0	0.274	0.589
LY86	RGS1	9606.ENSP00000369286	9606.ENSP00000356429	0	0	0	0	0.342	0	0	0.187	0.442
LY86	TREM2	9606.ENSP00000369286	9606.ENSP00000362205	0	0	0	0	0.261	0	0	0.276	0.442
LY86	TLR4	9606.ENSP00000369286	9606.ENSP00000363089	0	0	0	0	0.301	0.200	0.900	0.966	0.997
LY86	VSIG4	9606.ENSP00000369286	9606.ENSP00000363869	0	0	0	0	0.334	0	0	0.201	0.445
LY86	MS4A14	9606.ENSP00000369286	9606.ENSP00000433761	0	0	0	0	0.404	0	0	0.058	0.414
LY86	PARVG	9606.ENSP00000369286	9606.ENSP00000391583	0	0	0	0	0.422	0	0	0	0.422
LY86	PTPRC	9606.ENSP00000369286	9606.ENSP00000411355	0	0	0	0	0.414	0	0	0.165	0.490
LY86	TLR7	9606.ENSP00000369286	9606.ENSP00000370034	0	0	0	0	0.381	0.200	0	0.294	0.620
LY86	MS4A6A	9606.ENSP00000369286	9606.ENSP00000392770	0	0	0	0	0.681	0	0	0.115	0.706
LY96	TLR7	9606.ENSP00000284818	9606.ENSP00000370034	0	0	0	0	0.097	0.064	0	0.655	0.683
LY96	S100A9	9606.ENSP00000284818	9606.ENSP00000357727	0	0	0	0	0.118	0	0.900	0.609	0.962
LY96	TLR1	9606.ENSP00000284818	9606.ENSP00000354932	0	0	0	0	0.242	0.064	0.900	0.739	0.979
LY96	TLR4	9606.ENSP00000284818	9606.ENSP00000363089	0	0	0	0	0.176	0.982	0.900	0.994	0.999
LYZ	NKG7	9606.ENSP00000261267	9606.ENSP00000221978	0	0	0	0	0.213	0	0	0.323	0.444
LYZ	MS4A6A	9606.ENSP00000261267	9606.ENSP00000392770	0	0	0	0	0.325	0	0	0.163	0.410
LYZ	TLR4	9606.ENSP00000261267	9606.ENSP00000363089	0	0	0	0	0.140	0	0	0.369	0.435
LYZ	MS4A14	9606.ENSP00000261267	9606.ENSP00000433761	0	0	0	0	0.214	0	0	0.311	0.435
LYZ	RNASE6	9606.ENSP00000261267	9606.ENSP00000302046	0	0	0	0	0.438	0	0	0	0.438
LYZ	PTPRC	9606.ENSP00000261267	9606.ENSP00000411355	0	0	0	0	0.335	0	0	0.351	0.550
LYZ	S100A9	9606.ENSP00000261267	9606.ENSP00000357727	0	0	0	0	0.303	0	0	0.427	0.583
LYZ	TGFBI	9606.ENSP00000261267	9606.ENSP00000416330	0	0	0	0	0.092	0	0.500	0.181	0.595
MAP3K8	TLR4	9606.ENSP00000263056	9606.ENSP00000363089	0	0	0	0	0.089	0.168	0	0.436	0.535
MAP3K8	NFKBIZ	9606.ENSP00000263056	9606.ENSP00000325663	0	0	0	0	0.534	0.061	0	0.393	0.711
MKI67	TRIP13	9606.ENSP00000357643	9606.ENSP00000166345	0	0	0	0	0.641	0	0	0.137	0.677
MKI67	SHCBP1	9606.ENSP00000357643	9606.ENSP00000306473	0	0	0	0	0.745	0.270	0	0.193	0.836
MKI67	RMI2	9606.ENSP00000357643	9606.ENSP00000310356	0	0	0	0	0.317	0.270	0	0	0.480
MKI67	UBE2C	9606.ENSP00000357643	9606.ENSP00000348838	0	0	0	0	0.848	0	0	0.549	0.928
MKI67	RRM2	9606.ENSP00000357643	9606.ENSP00000353770	0	0	0	0	0.923	0	0	0.596	0.967
MKI67	MMP9	9606.ENSP00000357643	9606.ENSP00000361405	0	0	0	0	0	0	0	0.516	0.516
MKI67	PTPRC	9606.ENSP00000357643	9606.ENSP00000411355	0	0	0	0	0.062	0	0	0.673	0.681
MKI67	PBK	9606.ENSP00000357643	9606.ENSP00000428489	0	0	0	0	0.870	0	0	0.246	0.898
MKI67	NUSAP1	9606.ENSP00000357643	9606.ENSP00000453403	0	0	0	0	0.964	0	0	0.469	0.980
MKI67	TOP2A	9606.ENSP00000357643	9606.ENSP00000411532	0	0	0	0	0.966	0	0	0.660	0.988
MLIP	TRIP13	9606.ENSP00000426290	9606.ENSP00000166345	0	0	0	0	0	0	0	0.429	0.429
MLIP	TXLNB	9606.ENSP00000426290	9606.ENSP00000351206	0	0	0	0	0.626	0	0	0	0.626
MMP7	POSTN	9606.ENSP00000260227	9606.ENSP00000369071	0	0	0	0	0.062	0.151	0	0.363	0.449
MMP7	PLAUR	9606.ENSP00000260227	9606.ENSP00000339328	0	0	0	0	0.059	0	0	0.504	0.513
MMP7	MMP9	9606.ENSP00000260227	9606.ENSP00000361405	0	0	0	0.809	0.120	0.213	0.300	0.874	0.560
MMP9	TREM1	9606.ENSP00000361405	9606.ENSP00000244709	0	0	0	0	0.199	0	0	0.329	0.439
MMP9	PLA2G7	9606.ENSP00000361405	9606.ENSP00000274793	0	0	0	0	0.184	0	0	0.320	0.421
MMP9	PPBP	9606.ENSP00000361405	9606.ENSP00000296028	0	0	0	0	0.151	0	0	0.425	0.491
MMP9	TNFRSF11B	9606.ENSP00000361405	9606.ENSP00000297350	0	0	0	0	0	0	0	0.569	0.569
MMP9	OLR1	9606.ENSP00000361405	9606.ENSP00000309124	0	0	0	0	0	0	0	0.455	0.455
MMP9	PLAUR	9606.ENSP00000361405	9606.ENSP00000339328	0	0	0	0	0.111	0	0	0.774	0.790
MMP9	TLR1	9606.ENSP00000361405	9606.ENSP00000354932	0	0	0	0	0.127	0	0	0.374	0.430
MMP9	S100A9	9606.ENSP00000361405	9606.ENSP00000357727	0	0	0	0	0.314	0	0	0.340	0.528
MMP9	TGFBI	9606.ENSP00000361405	9606.ENSP00000416330	0	0	0	0	0.090	0.151	0	0.323	0.431
MMP9	POSTN	9606.ENSP00000361405	9606.ENSP00000369071	0	0	0	0	0.062	0.151	0	0.525	0.589
MMP9	PTPRC	9606.ENSP00000361405	9606.ENSP00000411355	0	0	0	0	0.104	0	0	0.565	0.594
MMP9	TLR4	9606.ENSP00000361405	9606.ENSP00000363089	0	0	0	0	0.116	0	0	0.833	0.847
MOXD1	SERPINB9	9606.ENSP00000356940	9606.ENSP00000370074	0	0	0	0	0	0	0	0.433	0.433
MS4A14	TNFSF8	9606.ENSP00000433761	9606.ENSP00000223795	0	0	0	0	0.300	0	0	0.364	0.535
MS4A14	TFEC	9606.ENSP00000433761	9606.ENSP00000265440	0	0	0	0	0.370	0	0	0.336	0.564
MS4A14	MS4A7	9606.ENSP00000433761	9606.ENSP00000300184	0	0	0	0.616	0.557	0	0	0.475	0.634
MS4A14	P2RY13	9606.ENSP00000433761	9606.ENSP00000320376	0	0	0	0	0.334	0	0	0.147	0.407
MS4A14	VSIG4	9606.ENSP00000433761	9606.ENSP00000363869	0	0	0	0	0.334	0	0	0.183	0.433
MS4A14	MS4A6A	9606.ENSP00000433761	9606.ENSP00000392770	0	0	0	0	0.471	0	0	0.469	0.707
MS4A6A	PILRA	9606.ENSP00000392770	9606.ENSP00000198536	0	0	0	0	0.159	0	0	0.469	0.534
MS4A6A	NME8	9606.ENSP00000392770	9606.ENSP00000199447	0	0	0	0	0.161	0	0	0.687	0.726
MS4A6A	MS4A7	9606.ENSP00000392770	9606.ENSP00000300184	0	0	0	0.818	0.656	0	0	0.297	0.673
MS4A6A	RNASE6	9606.ENSP00000392770	9606.ENSP00000302046	0	0	0	0	0.614	0	0	0	0.614
MS4A6A	P2RY13	9606.ENSP00000392770	9606.ENSP00000320376	0	0	0	0	0.349	0	0	0.155	0.427
MS4A6A	TREM2	9606.ENSP00000392770	9606.ENSP00000362205	0	0	0	0	0.180	0	0	0.653	0.703
MS4A6A	VSIG4	9606.ENSP00000392770	9606.ENSP00000363869	0	0	0	0	0.553	0	0	0.195	0.624
MS4A7	VSIG4	9606.ENSP00000300184	9606.ENSP00000363869	0	0	0	0	0.542	0	0	0	0.542
MYO1F	PTPRC	9606.ENSP00000344871	9606.ENSP00000411355	0	0	0	0	0.426	0.066	0	0.060	0.452
MYO1F	SASH3	9606.ENSP00000344871	9606.ENSP00000349359	0	0	0	0	0.354	0.077	0	0.310	0.552
MYO1F	SLA	9606.ENSP00000344871	9606.ENSP00000394049	0	0	0	0	0.561	0	0	0	0.561
MYO1F	WAS	9606.ENSP00000344871	9606.ENSP00000365891	0	0	0	0	0.399	0.700	0	0.445	0.891
MYOF	TGFBI	9606.ENSP00000352208	9606.ENSP00000416330	0	0	0	0	0.340	0	0	0.181	0.436
MYOF	SLC6A12	9606.ENSP00000352208	9606.ENSP00000399136	0	0	0	0	0.130	0	0	0.380	0.437
MYOF	VSIG4	9606.ENSP00000352208	9606.ENSP00000363869	0	0	0	0	0	0	0	0.667	0.667
NFKBIZ	TLR4	9606.ENSP00000325663	9606.ENSP00000363089	0	0	0	0	0.077	0.072	0	0.374	0.417
NKG7	PTPRC	9606.ENSP00000221978	9606.ENSP00000411355	0	0	0	0	0.356	0	0	0.162	0.437
NKG7	SLAMF7	9606.ENSP00000221978	9606.ENSP00000357022	0	0	0	0	0.158	0	0	0.389	0.464
NME8	TCTEX1D1	9606.ENSP00000199447	9606.ENSP00000282670	0	0	0	0	0.087	0	0	0.544	0.566
NME8	TREM2	9606.ENSP00000199447	9606.ENSP00000362205	0	0	0	0	0.070	0	0	0.565	0.578
NRG4	PPBP	9606.ENSP00000378367	9606.ENSP00000296028	0	0	0	0	0	0	0	0.433	0.433
NUSAP1	TRIP13	9606.ENSP00000453403	9606.ENSP00000166345	0	0	0	0	0.820	0	0	0.273	0.863
NUSAP1	SHCBP1	9606.ENSP00000453403	9606.ENSP00000306473	0	0	0	0	0.842	0	0	0.096	0.851
NUSAP1	RMI2	9606.ENSP00000453403	9606.ENSP00000310356	0	0	0	0	0.559	0	0	0	0.559
NUSAP1	RASAL3	9606.ENSP00000453403	9606.ENSP00000341905	0	0	0	0	0	0	0	0.516	0.516
NUSAP1	UBE2C	9606.ENSP00000453403	9606.ENSP00000348838	0	0	0	0	0.935	0	0	0.629	0.975
NUSAP1	RRM2	9606.ENSP00000453403	9606.ENSP00000353770	0	0	0	0	0.924	0	0	0.595	0.968
NUSAP1	TOP2A	9606.ENSP00000453403	9606.ENSP00000411532	0	0	0	0	0.966	0	0	0.649	0.987
NUSAP1	PBK	9606.ENSP00000453403	9606.ENSP00000428489	0	0	0	0	0.941	0	0	0.520	0.970
OLR1	TLR4	9606.ENSP00000309124	9606.ENSP00000363089	0	0	0	0	0.072	0.056	0	0.590	0.610
P2RY13	TREM2	9606.ENSP00000320376	9606.ENSP00000362205	0	0	0	0	0.107	0	0	0.420	0.461
P2RY13	TMEM119	9606.ENSP00000320376	9606.ENSP00000376553	0	0	0	0	0.062	0	0	0.574	0.583
PARVG	TCTEX1D1	9606.ENSP00000391583	9606.ENSP00000282670	0	0	0	0	0.069	0	0	0.526	0.540
PARVG	RASAL3	9606.ENSP00000391583	9606.ENSP00000341905	0	0	0	0	0.499	0	0	0	0.499
PARVG	SASH3	9606.ENSP00000391583	9606.ENSP00000349359	0	0	0	0	0.534	0	0	0.218	0.620
PARVG	WAS	9606.ENSP00000391583	9606.ENSP00000365891	0	0	0	0	0.519	0	0	0.061	0.529
PARVG	TLR7	9606.ENSP00000391583	9606.ENSP00000370034	0	0	0	0	0.544	0.066	0	0.062	0.565
PARVG	PTPRC	9606.ENSP00000391583	9606.ENSP00000411355	0	0	0	0	0.438	0.058	0	0	0.448
PARVG	SLA	9606.ENSP00000391583	9606.ENSP00000394049	0	0	0	0	0.533	0	0	0	0.533
PBK	TRIP13	9606.ENSP00000428489	9606.ENSP00000166345	0	0	0	0	0.821	0.103	0	0.247	0.868
PBK	SHCBP1	9606.ENSP00000428489	9606.ENSP00000306473	0	0	0	0	0.810	0	0	0.241	0.850
PBK	RMI2	9606.ENSP00000428489	9606.ENSP00000310356	0	0	0	0	0.500	0	0	0	0.499
PBK	UBE2C	9606.ENSP00000428489	9606.ENSP00000348838	0	0	0	0	0.934	0.067	0	0.341	0.955
PBK	RRM2	9606.ENSP00000428489	9606.ENSP00000353770	0	0	0	0	0.936	0	0	0.393	0.959
PBK	TOP2A	9606.ENSP00000428489	9606.ENSP00000411532	0	0	0	0	0.982	0	0	0.556	0.992
PILRA	TREM2	9606.ENSP00000198536	9606.ENSP00000362205	0	0	0	0	0.088	0	0	0.406	0.435
PLA2G7	SCGB2A1	9606.ENSP00000274793	9606.ENSP00000244930	0	0	0	0	0	0	0	0.538	0.538
PLA2G7	PTAFR	9606.ENSP00000274793	9606.ENSP00000362965	0	0	0	0	0.097	0	0	0.582	0.606
PLAUR	TREM1	9606.ENSP00000339328	9606.ENSP00000244709	0	0	0	0	0.210	0	0	0.298	0.421
PLAUR	PTAFR	9606.ENSP00000339328	9606.ENSP00000362965	0	0	0	0	0.089	0	0	0.389	0.419
PLAUR	TLR4	9606.ENSP00000339328	9606.ENSP00000363089	0	0	0	0	0.109	0	0	0.483	0.520
POSTN	TNFRSF11B	9606.ENSP00000369071	9606.ENSP00000297350	0	0	0	0	0.107	0	0	0.378	0.421
POSTN	TGFBI	9606.ENSP00000369071	9606.ENSP00000416330	0	0	0	0.929	0.216	0.270	0	0.535	0.425
PPBP	TREM1	9606.ENSP00000296028	9606.ENSP00000244709	0	0	0	0	0.336	0	0	0.189	0.438
PPBP	S100A9	9606.ENSP00000296028	9606.ENSP00000357727	0	0	0	0	0.344	0	0	0.143	0.414
PPBP	TLR4	9606.ENSP00000296028	9606.ENSP00000363089	0	0	0	0	0.117	0	0	0.390	0.439
PSMA8	TRIP13	9606.ENSP00000311121	9606.ENSP00000166345	0	0	0	0	0.062	0.358	0	0.212	0.484
PTAFR	TLR7	9606.ENSP00000362965	9606.ENSP00000370034	0	0	0	0	0.273	0	0	0.237	0.422
PTAFR	TLR4	9606.ENSP00000362965	9606.ENSP00000363089	0	0	0	0	0.296	0	0	0.390	0.552
PTPN22	TLR1	9606.ENSP00000352833	9606.ENSP00000354932	0	0	0	0	0.235	0.148	0	0.186	0.423
PTPN22	TLR4	9606.ENSP00000352833	9606.ENSP00000363089	0	0	0	0	0.137	0.148	0	0.298	0.439
PTPN22	PTPRC	9606.ENSP00000352833	9606.ENSP00000411355	0	0	0	0.637	0.550	0.163	0	0.401	0.661
PTPN22	TLR7	9606.ENSP00000352833	9606.ENSP00000370034	0	0	0	0	0.528	0.148	0	0.343	0.713
PTPRC	TNFSF8	9606.ENSP00000411355	9606.ENSP00000223795	0	0	0	0	0.340	0	0	0.266	0.495
PTPRC	TREM1	9606.ENSP00000411355	9606.ENSP00000244709	0	0	0	0	0.231	0	0	0.294	0.434
PTPRC	TFEC	9606.ENSP00000411355	9606.ENSP00000265440	0	0	0	0	0.532	0	0	0.054	0.538
PTPRC	SLAMF1	9606.ENSP00000411355	9606.ENSP00000306190	0	0	0	0	0.310	0.270	0	0.743	0.859
PTPRC	RASAL3	9606.ENSP00000411355	9606.ENSP00000341905	0	0	0	0	0.378	0.058	0	0.071	0.409
PTPRC	SASH3	9606.ENSP00000411355	9606.ENSP00000349359	0	0	0	0	0.487	0.078	0	0.096	0.535
PTPRC	TLR1	9606.ENSP00000411355	9606.ENSP00000354932	0	0	0	0	0.351	0.148	0	0.430	0.657
PTPRC	RGS1	9606.ENSP00000411355	9606.ENSP00000356429	0	0	0	0	0.338	0.056	0	0.165	0.433
PTPRC	SLAMF7	9606.ENSP00000411355	9606.ENSP00000357022	0	0	0	0	0.234	0	0	0.277	0.422
PTPRC	SLAMF6	9606.ENSP00000411355	9606.ENSP00000357036	0	0	0	0	0.268	0	0	0.380	0.527
PTPRC	S100A9	9606.ENSP00000411355	9606.ENSP00000357727	0	0	0	0	0.201	0	0	0.390	0.492
PTPRC	TREM2	9606.ENSP00000411355	9606.ENSP00000362205	0	0	0	0	0.089	0	0	0.470	0.497
PTPRC	TLR4	9606.ENSP00000411355	9606.ENSP00000363089	0	0	0	0	0.235	0.148	0	0.662	0.761
PTPRC	WAS	9606.ENSP00000411355	9606.ENSP00000365891	0	0	0	0	0.517	0.142	0	0.305	0.687
PTPRC	TLR7	9606.ENSP00000411355	9606.ENSP00000370034	0	0	0	0	0.549	0.148	0	0.598	0.832
PTPRC	RHOH	9606.ENSP00000411355	9606.ENSP00000371219	0	0	0	0	0.174	0.101	0	0.271	0.412
PTPRC	TMEM119	9606.ENSP00000411355	9606.ENSP00000376553	0	0	0	0	0.062	0	0	0.473	0.485
PTPRC	SLA	9606.ENSP00000411355	9606.ENSP00000394049	0	0	0	0	0.562	0	0	0	0.562
RASAL3	RHOH	9606.ENSP00000341905	9606.ENSP00000371219	0	0	0	0	0.123	0.102	0	0.315	0.414
RASAL3	SASH3	9606.ENSP00000341905	9606.ENSP00000349359	0	0	0	0	0.531	0	0	0.416	0.714
RBP2	TGFBI	9606.ENSP00000232217	9606.ENSP00000416330	0	0	0	0	0.059	0	0	0.398	0.409
RGS1	VSIG4	9606.ENSP00000356429	9606.ENSP00000363869	0	0	0	0	0.404	0	0	0.089	0.434
RGS1	RGS10	9606.ENSP00000356429	9606.ENSP00000358099	0	0	0	0.837	0.064	0	0.900	0.768	0.914
RHOH	WAS	9606.ENSP00000371219	9606.ENSP00000365891	0	0	0	0	0.117	0.176	0	0.578	0.666
RHOH	TMC6	9606.ENSP00000371219	9606.ENSP00000465261	0	0	0	0	0	0	0	0.405	0.405
RMI2	SPIDR	9606.ENSP00000310356	9606.ENSP00000297423	0	0	0	0	0	0.270	0.600	0	0.695
RMI2	RRM2	9606.ENSP00000310356	9606.ENSP00000353770	0	0	0	0	0.558	0	0	0.063	0.568
RMI2	UBE2C	9606.ENSP00000310356	9606.ENSP00000348838	0	0	0	0	0.612	0	0	0.096	0.634
RMI2	TOP2A	9606.ENSP00000310356	9606.ENSP00000411532	0	0	0	0	0.626	0	0	0.262	0.712
RNASE6	VSIG4	9606.ENSP00000302046	9606.ENSP00000363869	0	0	0	0	0.347	0	0	0.162	0.429
RNASE6	TNFAIP8L2	9606.ENSP00000302046	9606.ENSP00000357906	0	0	0	0	0.320	0	0	0.343	0.535
RRM2	TRIP13	9606.ENSP00000353770	9606.ENSP00000166345	0	0	0	0	0.818	0	0	0.241	0.856
RRM2	SHCBP1	9606.ENSP00000353770	9606.ENSP00000306473	0	0	0	0	0.743	0	0	0.143	0.770
RRM2	UBE2C	9606.ENSP00000353770	9606.ENSP00000348838	0	0	0	0	0.921	0.062	0	0.561	0.964
RRM2	TOP2A	9606.ENSP00000353770	9606.ENSP00000411532	0	0	0	0	0.935	0	0	0.671	0.978
S100A9	TREM1	9606.ENSP00000357727	9606.ENSP00000244709	0	0	0	0	0.484	0	0	0.229	0.585
S100A9	TLR1	9606.ENSP00000357727	9606.ENSP00000354932	0	0	0	0	0.293	0	0	0.203	0.413
S100A9	TLR4	9606.ENSP00000357727	9606.ENSP00000363089	0	0	0	0	0.183	0	0.900	0.883	0.989
SASH3	SLA	9606.ENSP00000349359	9606.ENSP00000394049	0	0	0	0	0.403	0	0	0	0.403
SASH3	THEMIS2	9606.ENSP00000349359	9606.ENSP00000363031	0	0	0	0	0.268	0	0	0.291	0.459
SASH3	WAS	9606.ENSP00000349359	9606.ENSP00000365891	0	0	0	0	0.514	0	0	0	0.514
SCGB2A1	ZG16B	9606.ENSP00000244930	9606.ENSP00000371715	0	0	0	0	0.102	0	0	0.391	0.429
SHCBP1	TRIP13	9606.ENSP00000306473	9606.ENSP00000166345	0	0	0	0	0.616	0	0	0.066	0.626
SHCBP1	UBE2C	9606.ENSP00000306473	9606.ENSP00000348838	0	0	0	0	0.685	0	0	0.271	0.760
SHCBP1	TOP2A	9606.ENSP00000306473	9606.ENSP00000411532	0	0	0	0	0.889	0	0	0.151	0.901
SLA	WAS	9606.ENSP00000394049	9606.ENSP00000365891	0	0	0	0	0.231	0	0	0.391	0.512
SLAMF1	SLAMF7	9606.ENSP00000306190	9606.ENSP00000357022	0	0	0	0.581	0.258	0	0	0.750	0.488
SLAMF1	SLAMF6	9606.ENSP00000306190	9606.ENSP00000357036	0	0	0	0.589	0.154	0	0	0.980	0.494
SLAMF6	SLAMF8	9606.ENSP00000357036	9606.ENSP00000289707	0	0	0	0	0.064	0	0	0.603	0.612
SLAMF8	VSIG4	9606.ENSP00000289707	9606.ENSP00000363869	0	0	0	0	0.552	0	0	0.058	0.559
SLC22A3	SLC47A1	9606.ENSP00000275300	9606.ENSP00000270570	0	0	0	0	0.062	0	0	0.714	0.720
SLC22A3	TXLNB	9606.ENSP00000275300	9606.ENSP00000351206	0	0	0	0	0	0	0	0.404	0.404
SLC47A1	SLC6A12	9606.ENSP00000270570	9606.ENSP00000399136	0	0	0	0	0.064	0	0	0.688	0.696
SPATA16	TSACC	9606.ENSP00000341765	9606.ENSP00000357238	0	0	0	0	0.062	0	0	0.484	0.495
SULT1B1	SULT1E1	9606.ENSP00000308770	9606.ENSP00000226444	0	0	0.380	0.954	0.090	0	0.600	0.774	0.639
TFEC	VSIG4	9606.ENSP00000265440	9606.ENSP00000363869	0	0	0	0	0.334	0	0	0.156	0.414
TLR1	TREM1	9606.ENSP00000354932	9606.ENSP00000244709	0	0	0	0	0.299	0	0	0.372	0.540
TLR1	TLR7	9606.ENSP00000354932	9606.ENSP00000370034	0	0	0	0.574	0.230	0	0	0.888	0.520
TLR1	TNFAIP8L2	9606.ENSP00000354932	9606.ENSP00000357906	0	0	0	0	0.214	0	0	0.498	0.588
TLR1	TLR4	9606.ENSP00000354932	9606.ENSP00000363089	0	0	0	0.587	0.276	0.270	0	0.968	0.669
TLR4	TREM1	9606.ENSP00000363089	9606.ENSP00000244709	0	0	0	0	0.191	0	0	0.960	0.966
TLR4	TREM2	9606.ENSP00000363089	9606.ENSP00000362205	0	0	0	0	0.196	0	0	0.577	0.647
TLR4	TLR7	9606.ENSP00000363089	9606.ENSP00000370034	0	0	0	0.577	0.526	0	0	0.951	0.716
TLR7	TRIM5	9606.ENSP00000370034	9606.ENSP00000369373	0	0	0	0	0.062	0.056	0	0.434	0.455
TMEM119	TREM2	9606.ENSP00000376553	9606.ENSP00000362205	0	0	0	0	0.062	0	0	0.713	0.719
TOP2A	TRIP13	9606.ENSP00000411532	9606.ENSP00000166345	0	0	0	0	0.804	0.069	0	0.310	0.863
TOP2A	UBE2C	9606.ENSP00000411532	9606.ENSP00000348838	0	0	0	0	0.982	0.060	0	0.624	0.993
TREM1	TREM2	9606.ENSP00000244709	9606.ENSP00000362205	0	0	0	0	0.165	0	0.300	0.912	0.944
TREM2	TSPO	9606.ENSP00000362205	9606.ENSP00000379563	0	0	0	0	0	0	0	0.450	0.450
TREM2	VSIG4	9606.ENSP00000362205	9606.ENSP00000363869	0	0	0	0	0.531	0	0	0.260	0.638
TRIP13	UBE2C	9606.ENSP00000166345	9606.ENSP00000348838	0	0	0	0	0.801	0.103	0	0.406	0.885
