# Supplementary material for: Identification of Inflammation-Related Biomarkers in Diabetes of the Exocrine Pancreas With the Use of Weighted Gene Co-Expression Network Analysis
Source: Front Endocrinol (Lausanne). 2022 Apr 14;13:839865. doi: 10.3389/fendo.2022.839865 (PMC9046596; doi:10.3389/fendo.2022.839865)
Supplement: Supplementary file 1 [file DataSheet_1.zip › Additional files/original data/Validation/GSE164416_DP_htseq_counts.txt]

ensembl	DP010	DP011	DP012	DP019	DP021	DP052	DP054	DP064	DP069	DP079	DP086	DP095	DP125	DP132	DP146	DP147	DP173	DP181	DP002	DP017	DP028	DP039	DP040	DP043	DP053	DP057	DP061	DP065	DP066	DP072	DP073	DP074	DP075	DP077	DP080	DP089	DP090	DP096	DP106	DP112	DP114	DP117	DP120	DP152	DP160	DP162	DP167	DP169	DP170
ENSG00000000003	188	198	343	214	400	528	536	246	44	34	28	315	584	704	391	451	622	379	529	365	118	373	453	161	552	458	38	586	475	1178	304	590	394	714	967	87	570	430	650	569	961	338	587	311	638	884	631	973	717
ENSG00000000005	0	0	0	0	21	0	0	0	0	0	0	2	0	12	0	0	0	0	0	0	0	4	5	0	0	2	0	0	3	0	0	7	0	0	0	0	0	0	0	0	0	8	0	1	0	3	0	0	0
ENSG00000000419	697	595	503	683	552	1609	1007	461	129	165	148	1017	1267	876	900	879	1395	856	412	479	422	393	594	956	1119	797	189	649	1151	740	546	1129	960	910	590	183	769	1476	1087	897	995	915	1143	914	1365	1092	1208	882	868
ENSG00000000457	232	229	140	300	188	347	424	347	70	73	57	433	611	247	427	330	593	228	274	223	426	297	165	131	323	335	76	334	484	187	412	490	309	252	236	41	348	189	239	231	232	265	434	217	335	374	348	344	385
ENSG00000000460	119	85	27	101	46	35	125	105	22	34	5	81	133	59	72	69	83	53	37	87	16	49	18	72	55	66	22	66	111	11	55	128	64	87	37	5	81	73	53	41	46	17	89	55	37	71	31	98	111
ENSG00000000938	18	1	26	8	0	4	10	1	1	2	0	10	8	20	31	18	40	8	42	116	0	3	3	18	19	57	2	30	41	5	21	17	13	67	28	0	26	11	43	2	22	15	27	22	6	34	70	26	26
ENSG00000000971	29	121	472	23	42	217	301	3	2	7	5	294	1109	203	368	221	633	404	396	206	12	434	87	586	490	587	20	825	770	1520	322	966	826	1359	824	16	863	375	337	267	653	276	1480	473	771	2732	1049	1435	2456
ENSG00000001036	612	468	556	582	383	767	570	431	149	151	101	611	775	554	722	494	939	613	451	812	736	550	324	653	526	971	240	675	980	613	598	549	594	687	473	193	609	800	711	587	675	811	1308	820	842	1442	1034	591	856
ENSG00000001084	318	226	317	402	196	354	341	173	62	106	50	468	590	317	529	719	673	362	283	355	257	211	318	368	290	421	92	360	537	512	512	384	308	421	265	64	590	340	419	246	484	408	836	726	598	651	691	387	455
ENSG00000001167	298	180	246	402	323	269	329	199	70	69	47	426	477	243	379	299	466	304	264	400	214	206	192	489	366	231	88	342	480	123	325	404	345	246	219	84	403	232	253	145	158	225	377	345	371	312	314	292	345
ENSG00000001460	379	183	151	261	244	218	733	399	127	135	51	651	602	224	311	239	373	261	469	381	424	351	311	361	784	426	68	263	618	250	406	651	350	195	182	131	614	179	276	173	177	161	483	308	358	472	481	465	455
ENSG00000001461	890	878	911	747	782	994	1778	1040	276	315	195	1801	1935	714	1440	951	1551	1215	1029	939	850	876	526	1219	1243	887	338	1005	1432	882	1436	1885	1030	727	804	326	1235	1012	1045	637	1000	955	1502	1399	1245	1492	995	1266	1535
ENSG00000001497	464	332	362	469	338	787	1068	557	147	226	178	1166	1246	585	914	528	1047	619	441	526	526	584	299	561	921	670	212	650	1182	565	804	994	812	331	451	217	807	602	728	344	506	589	1280	401	699	962	721	629	722
ENSG00000001561	1876	1074	1319	1237	777	1469	2058	745	208	262	146	2081	2705	1314	1600	1318	2663	1905	823	934	1228	871	719	1853	2717	1271	230	2206	1919	1155	837	2092	1866	1081	696	277	1572	1861	1553	840	901	1148	1217	1228	1832	1914	1505	2021	2117
ENSG00000001617	0	0	11	0	1	8	6	9	0	0	0	3	23	6	24	5	23	1	9	0	16	0	0	13	5	19	3	59	21	13	4	13	27	32	31	0	5	4	13	5	6	18	36	1	19	28	11	13	19
ENSG00000001626	162	424	2838	28	1936	1677	592	88	6	22	3	761	668	973	960	4124	786	489	2806	648	1173	821	1961	199	282	522	30	557	62	3950	196	130	409	4816	7300	16	1915	1351	944	1458	5043	243	947	1140	1226	487	1451	1385	1408
ENSG00000001629	1085	795	668	1140	574	1066	928	651	233	227	177	1184	1341	902	1389	674	1629	917	494	913	943	556	537	950	1054	1017	237	1168	1759	1187	998	1247	1050	949	615	288	1232	1181	1191	726	1046	1025	1620	1308	1696	1718	1160	1177	1304
ENSG00000001630	35	26	32	21	69	66	62	41	29	31	11	79	92	36	34	61	56	41	65	29	48	89	52	89	108	29	11	46	46	36	82	83	70	41	26	13	52	113	88	49	26	33	58	36	57	68	51	47	84
ENSG00000001631	941	776	914	1063	491	820	1051	962	221	287	141	1337	1304	628	978	579	917	910	628	909	813	489	545	840	1052	923	219	777	1377	715	849	1009	920	688	448	241	1187	619	796	552	540	446	1242	894	1253	1215	782	1079	1100
ENSG00000002016	303	382	211	417	231	311	289	408	73	134	63	338	432	340	316	176	411	248	483	288	356	320	225	274	209	424	140	511	550	246	362	410	312	311	243	67	758	143	263	142	155	181	670	345	403	571	379	288	383
ENSG00000002079	4	1	1	1	0	2	0	15	0	3	2	5	2	0	1	0	2	3	0	14	5	0	0	7	0	3	2	0	6	1	1	4	0	0	1	2	0	0	0	0	1	0	1	4	0	1	2	3	0
ENSG00000002330	35	55	54	46	58	19	88	121	38	30	26	72	121	134	104	75	161	75	78	167	150	112	119	90	89	88	52	122	106	143	66	91	106	22	65	18	121	44	50	37	25	17	25	53	41	59	81	88	76
ENSG00000002549	405	358	486	568	546	1053	977	253	185	176	126	827	1109	543	691	680	1144	613	620	638	452	580	349	530	898	804	205	682	1285	525	645	792	649	1117	600	164	542	787	657	310	548	769	960	467	706	1209	1135	988	1504
ENSG00000002586	9638	4308	9324	8470	5063	10194	15864	9994	5695	4260	4837	18178	13534	8232	9474	11835	15166	14443	5413	19261	15118	16484	6279	18577	9274	24917	8522	14386	18657	4206	7626	7662	18115	4467	4938	5851	14317	10044	6155	3530	5536	5032	9163	7518	10797	21454	9846	6950	20377
ENSG00000002587	41	18	25	29	4	18	27	14	3	7	2	151	78	13	35	28	16	15	15	112	12	14	31	45	27	73	14	61	34	98	16	27	28	88	65	6	53	29	18	20	12	39	132	52	25	58	89	21	69
ENSG00000002726	7	8	6	0	14	0	13	16	7	1	0	25	7	14	4	12	14	8	6	9	117	3	0	3	15	119	4	53	49	2	18	14	8	27	18	6	40	4	11	4	35	48	38	19	12	85	29	16	78
ENSG00000002745	0	0	0	28	0	5	2	1	1	1	0	3	0	0	0	0	28	14	17	0	0	0	0	0	0	0	0	0	2	52	1	8	0	3	0	1	0	0	0	4	0	0	9	21	0	10	5	0	0
ENSG00000002746	1	0	0	0	0	0	0	3	1	0	1	0	0	2	0	0	0	1	3	0	0	1	0	0	0	0	2	0	1	42	10	3	3	3	8	1	0	10	12	0	1	0	0	4	2	0	11	0	3
ENSG00000002822	7	27	43	28	14	29	35	73	12	11	4	30	52	84	36	27	41	26	54	112	114	19	22	86	30	39	18	47	94	34	50	32	51	32	33	8	72	25	33	5	15	8	28	13	16	23	47	32	32
ENSG00000002834	201	217	275	416	347	305	575	458	89	136	89	814	705	404	655	258	549	282	355	610	454	375	375	347	469	814	94	323	848	450	665	551	398	412	402	158	684	320	337	267	398	500	766	411	437	1148	611	520	483
ENSG00000002919	382	265	270	260	507	681	893	228	171	152	88	872	1025	470	840	504	775	490	347	624	265	401	139	511	896	495	144	534	854	332	477	639	621	360	292	217	449	331	433	318	329	397	626	298	582	787	533	477	618
ENSG00000002933	460	466	229	728	442	586	950	1952	148	333	226	726	968	1235	510	1237	2379	666	707	4439	1132	888	299	946	791	3766	270	1433	1750	1489	1116	1551	610	1647	1225	259	2046	893	1385	608	1208	1003	2264	671	1977	3053	1642	1391	1803
ENSG00000003056	1083	818	740	1092	861	1530	2248	1073	378	517	256	2343	2329	1014	1316	1354	1758	1271	1052	1316	649	1522	855	1077	2066	1364	318	1231	1970	1110	1716	2003	1147	927	771	386	1483	1255	1013	624	596	1053	1347	717	1078	1300	1570	1612	2042
ENSG00000003096	2	21	52	33	65	36	33	53	10	7	3	19	45	111	33	42	52	26	96	34	22	31	2	8	57	44	2	87	55	109	18	60	41	115	180	6	86	59	135	23	80	109	164	30	101	109	55	175	147
ENSG00000003137	6	2	14	1	0	6	28	8	1	1	0	18	28	9	29	31	0	13	18	0	0	2	0	27	17	11	2	1	14	0	45	34	43	2	10	0	11	4	30	23	11	14	12	35	31	9	6	12	10
ENSG00000003147	2212	1758	1332	1966	2143	2603	2717	1349	745	1013	491	2969	3638	1749	2666	1748	3658	2001	1413	1770	1974	1994	1500	2040	3755	2196	912	1954	3666	1377	2402	3008	2529	1324	1055	774	2011	2389	2036	1112	1330	1505	3366	1699	2444	2465	2452	2007	2763
ENSG00000003249	61	36	30	36	8	87	46	132	14	26	12	51	107	70	99	35	61	25	190	48	156	102	9	53	39	84	19	16	102	140	133	84	82	87	56	15	78	56	54	51	47	35	72	47	87	137	38	74	56
ENSG00000003393	788	344	494	378	515	647	749	622	138	218	123	975	985	500	811	483	926	788	507	598	786	585	301	682	789	773	140	1000	1159	817	823	917	605	703	474	188	1136	641	818	335	440	491	1130	986	1045	1113	693	865	893
ENSG00000003400	1	16	41	1	19	73	45	35	6	2	0	54	124	43	86	114	39	25	75	111	56	51	42	133	49	66	23	78	105	54	63	72	79	213	138	1	109	34	88	55	101	24	200	149	117	144	223	158	122
ENSG00000003402	615	682	702	671	426	857	755	779	165	236	130	1087	951	748	949	810	885	667	769	1096	657	548	567	717	689	987	198	1048	1290	1149	885	940	865	995	946	192	1356	826	862	475	1020	572	1400	1090	1367	1612	990	1062	988
ENSG00000003436	188	275	375	276	183	542	423	220	16	74	8	653	646	669	664	597	603	399	370	758	100	482	179	634	415	634	50	633	846	2252	388	1086	632	1380	1426	57	869	439	525	313	1009	427	1209	727	975	1341	851	1239	1112
ENSG00000003509	494	292	308	523	317	452	376	358	105	128	75	563	396	265	373	271	580	271	352	468	491	379	311	572	439	412	92	607	532	668	593	426	463	372	274	78	727	344	343	192	290	283	427	409	476	684	456	403	390
ENSG00000003756	2366	1916	1943	3010	2085	2418	3029	3264	835	950	586	4634	3991	2569	3634	2192	4055	2558	2130	4185	3695	2728	1703	2481	2831	3665	821	2630	4472	3501	3886	3369	2626	2289	1932	679	5817	2126	3238	1545	1888	1952	6341	3208	4159	5943	2649	3181	3264
ENSG00000003987	866	891	490	1069	572	630	1702	642	158	295	134	1568	2023	578	1101	596	1419	794	834	1002	884	549	554	1082	1351	1347	167	1303	1616	832	1240	1401	986	529	372	292	1317	711	792	476	454	895	1438	949	894	1535	888	957	1581
ENSG00000003989	4079	5684	4180	7679	2749	5021	8922	1924	997	1918	872	8489	11481	3434	7921	7576	10842	4980	3094	3611	4928	2898	3054	4758	5862	8806	950	5797	9444	2701	5423	8837	4309	2439	1605	2023	3687	4452	3906	4959	2451	9063	10412	7188	4167	9196	7324	3733	7352
ENSG00000004059	536	543	403	654	507	326	933	972	298	440	266	1066	1621	770	1034	598	981	701	472	1483	464	703	692	890	963	1018	789	597	1358	530	658	1322	579	346	531	291	1139	440	405	437	363	323	762	309	760	833	634	727	721
ENSG00000004139	38	45	42	136	117	94	78	179	28	42	35	140	108	105	87	69	92	54	105	142	90	114	82	28	85	113	41	59	173	63	88	85	91	53	55	49	129	33	91	20	73	72	154	52	64	156	97	69	85
ENSG00000004142	361	336	288	476	284	643	489	504	116	125	109	726	596	506	562	444	658	375	386	675	494	597	339	691	526	665	248	379	954	735	848	590	430	392	452	249	801	414	545	415	597	516	1307	498	732	958	710	544	575
ENSG00000004399	145	101	77	118	110	124	150	206	29	63	29	140	237	118	187	124	198	119	115	217	279	166	110	184	137	222	80	315	448	190	370	266	198	223	74	53	381	115	90	104	69	155	481	197	223	427	343	151	218
ENSG00000004455	1161	1137	1108	1477	986	2005	2269	1164	552	793	498	2266	2437	1148	2021	1709	2874	1351	1170	1431	1772	1501	1119	1386	2017	2472	745	1815	3124	1089	1885	2194	1597	1344	807	484	2018	1747	1329	899	1084	1734	2520	1528	1796	2549	2582	1417	2039
ENSG00000004468	2	5	25	1	0	7	0	3	0	1	0	16	13	11	17	18	3	7	33	0	0	0	0	3	10	8	6	25	78	1	31	20	31	54	80	0	25	0	1	0	20	0	22	3	16	13	26	46	29
ENSG00000004478	320	300	249	403	282	780	581	581	131	189	101	682	749	363	498	400	813	520	357	437	278	391	292	257	447	630	155	440	771	195	506	553	344	385	207	156	713	293	503	258	445	422	618	333	636	1013	489	368	470
ENSG00000004487	746	629	604	938	539	1179	1126	1395	254	367	253	1346	1580	1009	1506	696	1934	1188	755	915	1439	711	553	1181	971	1063	330	647	1853	1112	941	1281	865	812	694	304	1711	1198	1016	695	980	1001	1852	1069	1903	2200	1264	1176	1245
ENSG00000004534	5519	3425	3220	5422	3984	5099	7338	8107	2879	2354	2313	11055	8989	5443	12523	4868	10425	6703	7966	12484	10232	5731	4839	8190	5096	13513	3124	10649	13416	8501	12464	8750	7046	5158	6070	1921	18531	3393	5872	3734	4111	3246	14159	5167	7889	15113	8270	8210	7948
ENSG00000004660	311	325	292	334	555	368	229	385	149	229	107	434	284	366	481	130	695	351	264	820	598	477	291	427	387	384	285	322	542	295	662	483	242	246	155	146	539	434	444	148	224	248	891	891	478	826	555	139	432
ENSG00000004700	276	267	319	329	268	412	494	123	57	78	70	528	712	166	466	385	470	358	188	117	310	206	157	446	670	317	61	283	455	193	451	705	347	243	262	48	256	487	327	152	187	210	452	247	260	371	422	462	689
ENSG00000004766	572	707	604	710	435	581	986	568	109	206	117	999	1110	539	860	492	1293	880	450	441	721	213	503	493	847	527	130	712	1088	682	563	853	698	600	459	173	932	718	607	428	423	549	842	931	641	872	774	928	1009
ENSG00000004776	22	4	3	9	7	20	32	12	11	3	5	26	61	16	33	17	53	20	23	16	21	37	14	23	56	20	23	35	40	6	22	32	31	6	23	11	26	31	27	5	23	23	30	23	54	59	26	41	30
ENSG00000004777	28	29	42	33	21	19	28	178	11	21	8	28	38	93	77	33	36	29	50	161	97	55	31	30	18	49	10	108	48	100	86	35	48	28	39	10	93	26	48	24	29	37	111	20	77	64	52	48	24
ENSG00000004779	396	760	1213	366	265	442	1767	450	374	161	171	929	2204	1564	1640	1450	1159	802	714	1574	571	1188	860	1683	2011	961	760	1947	2116	849	290	560	1522	459	1024	155	1255	446	511	251	504	417	854	516	724	677	667	1535	1529
ENSG00000004799	2928	1766	1426	1673	366	5899	3796	1448	259	156	273	2512	1362	4360	1688	1560	6107	12517	753	10383	978	415	1665	1159	1033	4725	596	1047	9223	9090	540	1049	2589	7161	1270	226	2721	2930	18075	1581	11197	3623	4728	6461	14425	8426	2262	3775	6535
ENSG00000004809	36	57	18	25	38	24	28	3	4	21	22	56	81	9	7	22	34	23	21	84	96	23	5	0	110	45	17	18	57	0	14	81	12	28	3	0	26	16	24	2	0	32	133	45	32	36	41	5	74
ENSG00000004838	0	11	1	0	0	4	9	13	5	1	7	13	5	13	1	6	17	0	30	1	14	17	13	8	13	8	8	1	9	33	0	13	10	35	6	11	9	0	1	0	11	6	0	8	3	20	8	4	16
ENSG00000004846	0	0	1	0	0	0	0	11	0	1	0	0	0	5	0	0	0	0	0	0	0	0	0	18	0	0	4	0	0	0	0	0	0	0	0	0	0	0	0	0	0	0	0	0	0	0	5	6	3
ENSG00000004848	343	612	258	599	145	393	758	1854	58	152	53	636	956	1609	536	380	646	364	216	1021	610	337	193	251	451	1146	42	672	784	1346	608	799	420	1274	776	126	1996	250	1246	614	1225	1266	1067	692	1699	1001	1234	1119	509
ENSG00000004864	383	597	501	623	427	613	906	658	158	219	146	862	1155	812	900	527	1019	505	368	1207	941	530	378	1283	840	962	219	931	1365	916	834	914	693	513	504	157	1686	629	701	374	445	581	1290	606	1061	1254	914	768	1045
ENSG00000004866	448	397	308	515	386	808	923	375	124	177	99	853	973	620	627	608	963	513	328	779	454	460	340	509	665	777	203	584	1092	586	623	865	555	601	538	191	842	578	847	432	566	626	976	510	1004	946	910	767	971
ENSG00000004897	1042	955	957	1033	343	1144	1379	640	170	266	141	1447	1384	902	1441	1007	1641	1262	704	1056	947	851	543	968	1340	1208	217	1320	1597	638	910	1817	1257	953	781	266	1179	1328	1163	870	990	898	2152	1494	2014	1955	1493	1233	1451
ENSG00000004939	0	0	0	0	0	0	0	12	0	0	0	0	0	0	0	0	0	6	0	0	0	2	0	0	0	0	5	0	0	7	2	0	1	0	0	1	0	0	4	0	0	0	0	0	3	3	4	0	0
ENSG00000004948	11	9	21	14	33	26	9	50	2	7	7	20	51	1	107	21	44	17	4	55	10	0	17	0	46	1	4	5	28	13	12	72	12	29	2	6	43	87	2	6	2	14	43	8	20	26	26	44	24
ENSG00000004961	176	288	179	322	261	360	395	314	78	90	70	465	483	253	423	309	441	326	170	239	262	210	143	229	380	292	108	231	252	149	237	429	341	272	208	104	266	281	138	192	173	268	359	205	334	303	325	292	398
ENSG00000004975	192	133	69	111	145	160	126	218	40	81	44	125	185	179	254	83	270	165	127	238	195	136	127	88	121	193	59	202	192	240	184	179	85	151	130	61	272	156	222	132	166	159	306	211	322	423	254	151	182
ENSG00000005001	0	1	18	8	2	8	11	23	2	5	2	22	17	7	20	23	16	6	18	7	4	0	9	37	6	22	2	1	22	9	30	19	8	15	11	1	21	1	8	4	4	0	7	3	6	17	19	25	12
ENSG00000005007	188	93	139	186	123	233	184	280	55	59	42	161	243	237	250	165	293	124	241	251	220	204	188	122	132	214	88	193	309	236	168	170	232	267	156	72	259	145	311	178	185	189	345	322	304	442	315	197	191
ENSG00000005020	365	419	332	328	119	290	586	337	69	122	30	561	805	408	489	441	624	552	417	592	217	402	219	637	693	803	45	612	913	929	402	1166	599	667	568	86	707	706	622	368	608	452	913	541	680	997	996	879	1393
ENSG00000005022	3440	3667	4777	4103	5152	11373	7813	2564	1225	1979	1106	6935	9231	5506	7089	8505	7631	6573	5700	3982	3985	4696	6899	5035	6552	5963	1560	3920	8172	3956	5571	8206	4761	6493	7815	1440	3899	7353	4781	8446	9528	7054	8332	4176	4869	7083	7845	5420	6679
ENSG00000005059	385	339	214	421	118	634	328	162	60	87	70	425	436	188	738	229	731	484	153	129	219	139	162	410	269	237	82	441	483	108	226	552	347	187	52	108	166	504	229	206	106	229	719	570	306	501	384	179	286
ENSG00000005073	0	0	0	0	0	0	0	0	0	0	0	0	0	0	0	0	0	0	0	0	0	0	0	0	0	0	0	0	0	0	0	0	0	0	0	0	0	0	0	0	0	0	0	0	0	0	0	0	0
ENSG00000005075	354	349	309	336	268	1049	633	513	153	164	131	480	758	521	632	492	993	519	417	540	380	507	372	547	531	480	258	444	745	401	516	736	606	636	393	146	442	1019	561	503	509	607	869	473	704	994	1001	434	563
ENSG00000005100	202	174	294	332	141	378	199	300	107	81	72	380	289	252	301	250	382	352	182	589	242	187	160	223	263	206	89	426	423	226	332	330	279	260	240	77	389	233	292	162	267	182	469	329	460	568	372	300	329
ENSG00000005102	0	2	26	0	0	0	9	12	1	0	0	1	52	7	18	41	24	7	22	24	0	5	0	11	64	6	0	1	11	20	37	14	3	18	10	0	3	0	24	34	12	2	20	9	40	16	36	10	15
ENSG00000005108	211	120	156	103	10	128	135	3719	13	29	11	235	725	2401	440	171	645	169	132	3705	21	155	40	412	312	266	58	676	635	3304	237	502	238	1716	1497	27	4230	119	3030	92	2090	171	1008	418	4908	741	218	2789	334
ENSG00000005156	281	183	228	268	239	437	456	409	122	147	60	591	494	278	442	330	785	316	392	405	453	285	349	381	610	408	116	183	494	394	360	444	249	207	196	116	514	192	337	136	218	247	491	413	337	455	361	318	537
ENSG00000005175	484	442	394	666	470	502	809	404	107	185	100	738	953	477	732	555	959	670	478	887	469	470	351	826	848	590	89	470	857	442	369	957	495	566	378	123	690	713	546	416	389	626	888	667	796	971	579	497	653
ENSG00000005187	101	184	249	263	230	386	250	715	83	116	54	460	995	564	268	314	303	341	312	272	308	336	433	120	445	118	41	194	100	819	374	432	166	437	842	55	878	256	503	387	831	194	184	289	422	412	257	947	307
ENSG00000005189	122	57	39	226	60	63	331	60	22	44	10	151	249	35	134	135	37	125	66	123	121	126	53	21	268	137	30	213	209	105	301	151	197	33	49	23	42	36	84	102	32	120	181	105	52	111	91	57	108
ENSG00000005194	626	490	681	829	674	1359	1405	744	263	335	217	1640	1437	815	982	1108	1423	1066	769	697	741	574	481	1214	1318	1221	275	974	1666	605	755	1280	1080	927	444	293	995	798	904	609	699	998	1215	689	1139	1365	986	979	1414
ENSG00000005206	73	74	92	70	77	82	95	474	39	50	30	128	121	214	180	95	103	85	101	349	225	116	87	111	87	182	57	216	208	224	191	139	115	102	133	52	315	70	148	83	103	59	250	137	201	243	120	126	74
ENSG00000005238	76	44	38	74	77	157	93	113	24	22	12	109	90	127	174	73	84	70	73	166	53	120	77	22	69	123	44	94	148	144	190	105	132	129	94	13	183	85	116	70	135	79	171	210	158	130	182	85	101
ENSG00000005243	23	20	18	6	1	46	22	13	6	8	3	19	19	39	51	14	37	33	43	41	5	19	9	46	27	28	1	17	52	60	23	28	36	37	40	1	19	25	47	27	58	38	59	27	50	89	73	34	48
ENSG00000005249	360	341	336	389	223	409	355	401	91	89	62	287	692	705	617	338	436	472	312	729	246	245	81	694	436	370	116	678	465	474	185	444	275	627	418	77	489	1079	753	238	553	307	709	327	858	939	679	873	700
ENSG00000005302	195	249	281	320	181	445	377	188	57	133	78	400	541	309	457	307	431	297	201	310	228	348	150	368	315	428	62	489	578	479	353	489	395	419	282	64	452	403	335	259	351	308	821	618	464	724	597	451	580
ENSG00000005339	707	665	608	789	469	717	903	1108	172	296	169	1079	1258	781	1235	722	1230	662	695	1111	749	762	678	636	864	1003	189	623	1279	839	824	803	751	1011	695	170	1126	892	1055	719	823	726	1565	1438	1458	1579	1003	823	928
ENSG00000005379	118	79	70	121	46	119	89	464	44	65	30	128	180	177	231	77	220	135	178	310	157	151	183	59	72	173	72	91	316	143	197	136	155	65	74	34	257	81	191	141	86	110	257	247	204	287	185	92	97
ENSG00000005381	0	6	0	0	0	2	13	1	9	0	2	2	7	6	0	6	0	1	0	0	0	0	0	0	0	14	2	0	30	0	0	0	3	15	0	1	0	13	6	10	4	2	7	17	1	2	7	5	2
ENSG00000005421	180	81	3	235	155	37	581	32	102	65	15	113	68	82	50	56	720	303	42	50	221	87	244	161	392	187	202	46	752	208	831	730	23	607	41	11	136	1181	75	170	158	113	109	424	129	89	305	524	57
ENSG00000005436	637	535	620	762	223	588	550	400	102	110	87	734	585	555	731	448	897	626	440	841	697	383	305	463	484	609	90	747	827	914	474	635	435	608	366	102	724	553	671	401	415	498	1040	1038	961	1077	877	541	569
ENSG00000005448	654	498	330	708	498	912	1039	911	338	340	191	1209	1238	777	1045	631	1257	728	488	885	752	610	443	536	863	749	350	718	1094	730	895	1154	803	514	357	293	871	838	739	560	524	688	1232	595	815	1115	1028	801	869
ENSG00000005469	390	300	265	361	189	373	449	275	67	76	45	480	506	256	401	280	393	414	354	354	229	184	87	380	496	387	77	754	582	309	283	505	352	345	238	80	450	399	397	170	267	279	427	289	454	477	367	380	412
ENSG00000005471	60	79	5	64	0	79	30	591	2	15	8	121	178	349	89	58	124	168	25	666	93	19	9	39	170	110	18	141	102	559	118	154	96	249	183	2	665	72	296	42	327	74	87	12	501	192	115	414	118
ENSG00000005483	2145	2333	2064	2395	1453	2709	3059	2556	571	930	418	3321	3790	2377	3645	2186	4120	2634	2015	3135	2476	1803	1812	2385	2850	3207	617	3544	4507	2902	2631	3742	2625	2252	2112	587	3505	2169	2973	1968	2334	2145	5094	4349	4440	4832	3376	3091	3580
ENSG00000005486	2408	1974	1907	2055	1951	1830	4338	4867	1422	1423	917	3940	5913	4110	4113	3158	5499	2712	2553	5327	3748	3630	2407	2946	5728	3908	2070	3709	6338	2511	3222	3872	3913	1955	1972	1466	4621	2388	3007	1376	2104	2131	3286	2527	3350	3765	3127	3329	3438
ENSG00000005513	0	0	1	0	0	4	5	3	0	3	0	0	3	3	1	2	6	0	0	28	0	1	0	5	0	1	0	0	5	0	1	10	0	7	7	0	4	3	2	3	7	0	4	0	3	2	1	0	4
ENSG00000005700	2001	1962	1664	2303	1667	2819	3129	1258	412	475	305	3269	3811	1943	2530	1654	2796	1953	1385	1920	1263	1434	1334	2292	4198	2456	535	2381	2816	1683	1676	2619	2340	1832	1303	442	2661	2629	1900	1636	2037	1994	2904	2108	2965	3101	2375	2477	2234
ENSG00000005801	776	724	768	748	453	1051	1064	471	172	197	154	1192	1174	740	930	878	1110	844	771	622	749	562	442	916	848	772	188	720	1044	811	669	1105	772	556	492	158	997	769	838	605	604	717	1407	1128	1250	1046	812	862	899
ENSG00000005810	2499	2238	1614	2544	1683	2805	3061	1609	542	649	424	3855	4009	2262	3366	1734	4224	2407	2252	2997	2125	1020	1688	2268	2638	2342	640	2239	3773	1619	1916	3476	2254	1897	1246	590	2852	2681	2449	1506	1918	1768	4090	3419	3265	4369	2468	2713	2691
ENSG00000005812	742	594	813	903	334	858	944	379	92	164	80	961	1208	600	1005	631	1259	1025	442	509	335	303	371	681	663	575	141	729	1090	582	471	1174	703	825	440	144	667	878	681	663	609	1010	1106	1441	1049	1481	1090	850	985
ENSG00000005844	3	10	2	7	0	28	10	51	1	2	1	26	36	7	7	8	4	21	40	40	0	15	26	0	23	34	1	1	57	8	28	37	15	94	45	8	18	14	7	5	10	29	33	7	17	21	50	42	66
ENSG00000005882	35	24	27	21	69	41	139	72	31	25	12	97	157	73	112	75	120	71	56	73	135	73	76	52	162	81	67	130	162	87	169	122	137	24	82	16	126	24	47	29	22	43	20	17	35	41	30	143	68
ENSG00000005884	133	119	102	183	203	114	260	665	80	68	65	300	323	239	287	115	175	162	191	446	290	238	169	68	195	401	75	339	411	238	206	262	188	335	254	103	409	193	228	155	187	187	335	215	291	420	316	200	242
ENSG00000005889	1077	854	602	803	498	909	1384	628	139	135	105	992	2345	981	1641	870	1615	1252	839	494	713	492	616	628	1509	830	173	728	1204	1299	1004	1775	1095	1362	729	174	946	1465	1381	1116	620	1144	2173	1501	1121	1291	1861	1506	1244
ENSG00000005893	4151	2984	4050	4224	2068	5128	6594	2108	979	1461	985	6065	7536	2964	3411	3867	7226	4244	3096	3443	3337	3642	2321	4279	6414	5648	1027	5616	6135	3823	3633	6386	3705	3844	2832	1204	4325	5788	3969	1999	3005	4337	5618	3370	4224	5008	5317	4982	8201
ENSG00000005961	3	6	0	6	0	4	1	13	2	0	6	0	8	6	4	4	11	0	14	20	0	0	4	2	0	3	4	1	3	9	1	3	2	7	0	4	12	1	16	2	16	0	7	10	18	4	4	5	7
ENSG00000005981	155	139	62	169	131	111	247	296	30	34	25	270	540	152	186	209	518	225	125	325	109	66	148	135	246	174	85	495	392	209	246	327	111	106	196	54	275	228	305	167	229	213	263	132	658	300	401	227	330
ENSG00000006007	342	369	429	308	401	590	665	718	126	147	126	609	825	629	570	639	928	587	398	671	532	635	329	619	596	770	218	666	880	611	491	702	555	712	593	157	790	700	701	360	659	493	911	616	936	1125	896	963	828
ENSG00000006015	64	45	60	76	62	65	74	108	44	35	18	82	110	63	99	71	147	63	112	115	115	117	61	127	74	51	52	145	131	149	128	104	89	79	82	33	161	71	104	42	48	78	183	100	104	117	120	65	90
ENSG00000006016	7	7	3	1	1	24	14	4	1	1	0	2	16	9	38	2	9	11	12	3	19	10	8	4	14	9	5	5	4	2	9	7	14	6	26	2	5	12	25	11	11	26	19	20	15	35	34	10	3
ENSG00000006025	65	54	58	57	93	26	129	92	42	23	26	101	118	139	184	51	108	76	154	111	91	66	91	76	73	191	24	60	246	52	169	90	60	58	69	32	209	85	125	61	84	75	166	92	150	304	102	117	96
ENSG00000006042	106	122	435	143	409	394	530	628	50	150	37	362	592	628	350	587	398	290	446	784	29	760	456	524	435	901	54	403	468	996	317	623	324	740	1301	60	913	513	611	501	1637	397	718	316	1040	848	586	1098	797
ENSG00000006047	0	0	0	0	0	0	0	1	0	0	0	1	2	1	2	0	0	2	0	0	0	0	0	0	0	1	1	0	1	5	0	1	0	0	1	0	0	0	0	0	0	0	0	0	0	0	1	0	0
ENSG00000006059	0	0	0	0	0	0	0	3	0	0	4	1	0	0	0	0	0	0	0	0	0	0	0	9	2	0	1	0	0	0	0	0	0	0	0	0	0	4	2	0	0	2	0	0	1	4	0	0	3
ENSG00000006062	65	48	32	50	63	36	75	128	48	35	28	111	113	51	95	146	145	40	118	259	63	132	11	127	56	229	47	207	139	208	61	83	79	87	63	46	267	162	54	48	50	63	200	59	160	242	111	108	84
ENSG00000006071	17316	11126	12914	18152	15061	22631	15443	29499	7929	8798	7190	22769	29464	24422	28141	10214	30327	23271	23117	42069	30528	24803	14660	20228	18880	22930	13107	18850	38805	19191	29931	20810	20802	16174	9299	7557	49885	14781	26958	13012	14592	16510	35964	14738	43122	44426	25619	21219	21396
ENSG00000006116	0	0	0	0	0	0	0	3	0	0	0	0	0	0	0	0	0	6	0	0	0	0	0	0	2	0	1	0	0	0	0	0	0	0	0	0	2	0	0	0	0	0	0	0	0	0	0	0	1
ENSG00000006118	34	25	21	16	27	26	18	19	6	18	1	35	19	30	61	11	43	18	18	94	69	29	11	61	26	40	11	32	33	6	37	36	24	23	4	17	26	33	30	24	15	14	97	32	27	84	42	23	41
ENSG00000006125	1360	1115	1087	1258	1355	1227	2771	1838	576	720	404	2009	2796	1073	1629	1010	1813	1276	1522	2363	1800	1629	1178	1753	2648	2140	657	962	3329	1140	1880	2339	1476	856	752	498	2028	1476	896	439	707	664	1527	1356	1581	1765	1206	2066	2112
ENSG00000006128	6	0	2	0	2	3	0	5	0	2	0	7	6	0	7	43	29	0	1	1	0	0	0	30	9	0	0	0	1	0	0	0	0	1	1	0	2	0	0	0	0	4	5	5	1	0	0	13	8
ENSG00000006194	261	197	222	263	234	342	292	233	110	90	61	368	350	273	382	362	389	401	230	446	155	279	152	196	312	359	118	286	488	333	408	263	275	266	183	123	368	312	381	204	210	271	509	283	413	728	443	287	350
ENSG00000006210	49	74	52	16	34	79	109	262	18	18	2	135	193	89	158	147	151	71	31	84	7	42	60	89	83	150	7	155	325	321	158	112	202	109	158	19	143	73	136	53	118	154	173	69	202	210	140	149	172
ENSG00000006282	173	91	112	247	173	152	353	457	76	136	108	284	350	317	429	286	240	287	354	523	520	302	215	242	219	570	120	351	427	318	308	352	283	324	294	151	580	176	312	228	387	464	470	251	449	537	453	211	247
ENSG00000006283	0	0	1	0	0	0	1	17	1	4	1	0	0	0	0	0	0	0	0	0	0	0	0	0	1	0	2	0	0	9	2	0	6	0	0	1	2	0	0	2	0	6	2	2	7	0	0	0	0
ENSG00000006327	17	24	64	16	30	82	20	53	10	13	5	89	24	57	82	283	68	18	83	324	62	102	92	198	44	78	48	63	46	208	41	31	60	210	110	7	73	119	73	105	56	52	39	107	186	61	67	72	45
ENSG00000006377	0	0	0	0	0	0	0	0	0	1	0	0	0	0	0	1	0	0	0	0	0	0	0	0	4	0	1	0	0	1	1	8	1	0	0	0	0	0	0	0	0	0	0	0	0	0	0	0	0
ENSG00000006432	427	379	212	510	211	511	586	474	203	215	118	908	796	563	828	497	680	558	539	599	661	461	146	486	633	787	170	574	816	552	560	716	540	439	191	164	806	397	434	345	281	446	698	458	800	1004	534	553	591
ENSG00000006451	395	311	542	492	174	628	772	305	111	123	148	821	1238	570	939	493	957	825	431	712	669	532	473	675	947	491	294	953	1390	409	473	637	672	529	426	186	709	736	688	352	436	540	1100	662	896	1400	852	715	971
ENSG00000006453	54	36	80	50	68	109	109	153	27	34	22	193	195	152	182	70	84	103	130	366	75	97	139	38	86	114	30	133	131	243	107	158	107	134	201	38	192	70	176	75	152	92	269	149	205	339	160	181	126
ENSG00000006459	539	660	422	868	460	627	800	694	108	207	112	1090	1293	684	1410	428	880	655	362	479	667	469	520	647	877	742	187	647	1144	680	975	990	729	505	324	190	1049	643	657	633	460	717	1214	1075	1040	1252	873	838	645
ENSG00000006468	1572	1272	815	1112	698	1484	1637	3873	175	397	186	1529	2749	3683	1077	830	2363	1687	833	6397	1907	1144	1076	988	2212	2985	269	1609	3500	6085	1346	2689	1850	3492	2416	304	5722	810	4942	648	3520	1403	2564	1085	7563	2631	2518	6117	3768
ENSG00000006530	782	659	462	820	544	685	738	656	176	205	107	1189	1047	537	795	486	930	690	495	401	660	750	557	616	844	936	136	930	1302	837	984	1055	668	706	507	228	1162	568	736	372	448	534	1050	772	1025	1059	932	727	844
ENSG00000006534	22	22	21	12	5	49	35	91	8	2	3	47	6	44	9	28	44	32	46	100	22	24	11	15	48	54	4	22	39	116	26	2	10	39	62	5	34	25	50	17	99	47	95	30	75	43	26	75	30
ENSG00000006555	326	249	129	351	226	317	278	207	103	77	89	378	496	195	349	191	375	217	210	257	498	196	196	236	253	252	108	275	344	212	390	340	248	171	153	161	349	254	207	165	184	220	507	272	310	462	366	138	297
ENSG00000006576	2067	1201	1751	2014	626	1679	2115	1062	429	460	268	2096	2205	1348	2076	1139	1876	1564	1064	1936	1416	1566	782	2981	2165	2628	377	2649	2766	2049	1494	2271	2069	1471	604	359	2217	1793	1987	1434	1113	1941	3123	1888	3089	2944	2497	1671	2394
ENSG00000006606	0	19	0	1	0	44	39	0	0	0	0	11	20	1	6	10	15	18	2	1	3	5	4	36	4	136	0	39	49	2	11	11	38	21	8	0	1	5	0	15	11	855	87	0	10	311	17	5	43
ENSG00000006607	295	221	186	337	331	266	553	578	134	138	83	801	819	275	426	262	433	426	462	468	520	461	426	241	402	600	133	702	882	489	246	465	249	283	227	140	711	296	200	203	194	286	533	502	325	638	323	255	442
ENSG00000006611	407	554	311	953	591	540	1598	2583	205	324	160	1439	2079	1760	930	1064	1071	784	817	2916	912	503	533	810	1054	2211	184	1070	1666	1419	2139	1483	742	895	805	541	3184	482	1457	692	1420	1338	1803	632	1970	1932	1368	1022	1024
ENSG00000006625	345	245	399	360	308	618	467	206	83	113	42	476	514	377	455	604	1063	386	248	487	210	370	249	637	485	500	182	414	574	450	259	573	453	598	371	101	298	634	580	361	364	388	782	417	679	833	804	660	514
ENSG00000006634	86	90	66	113	24	91	109	53	17	22	9	126	117	77	104	79	165	96	151	113	119	69	120	191	80	103	6	88	132	106	53	74	151	69	57	17	58	60	111	38	53	106	124	79	137	152	85	84	105
ENSG00000006638	4	3	6	3	2	29	24	1	0	1	5	20	19	10	20	19	25	13	11	38	0	0	0	14	10	15	3	63	32	16	17	54	32	14	3	0	8	13	11	12	15	23	23	18	17	34	37	10	9
ENSG00000006652	1286	875	1489	1204	644	934	1151	1083	336	267	235	2165	1877	1197	1956	1446	1839	1563	2171	1280	1631	1245	1012	1284	1485	1407	261	1673	1837	2205	1070	1440	1205	1418	1792	310	3302	861	1730	1000	1691	894	1424	2609	2147	1479	971	2329	1474
ENSG00000006659	0	0	0	0	0	0	0	1	1	0	0	0	0	0	0	0	0	0	0	0	0	0	0	0	0	0	0	0	0	0	0	0	0	1	0	0	0	0	0	0	0	0	0	0	0	0	0	0	0
ENSG00000006695	162	193	280	210	89	292	314	142	67	69	65	313	341	286	348	283	436	273	227	240	245	119	288	299	298	330	180	334	481	175	163	330	180	220	153	93	275	322	181	110	185	225	317	169	290	340	315	249	292
ENSG00000006704	176	129	224	108	113	315	203	280	73	48	77	161	209	192	271	125	289	160	94	485	476	188	154	211	163	211	52	201	258	192	187	216	165	277	97	51	289	171	239	162	129	227	290	289	263	443	254	129	200
ENSG00000006712	226	307	237	299	223	356	651	491	147	195	180	486	716	511	568	413	803	468	421	644	599	488	223	371	513	580	215	423	700	413	599	630	564	303	280	187	594	443	518	280	312	406	578	287	513	603	527	369	504
ENSG00000006715	1588	1217	1411	1974	1192	2358	3700	1257	392	583	337	2803	3750	1392	2404	1758	3223	2530	1753	1713	1894	1664	1038	2790	2997	2328	375	2075	3176	1701	2092	3242	1992	1461	1182	519	2118	2240	1999	1606	1592	2342	3858	2107	2669	3236	2832	2125	3235
ENSG00000006740	246	192	265	392	304	254	351	491	110	204	78	580	521	362	404	121	272	292	280	424	350	296	313	382	315	377	176	320	693	192	372	541	251	233	165	135	618	145	259	130	136	137	731	269	365	751	408	407	277
ENSG00000006744	185	147	155	152	154	332	223	345	95	110	78	388	466	204	346	235	398	262	167	390	366	324	191	226	312	302	159	272	549	267	295	421	249	256	241	72	244	299	290	161	170	274	315	293	376	716	450	292	341
ENSG00000006747	1130	790	605	1145	540	1031	1589	1352	196	330	185	1504	2189	656	1320	647	1665	1158	368	877	793	501	840	1081	1045	656	387	1133	1538	1211	1034	1288	1498	904	547	233	1726	879	1546	346	763	700	1886	1446	1229	1696	687	1492	794
ENSG00000006756	280	311	198	427	312	460	655	777	134	138	79	520	703	544	730	383	612	470	530	447	548	481	466	370	520	581	119	465	725	708	459	548	375	635	602	189	627	354	593	439	599	412	789	551	761	1088	607	688	420
ENSG00000006757	737	455	443	445	620	1147	885	424	186	140	148	839	1428	737	792	539	1185	1114	440	367	676	464	364	879	1100	583	219	571	880	530	836	996	731	762	355	249	640	1071	872	540	607	729	1154	669	794	1003	1244	981	874
ENSG00000006788	0	0	0	0	0	0	1	2	0	0	1	0	0	1	0	0	1	0	0	0	0	0	0	0	0	2	2	0	1	0	0	0	0	0	0	0	0	0	7	0	0	0	4	0	0	1	2	0	0
ENSG00000006831	486	328	280	424	326	662	516	389	68	166	72	536	606	538	561	447	791	589	265	576	547	271	130	336	480	566	141	377	756	397	424	560	470	545	301	102	598	637	669	375	493	647	881	862	829	1145	741	454	606
ENSG00000006837	68	38	26	42	35	40	39	41	13	12	6	54	48	43	53	40	63	45	28	40	24	29	47	33	45	23	20	51	56	28	42	56	38	60	30	6	53	40	51	30	37	41	81	66	102	97	72	47	40
ENSG00000007001	1	4	2	0	0	0	7	5	0	0	0	5	7	5	2	0	6	2	1	12	0	0	0	1	3	0	5	14	2	2	5	4	0	0	2	0	8	0	10	0	4	1	4	1	2	14	5	4	1
ENSG00000007038	0	0	1	0	13	3	0	1	0	1	1	3	0	6	5	0	0	1	4	0	0	0	0	0	2	0	0	0	1	0	0	0	0	1	22	0	5	5	1	2	16	0	0	1	5	0	0	5	2
ENSG00000007047	45	53	73	65	39	122	104	173	27	31	37	132	133	92	101	57	117	78	102	207	141	77	134	48	83	144	31	87	176	73	133	141	69	90	41	36	151	104	113	77	96	78	156	72	143	276	178	105	81
ENSG00000007062	0	8	132	0	51	34	34	5	2	2	0	69	57	22	20	137	36	44	81	38	26	61	243	1	31	49	14	2	16	570	13	26	24	343	681	0	199	46	8	64	253	5	61	107	56	39	90	106	199
ENSG00000007080	82	88	109	106	200	59	211	373	109	88	43	178	321	189	220	118	296	178	158	180	147	259	164	178	180	200	129	312	293	225	164	250	235	64	132	82	200	80	63	77	65	53	60	47	79	79	113	160	127
ENSG00000007129	0	0	0	0	0	0	12	1	0	0	0	1	3	3	0	0	0	0	0	0	0	12	0	8	0	23	0	0	7	0	7	0	18	3	12	0	2	0	0	0	7	3	4	2	11	10	0	19	2
ENSG00000007168	1812	1247	1235	1769	936	2007	2223	1419	409	497	295	2803	2813	1571	2511	1481	3140	2123	1079	1953	1627	1597	1220	1493	2084	2113	444	2098	3205	1236	1668	2639	1797	1660	1009	484	2133	1778	1637	1409	1148	1537	3348	2215	2339	3424	2398	2141	2081
ENSG00000007171	0	0	0	9	0	4	3	1	1	1	1	13	0	0	0	3	0	0	0	0	1	0	1	2	0	3	0	0	0	0	5	1	2	0	0	2	11	0	0	0	0	8	0	1	0	0	0	0	0
ENSG00000007174	30	71	6	48	24	34	44	181	10	14	9	52	45	63	13	32	112	13	1	141	9	33	2	58	36	68	3	90	49	186	44	10	9	67	59	0	226	29	52	13	77	32	103	17	167	80	43	39	68
ENSG00000007202	603	469	309	421	549	490	817	809	220	272	133	975	997	525	615	327	623	461	601	1411	672	605	450	537	858	947	238	558	1255	673	696	879	595	510	494	165	975	423	589	304	382	372	1156	514	784	1409	626	855	787
ENSG00000007216	0	0	1	0	0	0	0	43	0	1	1	0	0	5	0	0	1	0	0	0	0	0	0	0	0	0	1	0	0	0	0	0	0	0	3	0	15	0	0	0	10	0	0	0	1	1	8	0	0
ENSG00000007237	73	28	106	18	8	34	85	4	3	1	0	50	85	27	56	30	69	118	126	23	27	96	20	27	60	91	9	29	155	28	44	56	77	105	86	5	57	24	64	40	53	74	206	172	80	181	160	125	160
ENSG00000007255	173	195	168	129	308	196	444	442	118	132	85	397	669	330	324	408	446	283	249	430	336	338	252	266	361	259	209	372	579	212	337	505	345	177	266	168	270	343	246	231	254	292	330	272	232	485	360	297	347
ENSG00000007264	0	0	0	0	0	0	0	21	1	0	1	0	6	2	0	1	0	1	7	2	3	0	0	1	0	0	6	0	4	0	0	1	3	0	5	0	1	0	0	0	0	1	0	1	0	1	0	5	1
ENSG00000007306	2	1	647	1	0	18	12	0	0	5	0	510	15	7	3	34	0	2	90	4	59	39	6	2	2	38	6	197	4	109	3	2	2	286	747	0	193	4	4	0	27	2	101	0	16	61	199	100	210
ENSG00000007312	5	0	7	0	28	11	9	0	0	0	0	7	36	17	4	17	9	11	34	71	0	24	0	41	3	9	2	10	47	43	1	47	38	19	22	0	39	29	6	4	10	18	3	2	29	19	19	20	40
ENSG00000007314	0	0	0	7	0	0	7	1	2	2	0	4	10	14	1	4	1	6	1	0	0	3	0	4	13	2	2	0	14	0	28	4	7	0	0	1	0	0	6	0	3	0	0	6	15	7	0	3	9
ENSG00000007341	194	163	170	313	152	277	262	244	56	70	67	355	374	208	282	245	426	376	250	432	258	202	167	167	255	333	128	159	344	363	235	389	199	210	152	66	343	361	287	173	201	249	256	267	410	409	292	237	338
ENSG00000007350	0	0	0	0	30	0	0	0	0	0	0	0	6	6	0	0	0	0	1	0	0	0	0	0	0	0	1	0	19	4	0	0	0	3	2	0	6	0	0	0	0	0	11	0	13	0	0	9	8
ENSG00000007372	4331	4386	2453	5816	4719	4822	8588	8083	1620	2155	1120	10537	12902	6261	11993	4647	8331	3820	4192	7806	6172	4036	3289	4655	6186	7541	2037	5644	13417	4653	7394	9920	6444	3473	2783	2309	9104	4895	5815	3744	3496	4903	10337	4066	10625	7810	7065	6261	5681
ENSG00000007376	12	13	12	13	10	37	22	25	16	13	12	43	45	35	66	34	59	17	26	66	23	20	41	16	25	53	8	37	43	71	44	37	48	21	44	27	47	21	46	21	32	51	82	33	48	109	36	35	47
ENSG00000007384	0	8	17	0	34	44	19	7	3	0	0	32	19	49	49	71	25	20	12	38	0	0	25	25	18	45	2	3	40	99	15	56	36	121	60	1	58	39	45	66	94	69	89	55	123	80	77	40	43
ENSG00000007392	485	537	652	472	493	415	488	917	232	246	154	619	703	598	917	472	841	516	644	1415	856	620	472	510	413	616	191	1276	912	867	1085	702	549	552	392	206	976	511	678	451	395	400	1208	1155	922	1075	526	444	478
ENSG00000007402	652	446	407	642	375	631	711	1963	189	297	199	832	870	1030	885	523	1019	619	423	1838	886	457	442	647	433	994	234	810	1316	992	869	802	511	640	365	353	1691	784	1206	570	761	724	1567	728	1368	1438	1021	789	572
ENSG00000007516	268	269	238	306	165	96	286	1273	230	198	158	339	389	679	697	191	630	269	343	1708	463	553	400	291	247	681	208	223	809	605	400	377	345	228	257	170	1087	39	485	215	223	323	642	298	409	1106	501	314	176
ENSG00000007520	28	9	16	22	1	29	17	55	10	25	5	28	45	46	45	29	40	18	14	21	10	32	21	35	19	36	25	37	25	20	25	44	27	26	30	8	32	47	26	25	36	32	37	43	35	57	40	20	29
ENSG00000007541	53	54	67	69	121	58	62	257	28	42	33	81	124	121	84	89	114	91	125	282	100	115	141	161	91	75	63	102	110	124	145	106	124	64	96	34	244	73	103	94	100	50	50	137	110	116	103	81	63
ENSG00000007545	140	89	65	51	41	84	75	128	44	35	28	194	60	125	146	54	185	123	80	145	125	152	71	165	101	166	46	160	190	67	218	155	103	82	63	53	125	73	115	94	81	81	207	168	166	204	162	71	98
ENSG00000007866	0	0	4	8	33	28	17	55	3	11	6	25	16	33	24	59	15	11	18	75	19	3	1	2	14	58	2	31	39	49	30	7	11	76	40	1	27	17	40	17	57	14	41	49	44	30	26	50	30
ENSG00000007908	1	7	0	0	2	0	13	2	0	3	0	149	19	1	416	24	88	52	65	24	1	46	0	365	123	198	0	1011	74	6	49	14	62	91	26	8	92	48	10	165	8	3	42	21	354	281	217	39	67
ENSG00000007923	161	93	123	130	137	200	222	198	42	53	47	246	291	138	150	104	179	200	117	187	149	151	133	236	247	163	54	225	245	75	203	334	209	130	79	42	213	143	154	123	105	116	199	93	121	174	148	102	193
ENSG00000007933	8	2	55	10	5	68	157	7	4	1	0	47	68	32	86	68	64	32	49	0	0	72	0	142	60	117	17	391	92	103	23	165	53	46	32	0	71	101	65	118	94	125	181	59	62	267	67	126	210
ENSG00000007944	272	184	427	284	180	454	412	569	77	133	56	428	473	312	720	500	581	362	361	331	388	297	122	408	567	423	81	549	554	478	437	639	516	395	411	150	662	545	391	330	616	503	1046	640	707	1108	674	501	534
ENSG00000007952	0	3	8	8	5	11	7	21	3	1	1	9	13	6	11	3	9	7	3	3	0	0	3	0	11	1	2	12	10	7	5	7	14	17	9	1	4	19	15	5	8	14	31	31	17	12	12	7	9
ENSG00000007968	0	0	0	0	0	3	0	1	0	1	0	1	0	0	0	0	0	0	0	24	0	0	0	0	0	4	0	0	0	23	0	0	0	2	4	8	0	0	0	0	5	0	8	0	0	7	2	2	0
ENSG00000008018	5010	3887	3842	5132	3206	9405	6616	3859	1524	1863	1349	6648	8020	4899	6551	5278	9426	5732	2800	3857	4012	4042	2636	5620	7260	4978	2282	4942	7445	3949	4776	7480	5671	4713	3093	1559	4720	9518	5384	3638	4264	5716	8867	4841	7408	8116	8162	5798	6865
ENSG00000008056	193	122	75	164	147	260	231	386	71	53	63	264	314	189	247	171	339	129	178	496	249	80	157	230	197	335	163	197	330	206	197	245	150	207	70	84	248	182	268	142	173	229	358	197	319	493	305	169	245
ENSG00000008083	485	444	420	510	374	507	567	592	164	164	94	612	802	568	920	405	992	381	397	760	682	491	384	502	381	673	165	508	1132	643	731	686	517	510	260	165	626	574	634	298	452	458	1423	803	788	1311	856	603	670
ENSG00000008086	414	342	351	352	237	646	573	355	89	146	72	735	765	463	721	306	669	657	351	377	309	312	463	490	523	360	100	486	619	448	397	511	418	429	383	169	595	651	418	284	357	326	582	529	622	720	443	541	563
ENSG00000008118	132	71	22	91	34	163	122	160	5	66	10	134	294	89	146	75	231	125	69	96	86	127	135	68	159	141	39	135	187	149	150	232	212	46	64	28	149	70	193	50	96	65	131	66	161	206	202	60	108
ENSG00000008128	13	4	10	41	54	19	20	28	7	4	2	21	14	28	29	29	35	14	38	95	28	19	20	18	8	26	12	21	33	12	25	14	25	19	20	6	43	23	11	7	18	13	67	23	37	67	33	13	18
ENSG00000008130	29	41	46	36	55	32	110	252	29	20	14	91	128	88	90	105	142	83	113	147	81	41	61	75	69	108	40	93	171	77	112	72	55	90	41	14	134	42	43	48	92	59	64	92	93	106	63	92	75
ENSG00000008196	0	0	0	0	0	0	0	12	1	0	2	0	0	0	0	0	0	0	0	0	0	0	0	0	0	0	4	0	0	0	0	0	0	0	0	0	0	0	0	0	0	0	0	0	0	0	0	0	0
ENSG00000008197	0	0	0	0	0	0	0	9	0	0	0	0	0	0	0	0	0	0	0	0	0	0	0	0	0	2	0	0	0	0	0	0	0	0	0	1	0	0	0	0	0	0	0	0	5	0	0	0	0
ENSG00000008226	17	6	12	3	0	0	4	7	4	1	1	4	12	43	20	2	14	15	17	30	0	0	29	0	15	15	2	1	0	30	1	0	4	15	2	2	38	0	11	0	4	2	18	4	11	0	4	16	4
ENSG00000008256	38	22	35	24	7	35	43	16	1	3	2	18	66	43	76	41	82	28	21	38	2	15	32	15	25	47	3	100	50	52	20	50	63	81	41	12	38	64	71	35	50	98	106	94	89	113	101	42	49
ENSG00000008277	96	162	233	355	208	373	499	214	53	70	38	439	506	176	319	118	524	445	243	287	312	266	244	260	226	495	67	733	1099	263	289	443	372	179	72	35	292	299	232	141	180	235	695	432	404	766	562	217	319
ENSG00000008282	1873	1438	1796	2110	1078	3333	3465	852	442	638	317	3174	4398	1837	2708	2331	3461	2984	1276	1421	1205	1299	1151	3177	3386	2027	345	2483	3181	1691	1610	3873	2531	2180	2116	512	1980	2554	2135	1842	1987	2086	2775	2145	2184	3108	3040	2571	3661
ENSG00000008283	717	799	655	759	853	1120	776	1179	363	260	232	961	1194	1077	1114	799	1700	851	869	1274	1198	1176	976	563	1113	982	450	777	1290	562	831	941	833	874	978	273	1183	1075	1359	678	1122	837	1608	992	1612	2110	1268	1080	989
ENSG00000008294	1362	1360	1109	1508	771	1447	1870	896	393	417	428	2085	2132	1180	2489	999	2276	1399	1085	1321	1253	1059	965	1362	1563	1744	348	1686	2278	1776	1907	1843	1563	1219	1123	347	2231	1593	1598	1179	1206	1228	2916	2841	2215	2873	1886	1617	1793
ENSG00000008300	382	404	295	531	366	431	394	880	194	197	162	556	499	498	521	193	538	361	448	1164	679	516	286	395	448	737	272	289	964	528	782	459	517	330	195	206	853	387	631	281	288	441	899	545	792	1306	612	391	452
ENSG00000008311	583	300	213	698	292	783	502	333	115	92	93	895	706	400	467	1117	626	595	580	350	259	244	169	670	358	298	88	777	619	1265	552	620	484	649	558	74	1073	399	463	165	484	209	498	528	713	494	263	787	301
ENSG00000008323	12	5	19	25	25	19	18	61	10	15	12	13	39	36	47	30	37	12	64	38	52	5	22	6	18	49	7	3	60	69	37	26	21	27	13	21	83	15	71	10	43	27	42	23	54	34	87	41	25
ENSG00000008324	654	485	540	651	365	1571	947	542	163	227	155	913	940	656	801	721	1371	978	415	944	430	307	373	877	857	751	219	657	957	694	518	954	696	850	417	192	612	1376	1073	443	846	730	1117	728	1107	1174	1158	715	907
ENSG00000008382	17	22	19	14	18	45	12	32	7	12	11	31	39	36	35	23	33	18	16	53	23	26	32	38	33	22	4	19	64	13	33	43	35	26	43	9	50	40	44	41	64	29	69	35	57	60	56	43	27
ENSG00000008394	15	99	215	3	366	364	138	378	4	16	20	276	83	552	152	426	186	231	308	154	24	239	266	259	92	128	2	121	177	495	65	133	73	938	957	51	607	146	319	413	849	157	286	248	543	126	201	390	94
ENSG00000008405	461	253	329	480	215	283	408	269	98	149	83	467	720	305	598	471	765	425	269	590	238	425	287	689	809	460	76	564	589	703	338	579	371	547	191	95	717	340	543	349	214	404	728	473	651	880	499	713	573
ENSG00000008438	1	0	0	0	0	0	0	0	2	0	0	2	0	0	3	0	0	0	0	0	0	0	0	0	0	0	0	0	0	0	0	3	0	0	0	0	2	1	0	0	0	0	0	0	0	6	0	0	0
ENSG00000008441	69	47	110	61	14	146	49	186	11	16	3	38	151	97	316	98	204	51	133	56	40	56	90	48	29	90	25	50	192	28	28	163	68	107	108	3	126	193	118	91	120	67	231	106	203	182	128	121	68
ENSG00000008513	783	448	465	1063	388	1273	1576	567	218	252	193	3223	1874	437	1336	1553	1275	3317	598	579	965	853	739	524	1102	1144	121	763	2072	855	1679	1579	1098	1022	873	181	911	840	699	637	825	1181	2094	1664	846	2335	1155	1054	1484
ENSG00000008516	2	0	0	0	0	11	11	7	9	0	0	1	1	9	6	2	2	8	6	0	12	0	0	0	9	12	1	9	8	0	15	5	1	10	7	1	9	6	5	4	15	14	3	10	4	8	12	1	11
ENSG00000008517	27	87	224	42	301	458	64	74	9	6	24	101	145	341	281	1102	122	152	1192	235	161	508	608	158	139	282	3	94	155	1099	53	174	344	1581	1537	2	219	201	226	483	389	134	256	281	348	300	304	468	275
ENSG00000008710	32	28	18	35	34	27	30	101	24	20	11	27	33	37	53	19	33	40	34	170	84	67	30	46	23	51	37	81	76	89	83	34	39	46	14	15	118	26	40	17	14	28	91	30	44	53	44	30	26
ENSG00000008735	177	142	175	236	164	185	229	495	63	96	35	252	270	324	340	198	265	176	162	648	271	237	134	252	174	357	129	270	361	196	299	249	205	195	169	134	387	209	335	171	225	260	386	217	430	406	250	177	218
ENSG00000008838	219	128	113	167	193	263	224	519	124	124	104	310	344	327	389	216	468	251	247	800	315	245	235	298	220	420	113	310	498	258	424	343	271	272	145	87	512	229	275	209	201	275	411	255	343	544	325	171	268
ENSG00000008853	44	104	47	97	78	59	113	213	46	26	9	106	163	144	171	61	84	52	167	399	74	146	92	42	93	183	58	59	192	56	98	96	118	70	112	48	195	101	97	92	84	80	219	98	210	187	178	77	82
ENSG00000008869	821	682	760	1052	584	793	1162	675	142	306	153	1314	1447	952	1074	668	1285	837	813	1181	1540	811	559	737	979	991	228	829	1409	1021	1246	1301	856	711	712	214	1142	807	793	451	648	648	1216	1181	1241	1260	959	1218	1029
ENSG00000008952	8087	6432	6088	7197	4287	12471	8046	4726	1331	1522	891	8147	11432	7562	10743	7061	13821	10067	4861	6409	5579	5022	4464	6961	9036	5338	1553	7390	9573	6634	5300	11092	7658	7591	5556	1204	7035	13226	11454	5932	8183	7460	14715	8665	14039	13032	12493	8534	8910
ENSG00000008988	7975	7055	7350	9057	5613	15703	9717	7365	1638	2292	1775	9359	14197	10537	13769	10384	15700	10979	6404	8152	6441	7413	6172	7915	9810	7277	2594	7829	12316	9171	7275	14301	10132	8679	9112	2201	8348	13986	12771	7506	11521	8399	15832	8998	13246	15746	14979	11568	11482
ENSG00000009307	8336	7785	6570	10427	6029	12101	14964	4242	1954	2268	1277	18438	20979	8115	12947	8530	16173	12118	6535	6025	6347	5314	6290	8426	13786	8901	1821	8124	15157	6399	7698	17299	10638	7014	6165	2010	8151	11685	9515	7009	7565	7981	14691	8350	10984	13710	12080	12764	14080
ENSG00000009335	1006	860	844	1246	516	1220	1627	623	338	383	257	1880	1563	1108	1808	816	1577	913	787	990	1128	1021	648	1406	1513	1126	407	992	1801	734	1114	1515	1333	881	499	385	1362	1481	926	767	650	845	1820	956	1401	1867	1670	806	1352
ENSG00000009413	2408	2389	2358	3173	1385	1963	2175	3034	445	568	299	2825	2905	2520	3211	1324	3069	1703	1598	3671	2438	1771	1441	1906	1982	2986	491	2943	3619	3047	2244	3008	2157	2579	1456	487	3981	2351	3543	1525	2503	1998	5825	6102	4544	5202	3226	2494	2692
ENSG00000009694	135	152	72	495	49	140	228	12	22	30	13	184	234	11	111	256	349	160	111	44	245	69	20	232	89	408	3	356	195	35	233	178	73	50	26	82	60	150	34	134	14	165	241	210	32	469	184	76	223
ENSG00000009709	0	0	0	0	0	0	0	0	0	0	1	0	0	0	0	0	0	0	0	0	0	0	0	0	0	0	0	0	0	0	0	0	0	0	0	0	0	0	0	0	0	0	0	0	0	0	0	0	0
ENSG00000009724	51	22	16	25	20	13	37	161	7	13	3	49	47	29	22	10	56	16	44	100	39	30	11	0	29	27	6	63	42	67	91	31	23	6	6	14	106	15	11	13	9	19	60	35	46	26	19	37	31
ENSG00000009765	0	0	34	0	0	12	2	1	1	1	4	9	0	0	8	6	1	0	2	0	0	0	0	0	0	0	1	0	0	0	1	0	0	0	6	2	10	0	0	10	3	0	28	2	0	0	0	6	0
ENSG00000009780	2086	1976	1530	2227	1007	2932	3332	1449	440	550	375	3547	2980	2195	2441	1519	4007	4990	1353	1837	1510	1059	684	2826	3054	1351	446	2821	3079	2613	1447	2848	2357	1596	1096	499	2435	2958	2357	1049	1431	1663	2910	1894	3459	2404	2846	1535	2585
ENSG00000009790	0	0	10	3	1	14	39	3	3	0	1	42	19	14	21	10	12	15	39	60	8	17	13	35	21	34	5	3	101	31	50	22	35	61	41	3	46	7	15	12	14	37	23	6	14	29	32	30	44
ENSG00000009830	158	165	114	167	218	276	269	312	103	91	40	295	300	389	396	199	522	219	263	517	333	216	275	209	241	542	95	307	460	384	530	301	196	188	254	116	524	260	250	214	195	287	527	310	436	704	396	220	320
ENSG00000009844	1083	1098	934	889	482	1813	1804	537	211	372	200	1828	2211	985	1409	1244	1996	1669	643	806	953	851	586	1475	1690	868	255	733	1664	1181	743	1779	1124	1224	675	273	1060	1537	930	781	883	1217	1434	920	1338	1359	1556	1507	1592
ENSG00000009950	1465	854	956	1507	1671	929	1054	3539	848	903	619	1544	1763	2171	3997	851	2588	1845	2239	2395	2669	2371	1903	1378	865	2042	1437	1968	3322	1636	2623	1666	1478	957	512	857	2539	1211	1665	1361	656	1200	3868	1834	1735	3363	1856	928	868
ENSG00000009954	1023	1045	978	1490	740	1655	1746	2351	342	433	255	1879	2240	1522	2381	1411	2110	1171	923	2545	1621	1440	972	1697	1583	1857	359	1193	2430	1337	1363	1818	1468	1936	900	495	2258	1753	2739	1292	1690	1671	3828	2583	3236	4216	2504	1776	2026
ENSG00000010017	486	516	472	491	405	650	669	532	138	132	88	781	719	407	583	373	845	501	345	606	556	631	337	323	755	631	155	561	1043	412	453	701	483	524	368	183	718	615	562	410	414	482	882	565	965	1031	651	584	656
ENSG00000010030	31	8	25	50	8	57	49	74	11	8	9	45	28	12	32	145	70	27	40	34	43	94	22	122	53	155	16	59	98	113	15	47	22	75	65	1	19	49	24	24	34	36	55	49	78	60	89	117	93
ENSG00000010072	392	244	270	380	161	354	395	187	42	108	59	441	502	248	370	295	433	290	155	246	263	196	114	206	429	282	72	453	524	231	300	457	494	264	153	111	315	404	308	213	243	242	434	301	364	384	263	370	389
ENSG00000010165	199	212	222	407	289	304	564	288	78	77	87	466	490	310	401	332	550	272	190	361	292	321	64	304	438	348	85	325	616	251	415	536	357	277	215	63	409	345	313	193	194	178	471	239	326	363	374	359	438
ENSG00000010219	526	518	417	724	539	1320	896	508	176	237	160	866	1020	710	719	755	1210	875	455	789	582	779	400	391	825	794	249	629	899	430	719	882	780	579	511	181	829	1042	933	485	534	672	994	510	1099	1198	1116	728	853
ENSG00000010244	2766	2517	1961	3597	2079	3255	3183	2570	642	945	532	4349	3658	2288	3404	2402	4383	2603	2529	3558	3498	2108	1518	3079	3207	3229	871	3542	4305	3314	3379	3794	2776	2704	1747	791	4788	2728	2747	1499	2002	2425	3957	3095	3528	4124	3423	3124	3678
ENSG00000010256	728	1302	1361	815	918	1325	3541	2010	909	777	672	2672	4777	2642	2778	2532	2754	1875	1685	2913	1788	2228	1974	2286	3406	2606	1136	2328	4041	1568	1461	1987	2555	1042	1879	638	2524	1196	1262	670	1217	1117	2254	1197	1734	2039	1502	2174	2818
ENSG00000010270	956	709	888	1074	321	1342	1106	775	219	282	204	1138	1213	1000	1034	766	1590	909	606	945	1134	768	631	1024	1033	903	253	1403	1348	908	678	1170	924	1249	650	244	1340	1378	1202	597	834	912	1272	947	1802	1520	1440	1164	1298
ENSG00000010278	757	684	1483	754	915	3893	1632	545	397	191	463	1260	3967	1086	1457	1413	1338	1495	1467	1224	445	1475	476	1031	3651	745	412	1998	1909	2093	2022	1902	1976	2312	1889	234	1105	1527	1424	1110	1270	1774	1751	877	2369	2638	3694	2732	3078
ENSG00000010282	614	147	392	305	279	754	460	164	262	364	163	657	478	168	591	252	395	502	145	100	754	479	130	759	610	199	286	153	199	34	497	530	630	163	59	136	207	330	465	209	70	196	324	237	357	176	293	129	181
ENSG00000010292	296	296	117	203	153	278	302	391	80	105	45	410	506	193	357	178	444	230	176	408	130	184	133	304	226	256	72	251	413	86	236	332	187	315	191	62	402	164	449	178	214	247	523	232	278	400	438	326	321
ENSG00000010295	92	83	141	230	73	136	147	639	51	62	56	196	193	253	309	88	266	193	132	469	199	203	142	216	130	289	127	303	386	245	337	199	164	176	127	88	371	175	174	134	139	156	403	148	235	407	208	113	174
ENSG00000010310	1836	1166	1478	2388	1660	1031	1926	7635	1111	1415	825	3306	3161	3215	2420	1537	2570	1563	2907	7941	3153	3143	2099	2659	1742	3502	1144	3874	3850	5638	5223	2723	1735	1702	1346	1012	10806	925	2621	940	1258	1030	4935	1163	2839	3637	2196	2481	1836
ENSG00000010318	73	44	75	61	2	62	43	123	15	8	6	71	69	38	86	32	94	41	39	47	77	35	51	64	28	35	19	52	88	130	100	89	43	39	49	29	103	31	53	18	64	30	67	78	127	140	102	75	58
ENSG00000010319	4	3	34	6	4	42	50	9	3	2	9	58	64	35	78	39	27	76	109	8	1	39	3	49	80	47	4	34	65	51	57	55	147	120	124	5	139	89	108	36	88	30	79	114	184	214	164	103	68
ENSG00000010322	1620	1517	1266	2168	1651	2406	2434	2093	1007	745	677	3094	2376	1552	3078	1369	4182	2564	1793	2979	2757	2637	2148	2123	1733	1654	1380	1687	5579	1209	3237	2710	2570	925	616	838	1417	2180	1695	1007	824	2335	3725	3647	1837	4887	2345	936	2843
ENSG00000010327	12	21	19	6	70	8	18	8	3	7	9	31	27	36	28	29	43	20	116	84	71	79	0	26	26	166	10	95	151	55	48	46	33	71	82	1	89	9	25	9	23	17	43	50	23	129	67	49	104
ENSG00000010361	25	19	8	20	6	5	15	19	10	18	6	33	30	18	27	6	8	18	55	27	3	23	19	1	20	9	10	36	48	23	103	26	21	17	14	6	42	7	29	19	20	5	37	16	23	40	21	27	15
ENSG00000010379	0	0	0	5	0	0	0	0	0	1	0	0	0	4	10	0	1	2	0	0	0	3	0	0	0	4	0	1	5	0	0	0	0	0	0	0	5	0	0	0	0	3	5	0	2	0	1	2	2
ENSG00000010404	5108	3704	3795	5341	2185	5000	5886	4032	984	1203	778	6000	7856	4610	6038	3073	8371	4595	3368	6194	4764	3838	2712	5699	5971	5804	1068	5268	7702	5569	4693	7270	5763	4725	2711	1141	5673	6614	5631	2504	3677	4396	7722	6360	8702	8892	6918	6183	8011
ENSG00000010438	355	6529	24791	217	23086	95546	5929	8144	107	937	610	675	1096	52606	18868	37651	2085	11430	19520	224	3755	18924	36220	4698	2654	868	69	783	257	2141	1492	2443	4797	4687	47766	163	449	20844	14629	30346	161033	594	597	932	4616	1019	584	4106	1655
ENSG00000010539	99	192	93	126	70	263	263	246	72	67	46	263	324	160	143	178	384	125	117	226	206	40	88	32	236	236	35	211	240	131	176	238	194	125	178	54	239	203	175	68	187	197	252	165	332	353	286	218	200
ENSG00000010610	17	13	151	35	18	90	88	47	4	6	8	129	202	138	141	78	182	195	110	166	29	150	82	116	164	323	13	66	417	383	292	217	348	410	312	14	226	113	81	63	238	162	354	130	344	484	398	423	544
ENSG00000010626	188	190	130	206	144	118	331	288	73	99	25	291	389	292	287	175	384	184	187	192	107	183	131	242	231	270	47	146	391	304	368	494	195	190	87	75	366	80	183	136	160	94	236	155	231	250	238	210	196
ENSG00000010671	28	50	6	35	2	53	41	5	10	2	31	62	81	18	32	6	39	18	80	113	8	104	24	27	65	34	0	10	131	51	67	49	84	122	46	10	105	44	20	26	72	21	113	22	64	137	54	51	108
ENSG00000010704	52	58	163	89	92	101	115	186	35	19	17	86	192	113	109	98	192	89	80	44	38	173	128	65	123	75	55	116	173	140	119	169	117	112	158	33	194	107	119	43	142	80	189	115	149	196	149	203	164
ENSG00000010803	448	439	318	507	393	577	752	969	123	244	162	873	830	657	916	453	870	534	418	685	640	429	503	588	559	832	182	627	973	710	647	776	533	486	536	202	932	318	665	368	505	616	1062	693	865	1284	836	612	781
ENSG00000010810	351	415	287	387	262	395	493	702	138	157	93	650	829	438	717	327	899	479	284	702	512	469	265	601	432	645	133	446	1080	443	757	601	421	460	369	237	658	520	467	357	381	488	1220	701	715	1094	821	580	697
ENSG00000010818	694	460	582	463	302	766	848	432	175	308	133	1140	904	601	1005	849	1136	841	571	809	1179	644	431	956	858	958	231	790	2038	500	814	860	1115	500	419	254	961	652	649	450	429	476	888	730	930	1059	768	1083	961
ENSG00000010932	19	3	74	11	4	16	23	13	0	2	1	42	38	38	18	18	42	33	35	83	3	156	34	109	22	95	6	61	144	120	16	69	57	61	215	2	67	8	25	53	210	30	97	71	53	179	110	89	130
ENSG00000011007	1141	1005	958	1605	809	2052	2304	1655	339	371	275	2677	2884	1603	1654	1156	2602	1730	776	1824	1141	1139	1108	1330	2162	1425	433	1630	2393	1249	1419	1897	1565	1029	1109	341	1883	1603	1475	955	1419	1289	2150	1748	2082	2506	1470	1873	2466
ENSG00000011009	176	135	169	196	209	256	499	542	144	164	79	372	627	413	368	307	469	263	296	346	314	441	218	414	466	531	145	365	619	215	383	478	512	301	285	168	326	364	242	227	250	351	304	188	314	336	386	231	325
ENSG00000011021	288	283	227	353	305	182	363	439	162	157	88	444	502	436	657	224	449	267	368	700	479	420	197	300	296	609	194	443	683	438	661	337	308	283	216	133	770	133	374	202	182	152	559	263	393	609	230	284	381
ENSG00000011028	4	9	22	3	8	12	24	4	1	1	0	10	25	30	35	16	30	27	35	44	3	59	8	1	14	55	5	29	21	54	11	35	13	82	49	0	45	21	17	27	37	28	117	70	90	96	140	52	38
ENSG00000011052	0	0	0	0	0	0	0	0	0	0	0	0	0	0	0	0	0	0	0	0	0	0	0	0	0	0	0	0	0	0	0	0	0	0	0	0	0	0	0	0	0	0	0	0	0	0	0	0	0
ENSG00000011083	0	0	0	0	0	0	0	2	0	1	0	0	1	0	0	0	0	0	0	0	0	0	0	0	0	1	2	0	0	0	1	0	0	0	0	1	0	0	0	0	0	0	0	0	0	0	0	0	0
ENSG00000011105	64	48	30	90	69	94	130	6	40	63	61	82	113	67	274	96	219	91	156	32	79	57	98	135	142	117	53	266	290	30	69	165	203	51	88	13	81	119	116	69	54	103	216	130	65	128	161	75	129
ENSG00000011114	812	441	486	724	456	678	703	815	143	186	108	1289	1037	700	962	539	1321	689	543	911	1139	650	576	391	809	972	162	761	1285	712	977	909	782	927	606	154	1243	702	638	385	614	613	1175	1122	1193	1324	930	944	1020
ENSG00000011132	6	11	28	10	12	12	13	20	15	7	6	12	35	47	28	24	25	26	36	24	14	35	10	18	23	39	8	46	42	21	34	13	27	26	24	3	34	36	30	11	10	25	35	33	35	37	36	26	21
ENSG00000011143	414	158	313	276	271	249	457	584	143	153	76	678	583	374	422	257	509	370	324	533	414	296	208	254	442	496	163	266	731	452	527	472	379	257	305	156	744	224	319	87	238	249	324	257	345	493	369	495	422
ENSG00000011198	350	324	405	444	117	492	554	401	116	87	77	646	623	530	590	585	673	534	338	515	203	300	226	532	601	487	54	584	852	393	317	545	495	487	249	96	594	661	475	283	359	343	578	581	681	932	546	727	580
ENSG00000011201	44	31	2	11	0	3	16	1	1	0	0	3	70	5	15	2	13	49	32	64	37	9	16	0	26	10	2	9	20	11	35	19	20	58	8	4	19	10	27	8	9	19	27	11	4	7	26	16	54
ENSG00000011243	103	58	99	135	40	106	114	190	46	34	37	117	208	136	182	145	148	94	148	186	78	207	131	105	102	117	93	155	229	95	211	150	124	124	75	41	236	126	115	106	120	83	181	194	201	311	160	114	148
ENSG00000011258	181	272	233	296	115	281	209	241	25	56	45	273	370	246	354	166	301	242	202	309	237	117	146	124	153	228	51	327	359	280	286	248	231	287	218	58	338	200	297	211	293	225	657	522	434	449	421	263	247
ENSG00000011260	354	297	285	415	227	462	428	282	51	103	75	472	532	376	563	345	707	471	249	347	256	239	157	274	410	448	121	392	624	459	285	467	319	304	203	99	489	551	359	286	295	583	528	506	594	682	622	359	404
ENSG00000011275	545	414	360	521	399	816	916	899	217	260	150	1111	1266	668	940	612	1129	716	546	958	557	739	571	623	855	932	276	743	1142	724	803	991	706	555	381	186	1030	619	804	518	623	518	1301	700	1192	1236	1013	1007	1033
ENSG00000011295	994	927	614	1222	529	1450	1220	913	264	383	164	1427	1499	1006	1472	890	1663	1151	742	1518	1068	1052	650	1010	1002	1461	386	1284	1694	1340	1085	1510	993	936	643	293	1721	1216	1242	802	899	1119	1984	1248	1677	2254	1382	881	1044
ENSG00000011304	382	342	408	451	235	687	434	843	121	150	107	447	590	563	773	657	927	534	404	1152	624	394	333	471	456	615	180	467	697	572	471	658	489	759	432	132	771	753	774	529	586	699	1200	825	1148	1469	977	584	513
ENSG00000011332	7	3	5	8	0	8	5	51	10	2	1	11	18	4	9	6	32	2	0	4	26	11	1	11	14	18	29	19	13	1	11	2	9	4	3	4	3	11	10	21	3	7	23	3	3	26	8	1	7
ENSG00000011347	1950	1434	1466	1764	1232	2351	1805	1989	553	578	540	2147	1976	1653	2851	1376	2978	2427	1255	2925	2510	1699	1347	2022	1435	2359	802	2072	2459	1210	1499	2178	1585	1391	548	595	1583	2412	1944	1260	942	1605	3283	2566	2139	4155	3182	1071	1591
ENSG00000011376	214	193	226	320	175	118	367	256	107	115	48	347	556	281	295	335	470	267	212	287	264	208	96	180	346	350	88	255	477	273	365	397	430	211	151	67	461	199	213	148	176	198	324	211	292	358	234	359	384
ENSG00000011405	1656	1264	1199	1380	753	1264	1311	704	247	306	199	1827	1783	923	1905	1019	1776	951	939	1466	1318	1029	836	1775	1226	1410	404	1460	1920	998	1416	1648	1314	1063	689	341	1449	1134	942	757	856	805	2204	1544	1717	2140	1254	1527	1503
ENSG00000011422	62	34	67	12	32	107	113	42	7	18	1	614	80	36	105	140	89	37	211	465	42	423	0	113	63	243	9	111	184	399	27	135	176	347	227	3	263	142	81	95	143	155	214	155	92	235	279	298	348
ENSG00000011426	5	4	2	1	0	5	6	1	0	1	0	7	29	3	0	7	16	18	0	9	0	0	0	8	2	28	0	49	1	1	3	15	17	24	19	0	4	0	2	0	13	1	29	38	7	27	17	28	56
ENSG00000011451	66	24	46	38	13	20	28	86	18	13	8	32	44	51	63	23	74	62	27	52	29	62	55	11	47	74	17	45	77	99	48	39	39	55	53	16	60	34	32	18	41	44	101	96	85	133	94	38	32
ENSG00000011454	554	398	498	486	256	568	430	540	101	99	95	524	576	486	722	432	1009	403	356	606	643	427	231	291	422	994	162	488	588	424	504	550	420	472	284	135	726	879	711	433	685	393	945	1041	930	1140	724	523	616
ENSG00000011465	1123	1128	4823	362	464	2481	3083	259	49	65	37	1429	5870	2165	2970	2687	3566	3791	2760	2668	249	4626	1274	1995	4637	3360	233	2855	5167	3408	1988	6855	4141	3487	6495	72	3605	2902	4226	2743	8067	3559	6148	4137	4410	7180	6532	5030	9120
ENSG00000011478	21	12	13	7	1	34	19	32	14	13	4	27	42	23	27	15	31	5	45	54	8	15	19	2	21	23	21	7	43	2	72	25	4	35	15	8	37	23	31	19	22	39	55	28	46	33	32	17	18
ENSG00000011485	62	83	93	81	175	133	222	249	96	70	49	180	225	144	111	141	292	135	148	375	247	190	106	76	164	187	59	162	238	176	204	223	134	79	153	35	206	120	163	47	97	111	93	140	193	164	97	136	183
ENSG00000011523	544	500	465	494	412	517	705	440	117	215	101	850	872	371	642	312	815	517	467	567	398	553	329	468	636	541	162	605	797	645	773	727	552	395	399	146	874	722	411	460	538	433	1073	519	887	804	809	631	677
ENSG00000011566	710	511	587	806	334	761	684	403	137	123	127	954	876	369	845	455	1213	802	327	687	433	386	345	608	690	673	175	662	1014	511	510	747	569	571	422	140	758	691	658	363	468	716	1176	1167	993	991	732	622	729
ENSG00000011590	0	0	1	0	13	3	3	6	0	9	1	1	1	2	0	1	0	0	7	0	1	1	0	0	2	9	1	1	2	13	0	0	19	3	0	0	6	0	0	0	4	9	1	0	6	4	0	0	6
ENSG00000011600	92	28	249	29	39	46	105	51	3	9	0	53	159	109	116	98	124	80	210	692	80	211	24	36	72	205	31	177	254	460	64	137	159	1017	357	3	187	169	145	103	261	170	228	178	257	375	543	369	738
ENSG00000011638	395	213	184	136	379	342	496	136	291	92	141	506	1000	115	259	263	195	452	350	258	772	1125	134	582	1314	147	67	1217	530	322	768	470	535	192	230	88	283	461	452	133	281	528	809	81	200	1459	650	210	1547
ENSG00000011677	35	41	7	13	1	15	92	6	2	1	11	34	18	18	35	16	17	1	0	18	11	1	4	55	27	6	0	16	12	0	8	17	7	0	0	12	14	0	0	0	0	3	16	28	4	45	25	3	17
ENSG00000012048	361	288	262	511	119	920	699	434	95	59	136	1494	295	186	297	333	858	783	112	461	249	111	484	474	218	146	85	147	547	186	408	503	541	159	117	147	160	529	291	119	152	287	336	1197	376	774	362	237	578
ENSG00000012061	380	342	370	386	337	656	641	835	177	217	148	586	789	510	633	526	846	509	539	848	639	542	519	378	682	538	242	563	701	584	761	745	543	496	439	273	712	679	681	347	560	513	810	382	706	799	693	514	663
ENSG00000012124	67	73	60	95	37	42	78	206	39	36	25	180	131	74	49	51	94	32	124	140	114	98	81	136	80	99	17	79	144	129	117	89	128	45	41	29	193	54	40	44	36	32	102	54	47	53	49	61	149
ENSG00000012171	0	3	4	1	2	7	3	8	1	2	3	22	8	10	13	32	0	7	28	28	1	6	9	0	5	2	3	23	3	22	12	0	6	31	26	1	16	17	15	4	18	3	7	33	21	6	6	8	2
ENSG00000012174	629	475	438	575	328	559	877	484	143	129	88	965	1199	646	575	525	1022	642	449	639	600	639	353	508	924	732	116	737	793	529	660	891	579	424	382	112	790	719	558	379	407	505	663	572	660	667	653	696	878
ENSG00000012211	6	5	5	9	7	10	6	37	0	5	2	10	13	5	3	2	6	10	10	18	11	7	2	8	3	15	4	20	17	2	8	6	11	8	7	6	17	13	4	5	3	1	12	1	20	16	12	10	9
ENSG00000012223	0	4	11	1	37	34	15	16	0	6	0	4	10	28	39	108	16	11	65	91	0	66	49	2	24	66	0	6	11	19	40	24	34	87	822	0	19	26	52	48	81	15	19	3	29	25	262	24	50
ENSG00000012232	242	163	198	236	268	244	378	465	134	130	57	462	383	484	366	356	379	297	312	882	373	174	206	383	465	585	138	488	1007	465	421	388	381	280	217	108	528	209	337	163	290	448	396	254	469	720	426	308	407
ENSG00000012504	1	0	20	0	0	9	10	0	0	2	0	38	12	22	2	34	17	6	34	19	0	45	25	1	8	9	2	15	21	82	28	10	29	86	94	0	69	22	13	10	63	26	48	0	14	15	24	32	44
ENSG00000012660	1362	1120	1247	1193	1019	1254	2422	803	356	465	325	2328	3062	1107	1396	1378	2517	2006	893	1009	932	1423	888	1740	2758	1711	277	1696	2112	1404	1696	1934	1132	1118	693	398	1623	1547	1481	784	799	1125	1657	820	1444	1947	1745	1913	2923
ENSG00000012779	317	218	333	301	159	396	334	81	98	184	133	466	562	332	337	115	605	433	403	291	564	372	247	484	390	387	258	495	901	243	445	498	908	351	413	108	432	397	238	162	254	224	415	421	206	595	312	245	339
ENSG00000012817	8	10	1457	1616	2	1271	2593	2103	580	669	408	3107	45	40	32	1542	36	19	15	3316	2249	1829	3	2256	16	2583	496	2155	3624	25	6	11	1995	3	1879	652	4697	5	3	1	1305	0	4	5	2798	3233	3	22	2589
ENSG00000012822	659	565	525	655	600	623	927	1086	201	358	210	1072	1464	985	1262	629	1298	664	947	1182	1003	972	562	586	801	902	235	1013	1746	1015	1247	1094	892	664	981	346	1505	731	757	544	830	616	1302	856	1132	1446	901	1091	918
ENSG00000012963	418	279	248	390	570	618	767	547	123	143	101	753	1073	451	563	494	750	497	162	544	368	286	339	610	642	503	56	428	762	435	250	731	462	498	294	156	555	547	513	308	405	462	690	353	812	756	537	534	634
ENSG00000012983	744	710	777	1012	431	749	869	615	91	143	86	979	992	719	1075	620	1080	799	721	981	607	576	351	874	890	985	160	869	1085	1083	900	1227	783	993	669	194	1234	730	909	520	743	697	1652	1085	1541	1614	917	959	1054
ENSG00000013016	151	110	71	225	61	118	177	221	39	59	19	133	180	107	197	85	360	83	59	195	97	198	43	75	146	123	31	130	271	73	89	210	206	159	86	45	133	112	158	97	103	150	307	128	207	331	151	90	222
ENSG00000013275	1533	1240	1162	1566	1430	3524	2509	1496	678	815	539	2903	3151	1652	1956	1710	3231	2011	1195	1863	1550	1529	1288	2155	3014	2140	983	1815	2940	1596	2300	2710	2091	1778	1077	678	2399	2572	1980	1091	1524	1798	2651	1406	2383	3378	2563	1903	2798
ENSG00000013288	417	213	251	350	272	357	527	513	168	183	137	502	624	526	517	312	584	373	464	437	493	421	295	349	366	665	240	466	805	439	370	570	327	374	295	143	506	413	589	408	374	417	611	540	563	812	595	432	486
ENSG00000013293	365	501	236	633	90	504	795	543	46	143	32	738	827	559	553	424	781	297	133	506	455	151	286	202	292	888	86	390	1055	444	477	460	338	550	281	79	528	144	483	369	434	767	791	538	680	753	443	734	555
ENSG00000013297	9	8	26	26	0	19	27	12	6	0	4	31	44	9	25	25	16	14	0	162	0	70	24	34	69	71	15	0	87	36	51	17	22	59	27	0	44	7	34	0	39	14	71	80	14	58	42	37	39
ENSG00000013306	352	243	253	329	257	354	441	581	178	156	86	340	546	612	541	425	577	349	534	920	431	393	342	315	333	557	237	430	619	370	377	406	334	425	352	142	498	395	511	311	397	465	695	373	576	944	627	409	404
ENSG00000013364	63	45	146	73	86	166	156	427	52	38	42	176	150	101	122	286	359	76	175	526	108	261	83	284	118	513	79	295	253	303	215	173	155	292	255	81	279	148	144	90	146	102	330	133	384	418	454	236	169
ENSG00000013374	877	902	1046	1098	776	1169	1435	911	265	328	197	1519	1718	921	1290	908	1589	955	626	690	936	924	650	956	1269	1103	299	1072	1509	911	1156	1404	912	1043	593	277	1393	1435	1093	635	918	673	1679	1300	1452	1640	1201	1439	1448
ENSG00000013375	1319	1413	1161	1545	1756	2577	2087	964	447	397	192	1828	2211	1360	1746	1233	2142	1814	1187	1556	1520	1400	1213	1205	3306	1474	579	1377	2270	1381	1806	1734	2013	1391	1170	228	1498	2292	1934	892	1304	1131	2421	1385	1976	1967	1815	1493	2078
ENSG00000013392	311	306	381	498	644	789	603	457	164	120	89	579	792	390	451	358	857	344	396	291	323	442	441	336	703	419	100	653	733	658	492	601	534	460	394	80	599	747	567	233	499	348	728	452	719	628	657	731	574
ENSG00000013441	4161	3137	3558	5973	2967	4382	6352	3763	928	1190	744	7248	8282	5020	7751	3924	8422	5935	4919	4819	4714	4046	2257	4848	5838	4781	935	7861	7743	7109	8050	8168	6233	4374	5191	1080	8260	5092	5522	3121	4590	4024	7655	6544	6942	7107	5248	8312	7510
ENSG00000013503	378	147	202	283	186	325	412	296	80	102	60	446	558	217	394	331	462	333	200	215	266	335	265	246	414	268	46	330	419	112	363	402	304	248	145	150	346	262	267	175	211	251	517	286	318	551	369	283	372
ENSG00000013523	1220	852	766	1175	1055	1067	1435	1016	530	551	355	2164	2597	1395	1750	997	1911	1259	908	1552	1126	1053	760	1515	1370	1431	472	1406	2611	625	1600	2126	1686	723	802	454	1807	1148	1278	593	717	862	1674	1071	1357	2190	1250	1239	1400
ENSG00000013561	1360	1152	1240	1600	989	2504	3229	1141	430	555	284	3173	3901	1384	1994	1572	3253	2221	1124	1251	855	1366	1142	1281	3149	1699	412	1873	3384	1081	1464	2964	2259	1581	880	443	1759	2089	1594	1089	1062	1640	2453	1321	2242	2633	1920	2157	2757
ENSG00000013563	49	30	46	58	90	37	76	104	37	16	16	84	107	58	98	43	93	37	104	70	101	53	45	51	80	87	28	68	105	18	73	89	106	36	27	24	117	28	35	18	40	29	87	46	58	117	35	59	80
ENSG00000013573	103	33	122	198	54	127	98	34	22	13	7	29	203	180	214	21	29	24	152	182	142	112	118	100	114	175	45	16	324	72	165	122	86	92	32	25	165	14	98	73	17	93	251	102	97	425	75	64	89
ENSG00000013583	149	139	232	167	105	344	170	236	32	57	57	188	210	262	386	266	312	268	177	197	136	216	166	186	164	173	43	107	346	152	132	225	253	295	204	56	288	312	249	128	445	210	434	325	325	491	343	230	222
ENSG00000013588	4	3	21	1	72	4	2	22	0	1	0	1036	13	13	20	120	24	13	82	75	2	128	16	8	14	117	6	23	21	103	3	7	21	19	176	1	72	0	12	16	0	2	102	105	8	67	16	73	52
ENSG00000013619	185	250	134	517	121	137	597	79	57	104	45	576	540	148	450	251	453	250	248	201	368	262	234	164	289	622	54	591	540	170	634	322	325	172	120	110	208	139	189	367	152	566	819	356	304	638	389	114	375
ENSG00000013725	52	9	15	25	33	10	35	7	4	5	10	38	44	11	53	27	54	14	47	32	21	23	15	3	35	29	19	27	73	4	57	52	35	29	21	14	38	32	25	19	16	32	130	63	10	111	92	16	50
ENSG00000013810	45	6	36	9	3	45	44	107	16	34	21	50	83	55	69	32	33	87	69	64	63	93	29	58	66	50	29	59	126	3	74	75	58	41	43	26	55	20	64	41	41	28	85	27	51	60	106	43	63
ENSG00000014123	3087	2291	1941	2692	2258	4035	3657	1633	638	595	395	3752	4907	2145	3228	2173	4082	2794	1508	2114	2440	2003	1858	2668	4864	2381	806	2603	4107	1479	2510	3897	2907	2451	1716	543	2716	3988	3436	1962	2701	2282	3798	2616	3692	3969	3829	3374	3765
ENSG00000014138	44	55	36	40	19	31	69	86	37	3	20	68	91	31	50	50	76	76	9	138	81	89	10	22	59	91	22	29	144	146	61	108	23	38	25	6	137	30	32	10	76	36	79	49	68	86	56	49	60
ENSG00000014164	42	34	79	54	56	34	138	72	41	37	18	90	120	101	136	53	161	70	108	61	190	103	59	184	125	58	53	110	127	103	94	96	146	51	28	34	91	161	78	54	51	69	57	34	57	121	152	58	126
ENSG00000014216	106	106	188	151	169	139	388	734	104	76	65	382	451	429	397	346	353	280	400	657	328	508	343	542	348	635	184	435	619	424	292	351	306	159	303	118	658	109	151	86	83	135	223	116	223	223	211	295	392
ENSG00000014257	945	539	551	509	113	1467	474	181	106	78	171	972	883	319	288	334	1200	2479	363	414	411	512	647	899	768	706	331	1032	462	335	603	613	1318	266	99	147	317	746	689	302	126	555	456	543	504	1773	1352	200	1515
ENSG00000014641	6083	4884	4200	6041	3725	11186	8954	3617	1587	2055	1080	7388	9687	5285	6477	5007	10985	7885	2981	3467	3830	3788	3355	5505	9094	5602	1614	4842	8039	4226	5043	8518	6026	5105	3136	1662	5435	9819	6361	3796	4913	5776	8037	5226	7897	8047	8191	6105	7927
ENSG00000014824	1819	1935	1373	1141	1404	2025	3058	1430	436	523	283	3095	3882	1557	2618	1714	4055	2377	1063	1489	1652	1546	1249	2356	3108	1769	505	2358	3171	1809	1752	3150	2385	1498	1107	568	1851	2285	1776	1407	1438	1594	2287	1701	2223	2402	2288	1991	2823
ENSG00000014914	201	184	202	308	151	129	274	445	84	65	48	472	866	331	380	190	477	325	211	1240	318	206	176	398	322	580	67	279	409	902	391	561	198	315	582	72	1291	217	387	315	299	306	803	258	658	525	348	705	497
ENSG00000014919	1039	861	676	761	701	1280	1372	624	327	385	282	1856	1729	805	1110	803	1587	1294	801	941	1019	1022	547	1097	1180	925	411	887	1715	675	1188	1551	1026	834	573	277	1091	1018	1138	615	723	780	1428	695	1281	1524	1104	1089	1381
ENSG00000015133	174	116	75	169	200	71	87	45	52	59	23	106	144	100	234	59	222	95	126	33	314	377	90	185	164	112	74	197	173	125	156	146	147	130	117	67	99	172	158	196	71	75	424	156	128	473	272	73	185
ENSG00000015153	546	458	516	653	228	702	558	501	104	132	83	654	827	429	687	504	781	703	414	705	543	478	360	775	501	652	118	727	907	730	415	650	555	533	358	139	659	853	587	431	374	517	1071	797	796	1035	719	608	726
ENSG00000015171	1546	1503	1387	2313	1376	2560	3212	1683	388	573	218	3130	3803	1820	3217	2069	3292	2564	1236	1710	1407	1428	1075	1801	2422	1848	293	2313	3319	1438	1646	3318	2095	1921	1412	530	2119	2935	2301	1821	1633	2312	3655	3010	3296	3616	2732	2253	3000
ENSG00000015285	9	0	1	2	0	1	4	0	1	0	0	0	7	5	3	0	3	1	4	30	2	12	8	21	3	9	0	24	14	5	1	5	1	23	11	1	6	6	9	1	4	10	16	15	13	13	10	9	16
ENSG00000015413	73	158	281	19	630	250	166	87	13	47	12	78	284	639	321	732	269	219	1084	35	273	656	819	105	194	92	2	93	235	129	367	125	180	149	1160	29	135	320	238	838	961	184	128	183	199	169	242	292	172
ENSG00000015475	171	154	164	199	36	233	260	104	26	48	33	315	387	214	301	208	335	270	114	326	182	111	81	160	251	296	74	317	523	152	242	319	321	157	162	71	300	168	207	187	213	327	362	140	251	336	377	236	325
ENSG00000015479	572	338	361	566	191	277	353	297	68	75	36	532	404	194	351	243	529	257	480	338	357	403	98	485	268	359	36	743	370	617	614	380	299	268	271	57	739	349	216	127	165	148	332	340	321	363	253	533	453
ENSG00000015520	213	159	183	279	257	125	240	309	186	102	128	232	515	295	706	227	406	287	348	194	502	434	324	428	224	547	341	120	342	126	525	433	176	79	67	96	187	193	169	250	76	196	476	357	228	534	386	118	231
ENSG00000015532	183	106	168	156	173	287	267	389	44	53	72	219	280	294	301	233	291	234	150	262	145	220	70	70	156	266	65	326	423	322	228	310	259	218	325	70	358	178	288	221	244	241	309	184	331	549	347	246	234
ENSG00000015568	0	0	0	0	0	0	0	2	0	0	0	0	0	0	0	0	0	0	0	0	0	0	0	0	0	0	0	0	0	0	0	0	0	0	0	0	0	0	0	0	0	0	0	0	0	0	0	0	0
ENSG00000015592	22	0	0	0	0	0	11	0	0	1	0	0	0	2	1	0	0	0	0	0	0	0	0	0	1	3	0	0	1	1	0	0	0	0	0	0	0	0	0	0	1	0	0	0	0	0	2	0	0
ENSG00000015676	683	472	447	759	426	946	1146	1042	258	354	209	1811	1580	899	1206	750	1437	840	964	1116	760	733	482	889	1419	1384	221	727	1614	497	899	1440	1026	768	738	249	1246	777	1104	701	796	774	2052	1098	1202	2512	1324	884	1268
ENSG00000016082	3678	4233	3609	4971	2129	2601	7060	7139	1296	2306	1087	7695	10891	4519	8311	8222	8439	2661	3647	4938	5642	4363	2730	7131	6638	10824	750	9387	9757	6868	7978	9239	4946	3852	3138	1848	13794	3065	2799	2863	2250	4094	7183	2882	8375	5505	7216	8003	4765
ENSG00000016391	280	287	434	484	512	391	467	514	105	213	131	610	707	339	564	410	723	347	464	594	703	435	371	202	390	565	130	312	620	441	742	636	278	326	393	96	746	291	271	210	459	422	735	476	417	608	517	498	554
ENSG00000016402	832	660	659	867	344	964	914	886	244	195	276	1195	1243	1235	1139	587	1350	1191	390	1379	1160	932	619	520	889	456	455	882	1867	747	815	1629	1236	852	660	260	1369	1188	1212	463	780	759	1499	1489	1702	2091	1223	1044	1461
ENSG00000016490	18	1	10	28	0	29	9	10	5	0	0	8	0	0	1	9	30	13	2	1	11	0	5	7	3	3	2	6	36	11	5	12	13	1	1	5	4	18	0	17	1	2	16	0	2	7	5	1	7
ENSG00000016602	5	0	0	17	0	6	0	0	0	0	1	0	1	0	0	0	0	10	0	9	0	11	0	0	0	0	2	10	1	6	0	0	0	0	0	1	2	7	0	0	2	0	0	1	2	0	7	5	2
ENSG00000016864	1241	956	1073	1278	1011	1529	1459	1123	371	390	277	1757	1596	1243	1423	1025	2016	1083	814	1620	1254	1169	902	1225	1771	1439	414	1666	2241	1216	1634	1478	1469	1305	1063	343	1802	1748	1595	825	1329	1354	2343	1355	2376	2663	1875	1518	2131
ENSG00000017260	1620	1217	1203	2025	961	1901	2085	1442	377	493	282	2193	2675	1551	2241	1337	3406	2162	1188	1641	1296	1773	851	1679	2160	1927	401	1883	2608	2235	1427	2627	1817	1862	934	522	2024	2405	1757	1241	1172	1824	2613	2198	2345	3360	2731	2201	3065
ENSG00000017427	9	11	32	2	3	9	19	11	3	2	0	5	38	22	9	3	41	13	61	8	0	78	14	13	50	14	6	0	48	4	10	60	29	30	71	1	12	13	45	6	39	44	60	62	15	37	53	31	30
ENSG00000017483	1	17	40	0	175	116	12	1	2	5	1	1	14	166	117	255	34	33	250	1	7	137	153	9	14	7	0	1	24	25	28	7	42	26	261	1	19	38	60	147	115	13	0	157	35	6	6	60	10
ENSG00000017797	236	223	308	304	140	380	469	218	80	103	40	363	559	279	652	280	641	359	231	354	508	168	211	315	354	445	82	268	645	241	316	596	466	354	235	104	342	526	508	261	386	411	841	541	585	868	633	428	448
ENSG00000018189	3589	2607	2471	3301	1924	2527	3025	2442	725	783	420	4272	3998	2026	4203	1889	4651	2678	2059	3946	2624	1856	1525	2967	3212	3793	766	3042	4258	1998	3448	3449	2303	2010	1246	726	4384	2620	3030	1529	1891	1962	5899	3447	4641	5515	3486	3165	4035
ENSG00000018236	4244	4019	2831	4622	2063	4210	6588	1802	663	1093	631	6728	7871	3402	4497	3695	8155	4742	2060	2715	3031	2100	2140	3666	6796	3650	668	5035	5898	3006	3087	6756	4409	2635	1942	1046	3805	4392	3619	2608	2039	4453	4353	4137	4680	4876	4014	5424	5946
ENSG00000018280	11	35	15	18	31	45	58	54	14	11	4	64	65	85	59	52	93	40	44	148	20	90	47	3	36	63	13	85	83	63	61	87	45	83	46	18	81	94	99	25	54	74	62	38	152	104	133	75	40
ENSG00000018408	268	224	559	324	324	835	570	147	43	51	35	455	863	414	701	719	780	570	450	404	311	383	288	498	611	406	52	358	708	728	387	845	719	859	1118	47	481	818	621	931	832	752	1390	818	812	1322	1260	626	920
ENSG00000018510	488	412	402	594	383	621	595	219	84	116	73	555	780	419	710	395	874	619	384	444	373	291	375	409	638	529	140	618	781	686	420	729	462	479	487	88	515	707	513	513	511	529	791	606	749	806	773	745	711
ENSG00000018607	0	0	5	0	0	0	1	1	0	0	0	0	0	0	0	0	0	0	0	0	0	0	0	0	0	0	0	3	0	0	1	0	1	2	0	1	0	0	0	0	0	0	0	7	0	0	0	1	0
ENSG00000018610	292	204	168	279	202	452	460	141	66	79	86	494	561	208	439	291	500	287	186	210	234	147	119	287	359	277	81	163	441	198	264	496	297	175	160	96	290	257	335	183	277	255	387	275	367	450	424	295	286
ENSG00000018625	0	17	0	10	0	15	18	10	1	1	0	20	48	14	43	14	12	33	14	0	0	8	0	0	14	11	15	8	81	0	20	62	46	22	8	2	47	15	14	1	11	63	59	66	30	52	13	15	8
ENSG00000018699	218	334	247	547	301	495	461	309	99	90	91	561	698	272	411	341	636	542	206	135	272	217	434	228	470	373	119	311	512	178	445	733	397	336	302	108	404	318	275	278	322	274	474	232	459	383	464	415	429
ENSG00000018869	41	103	99	180	164	130	237	118	76	45	38	209	319	157	160	145	283	163	129	140	134	103	86	202	192	126	30	188	174	64	109	240	205	48	93	22	177	117	90	112	77	94	161	96	161	237	123	156	173
ENSG00000019102	5	0	6	0	0	19	11	14	0	1	0	25	13	6	11	8	11	1	0	5	0	19	8	26	8	18	3	15	24	13	13	20	3	11	29	0	26	9	7	1	2	1	58	11	4	38	9	10	22
ENSG00000019144	80	35	72	36	66	49	88	72	12	10	12	85	109	79	130	110	119	60	158	93	72	187	69	181	50	188	20	122	147	72	97	107	120	66	117	7	195	36	52	48	146	65	227	73	140	241	172	109	122
ENSG00000019169	0	0	0	1	0	4	1	16	0	0	0	0	0	4	1	0	0	0	0	1	0	0	0	0	0	1	0	0	97	0	0	2	0	4	3	1	0	0	0	0	0	0	0	23	0	0	2	2	5
ENSG00000019186	0	0	0	0	0	0	1	19	0	0	0	0	0	0	0	0	0	0	12	0	0	0	0	0	0	6	3	23	12	0	0	0	0	0	4	1	0	0	0	0	0	0	0	0	3	8	4	0	1
ENSG00000019485	109	101	78	144	84	147	128	224	40	51	17	163	149	211	258	67	202	108	91	227	163	40	114	141	111	132	39	67	194	106	124	163	137	97	74	26	189	90	132	83	102	111	232	182	201	303	140	129	139
ENSG00000019505	4620	3544	3446	3884	2797	4988	2861	2024	1030	1272	770	4180	5860	3425	7579	2215	6985	5905	2000	3068	3216	2307	2600	4563	3979	2420	2376	3117	7658	2166	2716	5160	4562	2585	1150	968	3210	6470	4511	3454	2364	3185	7586	5813	6136	6233	4669	3004	3856
ENSG00000019549	0	5	61	0	0	9	31	1	0	0	0	44	57	40	12	17	23	118	20	2	0	0	61	6	4	39	0	196	71	7	21	44	26	93	54	0	10	68	33	6	54	33	116	63	37	138	106	28	96
ENSG00000019582	868	611	3708	368	689	940	2628	1267	105	334	107	1300	4351	2182	1983	2161	2850	1487	6233	12525	2764	5769	1606	2343	2344	8069	212	3108	7599	10397	2481	3420	4547	17101	11221	205	6262	2370	2467	1306	5033	3400	5565	2516	4349	8560	9597	8239	11224
ENSG00000019991	35	21	69	56	20	40	62	39	4	13	1	73	140	40	102	86	115	94	42	113	36	43	11	27	119	118	2	36	162	272	25	91	154	225	212	3	159	101	69	52	81	109	77	60	282	220	223	228	194
ENSG00000019995	166	131	113	179	111	173	253	320	35	72	34	322	404	211	276	147	414	211	117	334	200	149	119	125	213	270	34	248	334	165	146	295	278	241	133	48	306	267	253	140	213	181	409	300	522	483	256	291	228
ENSG00000020129	113	88	81	116	116	242	137	258	69	54	45	136	154	216	218	136	242	123	135	286	195	224	76	68	141	134	70	111	230	121	140	230	167	166	128	47	256	227	327	124	196	151	272	166	367	299	271	175	154
ENSG00000020181	7	3	18	14	0	7	59	14	1	8	1	39	73	32	23	17	24	13	39	76	29	70	18	53	52	67	8	19	88	6	48	56	56	14	46	15	71	1	27	11	38	36	46	8	39	80	42	52	59
ENSG00000020219	0	0	0	1	0	0	0	0	1	1	0	0	0	0	0	0	0	0	0	0	0	1	0	0	0	0	0	0	0	0	0	0	0	0	0	0	0	0	0	0	0	0	0	0	0	5	0	0	0
ENSG00000020256	94	93	78	131	144	163	163	176	40	54	54	180	237	148	165	83	129	94	145	190	79	91	114	111	169	146	50	287	206	191	195	262	228	117	128	81	274	133	107	79	93	107	261	148	242	243	163	212	169
ENSG00000020426	646	566	485	684	342	928	660	699	102	190	92	835	976	560	981	622	1080	873	367	741	563	396	372	654	678	625	145	670	826	581	552	992	632	663	391	124	829	917	1042	522	634	598	1425	910	1349	1381	1042	805	711
ENSG00000020577	49	133	121	90	65	110	151	151	34	24	16	159	173	105	123	175	225	88	151	255	147	133	78	133	172	437	19	104	304	240	335	161	161	199	125	40	208	92	187	135	126	220	361	116	286	332	221	308	275
ENSG00000020633	30	6	12	8	0	5	7	9	1	5	0	14	7	8	7	6	12	3	42	191	1	1	32	38	11	58	0	20	23	70	14	7	15	72	34	0	55	17	16	1	8	16	42	22	35	59	38	27	57
ENSG00000020922	454	236	232	293	203	469	566	302	79	137	78	690	521	295	500	419	527	371	411	269	333	200	113	192	520	395	85	401	656	266	358	665	573	385	388	81	537	479	488	323	376	386	929	745	556	593	518	578	613
ENSG00000021300	91	143	111	144	158	199	313	1280	73	68	42	258	641	1132	361	228	377	266	320	1151	224	169	240	77	368	438	70	193	591	1246	342	538	164	626	654	68	1498	233	1282	123	815	305	793	263	1336	585	478	1299	344
ENSG00000021355	1072	1366	2047	1054	1342	1523	1968	1618	377	569	361	3282	2665	2309	1977	6608	3445	1640	1994	2138	1183	1484	1836	2354	1824	2908	391	1701	2193	2906	1443	2471	1828	2682	2958	479	2385	2641	1811	1705	2858	1279	2163	1153	2341	2546	2277	4253	2499
ENSG00000021461	0	4	1	0	0	3	0	5	0	0	0	4	1	1	4	1	0	2	0	0	0	0	0	1	3	0	0	0	3	4	0	0	0	0	4	2	0	0	4	5	1	1	3	71	0	0	0	0	0
ENSG00000021488	2	5	22	7	3	0	2	20	4	0	9	11	1	2	10	4	2	19	9	3	12	7	15	0	1	6	3	15	11	50	26	10	6	30	9	1	22	13	16	2	3	6	8	10	15	1	11	6	7
ENSG00000021574	417	422	423	670	115	470	671	203	83	108	86	649	678	368	404	418	742	543	308	362	462	223	224	578	552	505	125	753	787	386	328	694	464	480	312	95	661	672	466	327	410	700	895	481	720	863	759	516	584
ENSG00000021645	83	73	28	61	8	90	167	224	22	9	16	167	224	300	113	65	132	83	46	229	115	84	25	90	538	210	5	261	211	132	235	241	73	102	79	21	373	59	234	33	268	69	158	108	167	201	147	220	384
ENSG00000021762	4	0	7	0	1	14	1	16	1	2	7	0	9	14	2	5	5	7	12	6	13	0	4	16	1	11	5	13	9	14	5	5	9	12	5	0	15	24	2	8	17	8	12	8	9	21	23	15	5
ENSG00000021776	1085	1224	1170	1668	671	1449	1656	1341	267	396	184	2100	2369	1110	1567	1090	1754	1412	979	1298	1016	920	763	1234	1784	1187	297	1385	2010	1293	1165	1871	1136	1055	921	336	1518	1546	1359	808	954	938	1766	1327	1802	1934	1317	1498	1759
ENSG00000021826	0	3	3	5	0	6	27	31	1	13	0	0	23	10	8	1	31	12	1	34	6	1	0	1	32	17	2	47	29	1	2	9	24	35	8	5	39	33	44	0	34	19	24	8	9	59	8	34	17
ENSG00000021852	1	0	11	0	0	0	6	0	0	2	7	1	12	8	0	14	0	1	4	34	0	0	0	30	1	136	1	1	15	89	3	1	16	54	11	7	8	14	3	0	16	9	38	2	29	54	40	10	24
ENSG00000022267	488	406	392	840	262	736	750	663	94	132	147	586	872	970	826	508	1260	728	384	807	799	424	549	431	654	793	122	649	1334	710	559	982	668	777	362	207	742	583	845	535	602	879	1067	1043	1269	1335	930	762	1007
ENSG00000022277	1190	1138	981	1387	864	2411	2258	1323	426	594	311	2653	2805	1384	2018	1467	2751	1543	993	1118	1015	1022	877	1300	2024	1613	508	1355	2287	965	1683	2286	1460	1439	976	403	1411	1903	1747	1099	1435	1616	2544	1261	2094	2734	2417	1717	2375
ENSG00000022355	587	127	102	25	46	358	196	127	13	44	17	110	177	133	554	388	79	41	81	15	0	38	1	5	219	65	1	2	52	20	8	292	21	168	2	6	68	609	9	16	3	58	202	188	22	57	47	370	38
ENSG00000022556	47	27	0	28	129	27	11	121	11	29	30	1	82	94	40	47	154	70	33	78	11	48	0	20	46	3	2	92	62	118	72	144	25	137	7	47	81	27	132	70	49	126	240	208	64	143	42	125	2
ENSG00000022567	47	75	67	112	77	98	98	189	21	60	40	119	140	114	236	59	98	87	168	217	112	15	76	46	61	131	48	96	158	72	138	110	112	119	110	43	128	86	105	86	122	78	196	88	132	254	193	67	86
ENSG00000022840	1028	735	562	973	722	1404	1108	1026	304	335	217	1477	1560	1063	1394	1060	1690	1016	877	1748	1225	1103	637	1109	1129	1271	416	1019	1800	1126	982	1396	1002	1173	824	313	1772	1059	1382	744	1099	1147	2167	1261	1987	2421	1363	1280	1287
ENSG00000022976	38	53	62	61	80	47	83	111	21	30	34	93	95	35	67	45	103	73	128	170	137	79	36	82	84	99	19	88	137	54	75	74	61	60	24	27	95	34	58	21	46	34	91	102	71	104	64	39	85
ENSG00000023041	1002	716	893	1105	743	1489	1563	636	227	333	261	1804	1786	1187	1261	961	1638	1554	891	931	1117	730	391	1514	1297	959	192	1339	1425	914	1254	1326	1230	1041	905	176	1250	1128	848	659	821	765	1296	1122	1366	1413	1364	1404	1859
ENSG00000023171	287	198	162	438	234	181	472	1672	63	132	55	515	429	1032	381	183	378	237	196	1078	485	339	190	334	473	416	80	217	552	541	585	445	273	506	406	90	2171	257	872	219	814	376	464	325	987	493	304	778	394
ENSG00000023191	246	234	254	309	291	407	571	464	206	180	107	447	611	464	541	479	654	414	398	859	424	475	487	785	591	487	230	542	637	348	465	530	510	299	374	138	564	410	385	276	292	365	430	326	421	600	637	374	432
ENSG00000023228	1181	1398	972	1211	1061	1959	1998	756	338	365	214	2094	2549	1244	1814	1217	1883	1817	767	1242	1068	908	719	1256	1898	1346	252	790	2100	997	1379	1931	1298	1002	718	286	1307	1615	1445	970	1078	1303	2230	1098	1827	2038	1635	1693	1710
ENSG00000023287	964	1153	1495	1542	733	1528	1230	975	204	265	179	1430	1679	1308	1797	1200	1888	1193	1001	1491	1212	897	642	1255	1208	1241	239	1214	1808	1375	924	1477	1220	1588	1073	222	1436	1880	1704	1090	1497	1131	2738	2803	2147	2561	1692	1642	1633
ENSG00000023318	2232	1835	1621	2473	1677	2985	2760	1492	599	611	457	2760	3316	1851	2363	1915	3498	2224	1796	1795	1995	1685	1450	2482	3377	2401	758	2026	3088	1912	2073	2531	2312	1860	1595	489	2182	2358	2409	1396	2038	1931	2535	2243	2289	2514	2696	2313	2763
ENSG00000023330	517	340	635	665	508	1090	1872	1126	241	374	237	2003	1756	858	765	1689	1186	796	776	991	797	927	675	1259	1706	1838	184	1047	1913	765	1147	1891	825	908	592	335	1239	1029	781	487	828	1077	1500	640	1170	1803	1231	1710	1349
ENSG00000023445	71	22	141	196	199	414	120	49	10	23	7	218	79	79	200	399	320	155	238	266	43	145	87	115	100	351	12	328	317	732	102	186	242	1020	685	17	272	55	285	112	304	101	631	420	314	586	279	635	546
ENSG00000023516	2477	2768	2075	2882	1281	3105	2511	1816	546	584	312	2829	3752	2118	3444	1543	3689	2760	1184	2365	2295	1476	1387	2515	2589	1935	477	2584	3394	1738	1624	2907	2162	2036	1147	525	2629	3621	2575	1607	1641	2033	3449	3692	3718	3938	2776	2597	2697
ENSG00000023572	519	372	337	458	227	464	410	298	55	77	47	610	558	302	412	242	637	471	305	330	222	236	272	603	439	287	74	540	512	595	278	496	343	384	237	83	451	458	340	320	285	410	493	440	589	558	584	426	513
ENSG00000023608	216	364	160	346	263	338	490	179	57	70	74	541	411	263	397	204	459	442	141	381	294	229	191	320	306	297	62	301	607	399	139	310	378	367	141	97	210	470	296	221	247	215	340	387	463	464	258	240	488
ENSG00000023697	707	465	548	955	440	1021	1415	763	163	226	158	1203	1829	970	1416	972	1433	1156	481	842	693	658	428	947	1128	936	140	933	1421	784	675	1401	972	883	685	220	1156	1156	667	678	678	734	921	757	989	1013	897	1223	1216
ENSG00000023734	3076	2785	2592	3202	2347	4048	4850	1862	911	969	628	4762	6190	2572	3850	3167	5183	3563	2596	2522	2697	2435	2384	3440	5248	3324	1140	3358	5392	1989	2758	4377	3984	2486	2540	897	3264	3861	2618	1940	2226	3023	3691	2472	3239	3686	3699	3584	4557
ENSG00000023839	1	6	2	0	28	1	6	9	3	5	0	11	14	1	1	9	0	2	24	0	21	11	0	0	19	7	7	7	21	31	4	10	3	41	18	2	30	17	5	0	15	5	38	59	17	28	21	25	23
ENSG00000023892	1	9	15	3	15	14	14	13	2	4	1	7	18	44	26	27	21	16	9	15	5	21	13	3	13	24	8	6	34	44	13	6	12	44	68	0	8	22	17	16	43	17	34	53	39	62	29	15	19
ENSG00000023902	18	2	21	8	10	29	42	49	13	5	8	47	67	44	105	35	46	32	60	176	9	33	18	40	31	103	8	53	88	89	92	95	60	119	73	4	85	31	54	61	67	24	109	98	100	183	94	48	88
ENSG00000023909	911	1307	962	1988	673	1203	1455	777	238	304	180	1560	1857	798	1564	1044	1707	1088	578	1057	1318	767	766	964	1627	1549	233	1702	1510	1037	1152	1850	1116	835	579	318	1249	1481	1172	940	859	1520	2192	1050	1791	1974	1955	955	1495
ENSG00000024048	1676	1138	1466	1472	944	2191	1795	1143	346	481	301	2329	2560	1515	2061	1432	3116	1765	1000	1294	1352	1285	854	1362	1820	1651	449	2205	2230	1576	1618	2268	1736	1756	1151	453	2064	2147	1607	1159	1284	1285	2969	1759	2676	2708	1720	2190	2157
ENSG00000024422	19	10	39	6	41	51	68	12	1	6	2	65	123	44	101	45	59	40	98	64	6	66	14	24	74	83	12	55	127	133	49	115	132	131	160	1	95	63	77	59	140	50	239	179	161	296	230	120	141
ENSG00000024526	0	0	0	5	0	8	0	1	0	0	0	1	0	0	2	0	4	0	6	0	0	0	1	0	6	8	0	1	0	0	0	3	0	11	5	0	0	0	5	0	7	3	15	0	0	14	0	0	10
ENSG00000024862	946	659	850	982	513	1225	1725	830	244	323	286	1418	2404	897	1399	1062	2246	1505	709	943	537	565	689	1025	1454	980	316	771	1724	993	1226	2007	1086	858	826	352	1067	1653	1476	712	1174	892	1703	1215	1545	1740	1684	1535	1666
ENSG00000025039	1695	1811	1723	1563	1056	2718	1961	764	308	600	267	2545	3140	1296	2781	1447	3198	2380	1019	1314	983	892	672	2126	2054	1376	394	1644	1904	1035	1118	2522	1343	1147	608	441	1453	2511	1670	1512	1033	1569	2307	1913	1968	2630	2183	1553	1923
ENSG00000025156	432	438	437	476	325	838	1015	399	163	246	129	1168	1309	559	982	598	1427	1100	491	719	319	448	507	1021	1122	705	113	1004	1102	557	566	1262	855	602	323	182	833	689	817	458	424	634	867	617	1100	1018	687	833	1077
ENSG00000025293	1178	919	1044	1702	769	1795	2112	1168	305	418	259	2301	2730	1314	1980	1358	2488	1722	1009	1581	976	969	676	1471	1882	1506	293	1569	2391	1442	1472	2532	1736	1315	904	479	1807	1329	1893	899	1242	1320	2497	1611	2203	2631	2433	1599	2300
ENSG00000025423	10	13	6	16	0	27	17	5	7	0	0	11	35	4	3	3	36	5	15	16	28	2	2	0	20	5	8	13	30	0	2	18	1	13	7	12	13	91	15	0	3	17	2	0	2	9	29	9	35
ENSG00000025434	104	94	120	110	75	157	288	133	43	101	40	273	271	232	253	179	178	158	178	130	157	281	156	200	205	207	36	142	342	146	160	248	194	188	189	59	216	131	163	129	317	140	366	216	244	328	207	193	353
ENSG00000025708	1	1	3	1	0	4	7	11	1	2	1	14	11	6	32	6	12	9	12	24	3	35	6	1	3	46	1	13	20	6	35	11	14	36	26	0	28	9	7	6	6	11	31	11	37	56	47	27	27
ENSG00000025770	50	57	78	83	111	67	113	204	23	41	45	100	136	157	143	113	208	87	104	221	115	159	86	72	105	125	65	90	173	134	179	107	84	98	103	33	213	112	119	116	124	98	191	66	191	163	135	79	113
ENSG00000025772	945	899	816	1235	691	992	2641	1040	439	549	268	2536	2418	914	1593	1450	2410	1127	752	827	1193	1109	913	1679	2469	1722	393	972	2306	664	1379	2593	1434	701	673	476	1157	840	1047	684	668	1022	1128	892	1125	1543	1304	1136	1633
ENSG00000025796	2603	2740	2682	3289	2418	3792	3641	2486	785	976	570	3657	4288	3287	3916	2405	4220	2455	2513	3533	2855	2660	2362	1979	4220	3258	1002	2464	4291	2751	2615	3531	3208	2722	2516	674	3801	4365	3773	2513	3345	2516	5038	3236	4396	4869	3889	3903	3958
ENSG00000025800	2213	2254	1928	2908	1502	3774	4568	2513	892	1151	613	5345	5653	2755	3553	3083	5204	3421	2279	3285	2798	2078	2032	3587	4594	3475	953	3726	4709	2802	3703	5144	3676	2496	1706	849	4403	3035	2855	1580	2175	2141	3692	2746	4108	4079	3822	4121	4549
ENSG00000026025	314	498	1459	343	619	1126	846	74	44	44	30	767	1514	1093	1853	868	1755	978	1553	1499	382	1237	672	1097	762	2550	114	1283	2097	3196	886	1403	1664	3828	2029	87	1325	1728	1466	1563	2380	2155	5181	4034	2726	6173	5553	2685	3490
ENSG00000026036	0	1	0	0	1	0	0	0	0	1	0	0	0	1	1	0	9	0	4	8	0	1	2	0	0	0	1	3	0	1	11	4	0	0	0	0	4	0	0	3	0	3	5	0	0	0	2	1	2
ENSG00000026103	36	55	111	75	59	78	152	37	13	1	1	70	180	44	71	75	150	90	78	133	79	63	29	151	162	133	16	150	259	141	138	253	180	64	312	12	140	64	61	109	127	173	337	190	202	264	320	191	371
ENSG00000026297	95	110	141	105	129	221	101	121	20	29	29	108	148	189	169	207	208	117	191	194	137	156	133	115	128	137	25	100	263	193	102	167	132	197	218	25	168	242	250	230	336	258	365	341	296	359	279	157	256
ENSG00000026508	1068	1470	1819	1156	1719	2510	2142	1788	376	359	195	3035	3061	2188	2847	3266	3180	1943	2635	2888	948	1881	1587	2222	2004	3277	590	1527	3910	5447	2070	2439	2174	4944	5638	264	4353	3194	2240	1723	2911	2434	3174	2668	4039	2522	2563	4286	2884
ENSG00000026559	4	0	0	0	0	2	2	619	0	1	0	1	3	284	0	1	0	4	5	481	4	0	0	0	3	1	2	1	4	172	0	1	0	51	52	0	348	0	164	1	111	0	1	0	304	0	2	62	2
ENSG00000026652	119	83	152	125	96	79	187	709	64	103	40	225	341	291	157	144	211	140	183	490	472	320	164	277	244	303	41	284	394	631	277	346	147	230	311	74	922	90	266	92	207	93	399	270	530	378	196	525	329
ENSG00000026751	0	3	20	3	1	0	6	0	0	0	0	18	1	9	1	1	1	1	25	69	5	7	2	31	3	71	1	76	131	84	29	0	10	108	167	0	30	11	7	4	5	6	4	8	26	19	57	152	39
ENSG00000026950	304	121	98	277	259	171	195	207	66	91	22	250	302	161	299	180	406	187	154	439	157	369	212	241	272	247	124	237	437	191	418	298	255	282	292	34	242	202	256	100	291	119	482	248	382	553	397	518	425
ENSG00000027001	77	89	36	106	23	117	117	108	24	34	8	140	223	92	158	173	218	57	138	200	43	40	37	106	148	93	43	93	184	56	129	126	155	114	103	28	85	91	80	66	131	123	150	186	122	133	106	114	100
ENSG00000027075	342	401	369	355	182	587	454	281	52	88	68	621	716	383	772	312	606	813	191	613	278	185	353	305	502	351	120	378	680	255	558	560	511	340	246	133	465	459	482	333	251	452	697	467	496	787	526	324	540
ENSG00000027644	2	4	18	23	31	13	26	59	8	21	4	16	78	12	64	12	86	13	60	7	48	49	26	49	22	26	1	61	46	14	96	104	40	2	2	7	27	4	43	14	2	10	21	4	16	44	17	2	15
ENSG00000027697	1456	1098	1853	1536	885	2166	2143	1195	376	340	255	2467	2635	1515	2025	2658	3058	2005	1297	1781	1281	1327	1024	2601	2425	1828	296	1596	2838	2584	1465	2711	2057	2564	1420	370	2083	2669	1861	935	1652	1705	2687	1506	2554	3342	2267	2955	3260
ENSG00000027847	135	82	106	106	135	133	163	341	66	89	37	153	163	175	210	102	271	167	145	275	226	124	154	90	107	202	161	137	283	144	206	120	186	175	179	32	218	151	299	78	247	164	325	179	281	361	236	133	154
ENSG00000027869	3	1	25	10	11	5	18	12	7	3	3	16	43	14	14	13	34	13	12	6	0	1	19	47	36	29	13	66	61	0	25	19	37	6	10	3	12	14	22	10	8	20	27	2	16	47	19	8	44
ENSG00000028116	414	207	248	354	134	288	434	146	56	99	67	487	560	284	394	307	384	371	196	307	266	275	129	456	461	323	47	300	524	165	276	553	324	296	210	66	337	281	263	158	177	228	402	255	387	386	329	369	416
ENSG00000028137	1	24	38	12	2	9	38	18	1	2	0	52	115	49	73	65	72	38	51	110	0	94	15	55	41	82	12	23	108	127	91	71	79	207	92	5	86	45	84	38	75	72	217	99	127	274	263	75	156
ENSG00000028203	1749	1299	1609	1979	901	2157	2101	1539	397	517	217	2707	2484	1507	2274	1658	2798	2053	1190	1880	1879	1470	1178	2218	1981	1896	451	1937	2527	2896	2216	2593	1917	1742	1006	333	2837	2085	2012	1194	1400	1544	3317	2276	3017	3019	2173	2269	2316
ENSG00000028277	22	3	16	10	5	17	20	34	3	2	9	15	23	31	20	24	30	14	49	101	9	42	11	66	16	55	6	17	66	54	10	27	8	88	53	17	32	18	17	20	14	10	47	11	58	71	23	31	27
ENSG00000028310	14	55	70	77	102	109	149	182	77	49	17	164	166	133	206	117	245	109	127	327	178	93	95	177	114	183	31	156	237	171	134	97	125	125	113	64	222	156	167	95	144	101	334	172	273	300	207	127	155
ENSG00000028528	1028	662	979	1044	665	1224	1375	887	292	516	284	1437	1727	928	1481	1075	2104	1165	624	1322	874	1101	774	1277	1482	1687	487	905	2129	674	1309	1735	1199	1259	780	411	1370	1491	1242	729	995	950	1942	1181	1583	2430	1673	1422	1633
ENSG00000028839	939	891	778	1068	500	1225	1411	474	221	299	223	1299	1439	625	1101	735	1440	1178	514	559	558	789	520	658	1488	817	215	1152	1317	568	814	1461	858	710	402	257	780	1056	876	661	434	838	988	845	1136	1155	1127	754	1176
ENSG00000029153	25	31	12	19	6	61	27	35	4	2	0	47	39	9	12	23	28	30	16	77	2	0	21	32	55	71	11	17	40	87	36	19	9	51	8	10	23	14	26	57	56	107	73	33	29	101	31	25	37
ENSG00000029363	2990	2344	2310	3420	2085	3602	3980	1826	524	544	420	3843	4697	2488	3635	2572	5005	2595	1944	2990	2517	1641	2018	2584	3675	3082	598	2726	4378	2218	2472	4304	3228	2617	2002	656	3384	3980	3342	2012	2583	2911	5237	3145	4588	5077	3768	3866	3891
ENSG00000029364	2858	2232	2358	2511	1277	3979	3719	1612	530	833	492	4076	4675	2582	3350	2496	4245	3007	1294	2189	2418	1767	1391	2909	4373	2495	712	3470	4507	1454	2385	4245	3728	2245	1831	777	2780	3069	2740	1717	2162	2446	3384	1991	2934	3543	3142	3530	3443
ENSG00000029534	151	30	82	133	58	394	164	139	36	57	141	145	318	106	142	96	230	842	22	144	129	136	295	35	107	53	105	95	457	58	170	412	163	73	9	31	109	139	72	50	49	209	373	255	166	388	124	27	233
ENSG00000029559	0	0	0	0	0	0	0	0	0	1	1	2	0	0	0	0	0	3	0	0	32	0	0	0	0	0	0	0	0	0	1	0	0	0	0	0	0	0	0	0	0	0	0	0	0	8	0	0	0
ENSG00000029639	466	368	376	399	235	454	493	450	140	130	122	508	1005	430	630	515	706	636	317	463	634	419	355	744	586	605	175	426	832	420	521	683	534	524	260	191	523	666	423	345	347	348	828	808	879	1173	868	529	447
ENSG00000029725	1253	807	772	1123	632	1296	1360	949	207	310	176	1291	1629	973	1472	797	1745	1235	646	1077	911	737	479	1320	983	1182	235	1132	1597	1005	1087	1349	1147	1058	478	277	1155	1315	916	702	759	1197	2019	1510	1823	2214	1336	1183	1239
ENSG00000029993	342	232	208	325	120	522	609	150	84	99	83	763	800	205	453	485	912	442	240	402	307	185	347	923	530	1736	103	503	1069	401	212	515	403	395	188	113	282	622	369	349	229	874	779	524	442	742	1102	242	576
ENSG00000030066	800	672	584	694	429	667	933	597	129	209	135	1096	1292	551	998	749	1155	738	529	1036	651	423	609	713	948	956	145	1067	1107	872	887	968	759	510	566	192	977	565	561	424	456	540	1000	830	901	1002	806	908	1038
ENSG00000030110	43	24	42	75	112	69	173	115	25	58	37	155	141	34	67	77	73	51	121	140	62	63	80	114	204	220	30	90	210	69	156	184	118	63	48	58	122	36	69	36	54	77	74	52	79	85	85	138	91
ENSG00000030304	0	6	5	17	1	2	2	13	0	3	1	15	20	13	8	2	31	6	1	13	2	3	0	23	3	21	0	38	27	45	13	13	2	12	8	0	15	0	8	6	18	25	8	29	29	19	26	26	30
ENSG00000030419	390	276	254	270	80	145	315	253	38	50	28	256	354	205	323	181	353	221	139	250	202	169	205	217	218	176	40	422	351	370	275	263	258	282	250	64	503	327	348	145	243	137	371	402	373	401	293	452	275
ENSG00000030582	1429	833	1377	1231	1277	1034	2476	3816	788	957	717	2638	3553	2682	2390	2044	3188	2189	2551	5369	2453	2950	1327	2202	2822	3815	1164	2453	4428	2316	3183	2825	2097	1814	1600	917	2794	1702	2054	1222	1547	1739	2275	1510	1949	3204	2933	2091	2988
ENSG00000031003	233	235	213	555	192	394	537	360	83	152	37	414	541	356	467	269	591	290	246	611	580	283	216	318	360	285	106	507	539	359	407	702	255	331	200	117	454	307	323	288	276	300	564	672	732	793	517	427	344
ENSG00000031081	27	34	75	41	12	22	114	10	2	3	4	138	118	46	99	122	61	82	144	124	30	44	36	120	87	224	14	52	168	107	124	87	145	179	114	7	113	65	82	84	69	131	141	122	89	257	238	98	169
ENSG00000031691	125	80	112	215	106	231	227	71	34	76	32	222	324	190	199	140	396	222	117	123	116	105	90	151	290	159	34	156	208	242	142	367	220	103	108	16	149	190	161	126	129	172	231	164	203	263	319	215	235
ENSG00000031698	4294	3170	2874	4702	3791	7890	8627	5161	1672	1801	1199	10519	11791	5405	7084	5751	8574	6207	3832	5149	4242	4909	3706	5625	8345	5452	1784	5014	8431	3686	5914	8842	5627	3962	3266	1708	6066	6199	5303	3860	4543	5323	7502	4124	6846	7853	7247	7436	8582
ENSG00000031823	157	119	89	132	105	148	295	276	66	131	53	276	424	237	257	175	356	190	205	462	379	133	178	230	260	294	145	421	376	268	233	250	291	158	191	60	343	201	255	145	159	180	281	135	203	327	275	140	272
ENSG00000032219	1931	1639	1967	2201	1566	2346	2473	1937	415	530	381	2484	2877	1936	2936	1565	2963	1956	1339	2419	1902	1278	1083	2424	1983	2447	459	2294	3052	2480	1767	2809	2448	2079	1366	483	2834	2500	2255	1527	1938	1640	4217	2568	3647	3987	3119	2471	2855
ENSG00000032389	458	326	298	506	413	883	1308	743	280	297	280	921	1420	772	814	513	1370	723	412	905	852	691	628	873	1081	810	415	629	1225	531	901	1193	853	727	485	292	963	1216	1032	493	684	976	977	701	1342	1433	1318	937	1496
ENSG00000032444	79	59	64	68	31	74	114	212	49	56	36	79	127	110	147	69	144	121	129	336	170	142	118	110	93	162	71	192	217	192	135	134	98	117	59	54	169	73	103	70	90	98	149	94	193	213	158	84	124
ENSG00000032742	881	666	539	921	387	941	850	610	118	206	115	1230	1285	643	967	695	1319	957	483	702	899	504	521	672	1029	646	157	776	1054	939	635	1010	835	649	548	205	1002	938	891	541	691	796	1140	981	1458	1475	952	1034	1024
ENSG00000033011	57	47	38	44	73	37	96	67	46	38	26	95	149	112	97	65	126	85	93	176	139	124	55	99	132	93	62	58	167	67	88	81	57	28	57	41	99	46	45	24	45	45	69	46	45	130	80	74	155
ENSG00000033030	576	483	595	727	595	710	832	846	215	307	160	1043	1432	695	1278	632	1218	673	582	739	823	439	413	836	720	761	188	979	1019	740	841	1006	764	567	509	224	1130	653	627	467	407	529	976	746	910	1065	790	841	898
ENSG00000033050	295	146	227	246	173	480	396	343	116	97	76	643	513	357	359	308	573	462	170	388	334	255	232	305	378	365	91	331	528	317	290	466	435	277	157	53	458	393	363	258	277	325	576	315	538	656	417	350	436
ENSG00000033100	43	49	65	71	101	71	92	266	67	50	28	87	89	143	85	114	119	91	150	428	70	233	156	179	104	159	58	156	143	215	118	68	80	90	85	39	160	102	123	51	92	76	122	92	185	222	177	107	69
ENSG00000033122	30	18	23	64	66	36	40	33	1	5	2	20	29	46	61	16	78	14	24	16	34	20	7	18	32	28	8	44	35	17	69	68	23	29	12	16	67	15	52	12	25	25	45	79	69	29	59	37	24
ENSG00000033170	407	384	375	538	347	503	599	473	71	128	44	680	752	758	791	438	821	305	441	779	499	326	280	913	563	538	98	605	925	880	438	950	550	952	831	92	941	777	719	478	592	438	844	663	892	657	1036	1365	797
ENSG00000033178	1377	1698	791	2490	1019	2374	3272	1832	282	400	136	2874	1765	889	2128	991	3980	1113	1213	2054	2423	763	1216	2170	3775	1780	482	2678	1958	3997	2523	3780	1698	1872	1592	590	4336	4104	1719	1367	1626	1117	5353	2136	3331	3385	1426	2836	2903
ENSG00000033327	89	152	99	114	88	173	216	244	37	47	31	186	337	164	220	190	241	164	114	346	277	171	125	117	207	264	107	89	374	267	179	259	110	177	226	63	287	140	206	139	202	272	491	183	347	431	333	214	346
ENSG00000033627	1799	1294	1542	1873	2007	1918	3653	2448	886	911	543	4450	4160	2444	2687	1551	3472	2058	2282	2968	3151	2608	1745	2865	3248	2945	814	2683	4623	2078	2804	3322	2526	1062	905	772	3210	1486	1851	1213	895	1374	3146	1572	2317	2875	1981	2235	2557
ENSG00000033800	5431	4693	4799	6298	3521	8288	8934	3294	1635	1720	1066	10569	11080	4128	7268	4202	10778	7828	3671	4416	5025	4067	3092	4994	7985	3652	1379	4297	8891	3797	6693	9522	6567	2889	2241	1537	5403	6844	5032	2942	3458	4357	7170	6037	6149	7583	5015	5135	9537
ENSG00000033867	673	479	919	892	345	1108	733	349	188	219	144	1524	803	516	1127	462	897	1744	664	798	860	389	331	1517	728	681	190	595	1037	501	401	501	782	537	238	192	780	785	564	447	273	709	790	944	1076	1258	553	532	617
ENSG00000034053	0	0	8	0	3	9	4	23	0	4	1	5	7	1	11	6	6	3	3	1	8	5	7	1	0	3	0	2	3	6	2	1	2	9	30	1	1	1	7	0	7	8	9	0	2	14	1	4	0
ENSG00000034152	68	84	147	134	132	127	151	260	67	63	21	224	153	187	254	228	276	105	120	290	226	183	87	336	173	230	79	138	377	285	147	176	202	201	173	61	357	209	317	113	168	146	299	149	521	383	222	144	174
ENSG00000034239	0	0	0	0	0	6	2	1	0	0	0	0	5	0	4	1	1	0	3	0	0	10	2	0	1	3	0	0	0	0	0	0	1	9	10	0	0	0	4	13	12	0	19	2	1	3	3	0	0
ENSG00000034510	1104	1034	1817	1387	884	3726	2339	1550	286	400	308	2386	2899	2315	2773	2525	3832	2653	1969	4541	1579	2647	1511	2020	2305	3663	523	2493	3349	5935	2210	3043	3452	6971	3953	324	2606	3815	3470	1765	3311	3246	8009	3537	4624	8074	8212	3865	5323
ENSG00000034533	272	256	178	354	116	337	395	268	80	83	54	466	504	218	434	280	565	263	299	351	349	198	174	423	507	266	61	361	485	311	453	480	342	339	218	103	429	317	393	227	345	208	577	376	486	387	423	360	471
ENSG00000034677	1271	708	651	877	447	1372	1506	532	191	266	199	1731	1647	945	1367	1158	2968	1411	856	1583	807	732	488	984	1181	1218	244	1508	1662	1314	889	1336	926	1336	850	262	1321	1773	1227	631	1030	897	2458	2648	1529	2695	1487	1381	2286
ENSG00000034693	808	678	521	858	287	1010	1028	343	144	213	108	1156	1254	591	949	691	1299	1082	448	413	754	519	404	825	1136	561	157	799	1051	651	743	961	737	628	362	191	712	1002	883	564	550	802	1078	731	924	797	1022	870	1077
ENSG00000034713	3406	3807	4202	3265	1559	2976	7782	3252	1399	1393	1222	7019	9497	4829	5746	4839	7368	4664	2772	5136	2927	4169	2381	5234	7752	5185	1514	6117	6308	4238	2906	6211	4394	2504	3083	1376	6154	3874	3386	1949	2434	2787	3890	2481	4669	4145	3793	6413	7578
ENSG00000034971	0	7	16	0	0	7	0	1	0	0	0	0	11	1	6	13	0	0	0	0	0	0	0	0	8	0	0	1	0	0	0	0	0	0	0	0	0	0	0	0	2	0	0	0	0	0	0	0	0
ENSG00000035115	1437	1279	1437	1443	1272	1839	2010	1062	314	520	156	2376	2542	1707	1583	1894	1768	2198	1144	1274	1098	1228	1005	1670	2133	1311	459	1197	2026	1034	1398	2231	1819	1825	2092	489	1511	2351	1919	986	2595	1523	2289	1866	1921	2140	2020	1837	1419
ENSG00000035141	882	856	705	1206	553	1392	1667	695	370	296	271	1581	1789	844	1492	994	2160	1224	695	889	985	1003	716	1040	1416	1250	317	1052	1992	1326	1215	1165	1139	867	1002	232	1167	1104	1154	669	1002	1048	1683	956	1587	1544	1357	1069	1518
ENSG00000035403	723	467	851	820	845	1200	1562	750	177	334	176	2036	1969	1137	1111	1111	1486	1275	734	1163	779	1023	475	1523	1606	1392	291	996	1867	753	1467	1315	1364	1285	1113	200	1345	1044	1001	718	1051	847	1227	1329	1395	2047	1272	1541	1490
ENSG00000035499	0	0	0	0	0	0	0	1	0	0	0	5	0	1	0	0	7	0	0	0	0	0	0	0	0	25	0	0	6	6	3	0	0	23	0	0	2	0	0	7	0	2	12	0	22	5	2	5	10
ENSG00000035664	119	80	135	204	122	88	148	107	16	46	54	138	177	79	187	127	217	138	136	291	231	167	122	272	105	623	26	350	248	192	255	335	99	89	109	67	226	81	77	131	54	257	659	244	97	514	312	85	260
ENSG00000035681	484	323	719	781	153	736	642	721	150	166	145	962	913	600	767	568	869	497	482	771	893	551	432	525	679	859	193	803	1012	708	625	706	642	759	547	179	1329	488	563	332	514	537	1052	589	1000	1144	721	689	1095
ENSG00000035687	354	285	327	422	206	430	546	375	101	156	73	533	702	515	523	364	551	398	268	584	300	307	247	320	589	467	112	554	741	527	382	635	626	369	272	77	512	488	408	238	327	359	722	382	683	760	592	525	538
ENSG00000035720	7	9	30	0	0	5	8	0	1	2	0	11	42	11	11	12	0	16	0	15	34	0	0	0	12	11	0	0	30	2	13	14	9	14	6	0	3	6	10	2	27	9	17	0	2	16	40	4	27
ENSG00000035862	2521	1926	2592	2701	1051	3426	2756	2760	642	862	425	2972	3264	3264	4776	1612	4642	3022	1698	3099	2423	2198	1338	2353	2445	2550	969	2495	4684	2102	2300	3341	3090	4436	1965	673	3309	4467	3471	2351	3542	2220	5222	4341	4422	6306	4824	2966	3744
ENSG00000035928	1248	1405	1088	1370	897	2214	2124	1201	280	353	252	2141	2712	1427	2392	1629	2444	1679	1170	1790	1471	874	927	1368	1873	1733	287	1598	2233	1094	1435	2470	1495	1576	1388	321	1554	2285	2028	1286	1927	1490	2697	2123	2488	2485	2062	2067	1988
ENSG00000036054	1086	943	1086	1062	533	1248	1389	498	211	220	145	1474	1749	920	1249	950	2327	1147	725	1136	845	901	516	1050	1418	1048	248	1166	1587	1457	821	1527	1329	1327	657	169	1324	956	1293	649	789	866	1892	1402	1383	1712	1271	1609	1595
ENSG00000036257	677	500	661	623	274	726	669	681	143	166	122	888	983	709	924	701	1201	852	454	782	572	477	342	701	717	734	131	545	1109	446	488	885	611	732	399	162	812	839	699	497	508	646	950	791	1177	1098	858	757	896
ENSG00000036448	30	31	18	65	8	118	63	44	31	16	44	46	270	97	53	29	99	82	155	15	67	38	135	25	117	52	40	86	167	64	72	56	82	32	82	17	52	125	193	64	62	45	48	115	165	129	136	132	159
ENSG00000036473	0	0	13	1	0	16	9	0	1	0	0	3	0	13	17	9	5	8	11	0	32	21	18	0	0	0	0	0	8	1	3	12	2	0	78	0	2	9	1	26	23	20	0	11	2	0	1	1	8
ENSG00000036530	205	99	49	155	131	65	93	314	36	37	23	116	91	146	188	47	167	169	68	316	320	111	29	60	78	112	39	61	91	156	162	76	124	103	55	22	236	62	124	90	122	58	295	252	282	216	66	138	77
ENSG00000036549	946	988	694	1188	929	1093	1735	688	169	317	137	1335	2232	913	1601	877	1928	921	856	1159	1173	817	808	938	1570	967	200	1515	1657	1482	1037	2087	1011	1144	741	269	1281	1244	962	663	741	921	1818	1998	1463	1706	1219	1208	1751
ENSG00000036565	0	0	0	0	0	0	0	1	0	0	0	0	0	0	0	0	0	0	0	1	0	0	0	0	0	1	0	0	0	7	0	0	0	0	3	1	0	0	7	0	5	0	0	0	11	0	0	5	5
ENSG00000036672	1438	929	1163	1383	833	1301	2285	2097	456	643	452	3237	1688	2042	1772	789	2457	2035	648	1875	1418	1547	818	2099	1673	1002	839	1833	2569	1309	1361	2033	1451	647	561	553	1809	1374	1567	514	676	1021	2019	1237	1422	2355	1449	1037	2007
ENSG00000036828	4472	2465	3116	3954	3462	2689	3788	2561	1441	1802	876	4744	6816	3142	6573	1857	5246	2855	4089	2741	4710	3785	2873	3945	7568	2564	1806	4033	6173	2076	4592	6166	4802	2259	1132	1134	4076	4121	3233	2246	1344	2412	7038	2409	2977	6224	3671	3464	4773
ENSG00000037042	169	133	167	183	205	191	344	463	108	133	80	281	350	245	338	265	282	307	249	501	357	349	221	217	281	409	133	370	451	427	353	300	251	206	167	112	482	203	134	174	148	215	460	243	319	565	299	233	208
ENSG00000037241	549	434	427	560	265	1379	710	356	127	215	125	749	785	492	663	525	961	681	306	387	378	402	358	612	600	638	187	672	743	375	410	782	600	651	313	112	472	999	769	450	516	720	929	521	786	855	1035	473	640
ENSG00000037280	1	2	16	4	0	4	9	19	1	2	1	18	61	17	28	15	11	2	24	75	1	27	8	73	13	24	8	8	42	1	7	37	10	24	19	5	35	9	9	14	5	18	24	8	21	33	43	18	16
ENSG00000037474	355	240	319	481	116	429	383	359	72	138	85	470	357	451	568	307	637	294	114	529	310	422	221	368	345	539	125	321	557	393	395	405	368	373	262	105	452	441	455	175	322	409	695	438	492	638	472	290	300
ENSG00000037637	278	318	485	580	349	465	637	644	140	195	115	851	852	570	688	527	670	608	472	463	608	568	342	555	555	725	130	704	1087	543	673	765	597	283	385	184	775	508	476	244	430	426	828	524	757	891	579	486	662
ENSG00000037749	165	105	87	202	128	192	339	99	67	70	32	363	362	176	187	121	165	217	115	182	156	180	80	203	332	153	20	170	335	172	160	277	224	129	101	35	255	123	110	90	80	113	136	148	168	153	157	280	379
ENSG00000037757	49	25	19	31	20	25	34	68	13	24	13	105	33	27	34	15	29	22	52	33	78	51	26	24	23	26	23	63	40	50	106	57	39	53	21	21	204	21	47	15	24	29	52	24	48	58	50	23	35
ENSG00000037897	265	87	210	293	372	510	298	146	118	84	59	357	256	227	266	406	489	225	178	145	195	359	265	189	531	320	120	207	326	104	312	300	220	209	156	62	241	279	262	174	195	305	277	193	442	383	401	200	252
ENSG00000037965	0	0	0	0	0	0	0	27	0	0	0	0	0	0	0	0	0	5	0	0	0	0	0	0	3	0	1	0	1	0	0	0	0	0	0	0	0	1	0	0	0	0	2	7	0	4	0	0	3
ENSG00000038002	815	482	660	929	763	1231	1639	582	243	218	238	1124	1382	1142	757	636	989	765	609	964	636	784	533	1121	1288	1514	275	863	1293	814	687	1305	1123	1150	884	185	869	1424	1252	738	964	798	1155	590	1336	1424	876	1295	1558
ENSG00000038210	198	166	198	256	102	302	251	129	45	60	30	224	245	165	206	164	283	394	83	274	153	87	103	200	235	271	49	205	388	291	139	189	201	189	110	13	261	262	262	180	223	333	446	304	331	470	235	226	289
ENSG00000038219	1241	1137	1437	1796	933	1818	1757	2082	301	404	233	1894	2254	1509	2644	1267	2605	1454	1042	1861	1587	1077	868	1578	1493	1607	369	1661	2170	1824	1632	1917	1520	1894	1180	394	2241	2266	2364	1259	1757	1665	3903	3615	2895	3807	2328	1806	2049
ENSG00000038274	849	755	682	920	535	1172	1326	415	166	310	200	1342	1757	690	1098	760	1553	1201	739	807	498	603	472	896	1171	964	216	849	1148	1301	800	1572	883	1339	955	165	936	769	813	630	744	757	1174	822	1057	1077	1195	1014	1271
ENSG00000038295	0	11	0	1	2	6	5	10	0	0	1	2	6	2	7	3	0	15	1	0	0	13	46	1	1	4	6	0	0	0	2	4	1	3	7	0	1	8	1	30	17	0	0	7	0	15	5	0	16
ENSG00000038358	22	8	9	11	38	12	33	71	23	12	12	42	53	35	26	21	53	32	79	64	79	29	27	54	34	40	14	31	56	45	59	31	30	20	22	4	89	28	8	11	15	17	12	7	17	60	21	22	30
ENSG00000038382	661	590	399	748	249	368	531	477	139	160	181	664	746	357	989	381	1251	425	460	730	883	481	430	297	286	1029	252	428	1035	529	910	571	444	390	194	180	695	683	607	343	246	599	1350	1480	621	1177	778	512	645
ENSG00000038427	56	105	692	27	31	125	246	24	13	18	0	156	321	185	213	101	435	260	477	748	59	842	88	336	564	976	45	977	1049	727	151	758	148	830	695	24	608	464	347	171	422	199	1236	762	640	1424	1559	802	1386
ENSG00000038532	122	66	128	88	86	72	154	114	40	76	24	129	155	145	173	121	183	132	193	276	148	150	54	145	131	164	42	100	208	153	159	149	100	147	86	51	200	118	154	73	65	123	257	127	128	290	140	124	111
ENSG00000038945	35	19	193	30	19	39	56	47	1	7	4	49	114	65	79	68	120	28	322	389	73	157	49	98	83	163	10	218	224	428	29	125	96	546	249	4	168	208	75	75	112	79	108	227	177	269	433	191	654
ENSG00000039068	2404	1949	2063	3157	2071	2489	4122	2147	566	945	605	4159	4697	2590	2760	3253	6023	2465	2322	3724	3441	2319	2242	3521	4114	6119	766	3290	5354	2653	2953	4580	2454	2830	2699	890	3584	2459	2777	2092	2838	3045	5079	2533	2944	4945	4292	4158	4672
ENSG00000039123	1057	1135	1006	1294	890	1937	2035	751	262	374	229	2593	2891	1173	1957	1362	2747	1789	919	923	1264	742	808	1082	2117	1181	247	1836	2107	796	1403	2269	1441	1243	674	316	1465	1758	1266	815	958	1105	2119	1564	1780	1953	1506	1925	1898
ENSG00000039139	910	671	811	703	446	517	643	689	196	164	172	1157	1532	497	1389	656	1835	745	690	1490	1067	655	457	966	926	2121	311	920	1365	1042	866	1232	947	910	568	275	1206	719	954	582	429	463	1597	1734	1232	2181	1592	1391	1062
ENSG00000039319	814	686	656	878	379	928	1028	745	150	155	103	1162	1251	729	1236	625	1418	996	489	732	828	555	393	1218	1077	880	94	1405	1162	887	702	1417	961	1093	637	204	1481	1187	1156	551	683	814	1589	1545	1540	1662	1156	1240	1173
ENSG00000039523	81	101	112	98	105	162	177	360	56	43	53	182	198	185	304	143	276	157	124	321	281	264	143	211	165	236	122	251	402	245	199	230	257	210	153	65	243	123	223	186	219	190	390	275	351	413	273	146	192
ENSG00000039537	24	37	660	17	55	271	118	8	1	12	2	167	119	206	150	283	158	135	242	184	71	137	365	18	80	197	6	131	57	656	69	81	67	788	966	1	625	124	140	202	708	98	196	241	270	75	284	378	460
ENSG00000039560	278	172	170	145	90	244	192	255	33	34	29	167	495	191	215	193	343	183	249	299	329	271	181	287	511	357	21	340	279	556	358	267	223	603	263	36	448	351	359	283	249	278	560	220	443	663	463	266	445
ENSG00000039600	16	0	0	0	1	9	0	0	1	1	12	2	8	4	4	3	0	1	0	0	0	3	11	2	4	0	2	0	25	10	1	3	0	1	11	0	1	1	2	0	11	3	1	0	1	11	5	0	3
ENSG00000039650	89	104	85	114	136	111	81	330	60	44	36	101	138	167	141	58	192	79	231	433	173	137	100	173	94	159	114	211	159	250	193	149	118	89	92	61	226	85	173	53	81	58	184	69	166	215	142	106	63
ENSG00000039987	0	0	0	0	0	0	0	3	0	0	0	0	0	0	0	0	0	2	0	0	0	0	0	0	0	0	2	0	0	0	0	0	0	1	0	0	1	0	2	0	0	0	0	0	0	0	0	0	0
ENSG00000040199	211	308	272	468	366	428	835	395	98	95	67	688	846	440	613	525	863	652	278	267	258	368	153	681	554	645	51	358	815	270	397	893	407	424	336	73	657	366	476	351	276	469	743	578	971	1028	511	824	622
ENSG00000040275	51	88	202	259	77	232	331	213	48	77	11	315	320	173	195	168	307	223	225	174	141	131	122	192	320	128	12	58	377	224	193	273	309	157	143	46	272	333	147	170	165	158	313	184	225	258	245	264	337
ENSG00000040341	1206	820	930	1043	313	1041	1838	965	236	256	160	1607	1776	963	1237	1078	1682	1362	643	1086	1520	655	598	1146	1500	1062	212	1087	1799	759	845	1902	1091	997	654	255	1482	1476	895	525	767	910	1588	1082	1315	1500	1197	1234	1717
ENSG00000040487	41	30	35	38	72	31	55	133	20	21	20	41	108	92	60	46	72	20	43	174	91	158	39	25	39	59	58	49	71	98	59	73	52	62	24	26	139	32	45	26	76	63	73	48	95	69	89	44	43
ENSG00000040531	67	55	73	64	188	114	99	81	34	51	9	135	148	151	167	108	168	113	88	194	46	74	110	56	91	154	43	146	139	77	107	115	113	104	88	36	107	98	107	55	125	99	215	114	140	192	117	116	135
ENSG00000040608	0	0	4	0	4	0	0	0	0	0	0	0	1	3	4	4	1	0	0	0	0	0	5	1	0	1	0	2	3	4	0	1	3	2	0	0	3	0	2	0	3	0	1	1	2	0	0	12	0
ENSG00000040633	344	408	300	279	330	494	432	468	124	193	100	629	616	415	725	519	601	471	445	383	400	488	324	592	542	632	178	516	886	475	465	746	559	662	305	139	649	558	625	449	378	440	689	525	866	786	671	494	434
ENSG00000040731	416	347	335	583	374	289	496	673	56	56	80	571	805	662	460	685	1026	464	276	846	464	383	213	693	465	1488	93	929	759	732	542	678	271	635	328	133	1009	396	775	268	405	275	725	745	1060	1065	811	1483	938
ENSG00000040933	706	473	458	663	463	658	876	482	175	190	152	911	1064	593	1201	482	1259	755	492	705	522	329	397	956	793	894	214	794	1397	452	1026	1061	699	530	383	231	843	719	716	446	400	695	1528	751	842	1320	807	608	830
ENSG00000041353	18	8	39	12	71	24	34	0	0	0	0	52	46	60	31	24	10	24	151	0	14	4	25	3	9	37	0	29	5	164	21	49	35	121	178	6	88	32	25	65	87	64	42	36	43	12	31	88	29
ENSG00000041357	2452	2116	2227	2875	1759	4207	3692	2001	782	914	600	3678	4611	2346	3659	2889	4543	3320	1666	2186	1891	1865	1708	3125	3411	2658	903	2886	4321	2208	2279	4546	3144	3279	1763	749	2851	4741	3152	2247	2189	3401	4637	2547	3737	3890	4181	3123	3888
ENSG00000041515	92	112	100	110	47	43	170	97	18	44	30	141	172	40	123	90	238	146	13	142	103	55	17	131	85	301	28	106	199	56	220	155	72	95	49	28	78	69	56	41	46	111	303	159	106	240	141	74	137
ENSG00000041802	360	386	373	536	405	627	680	495	178	220	60	999	915	587	562	738	841	474	427	556	600	584	447	589	655	646	107	529	829	749	479	564	472	625	388	168	916	551	605	354	389	569	1024	571	742	875	783	685	707
ENSG00000041880	70	73	85	77	124	71	165	100	48	90	9	195	139	124	146	79	127	125	77	216	128	98	68	85	116	163	38	126	276	78	194	99	125	108	53	39	122	56	60	48	37	65	143	160	94	243	127	77	180
ENSG00000041982	0	13	32	0	0	2	41	1	1	3	3	9	71	7	22	169	47	15	70	97	1	5	0	51	30	103	0	28	63	7	9	17	41	208	17	1	36	11	8	1	3	8	215	19	17	24	39	15	71
ENSG00000041988	155	105	135	157	298	197	384	399	79	86	56	313	506	186	213	234	371	180	158	346	229	307	127	179	204	184	81	240	393	311	248	337	241	241	194	82	325	217	293	144	193	213	268	161	283	228	299	154	360
ENSG00000042062	21	40	37	13	13	21	34	54	4	12	3	46	26	32	64	23	38	38	15	42	97	56	41	8	24	41	3	42	26	69	45	15	48	24	67	8	77	21	27	16	15	40	90	82	27	67	16	28	37
ENSG00000042088	145	90	124	109	109	235	212	115	36	51	45	208	261	87	122	94	244	174	77	87	99	119	61	258	226	144	40	168	240	57	122	222	122	106	159	40	229	106	93	76	108	130	202	95	189	258	168	193	213
ENSG00000042286	115	138	101	155	128	190	221	290	76	57	36	285	296	160	228	135	137	150	214	239	121	267	28	153	170	242	75	153	263	159	383	254	138	153	102	76	259	116	180	124	98	183	245	124	217	261	186	193	191
ENSG00000042304	0	0	0	0	0	0	0	16	0	1	0	0	0	0	0	0	0	0	0	0	0	0	0	0	2	0	3	0	0	0	0	0	0	0	0	0	0	0	0	0	0	0	0	0	0	4	0	1	0
ENSG00000042317	657	662	600	997	282	668	831	724	123	235	89	766	932	639	1352	667	1083	674	439	793	699	514	531	625	822	1064	162	917	1786	774	554	1262	684	630	706	264	1201	758	708	426	609	943	1551	1032	921	1498	1012	962	1179
ENSG00000042429	197	92	76	174	114	141	135	268	61	55	23	235	178	123	218	94	219	183	82	181	114	83	102	72	169	142	30	256	185	177	192	183	192	76	88	61	269	200	219	129	124	174	302	221	191	252	206	160	142
ENSG00000042445	207	156	320	214	369	220	696	295	253	159	111	668	933	290	251	197	404	365	452	476	753	692	417	336	886	476	166	479	794	106	309	603	576	200	356	235	540	313	344	118	261	219	423	183	358	535	299	439	469
ENSG00000042493	15	23	72	10	51	62	60	48	3	10	11	136	48	123	35	63	76	15	184	948	27	187	135	31	55	243	9	49	123	706	29	51	61	640	260	5	154	18	38	54	172	59	109	67	90	127	236	320	671
ENSG00000042753	246	247	225	260	288	515	577	506	137	158	140	442	749	463	489	607	812	467	385	651	364	628	347	434	472	565	276	517	783	571	449	699	563	531	361	184	500	565	465	410	382	507	440	368	511	591	800	479	666
ENSG00000042781	438	589	80	487	120	416	239	72	47	16	25	466	245	20	388	121	272	117	48	151	216	103	109	16	128	327	11	414	327	19	829	602	170	19	19	52	121	113	100	322	28	430	176	148	77	265	124	90	231
ENSG00000042813	2	4	0	0	7	1	7	4	0	0	2	6	3	1	28	2	0	6	7	1	2	0	0	1	3	3	0	15	2	0	1	1	3	6	6	0	3	3	3	7	0	9	1	0	1	11	7	30	3
ENSG00000042832	0	0	0	3	0	0	1	4	0	1	1	0	4	1	1	0	0	0	0	0	4	1	0	0	0	4	1	11	4	1	21	4	2	2	2	0	0	3	1	4	3	0	0	0	2	0	1	0	12
ENSG00000042980	8	7	186	11	1	17	36	39	0	1	0	148	45	43	81	148	7	17	122	114	143	105	38	58	63	130	9	57	47	634	24	70	65	232	413	0	220	22	50	24	104	57	193	78	165	115	144	121	158
ENSG00000043039	0	3	6	2	8	8	3	27	0	0	0	2	3	6	11	33	0	8	20	31	2	2	13	5	2	3	2	0	3	33	16	0	0	25	35	0	34	4	3	7	19	1	3	39	7	5	15	4	10
ENSG00000043093	848	799	923	830	338	897	1234	430	120	179	129	1195	1565	658	1001	809	1342	1197	423	770	693	404	543	757	1275	650	117	1018	1440	884	599	1336	1179	871	538	162	907	1015	650	576	524	633	1032	797	1175	1104	1087	1193	1354
ENSG00000043143	416	384	402	369	257	533	676	980	196	244	130	693	899	549	691	384	834	489	654	715	784	411	346	359	521	606	136	380	975	655	624	795	352	529	407	169	910	587	835	374	483	756	1424	820	984	1538	1021	502	725
ENSG00000043355	0	0	0	1	0	5	0	0	0	0	0	0	0	3	0	0	0	0	0	0	0	0	0	0	0	0	0	0	0	0	0	0	0	0	0	0	0	0	0	0	0	0	0	0	0	0	0	0	0
ENSG00000043462	36	6	26	7	8	20	43	0	1	5	0	41	119	37	32	94	105	32	70	139	69	34	10	111	45	136	4	66	150	180	88	114	105	268	112	2	134	60	55	34	64	41	136	108	104	292	204	213	202
ENSG00000043514	498	377	340	510	349	432	788	389	135	178	106	860	859	554	797	413	802	546	491	577	881	300	441	657	730	596	102	331	730	257	551	950	600	484	413	155	761	401	499	330	438	329	666	619	627	526	588	623	558
ENSG00000043591	127	69	106	60	6	59	198	14	15	14	47	163	105	13	53	134	37	133	87	12	135	21	48	70	124	316	9	57	67	9	66	129	53	61	31	10	61	129	29	68	79	125	152	117	30	250	87	17	91
ENSG00000044012	7	0	1	0	0	9	0	7	3	0	0	1	2	3	3	3	0	0	0	0	0	0	0	0	6	0	0	11	3	10	2	2	0	0	10	0	15	7	0	0	0	4	7	0	9	12	2	13	1
ENSG00000044090	401	244	303	330	381	360	437	767	203	225	145	525	602	511	662	226	604	412	472	1116	711	572	388	404	502	766	359	485	1037	274	889	477	476	364	429	209	1192	257	557	307	361	385	839	626	750	1022	588	406	484
ENSG00000044115	1594	1675	1758	1937	1277	2573	3269	1683	477	838	387	3716	4393	2239	2766	2131	3529	2265	1704	3515	1667	1978	1539	2028	3023	3512	613	2381	3494	2584	1975	3310	2530	2956	2382	545	3685	2207	2459	1559	2209	2130	3904	1856	3280	4301	3281	3334	3839
ENSG00000044446	338	370	391	429	178	475	446	1048	135	163	150	669	617	652	911	445	791	590	623	1065	613	543	352	361	425	756	191	692	1085	581	709	703	411	445	353	185	1082	373	647	367	530	370	960	631	898	1126	633	591	592
ENSG00000044459	144	168	325	232	85	294	331	344	57	78	46	295	420	246	375	261	512	241	173	348	321	237	158	218	227	254	37	413	505	395	331	473	411	291	247	32	400	241	377	191	237	189	698	723	679	757	483	363	410
ENSG00000044524	1	82	184	48	28	32	165	23	0	3	0	73	439	163	84	51	180	192	292	137	67	204	43	165	192	180	10	127	269	440	215	487	301	309	627	9	346	278	143	180	290	113	393	206	309	399	698	474	943
ENSG00000044574	11843	11678	5848	13275	34162	29106	14459	7427	7850	5647	1836	12173	18060	8216	10497	7597	24111	11294	10774	23443	11362	20020	18958	7202	86364	45280	13557	9075	23335	6569	26820	12847	13673	10755	10000	2400	11358	11090	12716	5333	8309	10675	10815	4614	9529	10015	17003	10694	19790
ENSG00000046604	969	1085	755	1182	552	931	1420	1415	220	290	175	1368	2033	1316	1150	933	1917	1441	857	1660	677	595	831	679	1351	1240	284	993	1560	2143	765	1293	869	1655	1668	214	1896	1020	1136	724	1524	732	1376	1252	1373	1208	1213	2269	1651
ENSG00000046647	570	445	278	422	242	694	547	356	114	148	85	708	907	371	539	402	701	409	367	464	494	439	259	302	752	502	177	374	827	724	575	801	415	494	241	138	603	553	484	380	466	485	601	339	433	766	684	509	627
ENSG00000046651	1195	971	1054	1394	861	1318	1267	1450	305	380	207	1681	1907	1125	2164	1071	1924	1441	1328	1688	1393	1153	1233	1323	1184	1240	322	1305	1943	1342	1698	1701	1153	1014	914	321	1998	1279	1862	949	887	1086	3162	1932	2063	2892	2079	1522	1545
ENSG00000046653	209	159	263	226	143	214	198	157	42	50	27	302	205	196	283	116	245	214	192	374	270	120	149	386	271	268	28	410	396	289	234	226	318	160	247	36	282	142	203	97	119	163	309	270	348	389	202	219	207
ENSG00000046774	0	0	0	0	0	0	0	0	0	0	0	0	0	1	0	0	0	0	1	0	0	0	0	0	0	0	0	0	0	0	4	0	0	0	0	0	0	0	0	0	0	0	0	0	1	0	0	0	0
ENSG00000046889	123	77	173	101	33	38	104	73	9	1	0	72	197	76	173	107	159	62	123	114	21	77	66	68	99	86	9	185	143	182	153	203	161	269	131	3	196	124	246	91	215	91	248	231	289	269	175	257	163
ENSG00000047056	409	302	347	345	343	323	454	386	57	134	85	512	513	365	544	231	653	318	328	463	461	217	225	388	383	466	105	346	564	271	391	447	336	238	261	118	513	279	393	275	310	292	723	707	528	778	549	439	359
ENSG00000047188	912	879	714	789	409	861	738	555	124	172	77	1012	1027	801	1179	657	1172	1101	575	872	974	355	459	776	656	1067	166	724	1204	957	914	869	818	699	445	188	966	966	777	625	549	724	1624	1303	1396	1539	929	781	886
ENSG00000047230	346	239	269	348	142	371	390	406	59	91	41	428	548	357	400	221	434	431	204	491	452	239	223	314	297	404	70	314	663	231	344	468	252	401	330	142	699	374	417	222	312	338	613	356	493	667	595	398	418
ENSG00000047249	1136	962	846	1055	666	1332	1633	902	293	476	225	1727	2211	1000	1575	1177	2180	1368	745	1538	1307	910	620	1547	1540	1389	450	1478	1917	757	933	1855	1263	1046	647	395	1324	1221	1459	733	938	1061	1611	1185	1615	1782	1599	1185	1559
ENSG00000047315	1390	1231	1487	1678	1302	2228	2461	1191	445	471	353	3147	3721	1602	2127	1663	2940	2258	964	1707	1385	1445	1009	1762	2759	1941	423	1836	2758	1262	1920	2958	1835	1603	1230	418	2241	2148	1870	1178	1150	1366	2539	1947	2251	2263	1672	2418	2590
ENSG00000047346	1366	1652	1383	2005	665	1646	1478	988	220	385	199	1667	1655	1163	2146	862	2508	1238	899	1509	1373	1081	706	1229	1113	1680	380	1612	2221	1353	1377	1884	1471	1298	1113	329	1736	1814	1533	932	1407	1468	2744	2930	2359	2550	1599	1542	1599
ENSG00000047365	76	46	129	32	51	40	51	103	6	17	3	101	36	139	100	294	81	54	54	221	2	64	66	18	21	57	4	22	136	345	22	82	117	405	387	3	493	87	369	76	274	57	132	250	993	191	83	303	140
ENSG00000047410	2269	1881	2334	2382	1341	2364	3065	1735	710	637	343	3487	4257	2272	3972	2467	3632	2317	2473	3255	2811	2167	1700	2454	2930	3082	616	3048	4920	2486	2334	3195	2875	2223	1958	525	3302	2768	2738	1761	2237	1980	4523	3891	3811	4769	2838	3402	3371
ENSG00000047457	7	4	18	11	0	77	5	17	0	2	0	5	5	16	1	48	21	7	2	3	0	3	2	17	4	523	3	8	1	135	2	15	0	178	77	0	5	0	2	1	9	2	18	3	11	78	17	110	64
ENSG00000047578	106	62	62	120	238	241	172	202	82	75	35	197	244	190	312	128	269	105	169	276	199	118	113	126	178	224	86	103	291	93	292	163	212	136	81	102	222	177	211	126	139	164	389	306	246	458	289	110	204
ENSG00000047579	253	253	272	307	150	331	408	230	86	72	82	429	594	326	530	436	891	271	193	508	190	353	174	523	290	560	144	365	776	237	280	497	293	386	182	119	351	445	332	249	244	282	793	345	411	942	606	470	449
ENSG00000047597	92	19	33	85	45	127	141	61	26	5	16	108	101	132	94	41	237	237	60	37	3	6	30	103	110	83	4	161	143	4	37	96	39	125	122	14	66	70	116	80	56	77	106	186	235	121	67	139	68
ENSG00000047617	0	0	0	0	0	6	0	22	0	0	0	6	0	1	2	1	0	17	0	1	0	0	13	2	0	15	0	0	13	4	2	1	15	4	1	0	3	3	2	1	0	0	7	3	13	22	6	3	10
ENSG00000047621	408	244	328	446	162	548	625	283	91	112	88	572	670	295	514	459	805	465	251	414	518	264	180	499	559	435	76	341	465	212	425	594	278	387	237	95	536	594	483	236	228	410	695	450	689	612	492	725	420
ENSG00000047634	188	238	205	238	74	290	398	261	50	37	26	326	344	314	294	465	365	424	226	253	173	283	130	440	212	435	34	194	408	338	275	287	336	327	434	43	439	385	422	246	321	216	479	392	549	580	357	412	326
ENSG00000047644	193	302	157	367	132	261	437	390	75	81	50	413	574	285	396	257	449	382	318	516	466	371	203	453	390	597	123	276	814	258	459	453	290	267	208	131	439	285	300	212	207	293	522	337	535	578	464	284	432
ENSG00000047648	1	7	10	0	0	9	15	4	0	0	0	20	18	9	39	9	14	12	1	7	2	3	6	25	22	23	0	19	58	12	26	33	48	52	39	0	14	41	27	18	42	22	92	62	39	134	57	15	44
ENSG00000047662	19	6	7	28	2	17	7	28	4	3	3	42	12	19	10	1	17	11	3	41	10	10	4	14	5	20	8	11	21	28	18	10	20	7	4	7	15	13	26	6	15	6	25	19	26	39	15	17	8
ENSG00000047849	788	868	981	907	556	1330	1540	1412	296	386	303	1345	2023	1122	1664	1097	1775	767	983	2105	1388	1262	773	1259	1750	1838	405	1338	1827	1443	1117	1755	1472	1587	1311	315	1763	1397	1680	983	1543	1152	2970	1532	2130	2997	2266	1299	2093
ENSG00000047932	772	681	713	994	492	1108	1082	668	198	216	158	1220	1550	635	1367	748	1449	1127	633	954	971	503	524	995	1128	925	260	1235	1448	1033	769	1159	1045	934	791	260	1236	1010	1105	615	708	906	1562	1329	1535	1665	1180	1036	1081
ENSG00000047936	0	0	0	10	0	0	0	7	0	2	0	0	0	0	0	0	0	1	0	0	0	0	0	0	0	2	1	0	0	0	2	0	0	0	4	2	0	0	0	0	0	0	10	0	0	0	0	12	0
ENSG00000048028	194	149	118	203	132	241	177	249	31	60	39	317	319	160	256	136	279	225	204	370	144	45	179	129	168	237	32	168	334	273	179	227	182	168	187	62	358	146	268	67	146	118	298	218	297	317	185	228	314
ENSG00000048052	1795	1106	1212	1625	719	1471	1543	879	301	429	301	2043	2985	637	2259	1155	2454	1019	726	1519	1646	1358	636	1625	2124	1356	437	2395	3607	1341	2001	3200	2215	1000	603	330	1739	1713	1441	663	444	958	2583	1470	2036	3468	1718	2250	3794
ENSG00000048140	69	95	71	163	117	139	172	163	61	74	85	189	169	178	254	129	243	95	90	351	169	235	163	124	126	271	95	163	315	156	178	155	144	158	85	82	252	182	128	108	131	174	260	86	203	355	284	165	194
ENSG00000048162	195	268	175	224	134	768	391	260	144	143	57	582	356	281	290	606	479	356	259	262	332	326	184	350	368	436	146	351	559	258	244	412	292	350	175	98	313	561	330	226	238	353	386	290	358	518	485	262	351
ENSG00000048342	379	353	294	479	226	575	557	302	90	137	90	557	701	382	617	254	776	458	304	539	740	542	220	299	520	591	92	293	876	300	486	621	505	488	297	127	491	463	801	293	447	437	1027	808	749	958	639	641	816
ENSG00000048392	1546	987	1467	1590	727	1282	2158	498	182	315	151	1724	2636	1028	1708	1151	2239	1682	553	795	967	814	738	1965	2163	1191	191	1457	2323	679	851	2206	1511	988	629	305	1169	1455	1051	668	678	1321	1552	1389	1344	1711	1446	1521	2431
ENSG00000048405	581	641	612	741	330	561	623	376	99	117	50	713	743	453	704	412	1006	614	435	614	586	382	289	596	570	643	84	687	787	306	363	752	584	628	299	91	544	737	610	499	375	566	966	742	955	1122	718	720	641
ENSG00000048462	0	0	2	0	11	1	0	0	0	0	0	0	0	1	1	0	0	0	0	0	4	0	0	0	1	5	1	1	82	0	1	2	0	27	30	0	0	0	0	5	8	0	10	1	2	12	3	17	4
ENSG00000048471	1575	1428	1366	2152	1334	1074	2486	1392	726	792	472	2618	2992	822	2822	1194	2758	1975	1350	1909	1823	1648	1449	1709	1812	3076	977	1642	3751	765	2092	2686	1712	795	489	788	1862	1589	1238	1008	737	1052	3336	2546	1175	3329	2466	1338	2401
ENSG00000048540	184	222	646	94	863	238	414	1475	2	43	139	95	961	801	590	344	327	365	92	623	524	465	437	218	426	135	47	469	291	1158	348	883	381	1069	2180	27	3375	158	689	544	1278	186	234	791	1424	349	224	1631	408
ENSG00000048544	1194	919	799	1105	818	1397	1386	470	242	282	193	1589	1618	955	1388	1132	1572	1280	654	623	595	684	541	1262	1353	871	292	1085	1456	1026	773	1631	1155	934	618	220	872	1317	909	664	807	845	1227	780	1149	1234	1335	1298	1473
ENSG00000048545	0	0	0	0	0	0	0	0	1	1	0	0	0	0	0	0	0	0	0	0	0	0	0	0	0	0	1	0	0	0	1	0	0	0	0	0	0	0	0	0	0	0	0	0	0	0	0	0	0
ENSG00000048649	2613	2292	2070	2948	1727	2340	3934	2715	564	933	535	3969	4509	2909	3919	2388	5029	2946	2196	3739	2774	2247	1826	2940	3268	3483	708	2970	4766	2901	2852	4437	3028	2447	2159	648	4003	2823	3242	1802	2376	2092	4838	3539	4733	5692	3286	3807	4240
ENSG00000048707	648	561	834	878	452	627	1063	1169	194	265	150	1191	1286	896	1328	467	1213	800	747	1461	1139	764	412	951	832	1272	323	723	2180	940	1123	1321	1007	727	881	190	1511	887	871	508	602	620	1674	1351	1189	1452	848	990	1199
ENSG00000048740	358	390	584	424	252	616	550	33	102	112	86	495	610	171	483	254	955	669	668	419	546	401	146	570	884	643	61	329	674	494	576	561	313	600	236	118	305	399	443	398	240	427	1111	689	249	1067	743	470	1252
ENSG00000048828	1243	1350	1281	1504	607	1761	1200	1184	236	396	179	1341	1806	1098	1855	1016	1968	1210	1027	1378	1247	790	886	1048	1381	1389	319	1395	1992	1239	1022	1668	1160	1522	944	335	1424	1644	1891	1145	1334	1464	2405	2066	2444	3081	2311	1138	1587
ENSG00000048991	892	738	781	1031	494	826	1054	866	215	314	162	1250	1144	809	1240	495	1425	737	668	1506	1089	783	377	875	1044	1181	217	1092	1540	774	1084	981	918	853	467	279	1655	674	1139	588	514	703	1613	831	1439	1769	1003	910	1215
ENSG00000049089	37	26	41	60	31	48	85	337	12	23	12	49	91	191	58	46	115	73	108	536	157	74	33	10	49	122	3	82	61	214	88	81	85	78	112	28	268	36	162	50	191	88	224	68	213	223	82	79	111
ENSG00000049130	44	28	194	97	4	72	176	13	14	4	0	160	374	89	143	146	65	83	119	36	23	40	110	145	208	216	11	288	280	116	260	229	298	234	200	16	170	136	70	116	121	133	323	107	164	395	159	334	345
ENSG00000049167	297	405	184	270	166	365	369	124	53	30	34	392	472	236	317	279	512	309	185	199	145	264	185	288	413	255	34	240	355	255	194	344	297	159	179	94	231	368	259	189	218	216	311	284	330	433	282	177	393
ENSG00000049192	69	85	20	48	32	8	75	242	26	9	10	71	116	83	47	22	33	1	84	280	32	114	21	118	43	174	8	80	128	260	50	95	30	21	77	22	207	21	159	32	45	65	107	86	137	151	90	187	93
ENSG00000049239	152	206	114	200	220	203	323	280	71	64	63	330	385	257	154	234	191	173	289	707	300	198	350	166	189	504	88	335	535	531	324	317	281	306	286	98	405	177	232	165	292	257	598	337	290	459	378	351	385
ENSG00000049245	1194	1278	869	1618	554	2367	2673	1221	361	417	322	2736	3361	1365	2116	1461	3126	1673	683	1336	1442	1068	952	2116	2445	1918	462	1700	2154	1166	1540	2742	1593	1401	1006	455	1603	1635	1738	971	1618	2351	2455	1447	1768	2563	2437	1959	2581
ENSG00000049246	1127	1187	690	1121	511	814	1161	819	202	176	85	1339	1017	1821	1866	687	1598	1212	532	1190	769	576	404	1337	805	942	140	1471	1555	1720	726	1227	966	776	783	258	1632	1162	823	426	856	645	1493	833	2326	768	1011	1001	720
ENSG00000049247	1	3	5	0	0	0	0	2	0	1	1	12	2	0	0	10	6	0	4	0	0	0	0	0	0	4	0	7	6	0	1	2	12	13	1	0	3	0	0	0	0	3	7	0	2	0	3	0	0
ENSG00000049249	0	1	0	0	1	0	0	4	0	0	1	14	1	1	1	0	0	2	1	30	0	6	0	0	0	13	3	0	26	33	0	0	2	2	9	1	6	0	0	0	0	3	1	3	0	0	0	1	11
ENSG00000049283	3	5	1	0	8	8	1	0	2	0	1	1	0	7	8	2	0	8	5	0	0	0	15	0	0	5	1	0	0	0	1	1	4	10	1	0	3	3	9	7	27	0	7	5	1	0	0	0	1
ENSG00000049323	91	123	449	13	94	194	398	32	4	17	0	271	1006	247	489	189	608	452	191	547	72	69	14	386	806	353	43	246	433	748	438	1037	513	744	719	19	405	492	330	384	974	370	798	435	824	687	1015	1062	895
ENSG00000049449	324	334	372	504	104	578	459	468	117	114	100	463	387	422	430	349	743	621	220	737	305	339	222	232	419	748	148	416	687	540	395	478	354	616	367	113	645	488	575	347	555	547	1041	700	1017	1080	864	451	597
ENSG00000049540	17	20	36	13	34	33	28	14	5	9	5	7	30	67	87	38	52	43	101	101	31	108	104	26	39	41	6	40	45	101	32	35	51	45	114	1	54	49	83	49	179	30	72	123	120	97	238	83	55
ENSG00000049541	90	115	56	58	85	131	225	187	56	70	72	270	286	167	98	242	263	154	131	156	104	120	164	120	181	248	75	136	244	110	137	250	148	183	200	50	179	137	145	103	181	107	199	75	203	257	141	235	217
ENSG00000049618	2847	2691	2056	2927	1312	3698	3108	2189	522	687	439	3719	3669	2879	3945	2417	4657	3324	1914	3908	2644	2004	1679	2932	2475	3699	622	2874	5155	3700	3201	3912	2657	2915	1951	572	4107	3378	3452	1931	2490	2536	6302	5059	4643	6254	4256	2919	3768
ENSG00000049656	349	429	268	390	381	499	462	658	164	158	76	458	583	583	691	402	765	482	404	1079	467	609	212	355	544	640	227	563	951	715	458	609	451	559	429	193	577	644	455	383	440	610	730	573	819	894	663	472	664
ENSG00000049759	995	1036	738	1066	1011	1122	1711	476	432	324	194	1647	2104	1148	1410	2089	1672	818	856	878	1155	1389	679	747	1366	952	407	1378	2116	644	1529	1716	1656	687	1038	470	998	1827	1446	979	942	868	1941	1779	1467	1471	1908	1664	1780
ENSG00000049768	14	0	1	4	0	1	1	5	3	2	6	3	0	1	2	0	1	0	0	1	0	0	0	0	2	4	1	18	5	17	1	3	0	2	9	0	4	0	6	2	0	2	1	0	1	15	5	5	0
ENSG00000049769	56	83	67	81	13	118	109	184	28	31	13	123	110	88	119	75	126	121	25	86	128	57	59	102	34	131	34	71	122	32	84	92	65	52	28	39	142	90	139	56	91	95	151	163	217	206	173	66	72
ENSG00000049860	714	661	779	576	366	1088	747	706	189	224	141	890	743	803	982	714	1367	1028	647	841	769	864	361	780	632	1012	307	718	1271	907	562	807	800	1171	767	184	1039	1368	1129	643	1199	878	1572	1083	1324	1649	1315	966	1218
ENSG00000049883	482	356	511	539	256	440	607	361	106	183	98	763	735	429	415	358	661	590	452	252	583	338	194	238	520	306	60	712	577	257	570	604	470	341	241	102	596	465	271	222	293	286	538	274	400	567	344	622	556
ENSG00000050030	879	688	657	900	415	1031	614	531	174	130	129	1037	1061	611	1062	279	594	904	457	494	417	271	425	708	520	249	138	453	702	499	353	831	588	543	210	174	649	973	699	392	344	268	887	672	1049	774	503	669	731
ENSG00000050130	2758	2328	2462	3178	1611	5150	5138	2289	885	1052	731	4553	5256	2624	3877	3063	5535	4407	2032	2136	2070	1983	1744	3891	5164	2331	766	3128	4149	2009	2746	4666	3657	2346	1394	827	3001	5821	2965	2284	2228	2964	3263	2595	4197	3398	3580	3310	4352
ENSG00000050165	50	62	115	80	51	182	339	77	17	27	6	186	383	152	363	199	429	261	200	234	129	234	156	391	407	444	63	259	611	336	323	281	547	620	488	16	446	383	421	256	457	400	2058	395	701	1389	2781	603	1131
ENSG00000050327	92	47	67	37	76	179	113	112	34	49	19	165	159	88	154	122	196	95	148	178	169	84	25	82	56	177	43	134	155	115	184	125	97	98	118	41	151	114	87	58	106	131	226	145	186	331	214	120	143
ENSG00000050344	88	96	168	229	61	130	132	60	41	45	19	279	126	140	355	164	151	165	63	178	251	101	122	74	101	162	37	266	370	240	199	259	213	135	165	47	195	139	153	105	196	147	243	228	235	353	140	95	223
ENSG00000050393	166	181	198	199	156	405	249	258	65	39	41	375	423	247	458	195	384	270	216	428	175	265	169	276	359	273	61	322	336	146	257	367	194	279	149	59	353	554	317	224	238	302	438	368	404	555	449	254	347
ENSG00000050405	905	866	1204	875	326	1638	1843	618	206	251	160	1878	2391	997	1516	1178	1909	1246	897	1466	942	1072	957	1189	1452	2036	184	1095	1981	1418	1109	2185	1658	1928	1459	280	1781	1688	1423	1328	1598	1700	3199	2106	2407	3085	1876	1806	1867
ENSG00000050426	1594	1168	1051	1806	964	1614	2045	1820	359	523	319	3031	3565	1613	2657	1199	3137	1870	1275	1317	1394	1632	1324	2040	1827	1667	504	1388	2500	1393	1802	2637	1858	965	1177	598	2068	1594	1792	1071	1447	1316	2525	1316	2205	2668	2007	2338	1828
ENSG00000050438	1128	903	900	1199	647	1119	1098	1943	324	398	208	1538	1724	880	1333	743	1609	1121	609	1776	1257	1171	1100	1236	1222	1296	314	1364	1684	1280	1645	1338	977	866	408	340	1798	854	1132	714	565	977	2162	1227	2008	1874	1236	1155	1101
ENSG00000050555	22	14	69	15	0	56	74	72	14	1	0	46	124	82	153	60	87	56	91	63	0	29	9	53	64	64	8	84	116	137	137	96	166	116	64	14	215	58	150	88	124	109	218	73	208	294	235	102	95
ENSG00000050628	108	131	113	246	77	134	55	1	22	15	15	75	166	16	93	153	199	213	124	69	316	79	137	44	112	282	5	52	430	2	80	158	175	57	42	45	27	60	81	217	43	201	322	232	52	326	196	80	372
ENSG00000050730	0	0	0	0	0	3	0	14	0	0	0	5	0	0	0	0	0	0	0	1	0	2	0	0	0	0	1	17	7	6	0	0	0	1	4	0	3	0	0	0	3	0	4	0	1	9	0	12	0
ENSG00000050748	495	306	377	411	383	480	629	562	130	168	75	598	746	586	678	491	731	498	485	667	450	328	316	316	553	585	153	672	1016	734	358	665	552	587	491	132	737	784	622	482	839	523	1039	813	1011	896	710	451	642
ENSG00000050767	1	0	0	0	0	0	0	3	0	1	0	0	11	1	0	0	0	8	0	0	0	14	0	0	0	8	0	0	2	0	0	0	2	0	3	1	2	0	0	0	3	1	3	0	3	2	0	0	0
ENSG00000050820	80	70	88	117	79	72	86	235	36	58	28	112	139	183	186	136	185	66	139	437	140	130	125	144	82	201	72	133	208	201	131	154	123	116	118	34	269	115	136	78	72	103	148	172	214	249	199	166	141
ENSG00000051009	429	431	281	502	406	283	552	734	161	197	119	548	604	553	618	338	667	422	684	999	552	555	271	584	446	641	195	381	838	552	706	577	541	425	412	123	1054	250	559	234	432	373	540	420	538	630	392	440	360
ENSG00000051108	1257	1994	2737	1630	2111	3570	3940	1421	1120	596	687	2617	5126	3505	3645	3649	3665	2418	3416	3293	2006	3329	3918	2879	7181	4186	1589	2784	4135	2383	2085	1850	3064	2070	3916	466	3335	2001	2188	1744	3556	1610	2874	2621	2585	2436	2482	3410	3954
ENSG00000051128	0	0	0	0	0	0	0	1	0	1	0	0	4	1	0	1	1	3	2	0	0	0	0	0	2	6	0	2	1	0	0	0	0	1	2	0	3	0	2	2	0	0	4	3	2	4	1	1	2
ENSG00000051180	0	0	0	0	0	0	0	6	1	0	0	3	1	0	1	0	0	2	1	0	0	4	0	0	0	0	0	1	0	1	0	1	0	0	1	0	2	0	0	0	0	1	0	0	0	4	1	0	0
ENSG00000051341	5	3	18	4	2	7	6	16	7	3	0	25	27	9	5	0	18	4	1	103	36	3	0	0	4	18	7	15	49	11	0	22	18	65	21	10	16	3	24	14	9	6	34	33	11	21	61	40	13
ENSG00000051382	322	252	187	236	173	356	395	257	47	40	42	383	508	341	560	281	518	452	299	508	295	212	286	422	340	365	41	166	460	344	152	487	207	394	345	77	547	243	332	320	445	361	552	381	557	588	336	474	322
ENSG00000051523	9	9	25	3	8	13	16	5	0	1	0	12	56	14	16	50	49	21	33	77	23	36	7	2	14	45	0	30	53	57	24	17	15	49	159	0	21	21	8	26	51	45	28	25	24	47	79	38	38
ENSG00000051596	24	16	35	15	6	20	84	20	18	9	0	19	65	24	21	23	33	20	29	33	20	32	20	23	30	23	16	39	103	15	14	18	33	23	18	3	36	20	20	14	30	17	50	14	31	63	21	23	47
ENSG00000051620	318	398	348	332	156	470	290	319	94	71	57	418	452	413	557	292	554	317	227	392	451	255	157	271	352	370	76	509	499	405	367	469	344	421	358	60	493	487	505	317	527	431	697	461	586	626	366	376	388
ENSG00000051825	771	555	520	712	407	544	693	367	73	99	88	936	914	467	744	437	894	638	436	490	742	564	590	795	739	552	141	928	842	546	672	805	474	513	202	134	799	673	597	319	310	395	1009	805	754	646	561	541	910
ENSG00000052126	393	410	681	382	329	585	576	1073	138	125	79	521	846	501	777	366	836	395	454	1194	459	310	453	421	428	615	172	916	734	896	409	551	481	743	634	133	957	483	770	428	622	546	1002	768	1049	1014	757	766	694
ENSG00000052344	1	3	36	0	28	69	13	17	1	5	2	33	4	78	10	60	4	14	44	7	2	20	73	1	1	32	0	2	4	75	1	16	33	55	116	2	42	3	7	55	96	8	7	24	11	6	22	19	26
ENSG00000052723	469	443	581	779	227	602	586	331	117	143	101	658	699	347	573	428	644	458	533	416	380	396	323	375	710	463	133	634	610	537	474	687	417	481	277	105	637	587	548	336	351	314	605	492	693	776	610	495	659
ENSG00000052749	232	167	99	176	168	229	234	240	96	78	96	259	169	242	272	265	330	191	194	345	170	323	168	266	202	216	126	207	285	192	284	175	225	245	122	43	312	107	234	74	223	176	261	193	289	260	231	180	169
ENSG00000052795	1021	1293	1247	1055	972	1066	1304	872	157	344	155	1298	1885	1325	1844	1119	1905	1389	855	1796	906	855	626	1143	1334	1471	181	1230	1980	1369	967	1768	1006	1137	861	311	1473	1110	1395	891	1075	1058	1886	1694	1895	2395	1586	1335	1485
ENSG00000052802	1286	902	634	1307	823	1800	1348	624	314	323	217	1735	1702	837	809	427	1780	1617	1170	1051	951	1363	775	1515	1543	814	306	947	1427	1127	1219	1280	1055	1059	789	258	1342	1203	2195	630	893	642	1463	912	1461	1180	1365	1141	2094
ENSG00000052841	3378	3116	2302	3989	1751	2632	4482	3469	855	944	643	6196	5652	3143	4066	2321	3615	3154	3043	4613	3917	2676	2084	3433	3492	2904	1008	2848	5068	2211	3996	4228	3046	1982	2212	991	4906	2526	3451	1606	2170	1838	4518	4342	4581	5260	2785	4024	3658
ENSG00000052850	2	0	0	0	6	0	0	1	0	1	0	2	0	0	3	0	0	1	0	0	1	0	0	0	7	0	0	0	1	0	0	0	0	0	0	1	0	1	0	0	0	0	0	0	0	0	0	0	1
ENSG00000053108	54	36	65	122	120	101	150	72	47	72	41	79	148	68	161	82	191	85	147	240	195	90	75	357	287	256	52	189	423	67	360	406	97	77	6	48	133	81	185	58	61	180	384	169	83	479	363	128	277
ENSG00000053254	474	402	598	477	359	619	761	504	86	165	74	730	942	544	973	446	1025	697	515	985	553	486	409	304	658	769	133	613	1270	550	661	980	635	616	657	159	704	530	768	517	669	653	1473	1144	1010	1497	902	775	1029
ENSG00000053328	14	12	17	28	0	19	28	19	3	6	2	24	12	9	10	20	19	3	16	25	22	3	3	3	10	29	2	18	25	3	17	21	6	2	7	2	36	7	4	3	13	3	7	3	12	27	11	8	18
ENSG00000053371	321	274	225	312	127	424	434	606	96	146	70	370	456	442	526	355	779	335	251	511	418	269	259	332	326	279	198	233	627	515	296	473	328	430	340	110	523	462	645	236	494	499	498	403	747	723	671	361	472
ENSG00000053372	258	301	237	391	285	575	536	498	139	120	65	588	646	402	440	611	659	312	257	566	384	426	315	542	571	462	147	363	500	392	442	530	337	345	375	117	520	390	458	219	387	466	668	306	582	606	606	359	419
ENSG00000053438	16	0	0	4	0	2	25	33	0	0	0	16	10	17	9	3	2	11	0	14	1	0	0	0	12	0	0	25	10	0	1	13	6	5	11	2	12	10	0	4	0	5	5	3	7	9	14	3	8
ENSG00000053501	442	414	340	592	459	787	808	690	205	242	220	766	979	592	878	647	910	624	505	740	461	450	539	547	666	574	332	477	678	534	799	884	736	473	378	175	615	801	582	492	533	660	636	524	812	821	929	593	620
ENSG00000053524	210	202	144	258	170	167	241	91	77	78	54	337	222	135	293	124	269	185	239	242	308	304	131	500	163	212	86	372	260	166	262	244	211	165	61	86	240	213	162	146	85	200	497	205	276	517	294	212	314
ENSG00000053702	85	71	53	37	25	20	66	176	13	24	10	103	207	76	79	40	73	36	80	147	40	125	8	143	128	104	20	153	119	57	143	213	126	135	49	27	230	68	85	26	91	73	221	17	102	295	178	171	217
ENSG00000053747	16	76	42	52	77	86	41	18	13	8	0	279	39	37	63	25	17	58	6	0	47	52	21	0	88	47	9	17	47	81	57	53	76	55	123	8	34	56	22	23	88	15	84	53	44	104	54	55	133
ENSG00000053770	1270	1155	1301	1376	992	1670	2350	808	221	373	216	2293	2520	1205	1707	1350	2593	1540	1027	952	1328	763	443	1698	2356	1325	221	1908	1976	821	1125	2215	1509	1395	839	308	1355	1810	1504	1100	1004	1327	1818	1860	2060	1996	1915	1989	2452
ENSG00000053900	610	447	733	579	208	595	893	561	172	180	72	933	1022	568	886	560	1016	713	462	747	882	364	399	837	807	851	176	1059	1215	727	798	979	816	536	530	193	1069	691	795	437	674	558	1251	1037	1106	1278	847	848	866
ENSG00000053918	0	4	25	1	40	27	9	2	2	4	0	9	12	20	16	31	18	12	129	4	33	14	25	7	19	5	0	0	15	39	6	6	17	73	138	0	25	17	32	28	115	14	14	42	51	32	29	40	18
ENSG00000054116	705	548	521	588	772	401	1521	1252	313	360	285	1482	1258	832	948	658	1342	758	877	1176	882	1158	720	866	1477	1364	428	696	1923	527	1272	1253	950	321	549	468	1592	724	508	414	438	372	552	630	668	776	826	1103	870
ENSG00000054118	4965	4040	3443	5169	3733	9134	8298	5504	1228	1860	1231	8873	10040	5448	7999	5643	11058	5626	3932	5644	4506	3932	3270	5607	7705	6641	1715	5583	8960	5488	5354	9135	5576	6193	4124	1602	6809	7459	7459	4336	5427	6736	12554	6332	9264	11211	10760	6753	7493
ENSG00000054148	2416	2120	2022	2516	1897	5045	3906	3887	988	1137	755	3453	4994	3816	3936	3692	5959	3719	2189	4082	3049	3301	2235	2973	4038	3260	1493	3190	4834	2967	3753	4547	3143	2943	2426	1059	3363	5235	3859	3081	3482	4524	5497	3054	4066	5798	6296	3291	3839
ENSG00000054179	27	10	9	23	10	26	19	368	6	15	4	19	28	272	36	17	23	21	30	368	50	74	6	8	13	45	10	30	45	309	24	35	11	188	108	6	377	29	353	50	128	37	49	27	232	107	45	185	31
ENSG00000054219	303	117	87	229	64	167	181	24	15	25	40	310	120	57	250	103	115	153	46	40	117	43	129	186	251	221	47	44	258	74	165	188	161	67	60	55	28	150	136	75	65	188	371	127	38	369	131	43	119
ENSG00000054267	3197	2549	2400	3489	1707	3097	3913	2363	666	818	399	3761	4884	2816	4299	2872	5263	2739	2640	2967	3707	2336	2118	3331	3267	3427	510	4441	4181	4409	3694	4615	2739	3152	2333	689	3947	3261	3495	2217	2737	2700	6742	4439	5290	5590	4348	4003	4357
ENSG00000054277	0	0	1	0	0	4	3	2	3	0	0	4	6	2	1	1	1	0	4	5	17	1	3	0	0	3	0	12	6	0	1	12	0	6	2	0	1	3	4	2	2	4	4	0	4	2	6	3	1
ENSG00000054282	1457	1249	1304	1653	1025	2091	2171	1297	425	585	401	2257	2588	1411	1782	1578	2153	1493	1272	1651	1314	1446	1004	1797	2018	1720	563	1813	2536	1441	1544	2446	1830	1860	1083	494	2026	2310	2282	1093	1700	1488	3343	1618	3028	3200	2515	2129	2251
ENSG00000054356	4687	3412	2660	3107	5063	3232	4773	9803	2733	2082	1551	4828	7268	10363	6871	2502	6893	4673	4439	11541	7207	5770	4957	4356	5700	5784	4299	5149	11736	5631	5389	5224	5808	2977	3001	2311	8947	4520	8006	3044	4629	5023	6361	4025	7193	8535	5528	5296	4891
ENSG00000054392	273	87	192	122	173	222	221	86	90	56	49	385	473	281	274	176	302	253	182	92	143	230	134	154	334	268	36	337	492	379	363	398	212	226	131	46	269	157	247	171	199	151	414	272	290	454	295	216	340
ENSG00000054523	759	594	635	1061	453	940	939	873	216	245	166	1040	1260	921	1180	634	1309	976	930	1736	989	669	588	868	935	1003	277	1023	1489	763	720	1104	848	1061	617	223	1061	1116	1314	511	930	904	1639	1761	1779	1891	1162	999	1081
ENSG00000054598	1	1	21	1	2	10	13	1	0	3	0	23	4	5	15	11	20	4	33	13	3	0	22	2	12	21	2	2	23	32	16	8	34	46	64	0	45	17	7	32	29	23	19	22	39	58	26	31	22
ENSG00000054611	278	105	202	234	242	447	254	125	163	144	126	252	431	165	432	184	622	263	274	387	472	585	221	351	447	346	168	431	624	194	361	554	400	296	130	114	238	346	414	218	261	386	489	445	386	995	932	215	659
ENSG00000054654	6225	4485	4895	6847	3487	5553	5660	4571	1365	1586	779	5698	10207	4224	10794	4560	9532	3643	4080	4714	7258	4869	3061	5705	5750	5230	1521	8415	10363	7537	6851	9316	7916	6179	3527	1076	9675	12072	9210	4696	4236	5108	17277	13418	13151	16258	7429	6477	10252
ENSG00000054690	323	265	227	286	271	258	255	499	76	76	55	446	266	283	433	169	379	394	336	766	302	273	265	297	137	332	147	302	396	407	382	243	223	168	199	136	518	167	213	147	168	214	653	372	366	480	164	244	229
ENSG00000054793	2538	1913	2078	3003	1552	2618	3537	3283	792	787	486	3738	4755	2908	3265	2544	5313	2811	2110	4295	3188	2190	1625	3073	3026	4944	725	3142	5100	3388	3436	4285	2628	2451	2060	798	4472	2726	3102	1827	2294	3039	5236	2409	4941	5972	4366	4076	4305
ENSG00000054796	0	0	0	0	1	0	0	1	0	0	0	0	0	0	0	0	0	0	0	0	0	0	0	0	0	0	0	0	0	0	0	0	0	0	0	1	0	0	0	0	0	0	0	0	0	0	0	0	0
ENSG00000054803	55	106	87	111	37	37	98	25	13	15	14	64	120	64	149	122	186	104	66	138	78	67	38	22	120	111	14	160	291	108	116	211	80	72	34	22	89	138	75	67	58	128	400	134	112	241	240	101	166
ENSG00000054938	1	8	1	1	0	14	14	1	1	1	0	5	7	4	14	19	34	18	10	4	9	17	4	1	23	25	0	1	30	14	31	26	1	46	26	1	9	23	4	31	31	10	70	35	82	8	106	37	24
ENSG00000054965	356	339	312	448	220	401	494	397	188	166	110	616	681	481	772	288	918	439	453	477	451	521	271	442	494	593	153	536	881	598	449	625	604	555	444	126	768	392	661	357	538	483	1008	581	684	1245	773	525	613
ENSG00000054967	2	1	0	0	0	0	3	1	0	1	3	3	5	0	2	10	5	0	6	37	0	5	0	21	0	11	3	7	15	35	4	8	0	5	11	0	7	2	6	1	9	0	14	3	28	14	7	3	14
ENSG00000054983	594	455	643	744	222	704	967	680	138	197	99	1036	1145	679	961	550	909	949	388	585	331	424	296	510	727	645	117	878	1185	806	515	874	671	722	570	116	996	978	803	588	640	623	1043	921	1207	1199	1011	921	974
ENSG00000055044	2553	2132	2342	3161	1510	4108	3406	1846	565	798	505	4502	3964	2367	3563	3411	4373	3020	1809	2407	2244	1766	1170	3534	3607	2702	602	3263	3918	1903	2377	3628	2717	2366	1345	567	3091	3229	3055	1834	2143	2699	4341	2969	4079	4184	3445	2517	2784
ENSG00000055070	270	167	211	259	188	309	614	548	150	106	95	455	452	231	283	178	429	204	303	472	475	362	283	312	578	526	136	261	764	206	448	512	359	231	174	163	425	276	224	101	160	211	346	215	360	525	450	349	374
ENSG00000055118	295	286	449	351	463	335	393	1073	137	193	135	521	520	668	595	254	747	363	221	992	534	513	355	448	502	573	230	488	698	809	511	618	434	581	320	161	955	596	786	311	420	438	1119	614	934	1072	981	522	559
ENSG00000055130	570	649	598	843	498	866	1306	752	242	286	205	1312	1657	791	1437	863	1580	1003	824	769	646	729	680	1049	1239	867	275	1412	1478	576	933	1378	1032	738	776	252	1179	858	732	645	693	786	1037	815	1277	1601	1161	1004	1397
ENSG00000055147	839	399	671	830	409	1045	1021	431	183	228	138	962	1450	598	992	748	1187	863	650	714	848	598	500	698	1247	782	150	752	1239	516	595	1322	806	736	437	171	804	870	864	556	626	685	1221	948	1049	1253	976	1097	1222
ENSG00000055163	1534	1029	985	1695	776	1834	2235	1451	365	664	466	3104	2609	1228	1867	1243	2429	2163	1254	1503	1737	1413	996	1632	2170	1867	611	1180	3368	806	1773	2442	2327	1113	921	462	1740	1299	1295	698	951	1307	2533	2586	1960	3039	1964	1422	2736
ENSG00000055208	1183	918	987	1123	715	1221	1381	605	206	411	187	1434	2034	1180	2257	839	2153	1323	907	1069	871	735	826	970	1419	1026	194	1221	1799	752	928	1856	1076	1001	835	206	1151	1345	1127	788	849	980	1648	1925	1390	1837	1470	1223	1503
ENSG00000055211	429	405	285	439	168	576	515	515	97	78	47	606	798	582	628	378	675	449	177	611	450	340	201	315	442	581	122	454	819	592	351	602	445	529	397	85	764	665	821	455	697	556	1182	824	1043	1089	744	676	638
ENSG00000055332	881	1032	1041	1118	520	1483	1321	999	259	319	148	1548	1779	928	1418	820	1772	1136	970	1183	1093	688	469	990	1224	1332	275	1223	2069	824	1061	1379	1069	1337	816	313	1486	1222	1349	700	1004	1139	2030	1106	1847	2318	1281	1200	3341
ENSG00000055483	527	329	363	459	358	584	637	796	177	178	146	910	772	921	1047	642	971	603	588	1092	916	776	412	631	801	1076	242	674	1311	812	726	735	508	491	336	200	1072	462	689	353	515	468	1100	648	986	1076	684	724	532
ENSG00000055609	2811	2966	2691	3493	1936	3156	3879	3185	708	837	584	4451	5163	3328	5641	2744	5580	3809	2557	4709	3076	2188	2000	2597	3005	4331	737	3661	5876	2948	3298	4080	2904	2862	2401	794	5450	3020	3887	2243	3038	2463	6668	4334	5159	7160	3655	3675	4281
ENSG00000055732	1823	1797	1682	1280	1179	893	1483	607	232	512	257	1612	2094	938	1483	1011	2237	1769	1231	771	1133	1150	717	1907	2105	1389	324	874	1818	482	2010	953	817	776	560	330	969	1239	932	578	332	1025	2853	1234	1308	2493	1088	980	1261
ENSG00000055813	0	0	0	10	0	0	4	1	0	0	0	3	1	6	0	5	6	1	0	0	1	0	0	0	5	6	0	0	1	3	6	6	2	5	1	0	1	0	7	4	0	6	6	4	0	5	0	1	4
ENSG00000055917	2036	1582	1628	2105	836	1806	2087	1044	286	425	185	2533	2637	1463	2337	1688	2791	2032	1452	1792	1832	999	814	1668	1842	1953	276	2108	2983	1821	1749	2385	1622	1651	1401	329	2430	1754	1754	1124	1412	1678	2634	2268	2417	2831	1963	2460	2203
ENSG00000055950	706	476	586	612	549	881	1160	735	249	329	244	1311	1493	909	1198	834	1602	809	562	901	730	791	768	653	990	977	309	763	1389	709	1011	1292	909	672	747	302	958	1114	1104	798	1078	1045	1100	679	1114	1307	1407	1043	996
ENSG00000055955	23	16	16	15	13	19	10	64	6	0	0	6	10	24	24	6	14	15	46	35	45	27	9	7	11	12	6	21	25	76	28	11	14	42	181	8	32	27	30	12	54	6	64	19	45	48	18	44	23
ENSG00000055957	1	0	0	3	0	0	2	1	2	0	2	0	2	0	0	2	0	1	0	0	0	0	0	0	0	0	0	0	1	0	0	0	0	0	9	0	3	0	0	0	0	0	3	0	0	0	0	2	0
ENSG00000056050	934	725	697	991	429	1377	1177	348	201	194	212	1161	1481	713	1295	974	1895	1020	551	500	834	755	400	1063	1313	781	248	1341	1538	583	776	1627	1114	764	435	274	790	1732	810	655	711	746	1480	985	1120	1389	1526	874	1184
ENSG00000056097	2738	2373	2399	2603	1564	3175	4037	2249	700	875	531	3843	5335	2238	3631	2391	4670	2678	2293	2335	2869	2388	1683	2737	3798	2429	709	3324	4137	2386	2803	4065	2844	2572	1480	744	2825	3770	3095	2154	2320	2740	4121	3050	4350	4372	3306	3348	4100
ENSG00000056277	157	132	89	202	86	112	252	115	47	48	20	272	243	124	226	181	234	117	127	75	93	117	129	92	225	215	52	352	221	182	206	205	146	95	86	70	259	88	123	113	66	107	189	104	260	180	132	193	213
ENSG00000056291	0	0	0	0	0	0	3	389	0	6	0	3	2	265	1	3	7	0	0	372	0	0	0	47	1	1	0	0	3	600	11	1	0	352	94	0	339	1	399	0	281	1	0	2	809	1	1	264	0
ENSG00000056487	79	68	33	76	77	93	51	107	29	25	19	92	97	84	116	51	130	88	43	140	141	18	118	50	35	162	40	38	126	163	109	126	45	53	36	28	102	100	124	74	40	75	310	134	181	318	76	60	97
ENSG00000056558	39	16	52	56	25	23	28	11	11	21	2	18	29	40	31	24	68	23	93	25	10	41	54	17	32	60	12	14	63	75	29	25	60	47	45	4	75	38	33	10	15	19	83	46	23	102	58	34	60
ENSG00000056586	1232	961	886	1443	639	970	1167	733	209	320	146	1639	1545	899	1628	841	1653	1259	450	1064	802	920	632	1074	1046	1195	191	1041	1569	918	869	1323	1021	818	582	166	1344	928	958	555	652	794	1434	1396	1478	1728	1057	1305	1382
ENSG00000056736	68	179	105	206	118	244	242	124	65	66	78	294	352	244	295	221	498	210	410	215	253	300	99	135	326	274	31	242	446	269	398	363	150	112	209	58	409	265	186	102	178	235	566	293	396	483	249	319	279
ENSG00000056972	595	446	730	908	531	1028	1236	864	298	360	231	1273	1328	818	848	835	1987	998	576	863	610	742	645	687	1074	896	333	745	1695	477	933	1395	982	890	487	274	1172	1526	1115	585	746	799	1563	1230	1054	1469	1367	1210	1482
ENSG00000056998	91	72	133	118	73	83	135	251	42	19	40	197	208	217	212	188	203	141	104	211	213	135	80	151	114	296	40	235	325	93	153	203	60	165	105	33	270	168	233	104	124	191	295	157	319	384	265	161	164
ENSG00000057019	438	603	353	472	352	583	645	565	94	134	80	631	772	543	669	463	826	535	361	689	358	366	235	281	572	619	108	633	865	960	412	689	517	799	661	116	776	538	689	471	609	476	886	748	1309	1188	911	832	639
ENSG00000057149	0	0	0	0	0	0	0	0	0	0	0	13	0	0	0	0	0	0	0	0	0	1	0	0	0	18	0	0	0	0	0	0	0	0	0	0	0	0	0	0	0	0	0	0	0	0	0	0	0
ENSG00000057252	1247	1198	966	1701	1228	1489	2221	1247	353	483	286	2110	2546	1331	1623	1452	2238	1380	1201	1628	1124	1169	1131	1586	2112	1460	286	1734	2006	1559	1369	2250	1163	1559	1808	389	2361	1407	1450	1004	1416	1160	1600	988	1869	2013	1636	2123	2166
ENSG00000057294	1163	1068	907	1006	607	1807	1074	316	199	143	213	1678	931	731	1128	312	2593	2981	326	828	490	254	750	411	770	356	473	362	1588	536	532	776	767	533	295	184	384	1369	900	534	430	811	1095	3642	843	1145	800	420	904
ENSG00000057468	1	0	9	0	0	0	0	3	0	0	4	2	0	0	0	0	2	5	0	0	0	0	0	0	1	1	0	0	2	15	3	4	0	0	0	0	3	0	0	2	2	0	2	5	15	0	0	3	1
ENSG00000057593	3	8	6	16	0	15	17	35	10	5	0	10	28	36	8	19	24	13	0	15	48	18	4	7	12	18	6	23	15	8	39	19	5	19	8	4	21	10	33	3	26	24	24	1	31	28	9	20	28
ENSG00000057608	5519	5050	4596	6606	3810	9049	9456	2996	1349	1705	1012	9602	14766	5733	9134	7036	11116	7846	5008	5464	4127	4602	3930	7442	10090	5880	1633	5846	10699	4390	5192	12056	7184	5548	5128	1589	5576	9121	6211	4702	5572	5454	8419	6175	7785	8437	7113	8159	10642
ENSG00000057657	33	62	127	118	5	102	273	70	3	7	1	300	432	363	262	287	203	245	216	321	52	116	39	677	394	340	36	571	482	600	226	471	633	1128	316	11	406	306	494	288	324	180	616	136	603	874	586	524	623
ENSG00000057663	458	487	457	699	627	442	923	235	123	198	127	971	1104	662	722	559	1126	784	557	639	627	547	241	598	1075	666	156	559	948	291	513	988	765	561	582	178	655	682	579	357	408	502	775	754	749	783	887	717	983
ENSG00000057704	954	1157	669	1010	763	1310	1574	621	234	279	149	1936	2027	1218	2568	512	1905	1018	738	710	775	674	505	965	1424	633	403	833	1702	699	883	1820	1336	467	415	306	1030	1101	1000	638	682	742	1820	1357	1378	1861	1358	1121	1506
ENSG00000057757	553	438	468	718	288	743	782	500	149	205	104	749	880	598	1108	636	1095	704	389	801	502	450	416	649	650	621	233	621	1056	532	539	773	712	531	397	184	674	640	623	391	518	645	989	727	859	1274	886	641	739
ENSG00000057935	419	386	486	718	360	694	808	559	156	249	168	842	1068	530	812	429	985	686	400	837	653	510	482	447	747	662	213	449	891	514	719	883	622	495	423	152	818	561	519	400	499	557	1016	548	827	953	665	786	885
ENSG00000058056	470	430	457	774	262	557	649	603	75	162	100	893	991	500	746	358	688	562	277	535	687	373	235	549	526	605	150	425	941	623	613	713	511	345	269	177	961	451	438	473	480	569	948	635	740	1280	681	466	632
ENSG00000058063	557	403	583	729	261	604	660	505	98	126	78	726	703	514	652	439	817	657	473	495	251	564	369	704	593	596	101	614	753	568	403	814	573	381	439	95	728	574	417	324	369	399	681	670	831	920	543	784	834
ENSG00000058085	144	85	54	122	212	145	148	142	64	70	26	759	223	383	116	103	214	150	194	535	124	139	128	31	267	294	89	161	239	536	167	108	197	231	298	29	357	121	222	60	118	119	368	71	195	406	192	524	327
ENSG00000058091	609	423	551	671	475	509	616	358	113	189	87	806	1027	443	744	419	773	478	398	379	512	358	348	555	661	308	131	581	929	358	319	779	638	380	477	127	369	676	390	333	419	338	750	653	535	1065	637	507	904
ENSG00000058262	948	790	675	957	2251	783	1629	1885	772	719	352	1345	1637	1354	1250	857	1804	834	1931	2740	2011	2338	2145	1129	3187	1729	1321	1351	2684	1160	2342	1263	1701	832	1170	555	2077	759	824	502	863	778	805	678	1000	1129	1145	1591	1791
ENSG00000058272	2014	1978	1519	2807	1239	2517	3176	1556	530	679	450	3937	4113	2050	3128	2263	4041	2246	1687	2940	2123	1766	1411	3185	2876	2742	582	2711	3854	2408	2855	3760	2606	2380	1488	576	3417	2409	2493	1666	1709	1960	3955	2984	3840	4328	3150	2931	3577
ENSG00000058335	883	811	724	896	615	991	819	309	299	311	218	1015	1060	359	1581	504	1361	1142	746	588	1382	848	511	962	813	488	493	701	1015	328	924	953	753	401	199	322	503	1233	617	525	250	681	1198	1080	646	1257	1000	452	851
ENSG00000058404	400	393	367	429	493	220	868	1607	279	307	182	706	851	778	1046	501	1174	450	498	1201	997	645	612	755	729	1096	363	829	1329	741	896	914	776	154	374	302	1157	353	336	312	192	175	442	297	458	759	457	589	579
ENSG00000058453	27	10	22	12	34	35	20	106	12	9	8	23	18	49	47	19	37	34	24	96	36	43	15	23	17	43	16	31	37	32	63	26	16	42	27	15	45	7	26	26	33	18	72	17	49	75	43	13	25
ENSG00000058600	733	720	596	968	337	764	699	917	220	214	207	1089	850	859	846	632	946	641	566	1077	887	830	704	803	585	970	390	984	1384	1034	1309	704	680	537	573	280	1650	641	581	376	572	492	1107	754	1118	1058	846	614	671
ENSG00000058668	781	822	744	1090	408	778	1831	1235	167	273	118	1820	2132	1149	1475	1415	2092	1097	550	1943	742	729	617	994	1045	2552	162	1534	2167	1812	1554	2140	1044	1610	1110	246	2255	1101	1462	671	1005	1411	2572	1217	2277	2313	1625	2083	2143
ENSG00000058673	25	2	5	4	2	3	9	3	1	3	0	13	17	7	17	10	15	11	19	15	7	1	4	8	13	14	0	22	4	32	21	13	8	9	9	2	18	8	14	13	5	11	13	21	14	16	9	18	16
ENSG00000058729	882	943	749	1077	580	1402	1552	595	177	298	220	1613	1672	823	1107	744	1495	1223	579	581	661	391	689	1250	1792	903	298	695	1460	772	1060	1612	1305	852	523	239	993	1276	997	725	747	919	1221	803	1023	996	1047	1282	1223
ENSG00000058799	635	379	517	507	213	854	890	410	125	171	97	939	1181	575	724	794	1214	735	378	487	410	549	286	443	718	871	240	650	916	422	349	1044	646	695	343	212	783	816	647	374	502	614	948	518	858	1112	985	745	979
ENSG00000058804	143	96	208	157	198	262	284	154	62	49	39	311	307	224	413	133	468	216	211	218	67	218	99	305	389	311	24	221	355	141	262	505	180	198	211	47	220	276	133	119	144	239	250	158	266	333	331	343	408
ENSG00000058866	141	38	138	156	135	445	170	63	56	46	96	238	274	152	463	91	353	519	165	82	224	211	172	66	161	88	60	147	265	39	280	249	260	128	34	63	94	181	98	95	42	180	302	177	322	451	293	89	241
ENSG00000059122	76	81	89	75	137	115	91	369	76	46	38	98	68	146	274	66	188	133	106	157	186	303	74	62	98	182	54	106	152	160	275	93	58	101	125	46	254	175	152	61	144	136	216	202	237	230	178	56	108
ENSG00000059145	3	24	32	14	18	18	15	46	14	16	2	34	29	15	35	12	29	7	11	39	33	15	2	12	15	24	9	7	44	44	50	29	18	15	29	13	37	18	39	9	41	3	23	49	16	51	11	18	25
ENSG00000059377	26	3	91	13	6	15	46	24	6	8	14	36	94	18	69	24	81	69	73	222	2	36	49	13	32	126	17	30	112	56	17	48	23	176	92	10	101	38	36	32	46	42	45	68	45	165	125	94	178
ENSG00000059378	304	286	177	182	119	353	312	371	72	83	34	355	452	144	275	277	547	244	177	328	234	187	138	232	200	508	112	293	554	401	229	368	212	353	258	60	387	206	265	238	344	323	765	366	388	828	370	386	413
ENSG00000059573	1158	774	1040	1026	1024	1925	1722	1389	459	486	312	2052	2105	1772	1448	1249	2175	1365	923	1490	1264	1375	1007	1309	2502	1473	409	1476	2037	1373	1086	1907	1612	1408	1145	296	1998	1450	1829	813	1356	1101	2077	1276	2166	2196	1675	1849	1952
ENSG00000059588	1108	848	639	1311	638	622	814	1101	246	302	170	1178	1059	659	1119	662	917	637	856	1382	1023	1020	555	676	520	1474	290	1093	1433	859	1279	923	744	609	595	278	1550	720	944	591	645	715	2437	1087	1097	1652	997	788	776
ENSG00000059691	163	170	169	157	160	238	314	293	70	95	57	362	370	221	268	252	317	264	270	304	124	319	136	132	268	262	124	75	354	172	332	246	209	264	184	54	312	162	307	119	216	208	304	164	252	266	314	312	334
ENSG00000059728	433	459	338	516	385	558	777	419	65	142	115	736	761	415	964	439	931	739	446	581	229	214	271	532	597	570	103	592	916	631	480	684	618	415	354	89	748	379	383	243	278	290	706	456	712	627	453	642	634
ENSG00000059758	188	188	307	251	208	241	263	84	31	70	25	311	309	232	348	254	498	261	189	353	155	123	121	685	322	283	38	314	496	298	197	318	362	382	180	50	351	394	264	240	247	275	523	728	451	536	414	354	447
ENSG00000059769	128	116	152	148	169	196	97	121	36	58	23	173	188	191	221	138	204	149	120	140	123	137	108	160	160	168	26	95	200	177	134	172	152	179	82	51	189	285	196	152	204	158	270	325	309	322	215	162	177
ENSG00000059804	99	30	247	37	56	117	234	261	41	28	22	383	254	147	407	621	318	212	83	631	95	213	66	501	256	585	14	193	838	531	81	180	496	584	247	45	978	222	608	161	242	145	284	205	836	1156	319	575	319
ENSG00000059915	111	85	78	99	71	112	136	208	57	41	33	108	136	193	185	107	238	81	137	439	219	147	95	189	82	162	84	196	249	161	206	146	131	122	68	64	244	154	185	115	110	138	274	162	295	328	223	131	115
ENSG00000060069	25	20	40	30	2	29	36	117	14	25	24	33	51	57	43	32	66	40	37	82	35	65	33	37	37	80	25	48	93	81	45	50	32	44	52	16	54	54	78	46	54	25	104	63	59	135	77	46	36
ENSG00000060138	45	100	255	20	253	441	101	26	11	5	0	291	207	343	478	1984	451	223	663	129	68	317	352	101	113	202	11	202	243	670	143	149	267	1168	987	7	379	455	394	407	911	219	662	1153	902	530	546	817	312
ENSG00000060140	0	1	21	12	0	1	0	5	1	4	0	19	8	1	9	0	2	2	0	0	0	0	0	10	4	23	1	0	0	11	6	17	1	7	4	0	3	0	8	0	0	8	23	7	1	26	1	6	6
ENSG00000060237	1859	1893	1577	2359	1176	2218	2587	1738	468	668	335	2710	3240	1983	3187	1834	3049	2334	1464	2469	2290	1598	1520	2054	2276	2383	553	1988	3890	1893	1955	2966	2156	1861	1249	523	2750	1976	2204	1320	1623	1838	4587	2837	3173	4190	2752	2384	2724
ENSG00000060303	1	0	0	0	1	1	0	0	0	0	0	0	0	0	0	1	0	0	0	0	0	0	0	0	0	0	0	0	3	0	0	0	0	0	0	0	0	1	0	0	0	0	1	0	0	1	0	0	1
ENSG00000060339	1484	1305	1308	1706	677	2136	1946	1484	439	546	337	2121	2335	1543	2159	1385	2896	1814	1050	1971	1548	1312	1184	2221	1777	1954	405	2340	2526	1989	1735	2269	1852	2048	1300	386	2480	1943	2079	1154	1579	1363	3297	2272	2899	3877	2202	2280	2462
ENSG00000060491	31	12	42	29	26	29	38	51	10	18	14	40	50	40	63	57	88	29	38	121	26	27	44	28	29	68	17	26	71	44	32	48	56	55	52	15	74	65	84	23	51	41	132	79	88	140	62	58	31
ENSG00000060558	2	0	0	1	0	1	1	8	0	0	2	7	9	1	15	7	1	2	32	36	17	5	8	0	5	2	12	6	14	29	9	2	7	6	14	3	10	5	0	11	4	10	8	6	2	14	5	9	3
ENSG00000060566	0	0	0	0	0	0	0	26	0	0	1	0	1	0	0	1	0	0	0	0	0	0	0	0	0	0	2	0	0	0	0	1	0	0	0	0	0	0	0	0	1	3	0	0	0	1	0	0	0
ENSG00000060642	401	251	282	619	505	743	588	281	142	175	83	873	899	658	582	541	1318	700	477	532	543	312	372	486	682	458	115	678	901	510	690	944	708	521	329	171	719	460	654	324	388	378	715	423	563	662	666	705	939
ENSG00000060656	141	130	147	151	113	68	118	237	105	68	38	207	273	141	265	75	138	139	151	224	129	103	146	253	171	181	98	99	183	145	121	194	91	100	61	56	163	61	116	102	79	62	242	119	138	257	236	142	78
ENSG00000060688	529	481	440	809	472	1021	1106	657	230	308	188	1058	1296	864	1057	716	1519	904	483	917	905	776	333	1039	1091	851	291	1159	1303	903	797	1129	948	744	531	291	889	1044	753	561	650	793	1376	540	1121	1301	1145	928	1050
ENSG00000060709	1753	1763	1669	2572	1387	2173	2503	1350	549	728	374	3001	3279	1452	3213	1185	3556	2425	1445	2422	2432	1812	1333	1833	1936	2646	593	2587	3997	1854	3322	2696	2070	1017	483	573	2332	2024	1963	1622	1072	2738	4372	3133	2082	4264	2755	1469	2801
ENSG00000060718	10	5	1	0	0	1	4	18	3	0	0	0	10	1	1	0	3	2	5	4	0	53	4	41	37	23	3	43	1	9	2	7	31	5	16	3	17	64	18	3	15	1	3	2	2	21	59	7	22
ENSG00000060749	446	539	520	605	205	589	718	595	91	184	73	827	1005	524	770	590	924	682	454	675	696	474	377	520	699	688	98	547	1054	497	613	949	635	816	472	127	854	769	642	588	514	487	1086	842	1021	1311	746	663	971
ENSG00000060762	870	889	661	799	589	1789	758	532	244	246	182	970	1149	793	1116	948	1294	1037	500	727	513	511	749	1052	949	660	317	902	665	983	590	1104	850	805	639	272	774	956	754	699	893	728	812	751	1057	760	1004	733	856
ENSG00000060971	57	66	62	84	88	77	108	204	35	65	41	132	193	170	139	155	234	77	90	258	218	180	141	37	83	203	40	191	184	123	105	126	113	108	119	43	193	93	116	84	157	135	210	120	185	201	147	135	151
ENSG00000060982	40	420	623	6	1624	525	268	106	4	23	10	58	181	1300	641	743	118	619	1320	250	142	843	1657	196	153	103	5	34	63	365	73	98	293	575	1458	2	207	635	321	1498	2069	65	44	445	591	157	179	678	382
ENSG00000061273	58	28	56	57	29	108	91	284	34	8	28	138	114	235	206	97	135	85	81	372	169	134	38	127	84	480	19	262	384	210	177	121	159	166	211	24	335	58	215	114	152	111	506	122	312	489	195	127	134
ENSG00000061337	2	5	14	3	41	24	7	53	2	2	4	16	24	15	52	13	39	31	15	13	0	41	0	96	18	76	6	12	74	2	40	19	21	43	31	1	40	34	18	9	16	18	62	52	29	63	48	27	45
ENSG00000061455	4	18	5	2	0	12	3	29	0	1	1	5	11	14	18	4	24	0	3	2	0	32	16	0	14	17	6	0	39	29	0	23	16	28	41	1	18	16	23	4	13	7	40	12	48	27	33	28	36
ENSG00000061492	0	0	0	0	0	5	0	0	1	0	0	0	0	0	0	0	0	0	0	0	0	0	0	0	0	0	1	0	0	0	0	0	0	0	0	0	0	0	0	0	0	0	0	0	0	0	0	0	0
ENSG00000061656	68	52	97	19	268	149	65	80	5	28	12	37	90	270	111	296	79	83	115	68	151	152	331	43	42	63	32	78	116	123	71	58	86	105	459	16	87	76	143	244	315	38	43	54	112	71	78	216	71
ENSG00000061676	3188	3317	3132	3785	1751	3950	3753	1862	605	862	508	4512	5652	2670	5356	2787	6866	4038	1948	2376	2547	1974	1756	3371	3715	3917	644	3730	5043	3206	2406	5283	3462	3306	1858	809	3516	4406	2885	2457	2685	3529	5021	4500	4823	5688	4822	3628	4280
ENSG00000061794	1668	1153	1074	1449	614	2276	2244	956	304	407	203	2180	2610	1347	1844	1472	2771	1761	556	947	923	940	890	1131	2208	1111	340	1364	2081	789	1091	2352	1297	1555	813	305	1375	2022	1592	1441	1124	1700	2206	1245	1973	1808	1955	1463	1977
ENSG00000061918	991	754	1305	1056	604	1747	2011	579	259	373	280	2279	2526	1095	1521	1188	2591	1560	1030	1333	1027	755	585	1829	2233	1151	294	2167	1830	836	1062	2236	1906	1203	759	292	1543	1697	1844	908	964	1074	1350	990	2625	1647	1452	2062	2355
ENSG00000061936	415	271	403	344	306	336	390	377	129	136	128	495	537	367	793	413	613	422	436	691	911	507	387	487	360	555	176	630	809	503	499	373	396	357	258	83	661	340	446	260	306	242	884	702	582	973	476	404	417
ENSG00000061938	93	81	51	109	87	121	99	288	61	69	43	99	113	86	190	63	219	86	105	131	206	217	87	87	70	187	79	215	234	102	196	187	123	102	70	73	156	158	173	127	93	119	420	169	163	371	245	81	119
ENSG00000061987	977	947	1244	1665	777	1454	1322	1116	286	377	201	1724	1551	1177	1596	1020	2055	1782	1126	1501	1088	976	861	1267	1192	1249	359	1168	1665	1633	1300	1491	1245	1258	947	286	1768	1083	1337	811	943	876	1735	2400	1967	2012	1360	1365	1416
ENSG00000062038	0	2	1	16	0	14	11	5	7	1	1	20	37	12	36	31	26	5	18	8	1	14	2	1	5	36	4	28	10	33	1	20	11	33	74	9	41	0	2	2	20	5	23	6	4	58	8	37	29
ENSG00000062096	0	0	0	0	3	0	0	6	0	1	0	0	0	0	0	0	0	0	0	0	0	0	0	0	0	0	0	0	0	3	0	0	0	9	3	0	0	0	0	0	0	0	0	0	0	0	3	0	0
ENSG00000062194	2554	2655	2339	3141	1568	2791	4155	2089	555	743	361	3796	4490	2158	3575	2635	4545	2947	1916	2254	1829	1929	1539	2725	3495	2835	446	2818	4475	2401	2250	4411	2725	2395	1770	524	3162	2943	2646	1869	2050	2247	4399	3412	3747	4117	3156	2887	4161
ENSG00000062282	77	44	63	100	66	70	55	22	4	28	6	81	148	63	96	64	69	126	23	76	47	151	125	3	131	69	1	69	80	25	115	119	41	46	12	23	40	29	73	42	27	112	160	81	28	224	227	38	103
ENSG00000062370	124	295	171	291	80	385	474	286	72	74	65	546	595	197	468	326	534	271	222	328	164	282	343	269	357	299	57	514	481	117	385	589	328	205	198	46	373	270	281	208	284	263	276	223	283	454	304	302	412
ENSG00000062485	1318	1055	984	1608	1254	1706	2051	1296	347	454	325	2628	2878	1495	2198	1290	2526	1701	1148	1690	1251	1507	1228	1138	2084	1864	462	1496	2682	1087	1599	2241	1540	1292	1217	467	1817	1609	1374	900	1098	1631	2385	1192	1784	2642	1826	1872	2218
ENSG00000062524	0	1	0	0	0	0	0	24	2	3	1	1	6	15	1	8	15	0	0	38	1	0	29	0	1	21	1	0	4	0	1	4	2	5	10	0	4	0	0	0	5	0	29	1	23	0	0	0	0
ENSG00000062582	3	12	0	3	2	1	6	21	10	1	1	15	16	11	9	4	8	5	34	8	0	6	4	7	4	3	5	2	4	1	21	16	3	0	1	0	15	1	0	3	8	2	7	3	10	5	6	4	0
ENSG00000062598	1537	1021	744	1409	1135	1259	2072	1024	382	478	239	2624	2733	1341	1945	902	2785	1645	1414	1214	1149	1199	903	1387	2267	1331	408	1786	2389	837	1782	2536	1698	817	797	305	1754	1184	1137	731	753	944	1942	1208	1073	1928	1102	1453	2077
ENSG00000062650	563	583	693	975	327	955	1224	647	181	275	97	1201	1369	784	1073	749	1298	859	758	866	724	585	541	913	946	991	182	730	1496	1092	676	1256	1030	857	607	181	1165	1017	816	698	778	896	1571	1333	1410	1717	999	1308	1065
ENSG00000062716	1873	1429	2628	2206	1482	4642	2952	1133	698	539	422	4086	3336	1951	2710	5713	4228	2744	2567	4756	1554	3050	1355	6032	3509	3768	686	2730	4115	5101	1885	3203	3292	6314	3686	429	3175	6251	3442	1474	2449	2230	3779	3411	7300	5203	5017	5698	4484
ENSG00000062725	1293	1104	1175	1248	415	1525	1693	1004	196	305	143	1581	2180	1153	1872	1142	2224	1471	510	1110	801	763	541	952	1583	1440	248	2173	2132	1137	810	2052	1339	1243	768	272	1425	1592	1530	1077	1024	1252	2122	1684	2326	2615	1831	1778	1678
ENSG00000062822	6	2	7	9	4	0	12	25	3	3	3	5	12	8	9	4	11	6	6	14	12	15	20	5	2	7	2	3	8	8	10	13	5	4	6	3	10	6	4	2	5	7	7	6	16	14	5	10	2
ENSG00000063015	87	47	129	158	41	52	274	247	59	61	54	280	191	143	254	45	234	66	172	93	162	239	81	83	238	411	57	187	407	74	297	206	89	45	53	89	307	55	67	54	44	106	339	77	155	210	176	173	180
ENSG00000063046	4391	3957	3531	5047	2962	6389	7659	3333	944	1572	820	10281	9998	4574	8017	4575	8403	7573	4094	3340	3962	3270	3768	4291	7607	4359	1244	4573	8515	3719	5241	8704	4819	3259	3936	1502	5308	4709	4434	4039	4453	4112	6926	5210	4487	7367	5946	5668	6268
ENSG00000063127	7	11	42	16	63	39	15	55	1	14	2	37	72	147	43	48	89	15	42	84	60	6	65	0	27	23	14	40	39	106	109	27	41	48	105	21	92	24	179	33	101	63	91	75	117	80	90	106	29
ENSG00000063169	38	15	19	20	23	51	23	92	13	8	10	29	33	21	42	22	41	33	44	186	57	51	28	49	23	29	12	18	54	35	23	32	25	32	9	18	39	21	44	28	32	18	43	86	73	74	59	29	27
ENSG00000063176	20	17	19	13	37	6	27	35	10	10	8	28	32	22	28	15	27	21	69	50	23	24	16	26	26	24	16	49	50	21	34	19	19	16	9	16	32	24	12	23	1	7	12	23	14	24	17	14	19
ENSG00000063177	4349	3938	4155	4184	4767	9128	6822	6705	1555	1945	1364	5829	10015	8965	9400	8871	11037	6484	6344	6423	5649	6401	4940	5664	6208	5095	2296	5648	9434	6104	5974	9251	6972	5412	7652	1716	6762	8212	7364	6189	8305	5965	7950	5457	7282	10008	9366	6820	6699
ENSG00000063180	27	60	104	83	87	132	147	218	55	43	14	131	146	140	156	115	228	102	110	190	166	66	119	86	130	162	80	113	188	68	178	184	173	137	65	71	127	117	179	64	137	127	273	146	223	278	154	162	104
ENSG00000063241	37	33	35	34	134	27	107	322	41	25	14	63	70	102	51	37	57	25	152	299	71	155	100	26	161	87	58	46	63	41	145	43	55	51	38	102	143	64	50	15	49	48	38	29	87	42	56	72	52
ENSG00000063244	81	72	112	127	117	142	95	213	34	37	26	117	181	169	180	121	162	95	97	220	200	98	65	108	90	148	53	148	221	103	177	134	109	147	106	35	151	108	165	78	134	128	249	117	190	269	172	81	131
ENSG00000063245	61	56	85	103	91	117	70	260	38	29	15	104	160	165	129	108	154	99	135	247	136	100	107	97	83	126	38	109	144	114	153	116	75	134	148	32	130	76	208	84	151	80	227	157	213	199	116	136	95
ENSG00000063322	538	452	538	539	353	917	826	878	230	245	167	894	1201	798	928	658	1134	695	471	990	860	822	462	535	885	721	314	772	1040	631	848	1009	879	587	519	230	827	939	873	477	793	793	1023	533	1100	1233	1096	753	842
ENSG00000063438	0	8	23	37	17	8	24	25	1	1	6	20	17	3	3	11	15	0	2	23	21	73	8	46	0	19	1	5	29	15	12	4	77	8	73	1	201	4	0	14	36	3	44	14	10	10	1	2	3
ENSG00000063515	0	0	0	0	0	0	0	2	1	0	0	0	0	0	0	0	0	0	0	0	0	0	0	0	0	0	0	0	0	0	0	0	0	0	0	0	0	0	0	0	0	0	0	0	0	0	0	0	0
ENSG00000063587	239	262	206	402	128	439	560	594	92	122	65	732	514	415	495	476	674	457	281	597	443	396	182	285	354	855	119	341	843	433	492	529	387	367	431	159	626	488	534	222	362	446	568	410	771	889	584	439	496
ENSG00000063601	221	231	188	328	274	153	263	404	78	138	38	336	371	293	411	196	487	178	158	603	323	303	212	290	173	339	98	294	433	200	330	288	313	180	225	84	471	225	173	172	160	317	377	370	303	358	206	248	214
ENSG00000063660	37	20	18	34	31	25	16	21	12	14	7	26	16	37	65	46	34	24	42	100	6	27	61	31	21	33	7	47	32	33	26	42	40	114	34	21	68	25	30	26	45	31	69	39	52	75	65	38	23
ENSG00000063761	124	133	78	249	230	176	297	236	40	74	42	264	234	195	281	191	332	182	163	241	203	156	155	128	213	337	103	282	325	96	316	217	145	137	119	54	264	154	133	121	123	384	453	144	249	443	270	131	236
ENSG00000063854	166	181	240	241	252	355	324	734	120	142	104	331	433	440	436	275	550	424	260	449	376	411	203	346	329	409	144	353	553	303	452	319	337	328	224	129	488	413	359	319	485	382	618	404	453	542	378	229	316
ENSG00000063978	580	407	655	732	675	1105	1433	703	286	270	163	1825	1493	626	891	839	1096	905	584	829	954	840	640	669	1456	1109	311	841	1712	782	1080	1149	976	709	732	238	1030	835	727	552	615	566	1069	604	952	1317	952	822	1278
ENSG00000064012	31	43	78	76	154	125	109	55	12	1	8	168	181	82	65	155	168	42	84	74	154	101	77	94	127	187	17	181	250	293	126	147	110	234	320	18	187	97	175	74	148	89	244	90	210	188	183	211	208
ENSG00000064042	1871	1953	1720	2516	832	2518	3328	1900	530	664	409	3183	4258	2263	2728	2132	4361	2936	1573	2873	2869	1546	1274	2691	3592	3058	703	2877	4287	2805	2188	3850	3183	3214	1773	648	3223	3115	3409	1481	2018	2790	4497	2585	4517	5580	3740	3001	5445
ENSG00000064102	373	246	322	397	317	457	569	226	108	144	63	752	733	467	550	390	599	544	269	347	452	385	296	235	619	462	68	390	806	413	448	623	384	351	352	69	467	571	379	348	443	308	655	491	446	689	519	459	676
ENSG00000064115	392	324	458	503	399	820	640	458	179	146	111	629	713	708	652	510	885	773	591	588	713	512	589	470	616	660	282	407	916	606	696	643	584	537	614	176	848	876	555	452	742	648	1374	891	880	1489	870	690	962
ENSG00000064195	0	0	0	0	0	0	0	2	0	1	0	0	0	0	1	0	0	0	0	0	0	0	0	14	0	0	0	0	3	0	0	0	0	0	4	0	0	0	3	3	0	0	0	0	0	1	0	0	2
ENSG00000064199	69	87	64	109	79	149	144	105	23	38	24	148	211	155	155	101	237	91	76	65	70	93	68	116	130	115	22	74	185	248	79	181	140	157	120	23	105	174	119	71	134	89	164	103	239	165	213	217	184
ENSG00000064201	0	0	0	0	0	4	4	0	0	0	0	3	4	2	0	1	2	1	0	0	0	0	0	1	2	10	0	0	11	0	12	12	0	3	2	1	2	0	3	0	3	0	4	1	5	0	5	1	3
ENSG00000064205	0	3	14	0	0	2	2	5	0	1	0	0	0	8	0	0	4	0	2	0	1	7	0	0	15	2	2	23	9	0	1	3	0	1	1	0	6	1	0	1	0	5	8	15	0	21	1	0	4
ENSG00000064218	0	0	0	0	0	0	0	0	2	0	0	0	0	0	1	0	0	0	0	0	0	0	0	0	0	0	1	0	0	0	0	0	0	0	0	0	0	0	0	0	0	0	0	0	0	0	0	0	0
ENSG00000064225	598	437	597	542	569	680	666	997	227	219	132	975	1224	631	773	590	1193	660	541	696	818	800	272	811	1168	747	258	893	964	570	756	1116	654	722	262	188	1016	865	903	449	626	483	1090	516	1622	997	866	727	1049
ENSG00000064270	20	123	24	39	49	22	27	204	12	27	27	39	27	371	56	8	57	28	44	97	95	152	54	23	21	107	40	256	248	76	57	76	46	103	195	8	108	36	172	39	122	101	116	205	183	204	92	48	118
ENSG00000064300	12	8	21	0	1	18	13	13	2	1	4	4	22	35	16	15	20	10	22	39	17	72	2	27	34	52	0	123	124	55	12	43	18	80	27	0	35	32	76	19	23	15	97	20	54	262	205	47	155
ENSG00000064309	140	104	100	90	109	105	142	95	39	44	15	200	170	93	113	52	108	50	93	278	107	92	43	41	126	166	32	64	171	103	142	210	54	81	33	48	152	79	106	64	50	80	204	115	80	239	168	97	227
ENSG00000064313	691	753	596	843	584	891	1030	579	178	209	99	1124	1304	737	936	779	1217	796	440	669	663	610	637	1020	990	830	201	956	1284	980	855	1153	839	646	371	147	861	847	675	430	590	604	1153	1009	1145	1339	873	1001	973
ENSG00000064393	2345	2618	2527	3030	1793	3299	4000	2841	642	1052	661	4965	5722	2574	4379	2489	5069	3921	2205	3161	2843	2311	2285	3449	3986	3514	873	2973	6196	1570	3100	4491	2920	2237	1702	878	3301	3554	3092	2018	2410	2943	4183	3759	4431	5632	3710	3408	3857
ENSG00000064419	483	320	298	652	345	609	1005	723	175	144	96	1247	1102	641	747	598	935	667	550	602	478	336	411	484	755	768	153	685	1084	737	712	1092	656	484	504	201	863	532	530	368	442	556	901	520	801	1009	712	872	844
ENSG00000064489	0	0	0	0	0	0	0	0	0	0	0	0	0	0	0	0	0	0	0	0	0	0	0	0	0	0	0	0	0	0	0	0	0	0	0	0	0	0	0	0	0	0	0	0	0	0	0	0	0
ENSG00000064490	81	69	86	132	69	169	233	281	45	67	58	267	332	177	254	139	223	126	171	207	227	218	170	233	234	187	90	211	308	63	324	209	180	195	180	82	289	114	154	153	161	247	153	102	162	248	227	212	235
ENSG00000064545	32	27	34	26	61	41	58	144	19	12	5	50	73	70	93	55	81	37	71	184	33	90	28	37	46	87	27	91	123	71	70	82	59	40	36	38	78	52	70	51	62	75	88	57	61	93	96	49	54
ENSG00000064547	14	2	14	33	5	17	30	96	13	9	9	31	39	52	68	63	72	17	71	73	39	47	31	11	9	43	23	16	77	49	17	28	23	32	69	5	42	30	43	47	62	35	92	54	57	29	72	33	59
ENSG00000064601	606	464	545	704	752	545	1168	1133	429	323	397	1479	1569	1014	1071	965	1717	1093	1189	1883	1243	1230	745	1147	1069	2434	621	1191	1764	982	1274	1444	952	974	738	503	1630	693	829	456	666	834	1348	691	1107	2133	1466	1163	1499
ENSG00000064607	1039	738	664	985	624	566	598	1623	401	425	266	1189	905	930	1391	527	1059	705	931	2156	1372	1087	704	767	565	1265	413	1127	1534	1003	1762	822	707	777	426	443	2222	561	878	461	501	619	2028	797	1129	1817	865	607	703
ENSG00000064651	502	593	829	380	379	769	549	344	99	148	115	920	873	442	500	611	895	736	487	731	572	485	285	1515	701	923	133	1445	893	2237	615	914	942	1199	1017	108	829	949	784	392	671	572	1826	762	1090	1491	1255	706	1513
ENSG00000064652	479	308	348	525	271	501	436	394	90	118	111	511	410	420	516	322	603	579	232	457	519	279	148	327	386	467	72	443	641	431	452	468	370	320	264	67	475	431	524	379	417	498	938	516	594	885	570	368	482
ENSG00000064655	0	1	8	0	0	6	2	2	0	0	1	6	5	13	2	0	1	26	3	39	0	0	0	1	8	8	2	0	5	108	0	5	0	32	11	0	9	3	0	4	6	3	6	0	10	0	10	0	20
ENSG00000064666	2	4	25	16	79	37	99	20	2	3	0	38	99	80	35	83	49	37	79	136	35	223	74	75	44	149	13	19	105	90	75	96	58	88	184	3	94	22	113	24	106	33	117	24	77	143	63	89	41
ENSG00000064687	55	38	57	55	35	35	46	214	38	25	12	58	120	120	98	56	98	70	87	217	85	160	97	46	25	78	43	71	109	75	118	82	106	61	61	48	184	65	103	23	38	31	115	54	122	122	93	92	62
ENSG00000064692	12	0	32	0	1	6	4	41	0	1	0	7	18	8	9	0	1	3	4	24	58	35	0	1	14	38	1	21	6	0	14	22	6	8	33	8	33	2	0	6	30	3	18	11	8	23	28	19	12
ENSG00000064703	86	256	218	443	234	365	353	320	56	64	22	424	435	237	456	210	570	256	171	335	191	192	143	171	298	277	62	524	435	336	276	420	246	188	155	79	247	312	311	175	180	299	461	422	388	359	275	254	379
ENSG00000064726	638	458	673	814	374	732	651	225	143	167	45	725	770	438	786	472	1044	834	286	498	573	392	243	634	694	606	134	460	941	372	431	810	584	674	366	127	638	757	457	442	488	757	1055	670	941	1170	877	560	724
ENSG00000064763	7	103	104	51	25	49	173	47	6	8	8	100	133	44	57	135	121	55	44	38	16	98	8	52	43	44	18	115	165	29	103	153	69	88	49	26	43	65	94	34	28	85	169	45	65	131	127	79	165
ENSG00000064787	0	0	0	2	0	11	2	10	1	1	1	47	0	5	0	2	9	1	1	0	0	0	0	0	0	11	3	0	4	70	1	6	0	19	16	1	15	2	0	0	3	1	16	9	2	28	8	3	1
ENSG00000064835	0	0	0	2	0	0	2	0	0	0	0	1	0	0	4	0	0	0	0	0	0	0	0	0	0	0	0	0	0	0	0	2	1	0	0	0	2	1	0	0	0	1	0	0	0	1	3	1	2
ENSG00000064886	2	0	0	0	0	0	1	13	0	1	0	3	5	0	1	42	3	0	2	63	4	0	0	0	1	9	2	1	11	13	0	2	3	2	13	1	3	0	6	0	0	0	10	0	6	6	0	15	15
ENSG00000064932	31	17	24	14	19	17	22	44	12	8	6	25	24	17	52	142	51	22	36	65	24	34	12	84	16	79	4	50	54	34	24	27	17	98	17	7	28	72	55	29	19	11	43	37	91	117	64	100	25
ENSG00000064933	600	433	555	825	307	559	756	431	172	155	112	919	781	429	680	446	855	542	660	653	670	635	202	790	746	632	125	831	950	467	750	756	565	479	408	123	931	702	549	300	459	484	820	718	914	947	570	657	831
ENSG00000064961	21	37	22	19	17	25	24	34	13	9	5	13	19	41	29	23	35	15	25	50	24	29	38	57	23	31	29	38	41	45	54	39	50	31	28	15	34	32	36	18	39	36	76	55	51	49	55	14	31
ENSG00000064989	232	168	484	189	31	219	509	47	4	15	6	608	1346	262	506	365	457	271	404	328	47	85	117	621	680	653	22	777	1346	695	958	1340	1234	546	319	18	386	367	304	212	203	491	1051	697	499	1491	536	482	1729
ENSG00000064995	408	224	281	325	135	287	268	261	84	113	119	514	383	268	323	232	480	246	156	540	248	323	199	462	262	349	84	244	323	565	427	408	352	239	227	86	439	305	357	155	259	202	412	358	468	366	383	293	398
ENSG00000064999	379	177	226	242	195	303	342	282	105	137	67	401	408	353	507	158	405	355	334	464	407	269	210	246	246	372	107	212	643	406	344	358	255	357	237	78	318	209	301	213	284	337	814	525	489	668	476	250	403
ENSG00000065000	795	551	590	587	732	917	741	1705	281	311	206	746	959	948	1242	766	1256	661	694	1851	1152	949	1006	711	712	1052	515	1118	1112	947	857	790	820	759	617	187	927	1006	1264	750	843	674	1213	1001	1443	1908	1239	750	723
ENSG00000065029	536	275	391	433	283	476	767	1029	202	299	199	889	812	654	974	484	826	523	638	954	603	667	537	552	612	864	318	765	1407	547	710	688	617	378	281	286	1403	308	546	282	443	440	916	463	679	1067	593	494	576
ENSG00000065054	39	33	52	33	53	59	84	165	20	12	10	69	118	154	180	65	78	69	78	100	131	72	46	73	40	98	10	111	166	111	96	115	172	64	81	30	174	87	138	101	79	70	88	80	143	162	107	64	88
ENSG00000065057	48	64	63	45	80	87	125	340	27	59	29	99	172	171	126	70	101	70	42	45	105	102	80	72	77	123	49	178	167	157	127	139	98	77	85	40	200	61	103	98	68	115	59	67	104	142	198	97	77
ENSG00000065060	283	245	252	232	326	352	350	236	77	91	59	566	599	360	512	326	515	481	377	446	511	234	210	515	364	536	95	347	669	488	375	500	348	351	307	104	459	271	389	240	235	296	636	339	577	573	334	385	546
ENSG00000065135	1949	1451	1423	1779	1142	2193	2669	1356	369	586	293	2926	3623	1420	2351	1816	3605	2265	1443	1804	1700	1381	1422	1703	2844	1775	472	2233	3060	1626	1783	3120	2217	1640	1450	507	1820	2415	1753	1449	1244	1609	2165	1544	2078	2312	2108	2276	2804
ENSG00000065150	1627	1463	1574	1909	1651	2252	2323	1283	371	507	295	2978	3962	1776	2618	2012	3387	2244	1018	2025	1516	1260	1127	2372	2457	1896	341	2202	3198	1355	1776	3032	1990	1486	1733	380	2034	2219	1808	1415	1640	1777	2977	1834	2376	2899	2336	2328	2620
ENSG00000065154	1663	1211	1599	1706	642	3708	2912	855	405	550	430	2700	3110	1566	2101	1503	3227	2320	1278	1323	1149	1437	1260	1826	2962	2198	452	2268	3099	904	1439	2801	2785	2105	1124	528	1870	2784	2067	1430	2004	1574	2259	1375	2959	2977	2858	2241	3149
ENSG00000065183	317	391	337	403	387	739	811	306	109	127	121	953	877	405	732	493	638	526	238	337	226	242	224	263	663	524	124	528	788	309	402	492	461	418	368	102	513	633	409	275	388	353	682	330	654	753	555	486	534
ENSG00000065243	1371	1346	1365	1984	719	1245	1935	1296	268	435	134	2236	2454	1355	1771	1297	2494	1537	1000	1606	1262	953	681	1345	1765	1717	266	1861	2152	1916	1363	2231	1394	1345	1161	320	2030	1480	1718	1202	1167	1349	2321	1911	2164	2288	1633	1865	2120
ENSG00000065268	23	27	36	42	8	35	36	69	12	14	15	28	102	97	46	74	62	31	61	88	40	101	35	27	84	40	40	101	95	28	65	66	56	37	35	22	52	27	46	31	36	18	35	21	48	61	50	52	32
ENSG00000065308	49	60	207	23	14	87	200	63	24	33	25	258	293	138	224	140	248	172	192	281	222	251	112	163	218	346	22	188	346	145	195	261	168	333	217	58	265	128	92	89	170	175	412	358	201	723	249	251	341
ENSG00000065320	89	140	84	145	83	252	99	61	36	71	40	149	125	62	240	39	145	115	55	79	67	103	72	102	78	42	55	32	115	30	35	113	127	49	13	28	89	86	64	71	25	49	115	92	85	64	95	66	29
ENSG00000065325	24	30	52	35	3	22	125	6	6	1	0	67	122	24	45	52	50	68	6	111	0	136	36	114	72	79	7	46	60	74	156	172	141	41	106	1	80	147	73	56	49	70	138	25	122	141	121	110	160
ENSG00000065328	0	0	0	1	0	0	0	33	0	0	2	2	1	0	0	1	1	1	0	0	0	2	0	0	3	3	1	0	9	1	15	3	0	0	9	2	0	0	0	1	2	0	20	5	3	14	12	2	18
ENSG00000065357	142	167	177	123	57	186	174	90	37	51	39	242	163	206	171	126	182	152	125	141	225	71	174	232	179	207	31	222	311	214	164	179	131	161	142	85	283	123	162	66	136	184	393	228	184	421	274	269	187
ENSG00000065361	54	123	261	306	218	206	189	130	27	32	21	358	692	165	440	342	163	224	346	151	397	125	303	82	252	226	12	166	230	368	787	578	138	377	1094	25	245	180	131	285	712	298	385	278	224	270	197	239	263
ENSG00000065371	0	0	0	0	0	0	0	1	0	0	0	0	0	0	0	0	0	0	0	0	0	0	0	0	0	0	0	0	0	0	0	0	0	0	4	0	1	0	0	0	0	0	0	0	0	0	0	0	0
ENSG00000065413	486	446	673	750	278	460	800	301	106	176	84	690	1274	396	532	476	926	397	377	782	438	460	184	764	818	868	89	492	842	636	762	731	679	684	556	150	1134	311	503	327	352	588	1033	394	863	949	688	767	1079
ENSG00000065427	1894	1788	1592	2355	1674	3592	3926	1521	501	731	442	4234	5126	2325	3189	2555	4541	2848	1755	2047	2022	1686	1296	2114	3802	2200	690	1836	3496	1853	2342	4142	2290	1828	1827	732	2236	2755	2346	1807	2207	2424	3167	1931	2657	3518	3186	2984	3531
ENSG00000065457	270	318	157	544	444	541	695	202	110	162	98	777	745	328	284	412	587	508	280	420	530	468	181	634	639	495	63	404	621	393	427	629	468	291	300	175	485	360	441	200	319	381	529	402	590	569	610	461	577
ENSG00000065485	195	110	126	174	192	138	231	308	99	85	27	173	271	309	195	145	390	199	170	474	74	170	207	151	283	270	122	176	421	267	258	201	194	369	333	72	332	201	270	113	190	115	349	161	263	504	327	419	302
ENSG00000065491	130	68	135	152	113	142	356	258	53	44	55	514	298	251	222	165	225	171	238	325	205	163	116	272	279	303	66	199	451	87	311	266	185	164	109	126	389	130	142	51	137	148	276	174	204	383	139	266	260
ENSG00000065518	4512	3402	3048	3758	2197	9665	4520	2132	763	1022	729	4107	5369	3724	5649	4231	7655	4726	1976	2660	2682	3146	2329	3848	4177	3275	1071	4154	4657	3027	3108	5771	4177	4268	2247	843	3028	8004	5519	3546	3859	4926	7954	4732	6429	7065	7655	3743	4434
ENSG00000065526	1254	997	1004	1615	831	1683	1360	1822	340	493	282	2165	2139	1537	2380	1163	2550	1366	1370	2331	1907	1020	818	965	1383	2077	459	1544	2962	1440	1508	2086	1388	1613	932	411	2257	1526	2167	1152	1317	1395	3973	2717	3063	3849	2009	1966	1715
ENSG00000065534	93	237	419	139	64	466	757	202	27	24	10	445	1354	572	828	445	459	445	395	331	81	365	194	392	866	612	29	635	799	480	728	942	1053	634	639	25	826	557	682	492	827	670	1254	598	923	1507	942	861	894
ENSG00000065548	2180	2113	2213	2458	1704	3604	3115	1652	597	877	447	3626	3597	2295	3106	2645	4210	2903	1796	2267	2147	1892	1852	2666	3493	2356	818	1955	3596	2497	2248	4176	2537	2383	1885	650	2814	3023	3086	1964	2181	2195	3641	2144	3706	3773	3286	2915	3090
ENSG00000065559	438	495	442	568	166	575	645	387	94	159	68	745	711	449	772	528	1185	653	310	472	451	474	313	345	536	622	97	649	874	549	414	570	493	550	286	112	552	662	540	421	466	544	1069	812	945	988	708	587	566
ENSG00000065600	106	45	46	39	63	110	91	88	27	22	18	146	157	116	115	93	167	103	56	70	77	72	50	122	89	71	54	78	192	208	57	74	105	109	76	25	211	115	139	34	128	73	165	94	172	224	141	142	199
ENSG00000065609	1000	904	538	1173	209	875	1172	1065	168	296	188	1518	1645	826	1396	554	1764	1164	508	1033	1121	583	662	1196	1087	1062	231	1048	1710	966	1081	1518	988	814	442	284	1567	950	1227	751	734	955	1767	1312	1865	2245	1316	994	1404
ENSG00000065613	1189	1295	1165	1269	664	1596	1498	821	217	261	162	1690	1988	1418	2021	1488	2046	1302	905	1575	1154	740	503	1574	1409	1535	329	1867	2248	1102	1052	1626	1458	1693	970	281	1505	1825	2161	1393	1526	1476	2819	2753	3408	3145	2208	1682	1803
ENSG00000065615	315	390	462	581	469	479	602	414	116	163	83	625	657	466	583	331	948	478	347	391	680	286	329	549	622	599	117	424	618	441	378	818	488	375	284	73	481	511	374	237	292	421	797	461	577	559	588	366	648
ENSG00000065618	0	3	0	0	0	1	2	25	3	1	0	7	8	4	0	8	0	1	1	0	12	0	0	48	7	5	2	2	9	0	0	5	6	0	5	13	9	3	1	5	1	3	17	0	5	11	10	12	11
ENSG00000065621	1290	1298	971	1552	816	1990	2201	1932	432	743	393	2219	2561	1527	2341	1329	2390	1522	1356	1658	2009	1344	1067	1707	1965	2270	510	1964	2970	2084	2364	2280	1458	1454	993	598	2584	2030	2244	1192	1510	1627	3454	1472	2783	3631	2481	1844	1996
ENSG00000065665	311	225	148	181	67	172	187	448	98	112	68	305	288	182	265	207	261	195	173	436	132	384	101	317	167	347	74	353	406	367	363	318	218	205	69	109	544	199	261	108	141	168	389	204	335	436	167	277	265
ENSG00000065675	120	51	23	11	10	36	140	54	27	21	2	150	258	38	201	58	112	58	33	43	3	2	69	2	120	112	13	35	205	12	92	108	70	33	41	5	64	75	71	67	25	89	170	40	59	142	120	68	142
ENSG00000065717	289	263	241	386	256	453	323	661	142	182	142	398	485	399	629	282	724	459	429	565	491	392	286	305	217	636	163	484	628	442	538	473	356	387	211	176	638	415	508	343	361	476	1041	604	673	1048	714	279	292
ENSG00000065802	438	447	244	454	368	508	695	800	179	214	155	836	758	448	715	426	827	381	273	376	623	454	369	359	600	616	186	663	864	402	546	562	458	293	170	175	708	433	464	349	380	549	984	461	741	1048	567	350	516
ENSG00000065809	539	631	469	541	243	842	800	234	89	112	71	740	1002	547	844	1309	964	596	748	654	656	477	238	755	702	897	116	588	887	567	294	804	600	789	562	143	661	674	583	474	749	824	1090	885	731	1269	861	909	1030
ENSG00000065833	289	226	345	394	232	544	202	205	97	86	44	472	360	262	339	157	566	282	122	280	271	289	134	436	461	197	128	156	440	214	230	248	258	328	227	66	375	520	417	249	223	258	530	383	423	518	538	349	511
ENSG00000065882	127	141	244	136	78	248	226	168	37	41	30	221	498	387	578	214	301	306	257	364	158	157	143	354	254	427	54	373	543	235	242	422	410	205	383	30	449	189	168	140	254	225	368	417	354	505	461	502	466
ENSG00000065883	934	731	732	900	651	941	1044	891	240	252	235	1317	1411	864	1232	698	1638	917	836	1439	1473	663	649	821	793	1036	198	1315	1529	877	1136	1269	743	1151	613	218	1472	1118	1215	740	783	964	1909	1521	1577	1858	1304	1137	1259
ENSG00000065911	125	86	220	159	373	392	201	71	57	15	10	171	268	206	232	1000	356	323	186	282	140	416	292	168	563	224	17	390	309	298	212	199	109	402	540	29	120	286	263	264	502	114	245	290	213	438	307	404	503
ENSG00000065923	547	503	314	635	321	539	1017	684	141	141	68	1498	1244	497	768	618	1128	911	245	811	532	448	353	421	717	849	69	405	1119	609	945	848	394	486	333	165	760	492	640	511	381	863	1011	706	731	1052	687	618	902
ENSG00000065970	607	360	317	437	360	507	527	629	147	215	98	833	808	429	761	403	912	559	384	656	504	487	413	798	618	610	190	508	1046	277	371	727	539	390	219	174	650	502	519	289	378	510	951	415	886	1024	662	373	615
ENSG00000065978	1171	1178	905	953	809	1806	1397	926	329	428	272	1382	1814	1128	1993	1222	2058	1377	1013	1351	1015	931	925	1000	1206	1547	548	1139	1960	1152	1174	1600	1125	1594	914	306	1306	2058	1370	1137	1510	1587	2730	1609	1997	2825	2337	1180	1618
ENSG00000065989	7	30	29	7	21	27	12	53	7	3	1	20	67	88	36	58	31	22	12	199	36	29	40	24	31	47	15	4	51	107	21	12	58	54	121	4	100	53	43	45	113	23	71	54	62	53	54	64	77
ENSG00000066027	495	572	907	541	447	857	556	321	113	218	83	702	1071	529	1009	762	1100	620	364	456	611	314	383	573	588	641	180	683	933	420	431	868	552	682	417	174	854	917	771	575	479	792	1387	715	1082	1153	934	746	816
ENSG00000066032	305	223	221	191	477	340	621	293	136	124	84	620	884	241	422	188	370	261	231	331	327	254	301	514	576	247	165	280	431	117	245	429	262	135	264	119	312	288	305	223	158	110	274	204	522	363	320	340	469
ENSG00000066044	211	300	246	297	161	391	292	334	60	80	62	361	397	336	479	250	421	369	119	296	155	282	188	328	262	371	104	277	589	246	290	315	345	308	272	83	386	358	306	213	264	329	575	424	438	488	398	277	336
ENSG00000066056	48	10	19	0	0	21	37	4	0	0	1	39	27	24	27	10	34	15	5	53	0	7	5	41	37	63	32	31	114	30	101	31	48	38	18	1	84	7	19	6	21	32	183	51	68	247	70	75	93
ENSG00000066084	1063	765	790	1192	617	846	1561	756	210	340	147	1492	1893	1009	1708	766	1655	1173	549	1034	974	683	669	1283	1168	1376	234	1114	1962	695	1179	1642	933	865	621	304	1244	1175	1027	736	698	1225	2719	1619	1603	1981	1300	1096	1756
ENSG00000066117	151	184	179	229	138	181	176	241	58	83	44	238	283	272	251	144	324	162	222	253	198	139	96	149	169	320	103	176	414	191	306	227	191	115	161	72	348	182	161	94	126	136	318	153	254	298	204	231	200
ENSG00000066135	91	78	111	138	80	117	280	212	39	62	27	351	296	126	214	93	183	99	147	136	91	138	120	116	276	244	43	194	299	182	280	240	148	81	94	59	271	81	99	63	82	99	247	138	172	192	131	230	214
ENSG00000066136	332	350	289	393	249	476	661	609	174	231	113	511	873	602	655	568	679	524	471	790	549	483	275	648	666	482	199	436	778	552	603	766	443	521	446	134	572	568	458	372	537	503	554	420	709	679	576	588	638
ENSG00000066185	55	90	128	142	15	156	172	131	23	24	18	218	304	84	116	115	246	129	95	46	87	65	138	60	141	131	40	152	280	111	132	181	229	134	78	28	173	240	143	95	147	48	255	193	216	231	189	204	172
ENSG00000066230	3	0	0	2	1	0	5	3	0	0	0	4	6	3	1	2	5	0	5	0	2	2	2	2	5	1	1	2	1	2	1	1	1	4	1	1	3	2	2	5	1	0	2	2	1	7	1	1	2
ENSG00000066248	0	0	0	0	0	0	1	1	1	3	1	7	7	0	8	10	0	4	2	0	26	2	0	2	1	4	2	0	0	0	0	1	4	32	27	1	2	2	8	3	3	0	0	35	0	0	3	8	2
ENSG00000066279	3	0	54	0	7	3	3	12	2	0	0	7	1	7	0	0	0	0	28	43	1	26	0	1	0	54	3	0	6	5	11	15	2	42	8	0	7	11	0	7	43	2	48	44	21	16	46	20	27
ENSG00000066294	16	6	85	1	2	21	68	35	0	5	0	95	60	48	21	21	30	28	94	178	84	79	99	5	43	122	1	2	149	443	81	88	44	266	179	1	159	49	57	73	174	15	120	109	80	102	148	173	266
ENSG00000066322	221	147	265	259	212	369	753	665	139	177	113	837	734	357	224	320	343	240	284	630	551	420	346	456	665	881	213	409	890	359	621	645	388	194	393	170	637	171	245	133	249	226	585	230	419	687	470	519	604
ENSG00000066336	0	0	2	3	0	2	5	0	0	0	0	0	10	8	1	14	6	1	6	21	3	14	2	0	2	9	4	1	7	52	2	5	2	17	9	0	24	1	2	1	4	5	4	5	5	22	14	8	16
ENSG00000066379	165	255	197	257	174	604	384	436	99	138	62	445	512	343	497	424	670	354	282	472	248	247	102	313	398	362	104	408	548	449	305	422	393	470	330	83	572	528	440	286	389	453	791	331	664	534	645	466	486
ENSG00000066382	19	58	75	103	46	74	75	477	6	19	12	65	89	328	89	58	99	80	46	189	34	69	40	60	76	72	12	112	152	481	87	137	130	236	136	21	412	41	359	66	252	84	82	194	356	161	52	305	57
ENSG00000066405	14	26	39	21	57	17	18	4	4	1	4	40	18	6	45	18	29	22	21	11	36	15	7	37	15	24	13	63	50	2	37	32	14	8	2	5	19	11	15	10	17	18	45	43	32	216	29	25	18
ENSG00000066422	570	353	460	450	231	531	629	303	76	85	47	637	719	563	685	438	822	604	239	358	360	204	311	766	541	481	91	632	921	583	480	586	650	624	331	87	606	709	405	371	443	471	741	548	736	852	610	533	575
ENSG00000066427	449	404	608	384	214	519	605	585	96	106	73	712	724	344	733	406	666	494	283	637	628	317	263	295	407	523	130	754	761	482	573	604	515	567	363	135	923	509	677	317	463	361	1360	748	809	1221	787	554	668
ENSG00000066455	745	591	804	675	439	877	979	710	181	269	136	980	1333	931	850	680	1472	683	745	838	694	733	461	1007	1564	957	334	911	1284	556	662	1018	935	574	581	179	876	864	810	425	622	642	821	747	886	942	745	1025	1174
ENSG00000066468	0	103	130	3	82	84	58	44	3	1	4	38	44	51	128	175	34	70	274	47	50	86	96	2	26	16	4	6	7	229	28	14	20	175	440	5	160	42	48	63	359	21	87	145	88	40	97	76	67
ENSG00000066557	421	509	292	660	205	420	503	228	92	97	62	624	644	305	455	280	645	568	290	252	196	261	135	525	583	404	49	286	625	222	312	671	406	383	240	68	410	642	417	250	273	403	534	449	510	466	423	533	594
ENSG00000066583	346	299	350	384	175	533	494	244	114	111	56	383	1345	449	897	327	654	403	246	435	364	290	334	506	855	371	164	901	1240	295	320	497	487	267	215	86	386	657	394	321	308	357	637	518	531	705	580	457	437
ENSG00000066629	103	95	159	249	83	251	328	410	40	56	32	346	562	284	309	306	271	241	187	283	366	213	144	269	288	215	56	293	498	152	347	392	428	264	197	43	464	299	271	198	274	238	474	243	378	490	364	355	304
ENSG00000066651	1009	772	984	1054	790	1336	1121	564	209	297	158	1601	1405	733	1399	873	1603	1229	533	497	454	730	498	1066	1500	842	252	1040	1399	917	784	1345	1169	1020	495	229	1105	1769	1210	479	744	792	1469	1673	1311	1243	1203	1029	1201
ENSG00000066654	2227	2096	2599	2760	1394	2355	3217	2280	548	531	326	3166	4354	2383	2965	1985	3617	2532	1683	1806	1543	1489	1124	2352	3113	1757	512	2840	2644	3596	2474	3441	2641	2188	1977	533	3118	2961	2763	1884	2145	1655	2976	3007	3397	3313	3655	3296	2632
ENSG00000066697	285	186	313	323	127	430	312	256	72	58	50	375	451	293	451	281	447	355	106	318	126	304	112	435	275	400	62	239	556	293	275	496	276	363	210	82	440	508	342	232	279	456	573	320	548	607	471	292	467
ENSG00000066735	1	6	7	11	0	4	9	2	2	2	2	3	16	0	14	2	2	7	29	1	2	7	4	1	10	4	5	21	10	0	16	15	14	15	10	0	16	3	5	14	7	16	9	0	19	53	17	2	21
ENSG00000066739	935	634	622	862	447	780	992	723	183	125	123	1113	1331	754	1227	676	1512	910	498	1014	622	651	492	850	938	1162	211	1412	1401	950	1059	1201	909	813	828	180	1189	773	872	629	778	700	1395	1585	1379	1496	1006	1264	1105
ENSG00000066777	1200	1031	1130	1404	581	1174	1356	1212	230	302	203	1423	1788	1084	1433	891	1921	1016	996	1256	938	774	680	919	1243	1322	247	1382	2055	1470	910	1700	1272	1379	865	240	1512	1372	1169	769	925	1300	2185	1870	2026	2054	1364	1624	1796
ENSG00000066813	0	0	0	0	0	0	0	11	0	0	0	0	2	0	0	0	0	2	0	0	0	0	0	0	0	0	0	0	1	0	0	0	0	0	0	0	0	0	0	0	1	0	0	0	0	0	0	0	0
ENSG00000066827	22	18	45	38	19	11	43	30	7	5	13	66	52	25	33	12	61	11	20	111	63	31	49	27	26	50	18	39	75	16	52	11	20	37	20	10	57	11	34	16	19	16	41	18	33	68	41	29	65
ENSG00000066855	336	352	366	445	222	652	528	177	103	91	57	468	603	244	416	304	614	452	285	283	184	198	327	191	954	453	100	256	626	249	401	508	328	278	229	94	305	408	383	282	317	313	450	361	411	432	424	344	555
ENSG00000066923	46	40	22	33	38	32	37	147	21	20	17	47	64	39	52	22	48	16	60	46	70	33	40	4	37	47	11	4	47	56	128	60	41	31	31	25	70	31	71	27	48	23	88	90	38	43	29	51	62
ENSG00000066926	462	346	231	539	305	563	581	443	122	180	88	779	896	405	594	445	804	727	324	425	463	479	429	773	731	478	135	676	933	545	463	753	492	463	316	132	714	467	571	300	348	569	792	536	647	521	676	606	812
ENSG00000066933	702	488	697	1025	418	674	895	1112	176	247	123	1042	1173	912	1088	622	1515	766	499	1978	921	770	392	691	848	1470	170	859	1311	986	1029	897	621	921	665	294	1834	589	1038	409	849	595	1590	1434	1552	2019	898	1418	1406
ENSG00000067048	12	13	1303	2014	1	2436	3149	1228	386	429	282	3804	43	22	41	2103	36	12	7	1714	2101	1730	6	2833	17	1868	301	2324	3450	28	7	21	3013	5	1386	395	3495	3	5	5	1386	2	4	5	2699	2890	1	15	3524
ENSG00000067057	157	147	211	242	283	185	387	510	72	112	74	608	420	306	212	252	619	227	301	573	355	375	185	208	261	514	128	249	532	581	291	404	310	384	220	93	531	275	370	331	281	457	990	423	522	846	622	192	432
ENSG00000067064	1169	1208	900	1543	683	2521	2179	700	263	302	255	1854	2094	1222	1722	1098	1897	2252	930	1313	1317	1602	955	1210	2367	1298	383	1200	2087	1049	1270	1974	1674	1425	700	420	1405	2281	2978	1244	1142	1514	2337	1309	2374	2011	2380	1439	2572
ENSG00000067066	590	453	570	581	348	889	932	877	157	216	80	940	1126	770	797	934	1162	588	731	1099	486	793	356	878	841	1269	203	957	1424	1609	750	1182	1172	1145	1093	136	1448	900	989	514	1105	472	1514	981	1327	1666	1383	1462	1621
ENSG00000067082	232	265	589	294	77	553	615	498	78	57	55	1145	851	622	1269	1580	747	765	804	2135	366	806	399	223	626	717	132	532	951	1176	384	494	876	1426	801	46	667	609	867	441	740	728	988	1948	1048	1757	932	1174	1266
ENSG00000067113	63	92	130	119	39	216	319	39	16	27	10	272	422	156	399	208	226	249	159	119	70	103	101	366	337	231	30	294	623	63	328	514	464	284	223	25	182	321	229	174	213	362	496	345	368	750	327	261	543
ENSG00000067141	860	696	607	835	675	795	1294	1102	291	411	233	1468	1496	786	1495	508	1498	737	899	1461	1225	797	617	853	1017	1371	294	1008	2058	881	891	1461	906	606	467	412	1460	814	850	490	592	518	1473	980	1177	1544	1243	935	1171
ENSG00000067167	2427	1997	2948	2508	2224	4093	3012	1229	558	651	348	2352	4595	2367	3401	2445	4230	3196	2401	2178	2059	1969	2488	2826	5192	2204	709	3732	4685	3020	2047	3547	3023	2921	2777	409	2379	4209	2725	2382	2735	2325	3786	2800	4117	3815	3599	2708	3878
ENSG00000067177	280	224	265	342	412	399	494	255	70	103	56	438	496	364	511	294	485	441	204	276	389	276	202	217	424	374	97	304	489	151	315	397	290	300	190	129	349	303	453	216	295	287	504	439	466	680	368	390	469
ENSG00000067182	105	100	202	116	91	148	174	373	48	63	41	237	216	241	292	534	457	173	117	571	124	316	123	327	116	379	52	301	329	290	164	220	189	420	280	60	333	264	305	192	222	165	370	320	613	607	477	421	247
ENSG00000067191	0	5	8	6	4	15	3	47	3	7	1	10	11	14	22	14	20	9	17	33	28	14	5	10	7	25	11	33	42	12	29	23	19	2	13	9	14	7	22	15	12	17	25	23	27	49	16	8	24
ENSG00000067208	738	701	746	865	459	640	770	646	110	168	73	782	954	622	1188	580	906	562	355	790	588	537	468	671	644	642	181	618	1039	926	468	782	633	628	439	175	852	880	834	410	622	580	1166	952	1107	1199	831	737	1055
ENSG00000067221	35	30	11	53	53	51	142	258	33	49	25	156	153	88	62	47	95	45	17	231	115	201	54	60	104	201	52	77	179	48	173	64	72	41	73	50	190	54	70	38	62	57	109	45	126	150	112	120	109
ENSG00000067225	5613	5323	4299	7142	6346	8971	16919	11330	2902	3973	2166	18455	20674	10139	8995	8319	13959	7758	7472	15783	7565	9463	4718	8604	15344	17279	2868	9734	18628	7285	13200	15694	10578	7463	5560	3494	13967	6134	9716	4668	7417	9551	14760	4709	10768	15251	13991	11140	18710
ENSG00000067248	1136	1117	942	1117	762	987	1333	1079	319	336	195	1365	1558	1172	1575	923	1933	1127	1080	1359	1275	1020	634	1379	1499	1159	265	1057	1834	1108	1284	1542	1238	845	763	330	1441	1509	1411	772	750	948	1439	1466	1645	1718	1496	1176	1389
ENSG00000067334	1826	1656	1595	2250	1026	2964	3257	1550	412	522	446	3719	3809	1586	2898	2117	3483	2466	1179	1603	2030	1187	1282	2365	2973	2023	407	1988	3157	1314	1836	3382	2331	1833	1016	575	2177	2626	2253	1530	1593	1658	2904	2311	2798	2994	2756	2270	2923
ENSG00000067365	165	98	81	230	135	221	288	239	96	86	47	321	274	212	233	168	223	166	134	341	271	145	87	142	227	234	65	139	280	130	301	247	232	139	180	68	265	134	193	130	182	216	401	194	203	303	280	163	163
ENSG00000067369	1319	1109	1000	1286	795	1262	2075	1733	438	635	298	2314	2530	1493	1931	1088	2184	1252	1226	1806	2051	1683	827	1777	2123	2291	400	2236	2417	1453	1948	2101	1427	1329	714	441	3122	1478	1870	1068	904	1181	2568	1551	3086	2711	1656	1882	1882
ENSG00000067445	786	539	896	968	906	1017	1754	1486	446	558	306	2104	1728	1465	1446	734	2127	1413	1245	3147	1248	1874	743	988	1365	1911	285	1831	2798	1145	1888	1835	1230	981	1273	342	4000	581	1183	580	1353	800	2408	794	2033	1855	1018	1575	1328
ENSG00000067533	1115	801	505	1153	275	1113	939	623	180	245	131	1562	1753	762	973	892	1276	1248	521	676	736	420	609	690	1403	955	249	1033	1060	1416	695	1331	1018	732	526	187	887	875	891	394	696	763	1314	777	1289	1207	1015	793	1246
ENSG00000067560	6186	5848	5527	7461	4071	13074	14461	6473	1848	2417	1431	13204	17836	8425	11456	9840	16019	10354	5521	8734	5273	6185	4325	8598	14182	11879	2224	8924	14780	8423	7676	16336	11203	9809	6731	2105	9598	11747	9327	6501	8553	10505	13305	8271	12116	16563	15246	11054	17235
ENSG00000067596	473	383	568	707	364	854	859	758	186	273	164	1360	1072	616	707	694	1089	649	599	721	726	565	426	702	953	885	220	594	1333	425	932	1135	911	488	462	199	1031	631	614	416	453	595	1203	726	1037	1299	908	911	916
ENSG00000067601	71	57	29	35	17	119	108	61	16	11	20	99	90	40	51	64	92	74	90	62	81	83	9	75	52	74	25	62	100	50	65	73	70	51	30	20	86	74	89	31	51	64	130	51	86	91	114	61	67
ENSG00000067606	9	21	5	10	17	3	31	132	1	16	14	47	33	35	43	30	11	17	18	60	1	16	25	6	33	33	18	10	55	39	44	25	25	3	23	11	35	16	11	11	12	2	1	31	7	16	2	24	22
ENSG00000067646	0	3	425	458	0	360	447	197	49	74	57	502	6	2	6	304	8	5	2	472	458	256	0	222	3	312	62	453	523	1	0	1	377	1	224	69	373	1	0	0	229	0	1	2	506	414	0	3	474
ENSG00000067704	722	542	739	728	307	1161	954	777	189	217	91	1182	1293	968	1070	742	1698	1018	653	782	806	432	381	612	898	909	228	934	1396	859	717	1290	877	818	528	273	1044	895	796	702	751	928	1290	984	1265	1373	1200	968	1120
ENSG00000067715	161	56	41	37	51	146	213	15	36	33	10	205	161	45	325	127	393	128	10	43	42	117	25	106	124	84	4	262	348	61	156	533	195	50	17	20	38	77	67	38	46	134	437	446	66	250	289	99	93
ENSG00000067798	149	54	181	291	107	161	312	415	73	89	54	439	435	171	330	263	582	225	117	623	174	267	255	457	271	935	54	427	486	54	370	375	304	199	264	63	535	156	313	179	392	176	637	747	536	739	410	419	460
ENSG00000067829	379	428	319	525	517	746	1063	673	328	358	204	1171	1169	735	861	639	975	538	484	1055	714	776	610	627	1073	968	391	652	1082	526	912	977	778	621	579	242	861	577	802	589	697	697	1171	703	965	1319	1069	763	861
ENSG00000067836	192	130	213	208	188	192	396	1233	136	135	109	321	469	502	466	338	481	262	246	821	533	260	287	276	213	395	135	435	515	502	558	412	344	267	232	125	866	286	377	236	323	290	400	214	461	516	335	265	231
ENSG00000067840	89	58	33	48	62	70	85	167	28	45	22	76	87	118	146	56	155	76	40	234	172	96	83	73	65	90	40	54	109	67	65	93	55	92	55	36	130	89	189	40	57	80	158	82	176	203	129	90	55
ENSG00000067842	30	11	5	6	0	23	24	6	6	10	7	10	24	18	18	1	12	10	0	0	29	3	40	0	15	17	0	20	60	0	55	17	28	1	1	14	0	42	16	12	5	22	37	6	27	31	25	1	22
ENSG00000067900	1455	1903	1638	2269	842	2150	1933	1924	309	438	220	2489	2784	1753	2857	1185	2777	1752	1179	2242	2140	1141	1274	1603	1833	2547	372	2543	3218	1899	1742	2777	1889	2241	1357	339	3209	2050	2674	1697	2013	2017	5330	3794	3718	5420	2948	2320	2679
ENSG00000067955	2998	2119	1852	2835	898	2443	2762	1220	471	574	384	3273	3344	1766	2832	1516	3532	1880	1645	1750	1682	1651	1162	2727	2447	1479	482	2872	3308	3006	2171	3222	2450	1517	835	502	2737	3295	1944	1146	1292	1702	2478	2622	3256	2638	2623	2222	3034
ENSG00000067992	239	162	183	200	98	135	336	411	47	91	19	345	376	469	195	161	355	202	189	453	168	135	145	116	210	598	60	397	425	358	326	223	199	269	182	53	626	247	387	90	305	230	389	135	535	409	288	467	304
ENSG00000068001	56	32	56	41	58	136	162	188	35	58	23	111	109	163	166	103	211	196	79	204	159	87	81	64	115	299	56	203	315	223	130	149	245	154	122	23	168	154	179	93	85	196	206	213	222	345	266	61	168
ENSG00000068024	92	110	166	206	73	200	149	383	17	54	43	157	180	238	272	147	229	198	113	486	235	95	69	81	100	221	56	174	227	233	248	201	186	164	101	37	258	118	256	142	181	232	520	314	409	395	330	162	183
ENSG00000068028	137	85	149	65	192	251	355	461	118	96	95	392	456	227	311	303	320	175	173	397	465	316	298	288	384	350	69	514	680	367	510	460	309	260	230	73	550	246	229	134	240	226	337	182	261	326	243	255	275
ENSG00000068078	4	33	39	11	15	30	18	31	0	4	0	28	27	48	98	59	23	42	58	37	66	70	71	10	10	7	0	3	9	143	32	20	38	164	229	1	82	126	101	78	289	56	31	169	129	36	91	42	23
ENSG00000068079	217	156	127	233	156	272	390	411	172	97	71	573	541	367	349	526	830	315	335	727	260	391	207	402	337	671	114	474	747	470	618	542	372	559	289	93	499	405	442	265	298	347	683	238	519	817	961	446	957
ENSG00000068097	372	343	304	504	360	246	349	501	89	127	97	572	839	362	381	249	655	293	284	510	296	303	226	281	574	478	106	426	602	246	443	482	379	300	196	104	599	306	413	218	260	241	524	308	557	429	330	469	513
ENSG00000068120	509	408	316	528	793	603	807	918	231	244	180	1033	1122	622	685	496	936	649	709	494	656	882	519	508	720	851	295	586	1030	394	781	947	532	504	515	263	942	633	812	462	593	581	1002	479	718	1070	828	580	708
ENSG00000068137	16	30	24	41	30	42	38	61	15	32	7	25	34	67	82	123	50	55	22	151	44	46	19	54	29	65	24	91	78	155	33	51	73	75	18	22	71	47	127	40	76	61	85	156	108	89	60	38	43
ENSG00000068305	710	563	380	646	305	524	861	385	115	155	61	772	1140	620	1156	548	866	703	458	477	659	324	249	745	719	795	107	869	1051	641	586	938	673	447	462	171	738	656	648	475	398	622	1092	746	874	1152	778	833	858
ENSG00000068308	189	170	137	220	292	293	295	699	97	98	65	321	396	317	486	231	506	243	277	696	344	306	241	235	277	478	100	282	495	340	491	338	313	307	189	125	520	279	359	195	323	271	572	376	487	657	414	363	273
ENSG00000068323	124	194	187	273	182	336	292	413	84	98	59	379	393	306	416	260	530	253	163	578	302	236	174	175	226	588	81	254	592	349	267	356	301	417	204	52	391	327	318	156	338	269	619	434	591	783	461	282	319
ENSG00000068354	108	141	104	90	80	160	113	135	63	44	63	156	171	133	174	163	253	133	163	298	26	52	93	75	126	199	108	93	269	148	245	226	155	97	90	38	281	79	95	165	121	155	188	173	243	296	263	115	171
ENSG00000068366	387	325	467	475	219	525	675	169	66	64	30	633	750	298	569	585	712	664	404	447	294	351	290	438	609	518	97	608	871	318	462	698	586	748	518	72	460	443	514	370	346	432	661	744	659	736	661	522	777
ENSG00000068383	47	42	54	61	31	165	167	104	19	38	18	129	171	137	123	84	138	95	76	86	137	54	101	160	105	95	45	81	150	78	86	137	118	111	107	24	110	191	154	101	125	108	147	195	135	192	205	100	173
ENSG00000068394	139	100	151	159	250	187	261	457	89	93	75	245	344	212	342	178	330	176	155	250	163	142	120	166	285	227	70	228	340	281	206	314	219	204	126	71	299	161	182	134	242	241	343	216	373	360	324	241	211
ENSG00000068400	492	446	403	463	391	564	790	1194	246	230	167	897	960	599	805	498	802	358	653	914	653	736	374	483	521	1219	274	982	1189	493	912	845	615	424	318	248	1021	477	680	348	576	481	1475	480	931	1543	940	590	589
ENSG00000068438	325	285	288	381	510	449	459	234	194	148	115	413	513	409	573	428	759	447	400	424	314	560	360	580	821	512	175	463	643	280	537	465	335	308	231	114	436	420	376	192	298	321	448	197	476	424	552	266	507
ENSG00000068489	34	29	3	8	1	18	19	47	0	4	0	11	23	5	38	9	12	10	3	25	0	23	1	3	22	34	10	28	2	23	0	27	43	12	20	4	14	9	14	1	26	8	37	33	4	16	18	38	33
ENSG00000068615	247	248	182	196	51	250	166	245	76	63	27	206	468	313	193	140	396	215	204	329	818	238	240	196	204	448	78	153	594	381	252	254	417	362	162	57	678	435	420	221	386	310	782	315	398	665	554	354	532
ENSG00000068650	235	276	247	266	125	327	254	179	55	146	66	195	263	281	582	328	346	200	290	314	263	266	200	256	135	280	152	434	688	471	238	309	398	411	361	97	287	380	267	228	189	226	346	621	420	449	496	419	275
ENSG00000068654	345	395	367	411	385	583	551	543	287	205	182	770	678	498	696	377	816	455	373	646	631	590	283	403	786	702	219	507	952	342	650	692	485	393	299	203	381	398	455	334	327	462	707	479	626	796	648	464	747
ENSG00000068697	10500	7583	8930	10746	7833	13157	19104	8606	3317	4186	2752	17209	21664	9201	9392	9069	12209	9536	8340	8269	9274	9101	8523	12028	19978	12012	3643	10991	18993	7402	10930	20905	12501	7288	9369	3130	12070	11661	11358	4515	9180	7681	16401	5744	13784	17108	16604	15659	17563
ENSG00000068724	50	41	37	41	33	98	63	224	31	24	12	93	86	157	78	56	73	61	117	344	43	81	99	86	89	136	34	67	151	251	106	94	63	136	128	30	212	76	146	34	102	41	149	73	237	184	127	154	74
ENSG00000068745	2244	2006	1964	2499	1903	3110	3844	3426	1016	1073	1047	4320	4937	3048	3567	2291	5143	2891	1946	3157	2767	2753	2015	2014	2831	3095	1323	2801	5692	2304	3741	4209	2961	1920	1813	922	4105	2816	3143	1718	2192	2694	4231	3303	3638	4168	3330	2963	3632
ENSG00000068781	0	0	0	0	0	0	0	0	0	1	0	0	0	0	1	1	0	0	0	0	0	0	0	0	1	0	0	0	1	0	1	0	2	4	0	0	0	0	0	0	2	0	6	4	0	2	0	0	0
ENSG00000068784	998	855	637	1095	930	1140	1995	783	221	303	168	1383	2153	892	1200	890	2205	1450	644	953	750	661	599	870	1981	1310	234	1178	1674	710	1524	1728	1146	840	522	235	1227	1230	1107	829	899	991	2023	1102	1485	1709	1284	1482	1599
ENSG00000068796	407	395	538	681	193	499	645	322	101	98	75	617	863	387	734	476	862	501	214	710	399	316	254	457	532	533	93	493	741	665	351	742	691	541	284	162	646	635	434	372	399	379	826	526	916	977	710	687	720
ENSG00000068831	0	4	0	2	12	1	2	5	1	4	1	1	10	6	5	2	1	3	2	2	0	2	7	1	3	4	3	1	15	0	4	8	10	4	5	1	6	0	0	1	6	6	25	4	4	9	6	2	8
ENSG00000068878	918	595	605	784	514	907	912	533	205	210	133	1250	824	675	1133	748	1038	788	486	1449	1092	643	366	933	821	1119	221	930	1410	533	622	825	664	926	487	244	1024	717	731	490	473	789	1198	1165	1217	1504	952	607	1012
ENSG00000068885	548	350	383	450	231	309	478	367	137	93	67	621	594	467	454	261	597	438	361	440	670	358	393	479	522	597	108	656	679	575	687	665	459	376	290	109	950	501	525	250	321	334	765	671	880	777	553	608	515
ENSG00000068903	445	247	272	311	296	384	625	839	131	174	126	618	808	577	564	433	732	376	406	655	466	629	359	380	607	615	187	478	835	460	679	719	487	451	312	205	693	406	607	376	421	489	670	366	686	927	732	488	674
ENSG00000068912	4352	3445	3049	3384	3672	3737	4459	2121	1034	1115	777	3592	5247	3055	4482	3055	6236	3745	2668	2964	3157	3240	2715	3838	6402	2986	1637	4208	5859	2806	3209	4958	4629	2857	2268	1048	3466	5910	4281	2458	2798	3085	4384	4333	4709	4085	4763	3832	4761
ENSG00000068971	116	134	73	140	53	129	238	495	94	74	53	177	174	234	195	103	237	158	323	377	361	265	141	123	181	221	75	112	408	61	248	158	175	135	122	101	317	142	179	77	122	115	202	102	288	321	149	126	172
ENSG00000068976	0	20	0	0	0	2	19	7	2	0	1	17	23	9	7	4	20	0	0	1	1	0	0	14	8	4	1	29	7	11	28	5	4	0	12	0	11	1	1	0	16	5	4	1	26	14	12	11	2
ENSG00000068985	0	0	0	0	0	0	0	4	0	0	0	0	0	0	0	0	0	0	0	0	0	0	0	0	0	0	2	0	0	0	0	0	0	0	0	0	0	0	0	0	0	0	0	0	0	0	0	0	0
ENSG00000069011	0	0	0	0	0	0	0	0	0	1	0	0	0	0	0	0	0	0	0	0	0	0	0	0	0	0	0	0	0	0	0	0	0	0	0	0	0	0	0	0	0	0	0	0	0	2	0	0	0
ENSG00000069018	0	1	0	6	0	4	10	22	1	1	0	5	3	15	4	4	1	0	4	12	0	11	4	0	5	14	1	6	13	4	11	6	0	2	4	8	35	0	3	0	4	2	6	1	0	5	8	10	10
ENSG00000069020	2003	1620	1279	2218	1225	1635	1802	2363	464	635	377	2524	3425	2048	3659	1730	3163	1872	1675	2396	1785	1652	1395	1643	2120	2255	500	2418	3065	2607	2465	2756	2020	1843	1311	560	3454	1729	2689	1394	1841	1455	4528	1998	3304	3987	2699	2405	2385
ENSG00000069122	144	99	384	101	5	334	841	26	13	6	2	665	1305	234	676	570	372	431	191	61	9	51	87	737	834	504	17	699	1067	394	685	783	936	495	440	26	935	402	553	148	316	546	1336	617	589	1939	954	634	1178
ENSG00000069188	59	43	81	10	81	19	95	50	15	19	17	135	139	51	96	44	118	109	49	182	84	27	33	60	233	140	58	14	188	42	124	84	45	67	18	30	88	73	118	63	9	68	205	109	65	128	124	47	81
ENSG00000069206	0	49	10	1	18	12	10	11	0	0	0	6	20	37	13	11	10	22	2	0	36	3	22	0	8	0	1	17	2	35	1	6	29	21	156	0	31	19	14	61	131	9	1	13	18	5	12	46	9
ENSG00000069248	469	497	672	633	330	638	959	744	143	163	103	919	1206	609	789	537	985	750	357	841	496	411	372	564	895	783	171	643	1104	765	496	1025	600	528	617	173	840	576	624	417	671	758	1184	709	884	1188	805	878	999
ENSG00000069275	11412	10511	9196	15704	8337	9501	27914	8549	2982	4494	2318	25896	29196	9893	14842	8785	14781	11519	9179	11314	12871	10243	9592	14176	23890	16913	3649	12627	30326	6823	10659	29830	15050	4807	7839	3822	13956	8073	8447	4562	6941	6748	20831	7105	12378	18686	14499	17029	15922
ENSG00000069329	3678	3859	3224	4596	2956	6456	6915	2304	956	1323	651	6883	8989	3464	5281	4616	8417	5207	3509	3007	3021	2791	2097	4371	7164	3681	880	5259	6850	3704	3872	8022	5015	3709	2725	872	4553	5546	4811	2735	3393	3560	6105	3518	6174	6742	5231	5564	7052
ENSG00000069345	2124	1556	1494	2207	909	3271	3512	1451	488	674	553	3532	3987	2057	3134	2833	4468	2852	1456	1644	1947	1597	1293	2662	3238	2239	492	2983	4052	2237	2008	3747	2647	2474	1486	614	2605	3753	2535	1774	1828	2551	3735	2461	3561	3564	3643	3026	3296
ENSG00000069399	13	10	49	16	27	41	25	51	28	23	7	42	39	57	66	172	113	37	74	63	64	45	14	65	32	148	12	129	81	140	51	28	53	147	46	22	127	124	45	18	28	57	105	53	247	237	144	105	42
ENSG00000069424	47	31	55	36	44	67	46	94	19	16	9	67	63	62	58	37	62	31	52	156	339	159	51	110	100	97	26	58	198	36	129	74	89	86	55	21	75	125	128	24	46	80	269	166	111	325	283	77	254
ENSG00000069431	914	667	530	818	578	624	1343	2118	177	203	137	961	2938	2064	693	1056	1848	1341	774	3183	1142	812	797	1181	1754	1041	40	1294	1088	3110	910	1323	605	1645	1230	210	2949	862	2419	603	1820	976	1499	913	3950	2387	1686	3574	2703
ENSG00000069482	0	0	0	0	0	0	0	0	11	0	1	4	0	0	0	4	0	0	0	7	0	0	0	1	0	1	0	0	5	0	0	1	0	2	3	0	0	1	0	0	0	0	1	1	0	2	6	1	3
ENSG00000069493	40	36	28	31	0	10	29	30	0	7	4	35	60	25	55	24	39	49	69	71	1	20	22	10	30	64	2	49	107	206	36	52	51	92	69	2	95	22	24	14	57	38	187	123	92	115	88	85	96
ENSG00000069509	471	358	315	472	260	1065	844	345	133	174	108	737	773	539	782	505	893	655	263	284	346	267	308	448	758	554	139	526	770	465	585	825	587	573	301	138	506	1031	631	438	523	627	840	626	901	807	951	612	799
ENSG00000069535	147	380	269	272	52	273	662	143	37	93	36	605	941	242	269	496	596	301	281	108	337	292	208	225	366	633	27	636	627	390	489	616	214	447	327	99	365	222	264	310	290	717	658	270	387	594	659	164	642
ENSG00000069667	816	725	843	1020	473	612	833	605	93	203	93	886	1088	892	959	639	1035	652	434	1001	532	392	346	781	731	745	113	674	1030	898	787	937	695	818	613	145	983	674	1058	515	700	550	1507	1095	1363	1324	721	1047	883
ENSG00000069696	0	2	0	1	0	0	0	0	1	0	0	0	0	0	3	0	3	3	0	3	6	0	0	0	1	1	0	6	0	2	1	0	0	0	1	0	0	0	4	0	1	0	1	0	2	0	2	0	0
ENSG00000069702	2875	1876	2235	2153	947	3792	2941	784	731	606	522	3765	4456	1473	2821	2087	6180	4416	1669	559	2002	1555	1621	2693	3155	1855	728	2985	3646	1078	1807	2873	2646	1881	722	573	1260	3233	1125	1511	605	1618	3899	3249	1558	4571	3219	2063	3580
ENSG00000069764	0	3	0	1	14	19	0	0	0	1	0	8	5	11	6	10	4	5	8	0	2	0	11	3	0	5	0	0	2	23	0	6	6	10	50	0	1	13	3	20	22	2	6	3	14	10	1	22	1
ENSG00000069812	0	0	0	0	0	0	0	2	0	0	0	0	1	0	1	0	0	0	1	0	0	1	0	0	0	0	1	0	2	5	0	0	0	1	0	0	0	0	8	0	0	0	2	0	1	0	3	4	1
ENSG00000069849	328	371	258	318	581	602	409	360	117	90	47	536	341	357	519	400	639	405	266	1895	381	370	172	500	385	418	301	355	539	1052	297	309	405	573	301	88	433	490	1066	265	457	483	637	520	1794	1031	689	306	553
ENSG00000069869	54	65	79	37	42	64	101	58	2	10	5	116	217	55	99	111	155	102	156	89	125	57	43	180	154	172	12	75	180	136	197	234	115	182	166	2	202	44	202	81	91	76	338	110	130	290	148	239	207
ENSG00000069943	306	315	385	504	146	324	645	259	118	114	79	507	542	286	338	338	487	280	154	221	250	227	232	371	384	325	89	438	550	172	195	601	426	283	251	39	392	450	317	231	249	380	457	284	287	391	450	446	571
ENSG00000069956	662	398	541	633	479	600	1041	339	151	126	98	958	1051	558	602	682	1183	807	357	887	607	442	321	701	737	749	119	742	715	773	380	921	554	771	471	109	835	937	685	462	441	449	640	594	965	1304	726	892	1177
ENSG00000069966	481	410	482	586	416	522	984	961	146	239	133	945	1177	519	776	698	980	532	482	1064	303	659	535	451	773	794	205	462	1049	510	791	936	532	571	382	185	1006	652	731	348	552	626	1078	462	934	1040	1000	595	873
ENSG00000069974	260	339	460	453	71	288	548	258	74	126	65	519	615	335	255	584	647	278	178	744	371	313	220	613	545	1449	101	627	728	462	230	601	392	734	355	69	577	437	368	247	332	318	830	287	673	1031	784	1335	709
ENSG00000069998	119	114	109	163	82	181	148	220	71	66	45	177	246	196	212	115	232	121	105	311	151	236	168	176	166	229	102	210	315	83	243	171	162	162	159	63	218	186	168	108	130	265	333	251	273	437	274	151	188
ENSG00000070010	746	734	702	1021	738	1774	1319	922	327	374	293	1325	1678	942	1189	981	1722	1068	663	945	968	980	575	1044	1388	1050	513	991	1513	911	1199	1611	1298	770	708	315	1106	1475	1246	675	897	869	1758	763	1299	1706	1673	980	1568
ENSG00000070018	681	665	747	896	230	951	1044	649	156	304	131	1485	988	792	1104	723	1386	911	791	1237	703	597	535	770	669	759	180	896	1199	951	798	1045	702	776	698	156	1392	864	854	542	893	639	1446	1414	1485	1496	953	981	1058
ENSG00000070019	9	11	15	34	23	27	19	31	1	3	3	12	69	69	26	9	13	12	32	14	9	11	3	5	18	22	3	5	22	41	13	18	15	45	73	10	43	12	55	18	18	2	7	11	53	27	10	144	10
ENSG00000070031	0	0	0	0	0	0	0	0	0	0	0	1	1	0	0	0	0	0	0	0	0	0	0	0	0	0	0	0	0	0	0	0	0	0	0	0	0	0	0	2	0	0	0	0	0	0	1	0	1
ENSG00000070047	43	29	36	21	28	48	34	79	14	19	11	25	40	40	73	30	42	24	32	69	112	89	14	30	32	48	36	45	34	51	32	42	44	46	27	16	51	32	63	36	24	21	75	51	78	102	34	34	41
ENSG00000070061	1010	933	877	976	899	1320	1561	1386	337	416	271	1681	1842	1127	2012	1085	2098	1485	1257	1492	1253	1121	1046	1058	1522	1275	368	1180	2296	1108	1900	1938	1180	954	1065	367	1792	1239	1387	851	969	1221	1593	1550	2168	2551	1323	1398	1619
ENSG00000070081	10153	7035	8212	5646	11271	14995	13397	3467	2794	2334	1907	7241	14836	8918	8559	12362	13689	10870	9790	5627	10199	11596	10760	9088	18082	9949	3329	8345	16661	4206	8186	9180	11188	7354	9857	2225	8421	17537	12780	8979	14071	10767	14899	8740	13884	13243	15664	12949	17933
ENSG00000070087	9720	8213	5433	11584	5910	14441	19982	4818	2796	3528	2296	20606	22302	6664	16198	8858	17739	12616	5124	4960	8727	7312	5129	9541	16106	9150	2831	10556	18678	3601	8832	18524	12417	5216	3017	3504	7367	12537	10732	7386	4786	11408	14123	9415	9853	13831	14676	7755	16503
ENSG00000070159	964	995	836	1009	938	1462	1439	888	315	492	286	2065	2023	1282	1879	934	1662	1070	1149	1413	1146	1387	753	1181	1407	895	421	1488	1345	1133	1657	1607	1002	871	586	286	1588	1306	1043	878	680	783	1969	1097	1937	1967	1231	1327	1075
ENSG00000070182	38	86	56	28	54	68	36	107	23	27	19	83	114	78	81	61	68	85	51	341	60	87	55	86	43	81	53	117	116	57	115	76	56	72	43	32	130	51	67	47	40	93	58	72	115	100	83	78	117
ENSG00000070190	0	0	42	0	0	36	11	37	2	0	0	14	29	8	21	1	4	0	8	33	0	13	0	2	8	37	13	11	32	79	0	26	25	23	38	0	9	0	18	10	12	12	49	4	20	60	38	36	62
ENSG00000070193	81	55	39	29	0	31	118	3	14	0	1	54	22	53	39	35	46	7	57	0	0	68	10	0	7	6	0	0	17	4	9	27	1	10	55	3	17	46	13	24	55	36	28	100	18	72	27	12	30
ENSG00000070214	998	1016	1179	1728	614	1342	1490	974	189	354	184	2041	2184	1098	1735	902	1768	1399	1050	1089	1174	1060	532	1414	1204	1360	248	1599	2078	1470	1098	1931	1300	1516	1101	272	1850	1336	1452	924	1176	1411	2491	1694	1814	2218	1785	1616	1815
ENSG00000070269	503	390	445	675	182	429	685	298	113	153	60	534	628	294	515	350	537	471	294	401	611	269	386	399	370	983	80	527	733	389	559	585	337	299	196	120	522	425	348	315	391	543	1086	605	516	1124	570	416	662
ENSG00000070366	27	66	22	38	89	57	72	248	26	19	21	101	107	114	112	38	105	37	66	87	118	16	45	166	78	100	19	94	134	81	95	101	84	50	37	37	140	72	85	34	64	22	199	118	135	210	72	61	75
ENSG00000070367	1045	862	862	987	484	1237	1140	580	130	286	128	1215	1537	713	1420	793	1879	1162	668	887	843	421	530	865	1312	1169	191	1291	1488	839	872	1219	1044	979	596	187	1185	1389	1169	869	605	978	1714	1326	1546	1846	1461	1104	1315
ENSG00000070371	106	21	35	91	2	56	102	225	20	18	38	153	112	62	97	40	128	82	130	210	159	71	41	102	96	65	92	121	161	22	125	48	104	120	14	14	118	65	64	20	33	88	130	218	105	236	86	85	93
ENSG00000070388	0	0	0	0	0	0	0	8	0	2	0	0	0	1	0	0	1	0	0	0	2	0	0	0	0	0	0	1	0	9	1	0	0	0	0	0	0	0	0	0	0	2	0	0	3	0	0	0	1
ENSG00000070404	6	11	24	10	85	132	33	14	9	12	4	28	31	57	46	26	56	45	26	51	8	83	11	25	30	48	6	63	45	101	35	22	37	71	54	6	61	21	78	35	59	74	51	79	48	109	118	48	48
ENSG00000070413	253	205	146	307	306	277	373	774	125	136	87	354	474	431	522	293	578	320	311	924	447	277	309	165	359	449	128	310	566	406	349	514	407	370	305	153	484	287	459	230	429	349	593	405	464	600	534	295	356
ENSG00000070423	22	20	28	14	4	13	19	34	3	5	3	11	25	25	20	15	27	17	28	39	12	26	23	15	24	17	6	43	31	39	37	23	30	17	16	4	26	15	13	10	27	11	29	13	25	35	21	20	18
ENSG00000070444	90	116	131	184	168	109	98	224	25	38	32	146	147	111	227	73	180	57	143	320	93	186	69	111	97	126	66	127	184	100	187	137	101	85	65	36	174	60	185	76	130	64	280	218	238	281	225	126	135
ENSG00000070476	82	223	77	194	116	152	236	329	66	48	58	264	238	250	335	260	315	171	245	319	235	215	110	162	178	227	68	205	469	359	187	266	235	222	186	63	353	176	250	180	183	176	457	378	390	515	221	174	192
ENSG00000070495	132	190	144	217	308	303	505	570	128	220	81	635	352	305	342	318	395	288	258	640	347	258	276	220	379	458	151	352	688	211	503	590	383	238	175	95	523	280	321	237	177	213	340	276	474	520	281	407	311
ENSG00000070501	449	256	248	380	208	626	616	259	103	151	102	659	663	472	554	444	859	557	333	425	431	229	272	482	600	455	126	417	727	417	316	698	473	533	282	105	564	647	630	397	380	579	767	464	826	738	713	593	739
ENSG00000070526	0	9	24	0	0	0	0	45	0	6	0	53	5	17	6	0	1	1	6	0	0	0	2	0	0	8	0	9	16	63	14	2	15	1	53	0	33	0	0	2	6	0	43	0	8	20	6	19	12
ENSG00000070540	71	62	57	39	54	86	71	110	16	12	16	111	79	128	62	39	189	37	60	106	3	114	78	54	75	83	54	95	172	57	141	49	58	100	78	44	211	53	60	47	102	52	154	49	66	119	93	59	93
ENSG00000070601	58	14	42	51	25	92	78	47	51	31	37	59	82	42	57	7	83	100	70	18	232	250	107	30	100	29	6	244	136	2	179	36	66	23	5	23	63	10	50	22	21	231	107	15	83	274	97	24	235
ENSG00000070610	564	453	250	557	384	834	820	1620	341	319	281	1219	999	1003	1331	625	1151	785	598	1117	788	729	507	800	819	1318	341	583	1615	1000	1317	860	696	687	379	251	1391	435	688	481	498	630	1467	814	1160	1528	921	673	635
ENSG00000070614	158	193	169	227	318	149	346	576	52	97	59	273	454	353	275	184	323	189	339	559	299	260	172	220	276	563	131	119	632	219	321	351	223	240	204	83	610	156	156	155	175	146	300	185	290	365	224	304	301
ENSG00000070669	23	15	43	41	28	20	17	25	12	6	5	21	32	33	43	21	45	31	9	41	11	22	16	38	29	33	12	17	40	13	19	14	26	42	18	5	43	13	34	7	20	16	42	15	53	30	12	30	26
ENSG00000070718	780	413	552	628	647	973	1062	401	156	241	148	1106	1598	564	920	618	1407	703	441	490	911	437	396	717	1192	720	97	1124	1237	672	621	1354	725	585	422	186	1067	660	845	499	642	570	1093	884	994	1514	839	937	1160
ENSG00000070729	0	0	0	0	1	0	0	5	1	0	0	1	0	0	1	0	0	0	0	0	0	0	0	0	0	0	2	10	0	1	0	1	0	0	0	0	0	0	0	0	0	0	0	0	0	0	0	0	3
ENSG00000070731	0	0	6	0	0	0	1	1	0	0	1	0	2	1	0	0	3	0	9	1	0	0	1	1	0	0	1	0	0	2	1	0	1	3	9	0	2	0	0	0	0	0	2	0	0	0	0	3	0
ENSG00000070748	0	0	0	0	0	0	2	0	1	0	0	0	0	0	0	0	1	0	0	0	0	0	0	0	0	1	1	0	0	0	0	0	0	0	0	1	0	0	0	0	0	0	0	0	0	0	0	0	0
ENSG00000070756	2969	3096	3388	3286	2428	5600	4110	2954	794	952	680	4679	6591	4295	7081	4387	5979	4763	3635	4133	3782	2935	2691	3887	3573	4071	937	3492	7100	4456	4033	5536	4188	4744	4415	994	3924	5935	5143	4408	6344	4631	9534	6371	6374	9444	7178	4467	4999
ENSG00000070759	66	13	21	12	37	41	54	91	8	4	0	61	130	64	28	40	29	70	71	61	0	33	7	20	55	52	10	30	75	55	56	89	74	47	68	28	95	43	33	15	38	52	27	67	29	57	71	107	72
ENSG00000070761	691	676	484	693	853	1006	1120	678	238	285	198	1171	1299	627	1382	785	1487	835	507	680	738	643	284	795	913	849	365	599	1117	399	686	1238	827	607	443	249	845	907	809	585	542	991	936	779	974	1267	1155	589	1077
ENSG00000070770	777	790	1025	807	954	1230	2100	707	236	328	231	1583	2730	1111	1795	1391	2222	807	1003	1077	914	1065	994	1158	1934	1497	180	1381	2402	1291	789	1539	1308	862	959	253	1210	1360	1042	841	1090	1147	1611	905	1378	1904	936	1471	883
ENSG00000070778	309	273	144	145	144	255	278	170	49	42	39	311	372	255	375	168	551	240	194	252	222	190	141	364	215	327	68	172	380	349	365	370	262	253	222	43	292	240	272	220	232	254	488	463	385	572	326	277	331
ENSG00000070785	754	569	554	943	659	1810	1536	926	373	450	279	1706	1761	725	1191	1055	2111	927	528	885	1093	840	518	1178	1587	1351	409	975	1737	448	1146	1626	1035	940	442	308	1161	1365	873	669	848	903	1696	669	1539	1580	1322	952	1523
ENSG00000070808	0	0	0	3	1	0	0	8	0	1	0	0	5	0	0	1	12	0	1	0	0	6	0	0	6	0	1	1	1	0	5	0	3	1	0	2	2	0	0	0	0	2	0	3	0	0	0	1	2
ENSG00000070814	132	134	150	132	138	276	213	529	79	84	64	302	297	233	307	230	412	255	277	573	375	282	249	333	196	280	99	314	434	219	329	244	201	228	178	66	318	142	297	151	190	191	462	179	403	532	263	169	210
ENSG00000070831	5037	4229	3858	5979	2623	7356	11685	4388	1566	2163	1292	7049	11456	5334	7818	7255	10961	8368	3763	4329	4668	4278	2967	6214	9462	7769	1594	7215	11665	5566	5854	10740	7939	5030	3506	1711	7209	6519	4540	3286	2891	4027	7421	4208	7417	5547	6987	7892	7852
ENSG00000070882	0	2	21	0	6	7	26	0	0	8	3	64	8	5	22	56	33	34	17	59	0	7	45	2	12	71	1	21	109	194	13	75	44	77	56	2	34	12	20	30	51	45	173	83	53	80	130	111	122
ENSG00000070886	6	22	29	15	23	42	16	46	5	11	14	29	43	39	26	45	56	49	47	1	156	55	37	22	45	25	28	28	127	14	61	57	45	27	6	0	21	41	43	28	17	48	65	16	91	65	53	6	31
ENSG00000070915	0	0	0	0	0	0	0	14	0	0	0	0	0	0	0	4	0	16	0	0	1	0	0	0	0	0	0	13	0	0	0	0	0	5	0	0	0	1	0	1	6	0	0	0	2	0	0	0	0
ENSG00000070950	189	76	108	214	45	182	294	50	41	31	22	262	314	104	166	184	195	200	181	133	14	112	82	259	166	97	48	212	249	57	166	290	196	146	115	15	207	177	170	75	117	192	288	164	152	234	254	150	190
ENSG00000070961	2317	1829	2021	2537	864	2506	2766	1998	370	672	356	3483	3521	2174	3348	1798	4046	2532	1419	3435	2305	1083	1294	2461	2291	3263	507	2343	4787	2579	2148	3505	2183	1947	1083	568	3573	2330	2640	1631	1928	2453	4431	3356	4564	4369	3236	2315	3146
ENSG00000070985	11	20	34	11	18	2	22	52	5	11	16	7	47	13	31	7	6	4	0	16	13	48	82	8	44	21	22	50	70	9	33	15	16	3	7	9	20	10	14	7	7	7	20	5	7	9	22	16	37
ENSG00000071051	36	40	66	56	42	151	59	48	12	19	9	77	105	69	154	104	105	85	70	68	50	46	85	62	46	78	5	127	190	190	53	142	82	179	133	8	118	135	90	95	170	109	237	135	158	273	214	112	110
ENSG00000071054	1389	1215	1121	1548	640	1288	1964	1181	305	497	223	2237	2696	1033	2514	1384	2240	1174	1234	1517	1790	1332	728	1423	1516	2330	292	1868	2684	1336	1787	2127	1370	1458	834	362	2080	1426	1308	1271	1048	1385	3574	2023	2005	3450	2292	1388	2178
ENSG00000071073	1896	1719	1425	1737	1039	2358	2566	1810	377	602	398	3500	2946	2143	3132	1612	4032	2546	1662	2037	1606	932	916	2235	2160	2065	472	2071	3002	1536	1301	2490	1994	2385	1282	436	2872	2853	2316	1248	1671	1352	2363	2849	3150	3508	2188	3334	2509
ENSG00000071082	14777	12434	13321	16082	8535	28444	14821	9952	2470	3129	2664	14210	21546	17613	22320	18552	27072	17884	11948	9947	9330	11471	9543	14036	14119	9688	3899	14927	17274	15176	11269	23522	15418	14397	14390	2937	13741	23192	24527	13327	18571	14183	32556	15498	25913	28158	26912	18412	17427
ENSG00000071127	681	475	660	647	527	972	1386	1012	225	284	202	1198	1526	855	1213	717	1291	749	716	1811	640	832	579	1002	1209	1441	352	741	1725	1348	836	1092	1013	1126	883	229	1120	820	803	603	796	974	1641	822	1428	1771	1440	1019	1250
ENSG00000071189	1356	1421	1026	1451	785	1521	1958	669	212	288	201	1989	2145	1144	1819	1343	2183	1648	1078	1568	1712	1036	854	1274	1942	1302	232	1340	2280	750	1416	2026	1475	1407	903	223	1940	1639	1408	985	852	1232	1798	2299	1870	2101	1438	1626	1892
ENSG00000071203	0	0	0	0	0	0	0	13	0	0	0	0	1	0	0	0	0	0	0	0	0	0	0	0	0	1	0	0	0	0	0	0	0	0	0	0	0	0	0	0	0	0	0	0	0	0	0	1	0
ENSG00000071205	64	88	69	90	34	133	166	120	27	23	20	84	112	144	159	81	137	116	141	210	46	42	25	114	99	103	31	98	107	70	100	123	114	110	75	26	143	97	149	103	101	117	209	166	216	271	142	127	132
ENSG00000071242	78	94	49	116	89	195	115	147	32	47	27	128	234	158	338	344	184	161	166	88	181	119	115	44	135	135	23	194	155	154	156	193	233	153	208	33	221	97	184	83	196	108	158	130	229	373	167	266	111
ENSG00000071243	1550	1832	1172	2670	1084	2295	3050	1217	324	529	282	3247	3270	1412	2420	1435	2827	2319	1342	1426	1571	1630	1182	1580	2730	1680	414	2068	2773	1945	1886	3849	2082	952	835	605	2288	2029	1562	1039	1378	1129	2863	1408	1943	1661	2324	2392	2201
ENSG00000071246	92	112	39	160	85	116	114	162	31	43	34	153	195	139	279	85	209	50	137	161	132	141	122	185	82	199	103	118	262	194	168	159	207	175	115	69	172	140	153	94	101	137	415	169	207	448	289	89	177
ENSG00000071282	242	332	308	476	245	516	819	548	102	137	82	550	1094	455	466	567	868	262	367	1510	374	662	351	401	626	939	117	757	906	543	781	656	503	619	454	127	746	463	782	440	515	689	773	573	791	1194	1074	538	915
ENSG00000071462	944	931	764	1080	1074	1351	1952	1133	433	580	364	2456	2038	1095	1309	1339	1936	1124	660	1774	1048	1301	995	1822	1897	2215	449	1366	2203	1004	1321	1648	1407	927	743	484	1485	867	1310	711	1071	1363	1885	782	1321	1609	1781	1189	1744
ENSG00000071537	2740	4271	3719	2588	8110	7130	3651	1511	615	618	279	2962	4427	5346	4890	4121	3931	4398	6593	2811	3129	3935	8999	3230	7126	3178	780	2739	3850	2712	2942	3261	3000	3869	8754	393	3324	5742	3430	5820	9293	2321	3053	3862	4642	3069	3619	4946	3690
ENSG00000071539	0	0	0	0	0	7	3	1	6	0	1	4	10	1	13	3	0	4	10	21	0	0	4	0	8	19	2	0	2	0	9	6	10	8	17	2	0	5	12	20	6	2	22	6	16	4	2	0	2
ENSG00000071553	1828	1024	1248	1580	1650	1550	2780	4467	1084	1222	854	3288	3745	2698	2256	1185	2780	1534	2023	4570	3393	2780	1844	1953	2645	3267	1518	1686	4004	1823	2663	2641	2229	1658	1611	1091	4828	2266	2767	1016	2203	1870	3026	2328	3289	3942	2506	3090	2468
ENSG00000071564	62	43	68	66	110	72	89	142	31	14	15	69	94	72	95	72	93	72	52	176	84	91	41	104	65	129	22	90	166	152	52	100	97	131	83	27	93	77	130	97	75	78	197	144	146	179	154	79	93
ENSG00000071575	142	126	232	122	65	209	343	126	27	69	17	317	460	203	417	407	370	219	257	201	323	95	152	144	356	399	28	404	418	363	428	450	439	486	451	48	399	218	287	204	283	285	679	329	501	517	489	307	501
ENSG00000071626	120	102	106	142	142	192	136	213	40	43	41	169	194	209	283	153	299	172	127	334	213	156	178	168	150	212	83	213	245	294	224	238	146	193	164	51	246	251	288	167	249	176	564	409	351	529	330	183	160
ENSG00000071655	52	50	47	68	20	62	71	232	29	60	21	73	116	154	116	116	150	58	103	191	189	54	48	60	54	97	27	67	129	168	69	92	89	96	51	28	177	82	161	69	105	80	161	135	142	158	110	67	69
ENSG00000071677	0	0	0	0	0	0	0	0	0	0	0	0	0	0	0	0	0	0	0	0	0	0	0	0	0	0	0	0	0	0	0	0	0	0	0	0	0	0	0	0	0	0	0	0	0	0	0	0	0
ENSG00000071794	3446	2559	2208	3165	1314	2835	3509	1662	468	631	443	3774	4411	2254	3405	2150	4609	3257	2003	1709	2482	1507	1381	2619	3239	1907	489	3160	3234	2051	2276	3517	2582	1974	1367	555	2824	3189	3144	1752	1797	2190	3799	2994	3522	3829	2763	3150	3781
ENSG00000071859	167	142	177	207	241	236	313	443	77	129	54	271	418	529	496	263	553	276	259	854	372	202	237	118	277	433	217	299	539	442	349	376	333	349	235	77	563	362	527	238	353	404	442	359	588	672	611	323	373
ENSG00000071889	64	58	56	74	94	78	105	159	31	32	11	81	141	119	197	106	110	94	160	324	94	81	99	117	71	145	66	131	216	123	141	111	126	64	134	36	184	72	142	63	135	123	151	152	179	159	166	96	103
ENSG00000071894	168	77	113	108	386	145	202	798	110	106	87	225	330	554	477	219	287	258	425	769	414	503	173	265	195	334	181	270	546	314	584	157	116	182	184	96	427	154	289	187	192	170	209	303	363	520	129	181	151
ENSG00000071909	0	0	0	0	20	10	0	13	1	0	3	6	3	3	0	0	13	1	0	0	0	0	2	0	7	7	0	1	8	10	1	3	1	17	7	1	7	1	3	23	19	4	37	8	1	14	18	17	46
ENSG00000071967	176	95	650	106	31	202	393	24	0	16	0	154	799	260	362	215	399	302	589	473	105	784	285	370	614	257	15	576	700	554	315	822	482	308	845	11	474	243	377	283	618	445	594	518	592	971	1087	739	1226
ENSG00000071991	14	30	106	8	5	50	55	3	0	0	1	39	75	87	44	24	57	68	1	39	1	0	3	34	42	33	0	70	44	5	18	36	115	64	32	2	22	64	11	43	40	33	92	47	44	71	53	42	32
ENSG00000071994	372	440	399	429	215	699	427	362	90	105	72	553	554	476	716	396	785	542	338	465	465	366	240	472	479	487	120	494	666	487	415	597	426	529	404	88	476	651	538	417	519	478	1014	677	767	868	787	452	560
ENSG00000072041	65	10	53	49	0	7	8	23	0	19	0	1	13	0	1	29	83	36	16	7	0	4	0	0	18	2	6	58	4	1	1	157	4	1	6	1	0	13	9	0	0	8	16	30	13	19	8	3	12
ENSG00000072042	3394	2522	2401	3164	1848	4642	4180	2661	909	800	596	5030	5762	3422	3980	2351	5330	3942	1677	2938	2355	3155	1959	3135	4284	3358	992	2929	4391	2739	2911	4590	3363	3238	2107	1064	4230	4052	4931	2306	2664	3132	5962	3193	5750	4884	5313	3790	5159
ENSG00000072062	238	195	248	288	233	327	316	507	95	98	56	376	521	406	473	303	519	313	312	529	447	357	291	337	365	491	176	368	519	258	481	312	307	290	223	121	485	250	284	236	196	305	538	278	430	593	487	331	371
ENSG00000072071	245	184	124	211	99	231	221	872	78	145	88	280	318	540	385	233	387	218	191	803	443	445	175	205	220	388	163	276	473	373	313	380	268	248	224	128	644	192	457	140	293	255	437	246	582	576	402	277	247
ENSG00000072080	0	1	0	0	0	0	0	1	1	0	0	0	0	0	1	2	0	0	0	0	0	0	0	0	0	0	0	0	0	0	0	0	0	1	0	0	0	1	0	0	0	1	0	0	0	0	0	0	0
ENSG00000072110	476	402	428	535	423	415	879	1239	201	228	148	746	1340	1111	781	803	1579	649	681	1888	785	594	449	1149	721	2232	230	839	1427	1189	929	813	696	1202	853	249	1693	772	978	645	867	593	671	662	1179	1569	1277	1277	943
ENSG00000072121	249	208	168	250	266	194	228	243	75	110	48	306	432	260	393	188	439	281	164	784	345	352	158	197	311	341	106	206	488	186	379	275	259	250	161	94	521	168	314	132	161	211	346	345	435	501	271	233	277
ENSG00000072133	550	509	236	542	271	540	628	215	71	105	59	602	766	457	772	392	872	510	275	458	758	213	355	513	551	537	66	611	718	1158	435	617	459	321	236	101	531	453	648	300	385	501	720	905	1184	990	557	531	668
ENSG00000072134	164	120	107	180	75	217	163	283	77	86	56	229	221	181	387	144	303	200	163	259	285	250	154	111	156	234	85	224	355	184	274	193	188	146	98	53	285	248	247	114	146	174	481	256	292	466	241	119	207
ENSG00000072135	437	418	347	541	364	731	738	1032	191	236	192	949	923	633	927	535	1040	524	534	1210	738	622	625	430	704	1177	263	664	1077	722	848	799	606	665	466	245	1149	553	776	439	599	580	1704	613	1220	1871	1090	729	892
ENSG00000072163	1	7	1	3	0	57	63	8	0	8	0	34	61	21	75	35	20	33	37	28	1	7	2	26	32	42	10	28	102	67	49	59	72	20	13	0	16	36	14	57	11	64	90	43	40	102	43	42	46
ENSG00000072182	1	2	1	3	0	2	1	3	0	1	0	2	0	0	0	2	0	2	0	4	0	0	0	2	1	3	0	12	4	1	7	5	4	1	1	1	2	0	0	2	1	0	8	0	5	14	9	0	1
ENSG00000072195	202	140	121	255	142	207	164	441	79	93	66	231	245	236	396	88	331	273	231	566	356	165	230	141	225	258	107	234	304	182	349	263	221	183	85	82	397	219	403	183	156	207	443	308	375	595	338	165	182
ENSG00000072201	210	199	173	204	138	314	498	335	58	82	36	474	589	327	364	325	404	309	183	345	397	182	138	301	419	268	64	165	550	188	322	639	360	201	238	101	513	192	287	182	261	292	374	245	253	508	321	359	492
ENSG00000072210	749	589	596	694	535	744	934	580	120	198	195	857	1148	793	1013	710	971	725	697	1065	548	855	656	654	733	712	131	768	1037	918	660	1033	586	1045	1231	126	963	871	798	505	1156	679	1306	1089	1032	1093	992	831	1025
ENSG00000072274	518	794	441	2278	562	1202	1374	526	150	160	153	3236	1817	500	1318	864	808	679	747	614	623	679	963	550	1145	808	181	1222	965	370	1179	1092	789	457	346	226	1094	697	517	507	541	600	970	606	970	1044	685	898	738
ENSG00000072310	310	323	233	484	288	487	393	574	158	144	99	389	486	489	918	313	693	383	256	747	544	388	263	362	288	421	216	468	498	478	573	511	505	428	226	219	483	702	649	554	349	511	1239	641	674	973	918	295	389
ENSG00000072315	0	2	0	5	0	0	0	0	1	0	0	7	7	19	19	0	0	1	0	0	34	0	0	0	16	6	1	2	3	0	19	0	11	0	0	1	0	0	11	3	5	0	32	3	8	8	2	7	0
ENSG00000072364	1529	1288	1464	1874	806	1604	1733	1543	370	431	269	1743	1949	1388	2531	1142	2423	1583	918	2148	1703	1468	898	1852	1573	1905	357	1620	2860	1998	1152	1975	1450	1479	859	386	2151	2003	1695	965	1050	1405	2796	2545	2787	3389	1928	1866	1704
ENSG00000072401	256	235	177	207	97	324	277	154	47	51	28	308	396	328	310	234	448	354	111	431	168	107	147	221	210	216	56	378	407	443	120	326	280	404	179	42	323	416	268	208	272	251	447	599	532	568	450	364	478
ENSG00000072415	632	480	448	644	500	529	693	480	164	93	112	770	959	568	993	419	859	719	481	741	838	416	497	558	773	531	126	710	816	220	574	764	567	647	424	114	842	731	823	434	507	459	797	664	1098	944	710	968	816
ENSG00000072422	122	181	265	214	93	344	404	112	23	68	18	383	464	180	653	213	243	390	356	284	422	164	227	232	358	397	33	433	559	114	325	321	328	271	289	71	280	117	319	194	406	253	478	306	609	438	320	258	507
ENSG00000072501	919	1127	731	1302	609	1523	2148	1154	306	404	249	2035	2592	1221	2045	1239	1988	1511	1148	1375	1228	944	699	1193	1591	1542	328	879	2040	1564	1223	2158	1324	1518	778	335	1570	1844	1584	1191	1282	1272	2951	1618	1867	2548	1826	1498	1685
ENSG00000072506	642	628	478	828	560	1267	1174	963	364	431	279	1011	1609	993	1134	1014	1750	890	615	1243	848	999	655	829	1227	1167	450	833	1330	627	1075	1344	910	857	722	220	999	1042	955	638	876	1064	1191	504	1180	1364	1455	932	1204
ENSG00000072518	143	89	95	126	74	159	168	308	38	59	35	134	243	157	238	162	239	158	185	281	167	156	107	167	193	234	71	241	303	165	232	303	207	162	144	37	255	155	179	83	169	165	293	99	230	291	305	138	189
ENSG00000072571	10	6	15	0	8	2	13	0	1	0	0	22	15	14	1	3	2	17	5	12	0	0	0	0	12	23	0	10	36	0	3	6	24	43	19	9	1	2	0	4	31	8	43	1	9	20	33	0	13
ENSG00000072609	60	35	85	106	22	62	83	273	44	42	21	95	136	109	137	63	165	106	92	450	77	134	42	138	73	167	32	137	188	75	160	98	70	56	93	60	143	55	96	72	53	64	134	124	126	191	94	137	98
ENSG00000072657	8	64	129	1	110	236	22	48	1	5	0	22	25	97	117	929	47	59	184	1	83	34	79	23	22	3	5	21	5	119	15	41	23	81	229	3	48	163	131	118	323	18	1	143	154	11	7	142	1
ENSG00000072682	590	469	574	891	630	1301	1823	1052	330	392	158	1418	2118	1254	826	1188	1733	1005	1026	1317	1336	1312	1015	920	1327	2555	222	937	1903	709	1029	1562	1041	1144	1527	349	1705	1105	1512	719	1488	1296	1784	831	1601	1938	1444	1620	2148
ENSG00000072694	0	22	57	0	0	4	13	0	4	3	2	13	18	10	4	6	14	4	73	102	14	43	12	0	20	34	0	14	62	75	8	46	16	37	54	3	15	22	20	27	18	20	80	30	15	27	48	55	114
ENSG00000072736	144	82	124	140	88	210	256	194	40	57	33	288	285	127	133	187	200	221	179	172	150	150	65	170	215	185	53	81	342	191	216	324	151	139	121	45	213	94	176	63	99	141	286	133	120	265	131	275	190
ENSG00000072756	533	461	424	649	414	907	756	289	145	153	90	855	760	383	684	512	937	717	525	655	672	363	175	625	845	601	158	755	904	717	631	921	629	683	346	196	627	689	505	360	412	408	688	593	978	706	592	681	728
ENSG00000072778	1872	1162	1323	1408	2158	2575	1829	3569	789	855	632	2072	2426	2751	3659	2059	3237	2141	2342	4054	3654	3026	2093	2285	1666	3384	1394	2264	3516	2704	3792	2104	2270	2042	1970	862	4069	2229	3152	1767	2194	2388	4965	3268	3994	5681	3197	2136	2204
ENSG00000072786	86	77	39	88	49	130	155	254	29	30	53	205	245	111	215	134	161	89	150	88	73	156	57	69	153	258	72	178	353	144	128	216	110	156	106	34	213	73	161	105	113	215	405	97	214	383	203	213	168
ENSG00000072803	431	302	429	431	247	472	780	494	155	186	129	675	873	426	516	328	791	483	421	551	551	578	409	498	678	713	143	301	1110	398	544	775	528	446	315	136	642	570	414	252	373	543	632	506	726	707	494	617	570
ENSG00000072818	83	43	79	47	52	97	67	153	26	38	20	85	82	75	61	36	107	50	36	193	107	111	56	36	52	92	45	94	108	110	122	69	74	88	67	43	81	68	83	51	54	54	164	120	179	124	72	83	64
ENSG00000072832	1160	923	680	1365	857	1203	1667	2211	376	469	345	1903	2193	1426	2048	1096	2627	1312	768	1630	1891	1016	804	1156	1230	1812	630	1112	2850	830	1669	2161	1342	1004	633	441	2201	1535	1555	951	997	1470	3008	1466	2154	2942	1973	1331	1810
ENSG00000072840	41	3	2	1	14	2	38	25	6	3	1	13	14	6	18	15	15	20	37	29	5	3	10	11	22	51	5	1	29	8	40	17	28	25	58	5	19	6	13	5	34	12	40	16	33	12	33	30	25
ENSG00000072849	1830	1606	1831	2237	1922	3841	2513	1224	630	669	322	2576	2787	1875	2227	1928	3359	2274	1652	1967	1723	2097	1566	1921	4110	2149	559	1646	3031	1826	2563	3025	2106	2117	1523	381	1942	2837	2471	1457	1903	1840	2617	2110	2517	2778	2894	2140	2579
ENSG00000072858	226	160	142	227	119	217	218	290	58	57	55	300	275	224	294	119	303	124	229	457	229	168	187	224	215	217	105	295	273	269	294	215	160	227	65	75	387	160	334	110	179	177	318	195	414	411	436	275	275
ENSG00000072864	34	15	74	39	12	58	120	82	17	39	10	107	125	92	59	74	72	65	86	109	45	65	15	86	95	128	26	105	161	87	90	100	79	86	75	18	223	71	102	45	74	50	120	34	187	97	89	148	98
ENSG00000072952	9	29	90	22	15	51	39	8	1	8	1	32	60	77	56	16	34	30	78	96	18	30	5	48	25	164	11	24	130	103	33	84	56	135	111	11	148	47	76	35	92	42	262	42	132	319	229	182	167
ENSG00000072954	74	77	47	63	60	98	146	94	45	58	50	156	156	82	87	56	97	74	71	252	135	143	39	102	146	130	35	74	169	61	105	179	98	61	17	65	108	89	78	40	93	100	154	84	146	195	153	82	195
ENSG00000072958	135	89	91	151	95	61	169	304	48	57	48	225	260	195	297	131	206	188	113	524	161	270	131	104	245	255	82	264	278	210	180	259	159	139	129	85	255	141	169	110	39	68	121	167	130	237	153	215	162
ENSG00000073008	261	446	303	480	233	288	601	712	165	214	102	649	868	408	639	435	590	564	382	952	808	353	220	353	626	928	122	470	763	801	892	514	360	444	194	99	1346	285	655	313	435	502	783	430	650	1178	545	395	524
ENSG00000073050	129	141	83	166	121	265	435	374	96	80	80	376	391	354	355	185	396	175	203	520	139	149	195	277	270	314	66	263	463	248	304	462	282	164	161	126	430	178	266	192	250	214	291	169	331	405	356	297	248
ENSG00000073060	75	47	45	50	103	56	81	271	29	32	20	105	138	159	174	82	118	49	106	298	153	140	69	81	72	169	48	76	168	70	202	113	120	64	89	16	243	59	94	109	79	135	155	82	106	158	88	68	100
ENSG00000073067	0	0	0	0	0	0	0	1	0	0	0	0	0	0	0	0	0	0	0	0	0	0	0	0	0	0	0	0	0	1	0	0	0	0	0	0	1	0	0	0	0	0	1	1	0	0	0	0	0
ENSG00000073111	6	6	12	48	0	36	42	101	16	8	7	43	84	35	54	26	70	55	77	28	48	3	28	5	28	45	10	75	50	2	70	50	17	28	34	23	45	30	27	11	25	86	108	70	43	103	64	53	45
ENSG00000073146	0	1	0	2	0	0	7	8	0	5	0	4	12	0	4	0	1	15	0	0	0	0	10	0	2	0	8	2	12	0	3	5	7	0	8	1	6	2	8	12	5	5	2	17	3	4	7	8	2
ENSG00000073150	8	2	5	4	7	3	8	27	0	5	2	7	16	30	41	9	18	8	11	17	14	11	10	10	10	4	12	16	11	14	3	19	21	4	22	2	19	12	10	2	4	5	4	4	10	8	6	28	15
ENSG00000073169	46	36	27	26	59	47	25	95	19	41	15	44	64	87	77	55	87	53	101	112	151	44	26	55	24	81	40	70	118	64	91	62	56	40	62	33	87	51	63	30	45	42	90	84	75	117	62	47	48
ENSG00000073282	0	2	0	0	0	1	21	12	0	2	2	2	2	0	0	0	0	16	0	0	0	0	0	0	0	7	6	51	20	29	0	6	0	11	3	1	4	2	0	0	0	5	0	0	1	17	0	8	6
ENSG00000073331	38	24	39	8	34	26	64	28	0	3	0	39	42	59	31	92	43	58	59	69	36	129	79	139	44	145	9	45	74	214	44	63	59	179	175	5	80	49	63	74	90	23	127	110	61	106	100	160	148
ENSG00000073350	431	371	381	590	404	382	419	2080	255	336	177	560	696	862	789	434	764	465	752	1432	680	637	571	505	310	795	259	889	756	995	851	660	453	583	567	221	1491	514	708	389	637	510	665	465	933	811	705	546	315
ENSG00000073417	667	776	506	825	348	766	785	609	145	178	110	943	889	658	1016	462	1198	1001	482	1073	905	516	406	1218	653	1076	176	1103	1227	1025	922	881	832	849	617	239	1191	860	876	647	820	737	2250	1218	1415	1650	1131	769	1081
ENSG00000073464	774	794	730	626	414	857	1091	707	217	269	145	1257	1653	632	1084	391	1291	873	433	1135	805	610	375	595	1169	739	173	686	1274	439	836	1144	775	492	303	198	1022	907	642	445	439	598	1059	716	978	1564	885	810	893
ENSG00000073536	86	86	38	66	91	154	94	97	12	33	15	165	120	120	175	211	139	107	87	232	24	68	75	120	150	92	15	82	204	54	66	148	41	79	113	27	109	59	88	83	87	78	118	40	160	174	146	109	123
ENSG00000073578	394	394	689	430	430	576	1297	1193	237	283	151	1240	1608	830	890	837	1016	587	585	952	460	679	633	872	1003	828	320	682	1228	576	685	981	1034	568	716	257	1018	476	566	438	772	591	907	573	847	909	854	931	957
ENSG00000073584	833	611	899	687	294	812	866	670	184	234	124	1516	1028	395	704	427	826	720	503	855	615	760	560	756	947	764	140	480	1198	662	734	1011	671	585	428	181	1097	1015	722	657	672	343	967	591	1066	1057	657	879	681
ENSG00000073598	0	0	0	0	0	0	0	6	0	0	0	0	0	0	0	0	0	4	0	0	0	0	2	0	0	1	0	0	3	9	10	0	0	0	2	1	0	0	1	1	0	2	0	0	0	0	0	0	2
ENSG00000073605	17	12	14	41	41	66	20	48	10	23	6	70	40	52	69	37	32	27	50	59	12	48	7	41	27	52	14	6	74	7	43	29	37	15	62	8	89	40	78	36	69	13	102	50	97	122	54	87	45
ENSG00000073614	1752	1670	1382	2153	1338	2043	2622	3247	550	735	398	3482	3744	2124	3185	1982	3693	2398	1422	3530	2367	1696	1524	1893	2388	2594	590	2060	3735	1494	2771	2925	2175	1667	1676	539	3289	2171	2524	1552	2030	1700	4490	3176	3608	4679	2398	2683	2937
ENSG00000073670	0	2	0	0	0	3	1	3	0	4	1	0	0	0	9	0	1	0	0	8	10	0	0	0	1	1	0	1	1	0	19	0	0	0	2	1	3	0	3	0	0	2	1	0	1	4	0	1	1
ENSG00000073711	247	198	244	144	125	209	265	236	38	36	11	336	319	205	207	257	238	174	124	260	206	141	238	488	271	355	13	423	334	164	184	245	162	220	310	47	349	158	225	125	281	198	344	253	252	401	185	409	322
ENSG00000073712	233	193	322	213	104	380	364	137	30	58	63	503	596	284	436	405	576	318	151	674	188	135	331	506	348	420	34	273	596	349	343	512	330	469	287	112	465	524	415	212	276	436	617	717	513	906	694	480	468
ENSG00000073734	6	14	22	12	18	7	16	2	0	0	0	33	9	1	8	9	2	24	23	4	31	6	0	59	2	15	2	17	30	0	2	2	19	29	0	0	3	23	10	3	1	2	4	17	1	4	13	15	14
ENSG00000073737	0	0	18	4	1	5	12	3	0	1	0	2218	14	10	12	1	3	11	73	5	0	33	0	45	5	23	0	18	47	52	26	14	44	63	90	1	32	19	0	2	28	16	47	17	5	7	21	54	139
ENSG00000073754	0	0	0	0	0	0	0	5	1	0	0	0	0	0	0	0	0	0	0	0	0	0	0	0	0	0	0	0	0	0	0	0	0	0	0	0	0	0	0	0	0	0	0	0	0	0	0	0	0
ENSG00000073756	110	54	85	20	3	165	37	27	33	24	7	208	166	14	140	263	12	134	22	23	226	189	48	61	121	155	6	335	327	0	49	163	563	80	145	11	69	179	30	149	23	203	37	32	346	185	86	35	34
ENSG00000073792	81	89	31	10	15	13	26	81	7	32	24	95	35	47	113	57	64	30	37	36	31	58	82	42	67	73	12	69	110	66	68	110	75	120	79	23	73	56	65	52	73	21	124	105	85	81	39	35	30
ENSG00000073803	1808	1361	1325	1800	1009	2920	2248	1311	343	419	348	2348	2657	1882	2635	1723	2966	2082	1149	1809	1265	1370	1034	2074	2092	1439	499	1816	2308	2075	1363	2493	1916	1899	1416	440	2033	2789	2480	1274	2020	1523	2528	1870	3582	2559	2377	2340	2288
ENSG00000073849	514	68	118	593	215	232	512	183	173	142	6	166	727	192	582	182	746	466	113	462	296	248	183	107	715	418	190	313	479	368	537	725	236	551	323	80	201	324	154	102	266	336	1149	594	437	722	700	1126	455
ENSG00000073861	0	0	0	0	0	0	2	1	1	0	0	0	2	4	1	0	1	0	0	0	0	1	0	0	0	2	0	0	7	1	7	1	0	2	5	0	1	0	2	0	0	5	8	3	1	0	5	2	3
ENSG00000073905	1	0	1	3	2	3	1	3	0	0	0	8	4	0	7	1	4	1	3	2	1	0	2	1	1	3	1	1	11	0	8	5	1	1	2	1	4	0	1	1	3	8	3	0	0	2	0	3	1
ENSG00000073910	1116	777	1040	1037	528	971	1124	1363	155	303	171	1518	1884	1436	1520	627	1686	1116	1226	1986	1407	809	766	1103	1351	1563	273	1749	1922	1780	1334	1624	1035	1028	1129	276	2069	983	1461	663	1154	785	1717	1239	1811	1937	1370	1767	1909
ENSG00000073921	948	975	827	1307	545	1662	1682	711	292	277	195	1684	2107	1477	2178	1271	2152	1753	1042	1335	1175	1124	508	1652	1547	1739	221	1599	2379	1797	943	2070	1351	1602	1296	339	1885	1528	1690	1044	1172	1438	2679	1752	2210	3063	2217	1666	2171
ENSG00000073969	2250	1397	1267	1655	1386	2177	2993	1283	422	458	362	3088	4107	1646	2014	1476	3309	2310	1171	1337	1375	1521	1256	2015	3264	2264	533	2122	3632	1599	1913	3232	2377	1496	1059	409	2129	2168	1951	1011	1111	1824	2352	1091	2716	2331	2410	2877	3670
ENSG00000074047	1	2	10	0	15	0	5	4	1	1	0	1	4	12	1	3	11	7	13	0	1	0	12	35	10	16	1	9	6	26	12	10	3	7	31	0	6	0	10	8	7	0	53	10	44	27	49	14	31
ENSG00000074054	419	494	398	487	390	345	876	648	174	258	105	874	1133	482	999	535	854	559	829	833	681	721	312	509	620	750	181	674	1177	760	761	810	690	420	386	145	899	435	409	207	285	276	744	764	640	747	502	698	803
ENSG00000074071	86	105	113	117	96	201	165	256	62	49	24	143	215	220	232	164	242	119	101	500	184	269	191	70	179	167	107	189	260	227	167	244	139	193	187	61	233	211	243	203	283	203	397	207	284	391	360	149	186
ENSG00000074181	54	59	134	34	18	133	188	15	3	4	0	176	350	124	351	88	168	153	153	115	10	70	12	337	187	371	50	362	508	356	242	402	378	679	269	11	392	264	283	210	194	219	1284	314	362	1158	1001	336	410
ENSG00000074201	1388	800	1201	1325	905	1618	1939	1291	344	566	343	1793	2381	1308	1589	1443	2562	1737	890	1257	1252	1037	920	1267	1814	1283	488	1333	2318	1203	1174	2261	1476	1301	1046	419	1651	1787	1305	842	1249	1151	1765	1196	1849	1907	1933	1471	1828
ENSG00000074211	170	115	120	91	46	164	128	130	54	106	19	206	152	176	257	98	232	102	94	174	138	110	141	78	172	232	75	36	164	52	120	188	130	75	68	56	204	122	97	58	121	101	195	142	144	246	110	115	230
ENSG00000074219	5	3	16	0	6	13	15	2	0	0	1	22	23	15	25	15	29	18	14	14	18	7	1	15	16	34	2	3	27	33	42	17	34	42	43	0	35	16	21	23	52	6	56	13	27	49	59	56	37
ENSG00000074266	319	224	337	434	255	468	375	474	65	86	63	477	434	313	566	341	626	554	346	384	304	384	290	311	398	349	66	342	607	307	307	704	350	559	322	78	540	386	455	246	335	351	712	343	611	533	587	509	464
ENSG00000074276	37	22	24	37	16	4	23	51	3	23	3	66	48	34	62	36	35	32	64	20	39	62	3	41	32	31	11	43	73	38	89	34	21	42	3	11	95	14	27	22	14	57	86	47	29	35	33	27	26
ENSG00000074317	21	17	12	8	12	26	25	11	21	16	11	20	47	10	65	17	78	27	15	19	85	34	13	19	26	32	16	76	34	20	38	40	51	15	14	17	39	59	41	26	9	38	42	40	24	98	36	16	30
ENSG00000074319	981	938	981	1086	694	1720	2033	1146	375	505	297	1807	2599	1256	1545	1352	2450	1548	741	1239	1169	1328	1045	986	1687	1547	433	1272	2309	1049	1585	2014	1544	1309	878	459	1336	1728	1602	935	1221	1433	1728	1187	1834	1683	1781	1487	1832
ENSG00000074356	517	494	345	660	373	638	753	920	173	179	156	823	903	636	803	542	832	588	325	1147	690	399	321	820	545	775	190	593	1236	547	813	911	639	616	405	159	1022	654	624	480	560	805	1411	931	1046	1604	661	697	806
ENSG00000074370	2530	1801	1826	2302	3163	2005	2636	5083	1366	1492	777	3726	4339	4866	6221	1640	4051	1528	2875	4539	3766	3232	2731	2479	2959	1994	2201	2193	4719	2155	3360	3764	2702	1805	1842	1183	4951	2806	3119	1851	2124	1900	4567	2344	4699	4259	2541	2985	1914
ENSG00000074410	31	125	272	1	197	290	43	94	4	3	11	70	34	492	287	1135	58	177	142	2	148	34	425	91	51	20	0	2	6	56	57	8	57	300	290	0	183	303	253	352	167	76	65	392	127	43	26	247	31
ENSG00000074416	61	41	84	7	44	57	108	4	9	3	5	153	221	179	177	73	135	84	40	33	5	74	24	57	79	87	12	118	199	171	187	102	139	137	157	9	169	107	138	103	114	190	330	122	209	289	160	173	201
ENSG00000074527	11	91	190	13	233	269	82	31	0	14	0	129	120	229	286	646	116	186	398	36	9	169	208	96	34	78	6	155	53	213	64	100	378	357	538	1	210	237	322	310	427	141	154	535	328	341	201	199	180
ENSG00000074582	296	235	191	298	230	729	605	570	184	146	115	634	695	435	660	362	889	336	193	418	469	446	303	274	594	437	191	275	803	358	671	613	407	377	292	103	547	386	542	259	438	607	746	313	519	808	777	381	562
ENSG00000074590	285	233	330	288	176	419	528	419	124	147	143	611	848	413	616	245	551	256	284	569	522	319	181	769	652	572	109	650	833	428	503	710	491	542	295	113	762	382	567	343	354	414	1022	376	639	1423	885	444	942
ENSG00000074603	824	778	766	1104	423	1102	1053	644	204	223	193	1291	1481	865	1427	570	1426	1008	579	1024	1046	683	497	382	1351	1058	285	1181	1683	1049	756	1340	961	981	849	312	1148	1021	819	741	909	944	2022	1135	1399	1597	1285	1209	1291
ENSG00000074621	127	97	62	178	64	177	162	74	29	57	20	171	215	84	136	122	191	77	74	128	48	82	42	142	122	176	44	191	192	111	202	192	169	115	94	30	121	185	110	88	94	116	277	153	185	344	188	172	191
ENSG00000074657	355	184	247	289	160	224	346	409	43	48	48	401	536	407	405	284	592	267	210	297	535	211	52	277	416	499	87	429	655	550	437	406	447	404	249	47	553	478	301	154	239	390	782	504	501	672	536	454	560
ENSG00000074660	23	19	31	12	0	66	39	76	1	1	2	30	69	37	79	48	36	91	10	10	5	17	2	38	53	66	7	61	84	34	32	101	104	137	48	4	95	114	133	77	78	123	296	70	154	248	259	49	61
ENSG00000074695	3960	3398	3340	3278	4021	5460	4573	1860	1058	1001	669	4901	6027	3796	4784	3226	6040	4335	3216	3250	3064	3872	3114	3848	7111	4162	1445	3898	6278	2896	2951	4123	4147	3994	3338	670	3524	5238	4677	2916	3446	3556	4769	3845	5582	5067	5140	4806	4907
ENSG00000074696	5272	4281	3930	5939	3251	6562	8307	2795	1570	1951	1176	8693	10174	3637	5982	4283	8946	5939	3375	3885	4152	4003	3090	4787	8013	4422	1534	6688	8534	3115	4812	8057	5861	4207	2219	1619	5861	6690	5272	3278	3350	4268	5820	4357	5831	6017	5617	5137	7603
ENSG00000074706	18	34	59	3	14	18	22	32	2	3	3	40	27	12	34	59	60	6	7	10	15	55	13	1	24	54	8	12	14	31	35	3	21	149	68	2	63	13	82	22	101	10	33	41	72	44	31	58	13
ENSG00000074755	360	260	336	462	400	274	317	441	126	183	82	405	504	346	516	255	515	192	292	607	443	531	318	365	357	594	186	742	770	438	723	478	408	315	247	97	772	252	325	224	233	156	904	565	644	582	549	478	363
ENSG00000074771	0	0	0	0	0	0	0	12	0	0	0	0	0	0	0	0	0	0	0	0	0	0	0	0	0	0	0	0	0	0	0	0	0	0	0	0	0	0	0	0	0	0	0	0	0	0	0	0	0
ENSG00000074800	4944	4111	4516	5176	4339	10058	9859	5797	2247	2797	1847	12397	12248	5297	7630	6499	11883	6500	4490	10610	5667	6336	4095	9374	10819	9993	3181	6001	10443	5403	7039	11446	6763	6743	4029	2263	6758	7548	6226	4458	5403	6669	11891	3999	7844	13320	12676	6330	10501
ENSG00000074803	61	2	4	13	8	4	40	7	16	5	27	24	32	24	15	18	34	22	13	18	65	36	0	24	59	22	15	3	25	23	3	29	11	17	14	5	44	15	41	1	47	20	15	29	69	48	60	42	43
ENSG00000074842	399	409	299	316	400	607	373	491	179	128	87	338	460	493	661	400	561	428	397	951	524	641	521	471	713	753	361	348	796	398	435	357	465	509	511	113	579	422	558	330	596	448	680	398	558	703	734	394	443
ENSG00000074855	4	4	15	3	6	12	2	10	1	10	2	9	13	7	12	10	19	13	12	19	17	48	7	19	2	7	3	18	16	7	8	7	1	5	7	3	19	12	10	4	8	7	8	4	15	31	14	10	2
ENSG00000074935	1251	767	750	1067	476	941	985	828	194	237	154	1264	1189	664	1184	653	1483	930	975	1201	1015	704	524	944	954	683	234	865	1405	927	1031	1040	674	531	469	244	1327	893	703	472	546	445	947	810	910	942	858	846	956
ENSG00000074964	242	203	269	240	256	237	232	392	155	103	68	234	301	311	437	291	445	250	390	502	585	509	264	283	190	397	185	363	426	340	453	205	233	270	220	104	432	247	277	228	157	212	532	276	396	553	312	306	196
ENSG00000074966	103	66	73	65	35	65	44	82	18	53	24	116	84	36	75	22	99	32	36	21	61	140	35	12	46	57	24	97	192	70	81	130	110	36	80	4	50	66	44	36	29	40	187	127	65	84	92	51	101
ENSG00000075035	1317	457	949	1200	693	1139	1254	498	475	524	377	1316	3134	1080	2840	924	2942	630	1425	677	928	864	886	1376	1626	706	624	1592	1866	209	1283	2324	1285	602	161	583	1525	827	975	735	420	669	1484	1107	1134	1483	1598	969	1052
ENSG00000075043	143	86	150	193	140	249	213	215	90	85	112	197	233	286	488	132	569	193	155	323	567	312	228	323	257	199	197	385	624	180	342	264	418	242	99	136	303	385	363	127	157	236	1033	422	453	1139	583	222	334
ENSG00000075073	0	0	0	0	0	0	0	0	0	1	0	0	0	0	7	0	0	0	0	0	0	0	0	0	0	1	1	0	1	0	0	0	0	0	15	0	1	0	0	4	0	0	0	0	1	0	0	0	1
ENSG00000075089	888	1025	558	796	289	1390	1039	354	183	200	120	1001	1404	582	1099	758	1498	965	458	452	703	480	397	880	1078	772	137	1081	1062	493	571	1073	835	697	311	200	782	1043	845	453	607	660	1167	917	1112	920	1009	833	1053
ENSG00000075131	149	95	53	226	8	284	422	59	63	92	74	276	585	152	128	162	244	144	150	103	124	106	125	286	154	200	60	174	261	30	139	252	123	122	93	36	343	253	273	70	117	143	306	287	172	152	241	391	169
ENSG00000075142	1906	1789	1568	2060	1396	2513	3144	2007	615	825	439	2973	3461	1680	2422	2173	4213	2357	1316	1729	1727	1869	1429	2237	3367	2178	646	2477	3643	1941	1925	3541	2821	1806	1392	520	2169	3064	1839	1615	1525	1990	1964	1451	2685	2538	2836	2263	3041
ENSG00000075151	1897	1296	1581	1778	763	2150	1970	2099	332	622	355	2275	2716	1719	2789	1409	3602	1751	1282	2424	1966	1234	1008	1929	1670	2618	488	2118	2672	2239	2014	2664	1686	2023	1261	393	2783	2182	2235	1443	1629	1505	4527	2929	3380	4141	2650	2159	2668
ENSG00000075188	269	411	195	388	207	581	455	302	115	79	48	624	636	298	457	406	593	341	249	224	330	319	277	450	524	343	86	247	590	236	404	495	468	384	300	142	324	410	435	251	276	371	736	317	499	569	571	378	567
ENSG00000075213	146	208	299	314	47	202	403	89	28	35	22	431	339	74	129	104	265	100	175	68	140	110	55	305	132	99	14	206	331	53	135	429	256	76	39	22	28	151	68	87	116	149	133	389	146	133	192	203	201
ENSG00000075218	0	6	1	6	0	0	5	0	0	2	0	2	11	1	8	0	0	0	6	5	0	21	1	15	0	19	0	0	9	17	0	4	1	16	6	4	5	5	0	9	16	0	25	1	6	16	24	4	9
ENSG00000075223	53	35	298	2	0	14	24	8	0	1	0	11	27	49	34	23	62	18	279	162	0	160	14	17	127	31	0	5	56	61	38	25	36	129	93	0	94	107	24	59	72	25	91	217	90	94	109	191	136
ENSG00000075234	177	154	163	196	259	237	314	442	48	74	80	320	412	405	380	269	300	227	229	540	268	182	233	271	281	477	85	310	429	683	230	315	287	229	286	75	468	202	323	191	260	222	324	187	343	335	324	339	330
ENSG00000075239	2842	2280	2345	2325	2371	3383	4020	1695	794	944	649	3732	5029	3264	3479	2681	4422	3213	1865	2441	2483	2126	1833	2940	4070	3860	876	3285	4266	2188	2397	3710	1669	2822	2654	946	2408	3813	3222	2401	2768	2203	2713	2022	3076	3818	3199	4114	4169
ENSG00000075240	40	13	24	42	30	31	51	44	11	5	9	40	50	55	51	50	128	38	21	89	49	47	66	58	27	67	27	60	66	112	19	37	36	75	38	18	68	76	94	27	59	48	132	75	161	94	94	77	50
ENSG00000075275	8	0	15	2	0	8	9	20	3	8	4	21	15	28	15	4	8	8	16	22	14	65	5	9	8	17	9	7	22	3	24	9	9	30	43	2	32	13	25	5	16	11	50	30	11	43	10	16	22
ENSG00000075290	0	0	0	0	0	0	0	1	2	1	0	2	0	1	0	2	1	1	0	0	0	0	0	0	0	0	1	2	5	0	10	5	0	0	0	1	1	0	2	1	0	0	1	1	0	1	0	0	2
ENSG00000075292	2912	2594	3252	4071	2411	4386	4945	2993	840	1065	413	5134	6444	2978	5454	3021	5820	3585	3130	3608	4295	2445	1799	4321	4135	3604	764	4519	6265	3696	4036	6035	3916	3659	2435	887	5781	4467	4591	2855	3087	3256	7504	6368	6372	6644	4291	5217	6091
ENSG00000075303	412	282	364	350	77	398	595	79	48	55	32	505	662	325	481	254	554	687	325	288	363	132	303	440	457	292	48	384	451	251	247	554	410	260	302	59	364	415	288	219	247	311	422	296	339	499	370	325	486
ENSG00000075336	604	535	511	725	460	1274	1043	499	182	204	126	1013	1116	552	808	738	1224	932	457	553	534	654	599	427	901	593	226	695	1022	520	736	1160	681	785	383	205	856	1037	904	445	757	682	1080	556	919	1099	1162	717	896
ENSG00000075340	37	17	15	8	18	30	69	59	6	3	5	11	1	27	101	36	56	11	83	0	40	2	45	19	87	11	3	82	43	54	19	39	0	29	12	1	7	24	20	18	13	13	58	63	66	87	77	89	82
ENSG00000075388	0	0	0	0	0	0	0	0	0	1	0	0	0	0	0	0	0	0	0	0	0	0	0	0	0	0	2	0	0	0	0	0	0	0	0	2	0	0	0	0	0	0	0	0	0	0	0	0	0
ENSG00000075391	628	477	606	667	322	644	694	777	122	146	75	824	1396	727	951	533	1255	648	521	824	700	538	561	663	770	807	151	714	1258	1245	826	964	776	803	773	147	1314	755	995	426	679	699	1468	837	1453	1225	906	1016	1035
ENSG00000075399	37	48	48	32	39	37	45	165	26	39	11	63	67	86	89	53	114	60	67	178	124	42	96	18	25	124	30	87	96	88	112	66	90	41	49	26	112	35	76	60	42	47	125	102	149	187	104	69	65
ENSG00000075407	1133	1061	870	1149	510	1163	1378	915	271	347	173	1695	1636	943	1264	923	1553	813	773	1361	1165	1037	540	1056	1459	1201	314	1509	1733	1130	1082	1547	1199	1005	875	293	1642	1104	1306	703	1014	725	2163	1378	1838	2124	1375	1542	1412
ENSG00000075413	870	780	520	738	466	899	717	942	234	278	199	1084	887	839	1052	675	1179	824	588	1278	1159	697	559	726	549	964	316	728	1288	1071	848	836	497	840	567	240	1421	874	870	570	744	847	2005	1409	1513	1702	1146	833	813
ENSG00000075415	1705	2029	2636	1943	1506	3008	3975	2243	630	764	558	2971	4641	3256	4616	2996	4208	3119	2090	3527	2230	2386	1661	3190	3443	2861	954	2812	4833	2751	1946	3295	3325	2477	2649	670	3096	3610	2638	2100	3012	2440	4817	3332	3917	4285	3789	2953	3400
ENSG00000075420	1548	1566	1506	1456	1640	1828	1908	1923	470	441	305	2515	2197	2677	2148	1919	2930	2097	1435	1990	1595	1607	1346	1384	3056	2073	551	1300	2798	1842	1853	1803	2036	2321	1982	273	3626	2228	2805	846	2639	1292	2119	1667	5044	3395	2230	2510	2723
ENSG00000075426	95	26	186	19	68	210	161	35	14	4	4	276	121	117	452	796	276	152	190	688	36	180	82	333	110	370	33	221	543	583	121	166	432	507	325	6	372	350	376	140	269	180	476	354	722	867	345	453	368
ENSG00000075429	9	2	6	6	0	3	13	7	5	9	10	16	5	3	11	2	15	0	0	0	9	20	0	14	34	15	4	17	43	0	10	22	21	5	4	1	22	11	8	0	1	5	12	2	8	10	10	9	17
ENSG00000075461	25	30	28	27	15	30	50	14	7	30	3	44	117	22	86	23	74	57	25	21	111	63	3	23	57	85	9	36	82	46	94	63	30	17	24	35	68	4	19	38	8	77	84	26	4	96	97	16	60
ENSG00000075539	1217	1101	1147	1704	708	1732	2020	1098	342	453	287	2539	2150	1043	2000	1192	2510	1479	1102	1431	1798	1000	982	1425	1458	1538	362	1650	2228	1612	1384	1846	1789	1214	724	395	1601	1377	1469	954	967	1525	2962	2367	1877	2454	1704	1351	2017
ENSG00000075568	733	1063	748	734	395	858	1056	1095	207	332	174	1159	1361	1027	1207	827	1549	1008	620	1264	1121	631	806	739	920	1122	181	992	1573	1176	965	1348	961	665	693	273	1309	1056	1019	767	816	868	1492	1154	1366	1660	1112	993	1207
ENSG00000075618	0	6	7	1	3	1	11	1	0	0	1	5	22	9	11	2	12	3	6	1	3	1	0	6	4	7	4	30	12	0	3	5	11	4	1	1	14	1	5	2	4	3	7	6	10	20	20	8	13
ENSG00000075624	9595	13867	12193	11368	8822	17230	40231	14700	8796	6185	3925	39106	39288	16565	39826	20703	26021	15408	18686	46672	13942	21959	16555	20437	40753	38998	12513	23373	46128	22555	13268	17402	32567	19680	15190	5090	27579	13249	11984	8175	9147	14972	24724	15172	17793	27410	22201	21967	26534
ENSG00000075643	2	13	52	23	1	24	10	12	2	0	2	6	2	15	6	15	3	9	6	0	0	14	0	0	6	5	1	39	10	17	4	9	2	41	49	1	15	1	7	0	41	0	6	2	18	18	16	14	14
ENSG00000075651	708	532	651	443	340	853	689	930	223	103	116	914	836	965	513	437	649	963	603	990	551	450	372	512	603	266	158	420	576	929	336	766	681	939	1157	155	1242	828	1004	301	1101	291	784	656	1377	946	419	1443	753
ENSG00000075673	0	0	0	0	1	0	0	2	0	0	0	0	1	0	6	2	0	0	0	0	0	0	14	0	0	0	1	0	0	0	0	0	0	8	0	1	3	0	0	8	0	0	0	5	0	0	0	0	0
ENSG00000075702	0	0	0	0	0	0	0	25	1	0	1	5	1	0	0	0	1	1	16	1	1	0	0	0	1	2	5	0	0	3	0	0	0	1	1	0	1	0	0	1	1	0	1	0	2	0	1	1	0
ENSG00000075711	1320	970	843	1327	485	1342	1310	756	220	305	189	1587	1642	931	1792	851	2228	1062	535	1312	860	658	586	1363	964	1231	273	1314	1684	1279	1104	1787	1085	1260	638	268	1622	1568	1260	754	957	1068	2318	1732	1736	1840	1529	1234	1349
ENSG00000075785	1904	1610	1953	2136	1016	2331	3557	2202	744	714	495	2891	4739	2594	3420	2158	3959	2230	1604	2919	2025	1917	1411	2492	3118	2822	819	2450	4258	2518	1820	2854	2293	2270	1557	703	2978	2228	2167	1412	2011	2032	3765	2474	3341	3952	3193	2878	3570
ENSG00000075790	1063	874	1083	969	348	1399	1641	846	204	283	177	1586	2161	1016	1700	1261	1819	1412	565	815	878	813	721	1346	1337	1198	192	1180	2016	1092	934	2053	1349	1215	680	229	1207	1422	1141	669	941	975	1874	1285	1480	1856	1576	1688	1827
ENSG00000075826	244	148	104	292	149	236	238	556	100	142	43	406	231	434	535	155	518	257	268	577	362	150	160	237	166	705	101	179	704	313	619	345	253	249	144	128	747	90	394	159	132	231	767	209	554	705	242	283	238
ENSG00000075856	553	589	565	840	759	896	1202	929	181	285	195	1263	1456	857	1097	654	1585	877	768	1496	967	822	589	954	1204	1132	218	1355	1643	900	909	1399	857	736	480	318	1289	730	896	574	688	842	1335	623	1314	1583	1020	910	1170
ENSG00000075884	25	70	108	53	58	77	146	20	4	12	4	81	145	71	64	41	46	22	49	61	1	50	0	222	93	169	1	160	281	307	92	155	140	318	268	4	174	127	120	82	136	184	331	117	209	407	420	304	413
ENSG00000075886	5	3	4	5	11	7	0	0	5	0	1	11	2	2	1	1	6	0	18	4	3	11	14	3	0	8	1	1	2	2	10	4	6	1	1	6	9	0	12	5	0	4	13	9	15	2	0	4	5
ENSG00000075891	0	1	0	0	0	1	0	0	2	1	2	1	0	0	0	0	0	0	0	0	0	0	0	0	0	0	2	0	0	1	0	0	0	0	0	1	0	0	0	0	0	0	0	0	0	0	0	1	0
ENSG00000075914	494	316	363	594	284	743	652	852	149	207	150	871	804	452	544	566	964	460	323	630	372	333	360	546	682	637	233	522	932	917	472	608	525	470	405	196	973	662	764	342	572	430	953	564	980	769	897	705	640
ENSG00000075945	1471	1288	1358	1739	978	2239	2652	1681	398	533	314	2726	3283	1834	2154	1565	3305	2084	1310	1855	1260	1731	735	1644	2655	1720	392	2382	2881	1759	1701	2828	1938	1714	1226	396	2616	2114	2273	1037	1829	1463	2733	1721	3459	3134	2547	2465	3171
ENSG00000075975	599	506	443	471	365	610	1200	279	174	172	114	957	1476	509	983	685	1163	798	336	512	477	553	503	992	1007	428	132	812	959	515	556	966	627	404	351	226	730	650	565	372	402	638	622	439	658	818	524	640	743
ENSG00000076003	45	76	65	104	54	71	107	47	17	20	0	109	81	53	60	58	173	64	88	148	70	150	2	75	103	112	3	79	118	124	30	100	83	51	122	25	81	95	22	73	116	47	140	116	65	132	137	118	126
ENSG00000076043	759	548	658	789	512	804	990	1251	186	286	129	870	1497	1058	1114	858	1562	895	696	1256	838	780	592	794	932	1198	275	980	1494	1190	1236	1617	920	1081	751	210	1627	900	1149	615	1024	978	1543	897	1371	1369	1484	1185	1265
ENSG00000076053	574	627	568	773	420	1039	988	546	138	202	100	1128	1123	569	860	875	1248	914	418	454	335	417	433	1011	1023	767	141	829	1137	781	768	1336	1007	765	480	139	676	1188	877	707	498	729	1106	848	954	1156	1119	1036	1145
ENSG00000076067	96	149	198	112	66	195	246	80	21	21	8	219	251	139	203	128	233	158	93	187	41	251	66	160	193	206	37	177	262	234	301	360	300	199	358	26	302	86	196	156	198	194	382	209	357	421	265	271	436
ENSG00000076108	874	789	926	946	703	1239	1805	1931	540	592	358	1924	2174	1223	2262	1234	2016	1236	1107	2357	2027	1655	1086	1408	1535	2235	505	1138	2770	1003	2072	1863	1210	1018	890	509	1953	1236	1502	858	1083	1039	2351	1732	2187	2932	1514	1497	1609
ENSG00000076201	223	164	216	198	121	224	219	253	90	99	71	217	360	266	350	231	398	237	136	411	309	324	250	116	270	318	90	374	369	189	462	295	249	206	139	126	286	165	259	154	184	196	366	254	342	541	387	221	258
ENSG00000076242	909	701	709	903	502	1374	1667	586	267	351	189	1799	2065	881	1179	1009	1473	1094	647	825	737	846	397	764	1792	1149	287	1281	1609	828	1107	1579	1087	860	616	239	1026	1044	1117	611	850	820	1618	885	1200	1361	1179	1151	1533
ENSG00000076248	157	222	275	288	70	324	379	224	82	41	70	351	488	279	345	201	540	412	176	217	299	268	237	262	341	344	164	318	645	269	279	363	329	163	244	123	342	195	317	154	223	282	495	289	316	415	325	315	547
ENSG00000076258	21	12	55	64	1	51	64	47	3	4	5	90	94	85	59	107	98	49	96	17	6	73	21	35	37	100	11	108	53	44	61	98	89	75	169	5	54	95	92	54	87	44	67	78	152	122	87	74	64
ENSG00000076321	343	295	464	513	356	535	616	514	128	92	85	757	867	461	535	438	787	619	468	544	619	615	360	682	614	598	141	690	812	548	473	681	529	461	432	137	780	465	473	319	447	422	683	634	795	805	570	695	738
ENSG00000076344	237	157	217	175	167	193	198	819	113	173	93	225	242	446	296	180	488	262	316	782	632	423	354	257	158	379	140	394	511	465	493	226	201	190	118	100	465	189	405	198	190	176	856	299	451	770	370	176	215
ENSG00000076351	132	151	148	214	66	169	179	219	62	53	42	170	227	203	259	111	346	165	92	237	111	185	104	150	150	126	86	89	260	269	177	181	153	135	132	28	188	233	247	128	183	138	284	296	304	344	225	173	246
ENSG00000076356	892	665	602	981	963	1399	1547	687	385	171	181	1524	1266	937	1395	1701	1431	973	1199	1235	1355	1136	958	1219	1149	1207	521	738	1932	652	1176	1151	1030	750	769	254	1296	1110	1049	636	856	854	2043	1749	1107	1842	1297	1008	1077
ENSG00000076382	11	7	21	39	3	47	73	113	2	18	4	53	61	51	37	31	53	12	27	109	182	59	41	2	40	83	25	68	106	61	68	37	19	41	45	11	66	26	26	19	37	32	100	38	87	124	53	24	54
ENSG00000076513	650	635	525	956	699	974	941	795	196	263	179	1089	1363	716	1557	498	1463	711	615	1194	759	681	510	520	618	916	181	833	1190	873	772	1257	649	652	520	205	1298	955	833	614	679	889	1235	1053	1394	1500	1102	993	775
ENSG00000076554	5636	5970	5149	6863	2903	12111	11145	2965	1265	2026	1063	9702	10544	5248	10008	5858	13001	10342	2980	4083	4876	3973	3157	6791	8903	5497	1477	7436	12303	5379	5109	13144	9162	5475	2361	1654	5718	10331	6295	4628	4325	7065	9936	10020	9358	8869	7787	7485	9401
ENSG00000076555	700	442	352	697	728	456	949	1445	403	304	262	1241	996	983	759	275	821	742	1115	1489	1022	1333	777	643	860	1010	554	789	1284	1103	1025	1053	752	461	689	301	1707	462	893	331	551	511	1499	918	995	1464	644	1164	740
ENSG00000076604	75	45	48	66	56	91	172	213	31	78	39	180	134	65	82	94	95	43	152	112	179	112	140	43	84	257	52	71	234	121	138	214	73	89	66	48	239	101	77	78	63	70	141	244	152	189	107	108	107
ENSG00000076641	95	55	132	25	27	322	194	31	8	0	1	129	207	115	132	904	117	149	165	306	9	63	96	209	50	235	8	216	349	217	90	147	180	375	282	0	175	231	124	73	231	227	361	197	296	369	207	223	193
ENSG00000076650	284	267	276	537	295	410	380	563	75	124	65	561	620	225	373	216	447	196	163	205	332	166	186	119	394	316	117	305	425	494	413	417	349	259	224	93	416	408	244	96	365	308	645	220	529	544	387	346	416
ENSG00000076662	0	0	0	0	0	0	0	0	0	0	0	0	0	0	0	0	0	0	0	0	0	0	0	0	0	0	0	5	1	0	0	0	3	0	4	0	0	0	0	0	0	0	0	0	0	5	0	0	0
ENSG00000076685	180	200	154	272	125	233	445	98	48	56	36	570	499	165	156	306	263	101	227	168	122	156	271	455	529	357	48	259	378	113	376	418	301	147	188	53	361	142	108	78	108	79	263	154	227	249	199	502	407
ENSG00000076706	48	65	65	26	27	166	144	13	9	11	1	205	296	145	310	194	145	111	99	150	0	31	23	303	180	351	29	335	365	362	346	263	358	469	117	21	397	135	189	186	148	294	609	231	349	700	633	219	250
ENSG00000076716	1	1	49	17	23	55	19	1	0	0	0	27	28	32	43	45	20	15	80	14	0	11	54	0	13	12	0	32	11	18	47	26	43	48	110	0	48	51	35	44	85	25	35	34	73	57	78	43	57
ENSG00000076770	782	692	715	1133	377	1220	782	326	139	150	125	1347	1184	710	1227	547	1217	1051	429	512	598	346	521	466	670	557	189	465	1009	549	638	1080	746	429	376	206	466	595	625	353	345	463	988	1051	815	845	678	761	831
ENSG00000076826	47	34	41	49	32	36	59	162	26	23	16	53	80	61	82	60	80	55	108	201	137	102	44	31	37	104	10	84	97	102	73	69	48	46	61	33	110	38	68	81	47	69	58	114	90	99	100	47	62
ENSG00000076864	251	229	250	325	178	277	506	1700	77	96	53	389	585	1273	381	408	653	367	374	1542	513	398	230	208	310	622	118	388	576	960	538	486	282	608	559	117	1367	215	651	438	866	541	416	404	797	604	445	434	484
ENSG00000076924	114	94	39	69	168	91	154	281	80	76	93	168	214	205	161	173	314	106	111	336	223	181	151	158	303	214	44	99	278	110	188	245	193	85	107	143	338	88	126	80	124	182	98	89	116	149	269	85	160
ENSG00000076928	18	15	32	31	6	36	25	119	12	20	11	32	41	48	82	27	81	25	98	187	39	41	91	35	16	74	43	21	89	87	64	28	28	55	46	10	81	51	36	22	38	46	81	53	82	151	76	24	41
ENSG00000076944	35	71	38	96	115	68	129	215	29	42	37	114	144	151	110	133	97	90	157	301	151	88	58	59	57	139	43	151	186	151	176	155	122	83	104	34	141	45	83	45	81	76	115	55	90	136	89	89	65
ENSG00000076984	63	50	85	78	54	58	78	139	40	40	12	82	130	120	107	76	116	70	46	167	130	114	106	59	72	97	51	115	136	70	76	83	83	53	50	22	125	98	78	51	65	58	85	80	110	170	124	74	60
ENSG00000077009	0	0	0	0	0	0	0	0	1	2	0	0	0	0	0	1	0	0	0	0	0	0	0	0	0	0	0	0	0	0	0	1	0	0	0	0	0	0	0	0	0	0	0	0	0	1	0	0	0
ENSG00000077044	131	93	114	73	65	153	108	467	42	33	36	151	167	253	281	57	138	159	68	357	171	179	114	213	102	198	131	237	257	144	206	107	102	168	96	66	366	153	240	141	146	86	266	135	257	265	216	151	103
ENSG00000077063	94	157	284	165	128	88	248	716	39	60	34	268	394	616	117	369	395	178	133	1027	230	57	306	25	218	343	10	240	268	749	228	289	329	509	618	22	924	95	702	128	669	329	353	393	950	479	137	783	250
ENSG00000077080	138	120	81	152	201	130	322	424	92	104	74	266	198	226	190	195	270	169	199	393	246	277	112	213	222	319	172	179	319	178	278	226	165	82	112	122	432	123	197	114	155	224	355	128	330	332	179	228	230
ENSG00000077092	94	68	112	53	20	78	166	44	1	2	2	128	187	76	107	60	77	100	109	61	66	44	23	78	102	66	9	99	204	213	102	170	247	49	106	2	118	159	96	75	92	53	264	80	93	167	148	85	295
ENSG00000077097	1634	1928	1603	2234	1007	2081	2892	1706	429	469	208	2839	3844	2150	2878	2122	4169	2468	1221	1979	2048	1321	1116	1367	2717	2140	359	1867	3454	2101	1761	3142	2021	1734	1722	388	2612	2393	2127	1668	1918	2171	3354	2827	3309	3362	2543	2487	3079
ENSG00000077147	3397	2408	2781	3055	1542	4081	3278	1844	589	671	414	3990	4383	3088	4621	3012	5933	4323	1931	2881	2688	2072	1630	3443	3879	3572	700	3098	5005	3769	2253	4579	3456	3617	2509	778	3828	4818	3713	2674	3313	3391	5089	4198	5241	5176	4692	3667	4374
ENSG00000077150	10	14	12	17	16	19	16	31	9	3	0	22	35	19	18	69	24	11	50	39	4	14	5	31	25	37	4	13	33	8	17	38	23	30	45	10	35	13	27	20	16	15	40	17	26	62	36	34	21
ENSG00000077152	108	47	39	130	23	160	104	34	33	22	29	125	109	41	60	78	153	69	101	55	97	94	50	51	138	123	14	98	95	47	59	125	80	128	64	21	89	79	102	42	62	72	165	101	109	112	128	68	86
ENSG00000077157	550	284	299	305	252	388	618	605	114	175	81	597	909	505	640	389	490	248	446	707	569	386	281	392	513	665	141	510	1087	672	663	567	748	567	457	172	965	407	508	310	480	354	824	696	882	1232	418	798	560
ENSG00000077232	2471	2012	2207	2524	2114	2097	3170	1638	574	584	367	3053	4324	2494	3014	2024	3923	2678	1889	3449	2596	1979	1952	2138	4803	2810	657	3674	3749	2632	2560	3058	2685	2265	2084	435	3228	2876	2483	1276	1898	1846	3354	2327	2990	3250	2825	3794	4148
ENSG00000077235	656	470	547	514	792	595	792	804	280	406	244	803	1046	817	882	399	992	470	873	1184	1006	651	529	744	882	743	359	871	1059	403	995	786	705	480	455	309	989	800	1051	449	579	415	1220	768	1031	1117	745	590	808
ENSG00000077238	7	8	26	16	28	33	27	13	0	2	1	67	38	41	45	84	73	40	39	89	72	127	20	55	43	58	11	67	113	283	31	51	66	150	111	0	153	52	38	50	99	45	140	83	86	201	110	63	64
ENSG00000077254	1455	1340	1106	1738	974	1800	1824	1235	266	439	229	1856	2267	1188	1774	1209	2533	1519	982	1799	1476	1035	909	1827	1840	1420	286	1509	2201	1451	1282	2181	1491	1560	893	308	1892	2209	2036	1212	1152	1473	2587	2111	2477	2359	2056	1565	1802
ENSG00000077264	3184	2134	1984	2862	1555	4237	2852	2582	702	700	483	3443	3297	2662	3440	1633	4841	2945	1643	4003	3110	2276	2405	2855	2723	4697	907	3240	5265	2959	2325	3049	3154	2348	1886	801	3833	3261	3419	1911	2394	2700	5323	4203	5940	5965	3295	2958	3318
ENSG00000077274	1	23	94	0	98	16	21	7	1	3	0	29	2	14	15	5	30	1	43	34	0	26	66	45	7	7	3	0	18	15	23	5	14	23	182	0	55	16	3	20	101	2	44	13	27	0	14	51	91
ENSG00000077279	438	431	381	505	211	889	499	315	93	101	80	717	938	396	654	404	876	618	220	615	442	227	241	242	478	394	126	428	1441	444	358	1044	710	513	304	118	748	487	700	315	527	339	1087	520	1134	606	560	823	744
ENSG00000077312	133	162	110	83	89	130	246	544	121	137	48	235	337	283	241	211	410	216	205	517	225	278	111	212	261	357	99	174	389	219	255	283	239	117	242	84	379	99	148	72	134	104	275	126	234	192	199	239	282
ENSG00000077327	191	141	99	187	137	160	182	186	60	96	34	290	523	237	409	118	312	280	103	245	304	135	197	306	374	79	47	124	314	79	208	211	240	123	41	73	252	130	172	107	59	86	219	188	237	251	222	227	228
ENSG00000077348	124	82	120	115	190	162	214	178	67	72	37	198	297	238	186	292	374	155	173	309	126	59	106	129	238	197	134	85	242	177	273	227	165	182	233	49	144	203	185	80	144	259	207	173	131	229	302	165	213
ENSG00000077380	969	799	822	1053	591	1556	1442	769	246	309	188	1513	1781	995	1452	1119	1908	1118	782	1282	951	786	675	1181	1336	1171	300	923	1764	1004	958	1807	1240	1119	829	285	1211	1416	1568	739	1067	1017	2647	1105	1733	2450	2084	1288	1393
ENSG00000077420	7	1	11	10	0	10	15	9	0	1	0	8	18	4	25	24	62	6	8	24	6	10	23	0	12	13	2	16	73	108	17	19	6	54	15	0	31	52	18	3	16	23	28	28	19	17	46	29	46
ENSG00000077454	6	0	7	5	2	6	0	16	3	2	0	5	7	5	7	1	10	2	5	19	6	13	7	2	7	8	6	12	17	4	13	3	1	3	1	2	13	3	1	4	6	5	14	2	4	10	11	4	4
ENSG00000077458	366	430	440	573	273	437	451	185	42	54	29	467	638	336	528	293	689	563	283	294	387	186	249	246	404	289	72	509	568	622	284	544	451	277	324	96	522	459	371	227	390	428	599	667	495	573	495	582	477
ENSG00000077463	25	17	29	16	24	36	58	78	33	20	8	35	59	38	42	41	45	36	67	181	105	90	55	103	49	36	29	50	77	23	73	46	73	32	36	6	73	44	54	24	27	12	69	30	70	51	46	37	32
ENSG00000077498	0	0	0	0	0	0	0	0	0	0	0	0	0	0	0	0	0	0	0	0	0	0	0	0	2	0	0	0	0	0	0	0	0	0	0	0	0	0	0	0	0	0	0	0	0	0	0	0	0
ENSG00000077514	406	331	311	510	326	582	716	272	102	106	81	747	731	405	502	454	711	427	392	672	675	433	115	402	609	561	99	391	937	420	425	674	507	495	201	107	591	736	570	269	387	525	940	642	767	1080	730	562	693
ENSG00000077522	0	1	12	0	18	1	5	0	1	16	2	6	2	18	10	16	0	2	24	0	0	7	0	9	4	2	0	0	2	38	16	1	5	8	21	1	27	4	0	1	19	7	1	0	20	12	5	9	0
ENSG00000077549	999	1116	996	1324	753	1246	3101	1857	561	778	379	2447	2805	1430	1240	1559	2496	1016	1473	2766	1248	1837	733	975	2304	3025	540	1142	2938	1103	1851	2502	1385	1468	1024	466	2303	1031	1150	692	1348	1470	2260	942	2017	1852	1712	1557	2434
ENSG00000077585	482	611	485	798	167	400	356	225	72	81	49	539	398	249	571	222	366	246	293	352	784	333	361	339	345	408	76	468	478	357	480	384	361	330	116	94	265	307	480	395	279	460	1343	847	535	1079	656	246	538
ENSG00000077616	235	189	129	395	123	277	305	269	21	21	15	634	247	197	223	210	476	257	49	210	107	160	41	245	355	54	55	267	131	595	113	386	300	296	167	43	479	345	221	98	233	38	256	292	488	170	41	405	148
ENSG00000077684	1532	1211	1229	1725	756	1918	1996	1226	338	445	311	1828	1870	1424	1962	2031	2983	2045	1076	2848	1225	936	731	1146	1351	1552	409	1062	2353	1749	1211	1399	1482	1271	984	554	1450	1701	2038	849	1401	1077	2287	2263	2170	2988	1577	1656	1950
ENSG00000077713	82	71	44	118	0	78	99	111	11	17	13	116	101	24	162	84	82	137	77	66	24	52	23	40	76	169	25	181	164	152	89	155	23	115	77	20	144	59	53	56	69	90	121	166	85	170	136	70	155
ENSG00000077721	974	917	659	773	412	1269	1279	732	216	365	228	1336	1522	1010	1202	866	1801	904	697	1321	909	639	529	1088	1160	1316	246	1468	1783	734	1045	1523	1116	946	623	223	1279	1100	1174	956	870	1085	1245	1178	1836	1948	1472	1026	1427
ENSG00000077782	1048	1305	1197	781	1316	1521	1945	8528	571	575	437	1905	2125	4457	1800	1530	2013	1988	1913	6573	2218	1674	1394	991	1633	2091	407	1782	2184	3423	1735	1801	1264	1979	2375	549	6277	921	3381	962	2910	1644	1571	2173	4332	2229	1435	2923	1714
ENSG00000077800	0	0	0	2	0	0	1	2	1	0	0	0	6	2	1	0	1	0	0	6	0	0	0	0	0	8	1	0	1	10	0	0	1	4	7	0	2	0	0	0	4	0	2	0	1	0	0	2	0
ENSG00000077935	0	9	5	8	0	10	7	5	2	0	0	10	6	4	11	5	6	0	3	16	2	9	0	32	4	9	0	27	14	9	13	6	10	2	5	14	9	6	18	6	4	2	18	0	3	12	28	12	12
ENSG00000077942	131	252	381	115	125	395	349	19	8	20	6	273	705	529	950	326	1259	762	610	527	46	709	191	406	482	389	40	456	1128	905	549	980	588	799	1649	36	1073	543	742	628	1944	769	1610	1738	2166	1328	2478	1720	1705
ENSG00000077943	0	61	18	11	1	138	129	10	0	1	1	70	195	47	126	59	4	98	92	35	0	64	3	38	152	51	13	1	110	140	60	68	150	38	11	0	45	111	91	115	38	96	163	71	100	170	99	51	174
ENSG00000077984	0	0	22	0	0	1	19	0	1	0	0	8	25	0	12	10	4	22	3	1	0	0	1	2	20	11	1	8	64	50	13	13	23	47	44	0	26	1	13	8	34	30	18	7	10	21	22	66	39
ENSG00000078018	4500	2411	3252	3679	1862	3597	4477	2598	765	1069	729	5059	5989	3407	4854	1953	6402	3242	2008	4985	5292	2864	2074	3658	4420	4337	859	4993	6560	3666	3694	4462	3981	3442	1814	947	4613	4185	3722	1905	2340	2497	4968	4431	6621	6988	3874	4449	7207
ENSG00000078043	861	741	818	1064	508	887	1042	685	165	217	108	1274	1171	990	1150	636	1167	1005	633	995	1092	620	745	1057	904	988	186	1286	1446	1004	694	1230	851	919	681	236	1293	964	1002	637	725	779	1909	1172	1720	1782	1213	931	1141
ENSG00000078053	642	617	981	981	542	1204	1623	712	391	226	256	2209	1478	515	1299	607	1774	1256	561	792	791	610	505	827	929	633	196	1216	1858	637	883	1956	898	458	251	302	609	1237	765	286	293	701	982	1481	961	1386	759	836	1155
ENSG00000078061	353	230	312	385	495	531	697	586	223	239	128	756	803	739	698	518	846	433	573	645	434	744	551	446	638	831	180	455	1058	649	660	649	456	563	558	160	934	330	607	349	485	496	906	434	693	1026	824	513	609
ENSG00000078070	625	415	365	668	601	892	1098	550	189	278	142	1172	984	703	835	523	1339	971	425	469	619	519	509	475	750	545	223	456	919	375	639	1144	666	417	515	193	708	746	500	393	474	380	815	768	748	663	742	681	763
ENSG00000078081	5	2	0	10	1	52	13	3	0	7	0	6	5	18	5	35	25	45	44	9	1	62	28	8	24	8	0	3	13	43	1	8	0	55	68	0	10	41	18	81	30	21	22	0	13	35	17	65	82
ENSG00000078098	1322	1903	1296	2957	444	938	4194	23	193	525	155	3342	2759	134	1218	1524	3380	1742	828	419	1395	736	890	1073	1489	6041	184	2316	3276	208	2536	2596	1383	727	115	566	332	530	438	1316	246	2892	3036	1449	257	3209	2163	111	3380
ENSG00000078114	1580	1093	1196	1521	644	1770	1880	754	199	331	212	1911	2072	1283	1867	1188	2295	2049	690	1216	1114	592	724	1053	1449	1302	256	1610	1885	1112	814	2180	1093	1036	732	236	1349	1960	1406	1001	987	1384	2215	2344	1854	2301	1648	1609	1678
ENSG00000078124	176	185	216	234	120	276	237	195	31	32	22	323	233	159	202	233	285	221	200	260	156	243	139	124	305	325	31	230	391	291	151	265	235	377	189	45	335	153	203	188	183	256	420	179	324	446	271	259	385
ENSG00000078140	1134	1140	890	1680	989	1182	1626	1136	289	441	271	1929	1844	1046	1429	953	1898	1162	1050	1365	1383	1311	704	1052	1659	1681	322	1627	2167	1013	1065	1905	1291	1133	750	336	1620	1237	1027	733	971	1154	2052	1214	1628	2202	1470	1388	1371
ENSG00000078142	1016	806	672	1098	545	1121	1040	744	198	356	123	1389	1382	838	1201	917	1454	868	822	688	500	731	644	945	832	1025	284	961	1156	975	1178	1304	820	714	607	190	1136	938	706	571	632	399	1351	1561	1098	1257	999	946	1111
ENSG00000078177	710	806	414	701	436	492	730	781	124	172	49	810	1071	613	814	491	1133	647	578	1018	659	278	514	702	794	795	131	855	1001	898	551	708	470	592	587	209	1316	670	939	492	745	481	1321	1145	1312	1016	779	1098	1016
ENSG00000078237	340	214	462	305	66	455	665	155	107	98	68	435	267	315	314	274	505	478	164	487	277	192	138	396	379	254	141	208	515	360	173	302	408	353	129	92	269	538	275	101	85	315	368	428	306	453	389	402	493
ENSG00000078246	407	358	350	436	384	600	936	471	125	140	78	798	930	450	650	581	771	730	292	538	189	625	373	442	934	556	141	183	803	522	727	769	549	472	343	173	746	484	637	367	450	435	860	387	584	680	624	738	746
ENSG00000078269	407	654	869	968	681	716	831	1041	200	352	141	1196	1359	825	1593	540	1166	666	778	1374	931	975	360	776	884	1085	199	1286	1244	815	1242	1146	925	829	540	292	1688	876	695	638	583	783	1871	1010	1499	1522	1092	983	1131
ENSG00000078295	47	89	32	23	15	8	62	79	3	27	4	21	58	15	44	39	56	82	14	58	21	10	58	29	24	121	11	32	58	35	82	45	35	27	44	5	34	6	24	32	18	70	106	52	43	112	138	59	66
ENSG00000078304	2604	2221	2279	3203	1634	3941	4292	2684	870	1010	763	4563	5211	2850	3803	2889	5830	3461	1710	3032	2475	2395	1965	3238	3795	4133	1061	3859	5427	2921	2778	4752	3569	2645	2414	928	4122	4244	3370	1834	3077	2843	5067	3192	4611	4706	4603	3253	3972
ENSG00000078319	125	142	98	202	99	306	216	126	41	60	40	267	258	134	143	161	263	179	94	115	152	205	123	225	270	235	65	211	328	152	150	230	208	194	118	83	233	267	155	116	145	206	298	183	229	377	300	116	245
ENSG00000078328	16	3	11	3	23	4	19	67	4	1	3	22	27	3	4	1	12	15	10	25	42	23	4	131	22	75	9	1	25	0	14	30	0	23	2	6	11	7	2	0	4	10	77	3	5	136	56	13	52
ENSG00000078369	2001	1703	1538	2081	1460	2101	2921	2459	669	846	465	3244	3229	1901	2682	1528	3086	1787	1630	3418	2606	2090	1461	2145	2773	3084	833	1900	3995	1695	2334	3080	1980	1857	1486	764	2777	2282	2443	1493	1643	2003	3443	2202	3282	4293	2958	2452	2804
ENSG00000078399	0	0	0	0	0	0	0	1	0	0	0	0	1	0	0	0	0	0	0	0	0	18	0	0	0	0	0	20	0	0	0	0	0	0	4	0	0	0	0	0	0	2	28	0	0	0	11	0	0
ENSG00000078401	24	6	79	23	56	44	58	11	0	3	0	113	114	44	73	145	83	26	120	111	66	65	106	171	38	87	0	302	207	254	256	229	70	151	721	5	183	28	71	58	77	47	123	166	121	266	129	208	189
ENSG00000078403	861	630	648	1048	516	826	1047	766	153	269	129	1220	1221	875	1415	605	1528	724	567	995	1093	634	537	901	850	1117	245	1398	1624	1100	969	1291	701	837	643	206	1405	565	1060	410	763	679	1813	1116	1340	2050	1413	810	1322
ENSG00000078487	68	41	36	102	37	87	110	15	18	43	14	116	160	56	242	150	148	119	52	96	95	46	22	91	77	139	37	105	149	28	177	204	68	66	82	6	104	99	147	109	102	124	218	107	133	252	157	115	124
ENSG00000078549	0	3	3	1	0	2	5	20	1	0	1	2	9	4	18	3	7	7	0	11	0	0	1	32	9	1	0	1	11	0	5	23	7	1	21	0	2	0	4	2	14	2	13	12	19	7	2	1	3
ENSG00000078579	28	0	1	1	0	6	6	14	0	0	0	0	3	0	3	0	0	2	2	0	21	4	0	0	4	0	0	11	10	0	7	2	8	0	1	0	0	4	0	0	0	5	6	2	3	0	3	0	7
ENSG00000078589	0	0	0	0	0	5	0	0	0	0	0	0	0	0	3	0	5	0	19	8	0	18	0	0	3	0	0	0	2	1	0	0	1	18	0	0	5	0	1	0	3	0	7	1	13	0	0	9	12
ENSG00000078596	149	189	148	351	65	464	552	25	8	11	3	346	1119	164	791	686	925	845	488	85	53	345	229	653	613	209	29	354	1082	403	700	1173	744	337	654	23	214	565	389	258	421	666	1229	547	286	995	706	442	768
ENSG00000078618	1918	1672	1668	2092	1460	1917	2851	2126	568	623	582	3172	3929	2231	2782	1713	3798	2267	2122	3258	1753	1986	1356	2463	3184	3181	585	2294	4226	2512	2492	3210	1952	2069	1587	561	3125	2166	2535	1351	1654	1759	3444	2460	3209	3483	2728	2717	2966
ENSG00000078668	3731	3226	3144	4086	2430	6418	5896	2410	976	1260	875	6079	6711	3591	5041	3644	6168	4113	2539	2408	2964	2791	2291	3730	5234	3030	1084	3871	5627	2806	3340	6338	4364	2864	1905	1174	4061	5546	4366	2992	3103	4035	5561	3129	4659	5312	4842	4067	5414
ENSG00000078674	3103	3259	3339	4046	2337	3913	4362	4122	760	1111	605	5662	6609	4036	5985	3305	6666	3772	2998	5441	4560	3072	2678	4603	4081	4833	943	4738	6189	4159	3366	5505	3607	3612	2894	944	5325	4423	4524	2565	3308	2846	7400	5716	6284	6833	4210	5795	4788
ENSG00000078687	339	231	295	473	306	362	332	553	84	113	40	474	452	556	588	334	560	278	258	902	328	233	216	332	277	421	102	362	514	548	353	361	326	447	340	78	726	357	735	260	473	254	1008	442	863	823	574	594	357
ENSG00000078699	594	552	405	658	653	443	656	626	205	346	131	858	1139	464	1149	283	995	434	894	1072	1060	924	662	666	600	977	395	724	1041	691	1446	986	520	491	265	308	1150	465	574	502	305	558	1801	799	717	1196	934	481	758
ENSG00000078725	15	8	3	13	1	15	33	325	0	0	0	40	37	113	24	6	25	39	26	168	0	54	8	42	46	36	2	43	50	146	10	37	19	101	46	2	175	4	156	35	104	11	25	46	529	38	20	79	36
ENSG00000078747	781	881	964	988	833	1289	1626	833	241	306	238	1950	2044	994	1458	972	1739	1448	683	972	785	676	626	1201	1848	1222	310	1441	1972	1226	876	1639	1082	640	718	254	1348	1437	956	644	792	711	1534	948	1370	1456	1299	1401	1511
ENSG00000078795	22	18	1	10	9	16	13	34	7	1	5	33	29	8	17	11	25	18	14	44	23	3	4	14	12	24	4	5	33	41	44	7	12	19	12	2	54	9	29	5	17	2	46	8	25	25	19	36	18
ENSG00000078804	284	215	245	293	169	512	521	305	84	135	80	821	488	413	511	377	677	268	230	584	685	377	175	699	458	731	100	440	939	432	341	560	314	537	260	151	526	373	497	312	339	308	674	405	643	1027	661	402	340
ENSG00000078808	116	130	89	141	88	224	130	158	38	52	27	132	208	216	248	215	328	159	174	341	223	175	137	214	148	166	59	170	234	325	159	167	156	185	148	61	214	270	337	184	238	162	234	343	333	414	423	188	176
ENSG00000078814	12	3	7	12	0	0	15	75	3	4	5	7	9	9	8	14	8	0	15	7	40	9	10	4	2	11	4	4	20	47	36	10	3	22	10	4	13	0	4	3	4	0	27	8	6	10	11	6	7
ENSG00000078898	0	0	0	0	0	0	0	4	0	0	0	0	0	14	0	0	0	0	0	0	0	0	0	0	0	0	1	0	0	0	0	0	0	0	8	0	5	0	0	0	0	0	0	0	0	0	0	0	0
ENSG00000078900	0	0	0	3	0	0	1	3	1	1	0	0	2	0	0	0	3	0	2	8	1	0	0	0	1	6	3	13	1	1	0	0	2	3	0	0	1	0	3	0	3	2	12	3	7	1	3	0	3
ENSG00000078902	454	368	337	466	423	478	587	1263	201	242	124	633	806	1043	852	511	840	530	444	1034	707	649	449	531	562	642	259	552	774	671	681	640	525	531	447	245	1112	602	986	445	650	662	889	613	1065	1053	913	610	540
ENSG00000078967	828	710	467	959	609	1461	1636	653	207	316	191	1729	2176	882	953	1062	1839	1082	726	702	470	853	711	1023	1245	875	195	1498	1210	644	997	1619	1071	614	832	359	1266	881	690	644	708	647	1152	643	890	980	1000	1070	1175
ENSG00000079101	91	71	75	70	72	160	163	179	40	49	18	230	122	80	209	102	307	135	61	62	127	14	61	112	68	98	41	156	175	301	75	199	95	72	69	102	249	129	151	21	117	123	174	111	220	221	40	125	226
ENSG00000079102	1987	1680	1506	1812	1055	1926	3593	1031	353	500	275	2513	3702	805	3292	1359	3570	1578	1339	1139	1112	1045	1172	1219	1716	2402	511	2739	4588	1008	2413	4536	1785	1519	945	453	2053	1703	1911	1392	1471	2027	6870	2861	2617	3158	3154	1556	2838
ENSG00000079112	51	11	161	6	38	41	30	221	17	24	10	351	319	1469	129	74	52	41	3	407	1	17	13	138	271	65	3	33	44	1008	65	60	20	586	892	11	1173	24	1238	23	587	28	154	3	762	72	46	2898	98
ENSG00000079134	832	630	653	966	392	737	912	841	207	219	114	1255	1083	656	1170	654	1286	800	801	878	1245	460	307	1286	954	928	182	820	1235	866	829	1008	967	716	681	187	1514	655	1011	555	738	664	1334	1356	1491	1287	984	1042	1029
ENSG00000079150	199	291	328	200	194	475	309	161	58	55	42	331	397	242	326	225	554	401	182	417	327	397	131	305	492	434	112	236	464	321	251	383	365	336	280	50	366	335	324	205	316	228	550	329	384	519	544	492	550
ENSG00000079156	257	260	314	376	119	262	650	423	46	62	55	440	621	503	701	256	736	297	154	367	368	137	254	281	506	490	59	380	504	464	465	426	249	309	180	102	565	171	480	190	338	516	750	372	564	747	435	318	429
ENSG00000079215	23	24	142	0	0	10	12	2	0	0	2	17	22	34	21	35	44	50	17	242	1	44	0	30	8	15	4	1	78	147	1	24	1	274	43	0	27	32	61	1	15	43	13	106	47	150	72	97	224
ENSG00000079246	5683	4308	4175	5569	3350	7214	7029	3866	1127	1435	929	7298	9036	3926	5730	4896	8543	5772	2952	4319	4322	4146	3138	4383	6483	5644	1397	4293	7552	3623	4824	7677	5145	4208	3299	1173	4781	6128	5095	3438	3827	4442	7213	4436	6237	7092	6298	5866	7301
ENSG00000079257	493	352	678	420	455	764	607	231	118	121	98	580	850	331	481	631	901	443	238	517	458	373	110	566	532	667	207	521	731	675	432	777	493	1089	474	125	505	919	510	441	526	420	798	633	822	929	1131	760	941
ENSG00000079263	0	0	3	26	0	0	4	12	2	2	0	5	25	1	13	1	2	7	6	12	2	1	0	1	14	46	0	9	64	0	31	9	0	70	7	1	17	15	4	9	0	0	58	27	10	20	27	14	23
ENSG00000079277	313	478	463	485	559	614	629	773	115	145	154	574	777	1099	1140	529	654	590	1306	1039	814	819	695	454	470	739	167	586	800	948	810	617	653	1008	1115	126	1319	797	1211	719	1344	377	1314	1455	1357	1082	585	810	509
ENSG00000079308	528	462	728	520	626	1003	1431	565	269	317	283	1684	1684	805	1606	751	1564	1047	957	1043	881	989	731	1191	1405	1189	349	1005	2005	555	1223	1251	1342	893	982	292	1177	1155	827	830	851	599	1787	1475	936	2234	1814	1156	1610
ENSG00000079313	11	3	2	0	0	4	6	14	1	5	4	4	8	3	11	6	5	0	0	11	2	5	2	4	11	7	1	2	7	3	5	3	3	1	0	4	11	3	2	0	2	4	12	0	5	5	8	3	6
ENSG00000079332	3377	2238	3896	4240	2051	5593	4205	3444	1104	1927	1067	6308	5192	4721	5093	5895	7574	7965	3858	2265	3374	2031	2781	3468	5342	4258	1559	8917	11819	3696	2806	6811	5915	3094	4609	1318	5686	4688	3422	2355	2948	3373	6917	3962	8005	5306	5219	3819	6461
ENSG00000079335	107	103	124	108	24	182	84	92	21	24	32	193	163	141	189	66	485	178	54	132	43	70	52	194	82	70	37	192	157	162	122	136	167	163	67	30	123	229	129	103	117	128	192	350	169	292	196	93	198
ENSG00000079337	0	0	10	0	1	14	32	3	10	2	6	55	26	43	39	19	15	26	18	44	28	11	6	17	29	30	0	18	85	1	106	37	77	20	30	0	38	18	38	13	25	29	74	79	20	83	27	14	37
ENSG00000079385	597	387	291	436	156	463	851	830	111	165	108	972	1212	406	667	664	630	648	440	1010	334	513	225	316	599	1035	71	616	1007	1013	775	1001	406	482	284	139	1557	307	467	477	389	689	1184	395	572	935	719	796	809
ENSG00000079387	344	261	407	239	139	359	430	160	51	109	57	502	581	293	491	274	485	319	192	368	247	242	237	410	474	332	63	206	546	341	279	616	288	418	183	56	395	518	357	184	235	313	554	414	542	508	350	379	408
ENSG00000079393	1	0	0	0	19	0	5	4	0	0	0	0	0	0	0	10	0	0	0	0	0	0	0	0	2	7	0	0	0	0	15	1	1	0	0	0	2	4	0	0	0	5	0	0	0	0	0	0	0
ENSG00000079432	105	72	103	113	67	141	83	226	49	39	27	129	113	141	181	104	219	83	62	336	202	184	92	104	82	210	43	144	203	209	168	100	130	166	77	39	202	106	132	109	60	116	235	101	191	292	218	124	86
ENSG00000079435	3	14	14	6	20	2	15	54	1	7	2	14	13	18	22	8	6	7	14	14	12	6	0	0	11	14	0	3	33	8	9	11	6	13	15	5	18	3	12	14	17	5	27	23	15	31	18	12	10
ENSG00000079459	1342	1255	1148	1527	1271	2518	2927	1727	657	532	530	2086	3840	1896	2546	1781	2703	2534	1497	1427	984	2422	1076	1642	2608	2030	617	1539	2717	1890	2820	3563	1825	1987	1502	527	2221	2480	3381	1418	1606	1966	2890	1640	3015	2013	3033	2302	3573
ENSG00000079462	157	99	132	166	169	229	259	296	74	111	76	279	381	199	336	325	421	223	135	325	324	223	200	260	234	361	76	255	351	179	305	372	192	230	139	96	270	267	259	221	181	315	392	212	296	477	439	200	310
ENSG00000079482	209	104	76	172	71	144	129	241	18	18	23	219	171	112	202	75	159	106	180	243	198	171	105	115	111	178	32	199	250	116	226	179	156	163	107	23	351	114	158	109	164	102	356	166	208	345	166	232	219
ENSG00000079557	0	1	10	7	8	0	7	22	1	0	0	0	4	4	12	0	4	5	0	2	4	1	0	0	0	0	0	1	0	74	2	2	0	7	13	17	27	5	26	2	19	1	0	0	39	2	0	15	0
ENSG00000079616	204	110	131	188	307	331	309	304	57	71	66	264	404	505	381	303	451	274	229	224	375	173	158	207	271	183	62	332	335	321	253	368	351	204	220	112	304	332	440	232	282	275	389	266	513	409	362	300	202
ENSG00000079689	28857	24864	19433	35934	23260	52507	61120	23138	9758	13304	7724	64151	78883	32373	43723	28142	60911	39563	21350	30218	30336	28976	18384	36803	61371	29517	12358	33666	62681	19467	41254	63671	41770	24517	11534	12210	39735	56662	39187	23439	19570	31460	49867	32482	55984	52544	51101	36764	56464
ENSG00000079691	735	577	606	931	287	936	1178	273	179	278	251	1166	1246	439	1504	717	1641	1051	543	438	740	499	374	1202	896	964	257	1182	1793	573	746	1162	979	751	646	220	721	812	701	451	351	531	1637	995	861	1234	1230	718	1124
ENSG00000079739	807	677	637	911	957	1303	1180	730	401	338	221	1394	1612	932	1221	871	1438	1006	667	866	1125	819	905	1147	1419	1033	521	891	1745	789	880	1463	886	928	1036	276	1021	998	913	713	1027	1006	1487	756	1236	1523	1159	1121	1348
ENSG00000079785	2675	2169	2260	3272	2209	4122	4812	2035	855	1006	652	5385	5511	2927	3969	2620	5933	3414	2360	2705	2712	2752	1485	2944	5089	2955	880	3602	4882	2388	3412	4892	3461	2329	1924	759	3466	3920	3331	1979	2753	3020	4219	2607	4433	4608	4037	3561	4070
ENSG00000079805	49	76	72	91	93	142	135	207	62	48	32	135	226	165	211	134	132	105	137	332	214	171	101	127	120	192	88	166	247	164	178	159	116	190	140	44	201	132	178	74	102	162	177	172	196	278	205	124	125
ENSG00000079819	354	285	311	269	144	401	577	734	89	124	84	434	732	1083	833	275	574	506	414	1167	145	375	295	387	456	487	54	320	816	1445	403	662	558	839	792	43	1311	529	1143	394	779	356	983	849	1423	955	502	1205	700
ENSG00000079841	8	15	3	15	13	30	41	1	4	0	0	5	16	21	40	45	67	10	21	6	15	19	13	34	9	2	9	46	8	12	17	57	9	2	22	1	9	34	7	32	35	14	30	32	85	37	2	39	7
ENSG00000079931	43	21	133	25	0	30	54	10	1	3	0	43	72	71	27	36	77	14	174	118	11	122	11	35	40	137	10	119	101	350	8	67	62	164	212	2	126	19	61	70	114	42	188	127	161	288	340	294	310
ENSG00000079950	798	785	672	1152	396	781	1152	756	180	207	119	1203	1616	798	1210	819	1329	908	400	964	452	553	434	670	1142	959	147	1015	1331	1159	660	1327	743	1035	1011	224	1321	727	1195	561	970	709	1297	1211	1286	1253	1121	1439	1465
ENSG00000079974	92	52	63	104	63	90	102	131	38	31	17	119	95	74	69	58	121	81	94	173	60	121	97	87	73	159	37	142	122	95	123	67	52	95	69	21	183	44	71	47	64	60	188	86	154	119	133	49	68
ENSG00000079999	198	192	217	252	164	211	323	477	107	67	47	381	584	423	366	254	500	224	145	508	228	293	205	196	407	276	198	363	690	298	330	440	241	283	207	99	498	300	337	203	251	270	405	305	361	551	364	323	288
ENSG00000080007	4	0	2	0	6	9	2	5	13	0	0	27	3	13	2	0	2	5	32	23	1	7	2	0	3	29	0	3	24	2	4	18	4	5	23	5	3	11	8	11	6	19	0	4	10	1	18	12	0
ENSG00000080031	24	10	29	6	32	56	64	26	14	15	6	147	94	28	58	32	48	10	9	172	4	49	0	67	26	93	10	58	50	99	114	70	9	33	59	12	41	37	46	26	25	41	55	35	61	56	59	36	57
ENSG00000080166	0	7	31	12	10	35	9	14	6	25	18	93	73	60	56	52	40	24	1	3	20	0	50	67	46	31	26	45	75	1	34	13	43	18	13	13	84	24	12	3	44	8	33	18	53	35	49	41	44
ENSG00000080189	320	271	264	286	231	374	581	822	193	248	128	543	726	527	426	353	640	289	355	533	491	411	425	482	511	482	189	489	844	435	659	677	433	341	363	217	603	206	272	329	331	257	444	543	418	500	453	276	373
ENSG00000080200	261	214	212	376	243	243	291	69	43	61	36	336	696	127	435	250	544	258	424	182	340	266	174	388	506	286	24	471	517	113	305	553	507	419	232	49	253	295	352	251	162	124	529	513	403	517	298	339	616
ENSG00000080224	0	3	4	6	0	9	1	6	0	3	2	7	5	0	17	10	28	0	0	0	0	15	0	0	7	0	0	25	8	18	14	15	2	8	18	2	3	0	0	8	1	1	9	32	5	0	5	5	7
ENSG00000080293	179	195	244	159	368	401	225	263	94	116	84	250	338	262	692	493	437	256	695	258	374	203	315	167	185	233	86	281	515	224	425	291	295	564	694	80	491	449	420	341	604	160	505	593	327	414	357	287	273
ENSG00000080298	1122	1071	973	1441	556	1009	1304	709	198	200	151	1445	1539	1004	1449	582	1761	1120	556	1141	1106	638	697	915	1073	1396	190	1451	2093	1452	1053	1644	976	996	830	214	1644	1154	1324	617	770	1024	1879	1951	1772	2013	1460	1345	1794
ENSG00000080345	1373	997	1298	1667	914	1685	1617	1574	225	333	148	2387	2051	1253	1999	1524	2308	1096	922	1833	1086	1206	787	1309	1451	1871	225	1495	2323	2122	1205	1793	1515	2037	1165	278	2350	1525	1832	1039	1527	1243	3084	2594	3184	3466	2011	1891	1754
ENSG00000080371	1395	1346	1558	1624	765	3504	2769	955	248	395	307	2336	3146	1526	2763	1971	3612	2934	903	1132	1088	974	846	1562	2572	1773	275	1683	3108	2307	941	3035	2031	2414	1006	281	1481	2796	2704	1817	1655	2361	3130	2371	3560	3352	3589	2110	2294
ENSG00000080493	160	582	2654	306	1137	1844	634	280	24	50	16	611	873	1077	1042	2413	733	800	3040	507	802	1021	2837	204	526	228	14	464	914	2658	871	698	428	3571	6279	13	2095	1103	1069	2199	5213	564	817	1832	1721	685	909	1389	1105
ENSG00000080503	2684	2824	2953	3616	1980	4448	5308	2646	770	1121	692	5055	6052	3409	5564	2905	6056	3815	2530	4431	4028	3081	2057	3952	4309	4951	796	4500	6427	3554	4006	5408	4013	3029	2156	999	4034	4138	5291	2719	3437	3844	8404	4261	6500	7985	5974	3851	5933
ENSG00000080511	0	0	0	0	0	0	0	1	1	0	0	0	0	0	0	0	0	0	0	0	0	0	0	0	0	0	0	0	0	0	0	0	0	1	0	0	0	0	0	0	0	0	0	0	1	0	0	0	0
ENSG00000080546	818	602	613	898	410	880	955	626	152	257	164	1246	1389	699	1468	1369	2021	969	508	1033	1011	664	472	736	948	1804	308	955	1291	892	857	1170	773	808	506	280	909	1079	976	750	684	873	2094	1323	1414	1902	1432	1199	1301
ENSG00000080561	131	64	29	94	49	85	132	22	37	40	11	139	208	90	79	111	163	105	61	99	44	104	45	84	114	73	13	78	153	111	42	138	91	63	72	25	132	106	72	51	38	68	97	121	145	146	86	123	142
ENSG00000080572	0	0	0	0	0	0	0	0	4	0	0	0	1	0	0	0	0	0	0	0	0	0	0	0	1	0	1	0	0	1	0	0	0	0	0	0	0	0	0	0	0	0	1	0	0	0	0	0	0
ENSG00000080573	3	1	2	7	5	14	14	11	4	0	1	11	22	9	46	11	15	10	5	4	0	2	14	6	14	36	6	1	32	34	15	15	25	21	16	1	32	41	27	30	10	4	93	45	12	89	50	22	44
ENSG00000080603	14	9	64	37	15	21	33	76	17	13	5	48	51	35	60	21	38	36	49	67	56	25	52	54	31	66	14	15	60	45	38	66	82	19	25	5	90	14	40	33	21	27	62	67	33	54	61	27	24
ENSG00000080608	1113	1011	778	1100	631	1768	1038	581	208	342	156	1379	1355	692	1404	1165	1552	1095	644	1164	1004	593	728	1198	1085	1187	260	1203	1417	829	887	1362	916	1042	697	250	1136	1222	1311	722	806	821	2035	1446	2079	2045	1314	947	1164
ENSG00000080618	18	1	4	11	8	20	4	8	1	9	2	25	10	8	3	34	13	10	6	1	6	7	9	15	9	2	2	9	4	63	5	16	10	12	15	12	17	15	18	0	32	9	13	2	13	28	8	13	5
ENSG00000080644	7	14	2	0	6	26	15	6	19	0	1	11	18	21	2	0	17	12	17	16	14	0	14	0	22	23	0	16	41	2	26	5	17	7	0	3	1	8	19	27	4	37	14	32	0	8	60	5	39
ENSG00000080709	8	1	2	14	0	3	10	18	0	1	0	6	11	5	20	29	12	15	6	4	0	2	6	0	9	5	1	2	22	47	5	13	7	22	28	2	9	31	1	17	12	0	25	8	3	27	16	6	12
ENSG00000080802	803	984	993	1460	535	1148	1634	1087	243	300	185	1960	1952	1004	1585	1071	2001	1303	869	1249	1725	887	565	1199	1377	1057	194	1438	1838	803	1189	2129	1373	1096	750	256	1572	1298	1372	716	940	860	1928	1369	1839	1686	1231	1589	1660
ENSG00000080815	626	531	736	809	489	806	1295	915	246	289	123	1496	1755	868	997	773	1604	889	862	866	1046	792	733	781	1385	1147	193	929	1452	608	901	1760	1133	800	597	265	1097	648	743	546	627	729	1340	862	1143	1426	1056	1120	1235
ENSG00000080819	132	67	218	227	97	162	132	287	39	60	43	197	221	201	292	143	291	186	126	253	110	100	167	134	185	173	42	381	275	224	151	294	131	410	151	50	377	159	266	88	202	182	330	254	540	415	245	177	240
ENSG00000080822	2219	2190	1944	3100	1290	4343	4257	1362	573	727	449	3710	4412	1965	3032	2525	5176	4080	1300	1698	1744	1694	1471	2700	3586	2132	421	2407	3926	1829	2172	4228	3173	2377	1365	562	2978	4031	2931	1688	2130	2671	3200	2660	4222	3399	3280	2801	3760
ENSG00000080823	178	160	117	113	88	91	120	230	21	31	31	141	173	192	172	89	128	100	96	285	63	117	29	51	90	120	24	87	149	171	100	117	93	128	115	28	251	47	283	96	166	100	274	206	319	336	193	184	135
ENSG00000080824	18789	16536	13753	19083	8130	34945	21569	12109	5035	7222	3302	25015	26326	13924	25653	17929	34784	19452	11468	17471	13820	11115	9956	12646	20804	18983	5229	16638	25281	13278	13816	26682	18143	21803	10729	4521	19118	23993	27352	13160	16080	16799	29095	20154	26760	61585	23769	16393	21470
ENSG00000080839	14	52	105	59	13	35	31	55	14	13	4	53	92	32	71	43	92	91	38	24	3	37	36	86	39	75	12	83	69	76	87	75	49	94	55	3	64	25	60	16	55	20	42	94	96	98	74	46	95
ENSG00000080845	130	239	187	201	232	181	229	508	79	114	40	269	341	386	511	393	368	189	296	587	277	168	213	240	270	309	103	224	404	203	438	312	285	221	175	96	368	295	276	219	222	201	307	188	404	383	277	330	187
ENSG00000080854	4	4	8	14	6	11	3	16	3	9	18	26	8	28	20	2	29	22	13	21	6	16	20	3	13	24	7	29	17	16	14	14	2	16	0	4	39	2	15	6	2	2	11	8	32	48	18	19	9
ENSG00000080910	0	0	0	0	0	0	0	0	0	0	0	0	0	0	0	0	0	0	0	0	0	0	0	0	0	0	0	0	0	0	0	0	0	0	0	0	0	0	0	0	0	0	0	0	0	0	0	0	0
ENSG00000080947	88	65	63	74	77	45	67	151	22	25	14	143	120	52	89	36	96	96	112	154	94	102	48	8	53	125	20	200	206	187	134	110	72	96	74	39	230	60	115	74	60	52	185	54	120	225	85	82	107
ENSG00000080986	0	8	15	1	0	7	20	1	0	5	0	13	4	9	25	7	10	5	32	30	1	2	0	28	7	26	0	0	42	10	17	26	21	23	71	1	7	13	11	4	35	15	87	0	18	72	44	20	53
ENSG00000081014	111	80	118	193	113	142	127	71	37	40	22	193	173	80	176	96	200	78	82	307	142	51	47	243	90	160	18	58	160	97	85	191	139	121	52	42	185	121	62	93	96	75	215	123	149	211	147	102	156
ENSG00000081019	799	899	1193	1433	291	981	1444	723	177	307	111	1536	1841	1061	1345	977	1815	1427	626	1032	1030	633	649	1275	1210	1071	255	1319	1726	1447	1131	1487	1067	843	749	216	1283	852	894	553	748	788	1226	1266	1589	1453	1056	1469	1531
ENSG00000081026	417	477	293	456	392	519	621	468	69	116	52	626	866	490	750	486	648	433	436	483	416	264	218	252	428	475	112	474	590	607	513	647	399	565	472	120	775	585	745	433	559	478	735	998	847	1102	732	524	563
ENSG00000081041	0	0	2	0	0	31	4	1	1	0	0	12	1	6	47	536	15	0	64	9	23	4	1	8	4	1	4	83	7	121	0	2	34	233	178	0	25	13	3	10	8	8	6	56	156	15	13	147	15
ENSG00000081051	0	0	2	0	0	5	0	0	5	0	0	0	0	0	0	0	0	0	0	4	0	0	0	0	2	0	1	0	0	0	0	5	0	6	5	0	2	1	1	0	19	0	0	0	2	1	2	1	1
ENSG00000081052	72	62	80	62	27	47	48	12	3	2	7	48	42	52	44	40	60	98	118	25	40	54	41	30	46	223	21	78	96	32	26	55	90	114	132	12	74	56	91	51	77	85	168	184	81	246	55	67	67
ENSG00000081059	4	4	68	14	64	25	12	44	2	11	8	34	12	14	25	26	11	16	120	43	28	33	22	0	21	49	3	29	49	38	70	21	47	36	145	4	49	23	20	14	104	10	29	12	48	34	18	48	31
ENSG00000081087	405	370	460	565	228	759	513	259	85	130	77	574	571	445	657	298	894	659	281	600	438	325	345	595	633	648	132	660	636	515	335	605	492	674	258	126	693	722	682	313	583	652	949	618	862	1100	830	584	508
ENSG00000081138	0	0	0	0	0	0	1	30	4	0	1	0	0	0	0	0	0	0	0	0	0	0	0	1	0	0	4	0	0	19	0	0	0	0	0	1	0	0	0	0	1	0	0	0	0	0	0	0	0
ENSG00000081148	17	21	19	23	24	4	5	9	4	3	10	19	36	17	35	8	22	2	6	17	19	17	3	2	18	43	12	28	57	9	13	23	15	12	9	3	10	9	30	3	27	5	24	5	63	108	53	17	58
ENSG00000081154	4287	3692	3512	4283	2356	5958	6840	1961	723	1057	518	6244	8245	3249	5766	4159	7661	5589	2412	2555	2646	2580	2340	4775	6569	4136	802	4462	6630	2977	3046	7667	4902	3827	2506	891	3898	5588	4503	2883	3001	4343	5049	3312	5324	5731	5948	4920	7028
ENSG00000081177	426	373	414	700	455	606	886	802	184	238	153	841	1009	600	665	480	1140	628	492	795	521	665	531	717	790	637	171	576	1242	704	774	915	607	543	438	149	907	539	614	359	570	396	989	754	812	1146	890	710	1111
ENSG00000081181	698	448	385	618	262	2461	1008	193	176	303	192	1490	1018	619	1159	565	1192	919	255	339	239	320	265	618	537	267	181	359	620	415	324	819	695	260	116	106	254	1003	502	491	239	384	419	703	506	409	215	314	344
ENSG00000081189	197	196	306	177	150	323	483	23	11	4	1	480	997	338	685	317	287	180	411	432	46	327	59	591	463	534	17	690	1058	520	697	1148	1005	777	467	12	707	357	453	408	529	528	2066	429	635	1502	1220	728	1066
ENSG00000081237	82	24	171	14	15	63	143	82	0	0	2	76	135	86	58	61	91	42	335	665	116	117	33	104	74	351	9	133	543	637	118	101	188	855	357	2	265	132	63	133	194	251	299	189	161	461	349	401	577
ENSG00000081248	0	0	0	0	0	0	0	4	1	1	1	0	0	0	0	0	0	0	0	0	0	0	0	0	0	0	4	0	1	0	0	0	0	0	0	2	0	0	0	0	0	0	0	0	0	2	3	2	0
ENSG00000081277	0	0	0	2	0	0	0	2	0	1	2	0	0	0	0	0	0	0	0	18	0	0	0	0	0	13	1	0	0	58	0	0	0	1	0	2	0	0	0	0	1	0	5	0	0	1	0	0	1
ENSG00000081307	991	815	894	1028	493	949	893	675	180	208	194	1037	1041	755	1085	758	1246	914	708	854	1039	692	598	718	1004	1038	254	1275	1457	1064	856	961	879	935	713	208	1364	1263	1030	645	804	771	1651	1705	1625	1746	1235	981	910
ENSG00000081320	111	31	158	65	37	133	198	35	1	8	10	122	147	118	65	313	161	172	164	427	120	179	45	41	199	188	9	293	256	619	109	137	155	287	266	8	198	202	291	65	150	126	165	187	150	249	198	371	460
ENSG00000081377	207	211	283	287	109	458	434	191	76	82	37	427	550	297	425	255	476	362	357	411	199	294	166	366	355	374	71	384	566	350	342	322	317	250	364	113	435	374	409	279	381	334	488	289	653	694	382	379	356
ENSG00000081386	350	216	314	311	248	322	513	278	56	111	64	500	708	326	532	250	605	311	154	434	127	214	137	330	414	304	80	344	427	361	435	569	430	219	213	88	365	343	266	164	174	288	437	449	411	376	290	484	460
ENSG00000081479	0	0	0	1	0	4	0	47	2	1	2	0	0	1	1	0	0	0	2	0	0	1	0	0	4	0	5	0	0	5	0	0	0	0	0	0	0	0	0	0	0	0	1	0	0	0	0	0	0
ENSG00000081665	382	464	391	468	226	624	535	324	153	122	73	884	662	274	511	412	707	428	307	393	604	382	398	735	542	452	205	428	711	433	501	528	530	375	221	108	670	764	463	275	245	358	976	526	523	712	544	567	678
ENSG00000081692	49	39	46	51	81	74	60	187	35	40	7	97	78	96	108	62	74	76	91	143	131	151	55	58	59	81	57	63	74	72	147	67	90	113	34	27	112	63	91	33	68	82	154	107	135	157	99	58	72
ENSG00000081721	339	278	313	431	358	398	560	464	95	154	72	524	616	357	582	412	682	428	301	376	320	317	313	392	492	340	104	567	525	198	386	693	538	263	242	134	411	442	377	237	400	433	549	383	471	544	549	452	446
ENSG00000081760	1248	1240	572	1360	759	1173	1653	1604	466	585	413	1867	2301	1675	2395	928	1864	1106	906	1297	1191	1199	686	1106	1658	1301	723	986	2340	825	1499	2479	1220	818	449	615	2128	1249	1235	1039	782	1243	2983	1480	1234	1962	2025	1277	1415
ENSG00000081791	566	510	615	1055	623	799	1105	762	265	323	212	1499	1310	768	1020	766	1176	776	833	1555	824	769	950	1039	1019	1242	284	945	1742	610	1373	1083	862	698	560	314	1572	837	802	494	726	685	1596	701	1231	1650	885	876	1161
ENSG00000081800	0	0	1	0	0	0	0	4	0	0	0	0	0	0	0	0	0	0	6	0	0	0	0	0	0	0	1	0	0	0	0	0	0	2	2	0	0	0	0	0	0	0	3	0	0	0	0	0	0
ENSG00000081803	70	114	88	128	174	208	103	85	60	19	21	108	266	386	265	137	178	190	159	84	68	207	217	80	269	114	46	92	204	315	203	192	124	192	373	14	153	302	246	209	311	195	331	247	239	477	372	360	276
ENSG00000081818	140	164	182	232	44	130	228	264	47	78	42	214	497	322	238	220	439	170	180	423	141	65	89	152	333	323	49	581	415	419	197	380	326	383	153	27	376	401	620	268	310	388	631	266	672	566	463	316	390
ENSG00000081842	1	1	4	4	14	2	3	10	5	7	0	15	21	22	5	11	16	9	1	23	1	4	13	11	7	9	9	5	16	0	6	7	5	0	22	6	26	1	9	10	7	2	12	25	12	20	6	9	17
ENSG00000081853	81	36	81	43	56	25	44	73	19	19	33	129	119	47	60	49	134	87	48	222	46	33	93	200	98	69	43	62	144	23	96	112	27	20	55	19	102	60	37	21	14	73	73	62	79	69	107	68	86
ENSG00000081870	1260	1154	825	1165	440	2229	1544	869	217	249	220	1551	1877	1056	1545	1118	2312	1399	501	662	879	702	605	1332	1123	879	298	1349	1772	982	918	1589	1281	1083	542	252	1135	1896	1235	801	930	1042	1853	1344	1687	1945	1637	1120	1357
ENSG00000081913	145	71	81	91	86	162	159	162	39	58	62	177	247	98	195	88	300	124	56	168	250	120	151	266	205	136	44	203	290	121	228	179	247	190	100	26	113	195	119	156	150	149	229	270	218	257	142	154	189
ENSG00000081923	77	146	134	36	224	118	59	34	33	9	19	143	146	197	140	183	85	85	278	90	174	116	159	35	68	137	27	281	128	182	92	74	94	274	348	12	145	307	166	166	315	117	208	206	211	168	215	151	141
ENSG00000081985	0	7	29	0	0	10	7	12	0	2	0	7	0	7	0	11	1	0	10	0	4	13	4	0	4	1	2	8	8	3	15	2	1	22	13	0	1	5	4	4	11	1	5	18	4	12	6	25	0
ENSG00000082014	84	72	125	106	49	130	131	490	23	66	26	115	139	194	159	147	212	106	134	970	178	227	64	78	112	795	40	245	261	360	146	188	127	407	240	73	553	199	353	110	324	185	472	136	531	590	468	328	256
ENSG00000082068	386	228	262	428	351	535	612	655	116	139	84	683	774	457	589	296	704	429	392	659	534	463	124	521	600	507	136	533	778	585	504	617	485	367	426	139	469	372	476	189	452	334	706	429	527	603	673	461	692
ENSG00000082074	30	26	209	49	30	23	112	14	3	1	0	60	174	64	146	66	106	63	334	513	327	103	83	29	77	270	18	46	353	871	91	145	93	686	317	3	181	67	60	75	118	147	172	246	234	306	409	428	678
ENSG00000082126	2	2	1	0	2	2	3	9	0	0	0	5	3	9	0	0	2	5	3	1	0	34	0	0	2	1	9	1	2	6	0	16	2	1	2	2	2	5	0	0	0	0	0	21	8	3	1	2	5
ENSG00000082146	237	156	138	304	90	128	151	175	35	43	26	134	192	204	252	76	221	158	121	309	77	177	91	184	120	195	38	237	317	253	279	179	200	115	141	52	283	198	226	135	162	178	349	256	344	403	243	139	248
ENSG00000082153	674	599	650	968	440	1408	1321	557	161	243	130	1640	1572	911	929	1156	1504	1022	605	768	668	812	627	1174	1305	1007	167	1162	1471	1241	624	1256	1192	1005	656	186	901	1257	850	693	695	878	1000	709	1375	1270	1058	1296	1295
ENSG00000082175	1402	2441	1075	2108	784	1066	3047	1166	191	367	92	2543	4922	1203	2887	1771	2213	1129	837	1543	1678	724	614	619	2375	2424	186	2753	2374	1808	2653	3564	1379	1084	851	596	2634	873	1609	1410	1348	2270	3683	1466	1637	2132	2284	2049	2067
ENSG00000082196	146	163	190	158	93	199	120	156	23	36	22	188	202	149	259	112	291	139	129	302	100	176	92	126	159	397	45	221	244	252	170	219	146	316	113	31	376	158	177	144	128	163	454	211	283	495	457	148	231
ENSG00000082212	1139	708	539	874	388	1240	778	616	174	244	150	936	822	785	1119	579	1297	849	482	919	612	530	395	623	491	741	124	666	999	1031	668	1012	503	729	471	150	918	845	724	498	742	608	1172	1067	1162	1108	971	791	813
ENSG00000082213	377	382	382	585	361	527	774	367	125	119	78	728	813	501	489	560	560	535	434	333	403	301	347	519	780	509	85	517	824	509	417	805	662	348	304	151	528	357	503	315	358	342	726	308	521	377	478	581	631
ENSG00000082258	1802	1268	1098	1920	616	1446	2063	1112	271	313	182	2131	2335	1359	2090	1374	2673	1705	1185	1898	1737	959	1058	1611	1886	1506	285	1778	2202	2087	1511	2415	1729	1496	1215	243	2169	1623	1537	1043	1272	1488	2387	2246	2254	2827	1626	1778	2193
ENSG00000082269	1108	647	1027	1004	353	1420	1020	264	226	232	171	1076	1125	376	1191	1119	2594	831	927	874	1367	425	528	1429	646	2111	178	1471	1164	750	691	1182	889	841	263	266	577	1539	633	517	306	564	1357	1156	854	1288	1005	885	1010
ENSG00000082293	0	0	3	10	0	15	6	3	1	1	1	1	1	0	4	0	0	1	0	37	0	1	6	0	0	4	1	0	0	1	0	0	0	8	18	1	3	10	0	10	4	0	0	0	12	4	0	1	0
ENSG00000082397	1583	1564	1375	2073	942	1462	2437	1413	340	639	423	2655	2633	1628	2262	2184	3630	2271	1272	2052	2240	1289	1125	1449	1584	2608	389	2041	3561	1854	2265	2363	1519	1543	876	422	2395	1900	1768	1142	1305	1871	3134	2214	2438	3901	2700	1810	2645
ENSG00000082438	947	995	996	826	654	1459	1138	513	212	218	167	1326	1334	916	1187	715	1609	1489	1047	1061	706	810	772	1117	1053	902	184	1234	1312	868	761	1044	998	1021	1029	245	938	1495	993	998	1036	874	1344	2053	1495	1409	863	1055	1271
ENSG00000082458	607	492	532	662	344	1117	831	779	183	185	128	1077	996	861	873	369	1211	782	767	1107	545	708	627	364	749	434	161	410	1003	755	621	858	691	590	808	133	834	607	819	464	862	503	1006	811	1006	994	694	738	826
ENSG00000082482	0	0	0	0	0	1	14	1	0	0	0	2	16	0	0	1	1	0	0	0	0	0	0	0	6	1	1	0	2	0	0	3	1	0	10	0	0	0	5	4	0	14	3	0	0	19	6	6	2
ENSG00000082497	207	53	232	93	235	177	151	159	68	73	5	188	491	102	128	298	127	31	92	149	452	214	94	278	193	137	65	409	227	150	178	361	248	201	182	54	252	341	135	81	129	106	280	25	602	376	334	476	170
ENSG00000082512	193	140	315	135	224	210	209	55	38	44	14	327	221	182	314	196	252	111	328	421	441	180	336	308	240	253	79	196	270	247	185	174	218	212	386	67	314	207	178	232	288	131	257	521	317	458	171	317	211
ENSG00000082515	1052	840	1016	1002	706	2407	1510	816	284	365	268	1374	1679	975	1508	1212	2068	1436	690	705	672	931	625	1409	1335	962	440	971	1698	631	1060	1857	1178	1141	701	326	920	2059	1416	1090	1061	1486	2099	1166	1600	1923	2082	1155	1396
ENSG00000082516	251	175	202	308	177	339	462	174	55	89	21	556	529	271	463	397	663	313	321	351	251	174	210	333	377	375	117	360	616	271	234	423	329	318	192	57	532	336	369	246	251	327	536	532	608	547	329	404	372
ENSG00000082556	0	18	0	0	0	0	0	0	1	0	0	0	4	4	0	0	0	0	0	0	0	0	0	0	0	1	1	0	5	8	6	0	0	16	0	0	4	0	9	2	2	0	5	0	3	0	0	0	6
ENSG00000082641	1187	886	985	1026	739	1577	1643	1351	455	495	385	1815	1781	1353	1732	914	2239	1777	856	1600	1314	1230	772	992	1654	996	591	1193	1697	640	1285	1476	1455	967	643	376	1479	1480	1416	793	891	1311	2193	1397	1446	2470	1564	1184	1774
ENSG00000082684	0	0	0	4	0	6	3	6	1	1	1	2	0	0	10	0	5	0	1	0	1	8	0	0	0	1	3	26	7	57	6	7	12	20	15	0	20	3	2	2	30	0	11	10	13	16	13	17	7
ENSG00000082701	697	410	302	474	314	574	527	417	118	145	74	652	674	484	803	347	816	474	339	592	376	320	188	545	563	580	108	508	829	559	420	756	545	495	351	112	687	739	702	287	447	444	919	814	970	1047	642	632	746
ENSG00000082781	226	215	391	308	71	319	529	222	57	97	34	384	850	382	408	465	510	308	345	566	482	578	213	462	495	648	104	394	639	444	387	607	403	691	482	67	423	513	422	374	453	632	884	620	424	1013	1139	446	855
ENSG00000082805	1289	1072	1066	1337	1021	1708	1680	1248	307	384	250	2244	1308	820	2673	912	1972	1000	997	1564	1701	1256	879	931	1059	1691	502	1035	1809	729	1398	1447	1294	1204	582	441	1565	2023	1794	1174	1160	1319	4171	3454	2547	3310	1600	954	1991
ENSG00000082898	1940	1631	1633	2362	884	2219	2314	1313	469	597	266	2573	2693	1546	2136	1223	2613	1970	1935	2704	1813	1612	1249	1941	1745	2229	366	2226	3223	1915	1697	2702	1759	1987	1135	487	2968	1702	1892	1165	1311	1767	3324	2376	2736	3470	2450	1750	2570
ENSG00000082929	0	3	0	0	7	1	0	9	0	0	0	2	0	0	0	3	0	0	0	0	0	0	0	1	0	2	0	1	0	24	0	0	0	4	0	0	0	1	0	0	2	0	0	1	0	2	0	5	3
ENSG00000082996	2082	1855	2300	2511	1046	3002	3334	1387	526	659	414	3455	4012	1905	2459	2202	3525	2621	1531	1637	1462	1390	1358	2832	3744	1830	576	2125	3441	1882	1907	3581	2659	1844	1463	581	2357	3205	2286	1374	1939	2051	3073	2139	2432	3208	2619	2662	3517
ENSG00000083067	991	844	784	940	562	855	1043	454	253	425	250	1402	1504	467	1724	495	1368	969	1077	643	1398	793	542	999	1353	957	240	1082	1874	450	1164	1353	947	443	153	317	635	1106	657	413	259	496	1873	1637	684	2276	1182	776	1252
ENSG00000083093	157	205	216	188	137	203	283	172	35	51	27	275	344	152	234	153	311	209	181	316	186	302	154	227	331	215	52	276	195	171	175	327	134	162	103	50	265	188	221	122	126	135	279	238	213	282	249	229	269
ENSG00000083097	643	759	580	1136	240	542	1008	855	138	211	111	1031	1242	755	1037	584	1106	711	805	808	982	531	421	421	824	915	118	704	1203	1010	1133	895	666	422	451	145	1207	826	863	342	522	466	1014	1180	1219	1201	641	1027	939
ENSG00000083099	1882	1333	1189	1763	1084	2912	2228	1034	458	461	364	2610	2550	1418	2083	1307	2625	2088	1121	1421	1365	1218	1076	1777	2281	1538	503	1755	2204	629	1534	2496	1856	1516	792	422	1471	2663	1907	872	1339	1318	2588	1915	2616	2277	2874	1898	2268
ENSG00000083123	207	267	271	287	106	428	369	164	56	58	35	306	507	263	489	221	534	429	301	306	189	201	40	527	289	352	39	462	445	281	260	368	284	331	246	41	314	419	397	258	290	313	420	350	373	554	337	408	376
ENSG00000083168	827	647	950	1241	432	903	1307	1106	180	288	203	1287	1736	868	1565	1124	1882	982	822	1491	1057	856	636	886	1022	1366	240	1313	1780	1024	1086	1392	952	1121	714	286	1396	1056	1223	847	871	700	1875	1781	1835	2277	1273	1500	1549
ENSG00000083223	594	384	468	701	302	710	772	448	143	133	85	919	868	513	840	596	853	682	579	532	517	664	561	354	547	650	99	1109	948	667	534	887	626	705	514	72	836	629	694	461	497	433	1133	1174	1163	1073	762	843	946
ENSG00000083290	181	133	295	347	68	344	371	330	78	92	70	447	502	305	380	210	464	320	159	604	342	338	281	280	243	329	72	376	550	306	337	494	416	296	290	87	495	248	438	244	274	385	713	449	498	825	440	259	379
ENSG00000083307	4	25	67	40	50	63	12	29	3	4	10	34	35	82	53	134	31	52	130	1	34	35	156	0	17	24	5	3	4	155	11	27	39	148	273	9	103	72	56	84	164	17	51	95	101	37	61	73	43
ENSG00000083312	2080	1545	1680	1810	1435	1505	2683	1531	481	556	337	3005	3227	1492	2084	1185	2377	2020	1419	2136	2284	1777	1068	1726	3005	2248	538	2124	3464	1412	1590	2718	1817	1552	1172	561	2668	1601	1721	840	1140	1440	2338	2060	2234	2787	2055	2521	2106
ENSG00000083444	140	129	212	148	154	263	373	244	96	78	94	431	583	280	381	288	475	252	395	387	195	311	209	167	376	445	121	373	631	456	366	365	464	387	436	48	420	233	381	233	502	281	456	505	493	815	505	392	519
ENSG00000083454	10	1	18	13	10	31	18	6	8	2	4	5	4	20	2	45	6	5	3	0	8	69	14	23	8	3	13	0	54	1	29	10	47	16	7	8	1	3	1	6	2	19	70	8	2	30	46	0	34
ENSG00000083457	539	270	515	568	276	1329	1010	574	190	218	150	842	911	680	690	617	930	737	350	536	606	465	348	474	772	646	178	690	1230	701	625	966	779	656	436	200	767	1022	933	576	625	868	1366	736	1197	1396	1214	827	1017
ENSG00000083520	415	584	500	782	281	591	822	621	116	159	65	874	918	535	727	636	1077	792	487	728	697	400	442	651	697	649	126	676	956	627	749	875	733	526	417	118	803	841	634	404	414	637	1083	851	857	956	844	785	779
ENSG00000083535	511	671	595	801	528	694	868	676	167	184	94	924	1267	536	1162	765	1093	800	557	874	578	641	373	903	822	884	212	987	1079	924	769	857	608	817	576	166	1118	802	1063	508	677	517	1263	794	1144	1069	859	873	922
ENSG00000083544	404	448	560	653	258	670	784	426	83	149	97	791	854	536	793	590	782	604	584	477	356	306	232	445	583	522	129	509	787	592	505	734	555	417	453	179	689	551	649	454	703	529	1068	1019	978	1037	739	613	697
ENSG00000083622	0	6	1	0	8	23	5	5	0	0	0	9	6	12	31	88	8	11	17	5	8	8	20	0	3	7	0	2	0	26	7	4	1	43	57	0	23	15	22	13	54	10	15	21	55	12	15	16	10
ENSG00000083635	102	136	193	162	127	170	195	219	49	49	23	269	245	177	201	174	275	145	89	87	153	275	65	205	189	176	55	161	265	178	192	196	146	161	79	43	155	158	176	105	156	118	178	141	189	233	201	109	153
ENSG00000083642	2025	2539	1871	2846	1166	3324	3017	1701	327	645	327	2504	4754	2042	3409	2612	4192	2358	1414	2238	1592	1782	1208	2738	3347	2862	344	4006	4398	2062	1983	3794	2210	2050	1134	681	3662	2837	2937	2362	2224	2780	4898	2675	3431	4194	3753	3826	3031
ENSG00000083720	713	832	839	952	508	1129	1442	575	121	240	165	1434	2113	876	1098	649	1297	1133	652	563	801	699	446	963	1212	895	123	771	1319	733	669	1774	849	573	422	160	873	932	1021	618	708	860	1219	873	1206	1168	987	1008	1144
ENSG00000083750	700	497	537	818	606	1093	1249	567	252	248	195	1450	1750	765	1080	773	1430	1081	617	1049	584	646	429	719	1384	923	210	818	1527	644	976	1454	938	850	500	163	844	1009	786	584	731	840	998	756	962	1141	1231	994	1201
ENSG00000083782	0	0	0	0	0	0	0	9	0	0	0	0	1	0	0	0	0	0	0	0	0	0	0	0	0	0	0	0	0	0	0	0	1	0	0	0	0	0	5	0	0	0	0	0	0	0	0	0	0
ENSG00000083799	1642	1648	1021	2125	1256	1531	2646	1543	360	440	295	2646	3092	1516	2552	1631	3037	1819	994	2253	1078	986	953	1612	2396	2153	392	2126	3429	1566	1779	2867	1839	1287	1309	494	2503	1772	2354	1017	1406	1559	3023	2039	2887	3120	2369	2852	3250
ENSG00000083807	372	220	194	346	238	791	419	450	121	122	108	456	492	369	461	329	800	387	264	434	140	402	263	269	340	397	137	334	480	221	427	609	344	338	237	142	400	673	629	224	430	495	806	384	671	793	584	387	437
ENSG00000083812	169	68	67	126	102	156	144	334	37	46	40	205	211	230	176	87	236	118	103	305	126	135	100	111	152	176	81	184	260	324	197	161	167	130	138	68	291	141	286	139	99	153	305	181	330	361	313	217	151
ENSG00000083814	487	350	323	464	306	488	698	809	167	195	151	810	803	366	614	376	789	444	287	473	491	472	174	380	716	576	122	799	1013	444	606	813	546	374	284	201	673	518	461	257	346	420	842	494	673	637	687	536	642
ENSG00000083817	2	24	19	129	8	118	109	134	25	29	19	103	146	89	88	70	162	100	36	47	25	39	47	118	66	76	38	70	105	8	77	151	66	59	52	14	84	128	119	38	142	153	115	109	113	83	123	60	83
ENSG00000083828	76	140	236	165	23	115	235	108	45	43	31	218	229	99	112	124	108	165	140	241	59	108	73	12	168	155	46	114	299	155	208	188	152	90	83	45	334	95	91	25	109	89	185	140	161	172	152	159	191
ENSG00000083838	12	9	9	18	45	31	39	107	7	11	4	25	41	50	44	26	49	18	31	94	54	36	10	44	23	47	22	69	62	48	60	18	21	36	22	19	46	22	26	27	26	32	66	32	40	50	52	44	32
ENSG00000083844	320	360	375	531	262	425	554	513	111	119	77	548	555	366	517	404	689	413	231	584	475	301	214	524	487	452	86	400	613	464	413	697	464	372	289	129	574	310	514	239	368	343	478	468	607	737	610	463	542
ENSG00000083845	4400	4375	4798	5037	5810	10886	7250	6312	1698	2222	1745	6723	10134	8128	8323	9937	10166	6937	6747	6879	5254	6509	6517	4990	6864	5095	2688	5231	8675	5524	6005	9107	6711	6349	9574	1878	6202	10641	7825	6935	9888	6367	8251	5277	9717	10405	10389	7723	8485
ENSG00000083857	1686	925	1362	916	1287	1190	1797	625	461	329	361	2176	1939	1336	2075	663	2081	1042	1111	1419	1324	1157	833	1316	1569	891	762	1359	2159	1135	1231	1663	1086	1149	1073	508	1167	2000	1217	703	831	830	2307	2194	1260	2723	1566	1548	2167
ENSG00000083896	1229	1227	1028	1285	719	1480	1608	1545	278	383	232	1925	2141	1514	2445	1473	2580	1663	1044	1733	1452	912	1012	1506	1465	1507	318	1902	2287	2037	1497	2022	1688	1482	1303	318	2169	1704	1573	1026	1341	1458	2703	2497	2539	2869	2071	1939	1895
ENSG00000083937	937	897	867	915	576	856	1188	617	136	213	149	1046	1413	887	1001	957	1393	1146	783	669	498	710	579	800	1035	923	122	1130	1375	915	657	1127	902	877	721	239	931	1286	729	681	807	572	862	875	1356	1220	1078	871	1173
ENSG00000084070	505	455	347	616	229	741	894	810	127	182	139	1014	1228	624	813	604	1032	653	378	1012	675	502	293	412	683	926	118	590	1163	475	597	796	620	756	429	224	1056	586	822	426	610	905	1558	761	1002	1330	882	726	1025
ENSG00000084072	1518	817	884	1443	1208	2280	2038	1614	449	743	423	2349	2470	1325	1941	1520	2881	1689	1352	1657	869	1021	805	1696	1647	1752	516	1468	1956	1421	1830	2005	1751	1295	1123	488	2123	1593	1738	1042	1364	1443	2195	1114	2078	2242	1862	1668	1786
ENSG00000084073	1720	1639	1118	1822	1310	2553	3099	823	433	510	246	2553	3597	1905	1659	1674	3179	2363	1108	1076	1357	1430	1140	2375	3801	1761	348	2567	2922	1892	1559	3106	2314	1901	1266	382	2099	2152	1913	1425	1330	1817	2032	1240	2296	2542	2170	2335	3358
ENSG00000084090	1437	1376	1498	1789	1034	2570	2626	1732	374	603	373	2550	3756	2301	2959	1845	3268	2748	1467	560	1526	1648	1652	1830	3248	2369	543	1939	3655	2122	1905	2527	2085	2431	1352	463	2139	2159	1808	1498	1653	1687	3497	2623	3050	4440	3318	2269	3164
ENSG00000084092	177	128	137	167	65	232	104	113	28	38	24	134	215	158	292	105	306	184	127	202	51	104	122	70	87	130	38	170	220	146	169	209	189	182	156	60	120	144	139	153	207	159	290	250	270	258	197	148	154
ENSG00000084093	102	112	145	36	136	244	125	40	7	16	1	150	267	170	171	236	142	124	138	197	81	118	51	117	149	136	15	161	210	362	122	178	216	467	590	15	280	238	179	278	498	155	341	375	341	335	274	298	257
ENSG00000084110	57	40	6	26	1	32	84	20	6	6	14	123	79	5	43	47	62	355	30	78	124	32	1	94	70	40	8	68	47	4	42	36	16	9	16	3	9	16	34	4	8	39	32	246	23	30	29	4	37
ENSG00000084112	377	375	370	368	178	409	713	214	136	215	68	837	718	462	770	368	813	401	484	490	623	416	222	333	515	731	180	499	745	568	724	844	495	570	302	140	606	620	507	517	402	530	1175	567	653	1459	631	450	738
ENSG00000084207	1067	897	1479	1069	1749	2667	2706	1819	570	534	215	2056	2401	2058	2493	2625	3145	1379	1619	2089	990	1832	1529	1418	1661	1956	224	1774	1848	2861	1939	2490	2149	3702	3508	526	2077	4642	3212	1940	3845	1905	3608	1808	3652	3667	4222	2754	2624
ENSG00000084234	2836	1924	2482	3083	2262	5746	4411	4185	1100	1108	974	5017	4666	3700	4124	2702	6348	3914	3000	5150	4161	3391	2588	3125	3254	4782	1427	3263	6762	4235	3391	3977	3997	4579	3250	1167	4982	4326	4328	2200	3891	3567	6431	4078	7155	8105	5851	4161	6088
ENSG00000084444	628	343	503	1039	491	599	839	1095	190	258	169	1407	969	499	465	442	1375	477	570	931	565	449	387	611	647	433	204	799	902	941	848	764	501	526	423	327	1530	504	469	273	382	360	446	445	844	743	457	841	677
ENSG00000084453	527	190	237	689	275	329	541	185	182	64	121	585	719	282	526	346	964	239	236	123	90	107	237	656	400	122	159	417	490	71	228	476	743	142	51	158	229	632	490	136	49	201	538	786	372	241	423	484	303
ENSG00000084463	799	857	885	1262	658	1548	1699	1043	259	334	226	1648	2117	1079	1776	1130	2270	1140	991	966	1112	886	711	1256	1350	1462	300	996	1888	825	991	1558	1118	955	720	385	1117	1265	1106	986	1024	1206	1653	1491	1552	1876	1313	1183	1402
ENSG00000084623	1370	1252	1154	1406	1376	3090	2380	1016	464	624	428	2833	2775	1551	1640	2469	2747	1796	1260	1331	1631	1772	1520	1537	2160	2131	696	1546	2533	969	1860	2142	1775	1942	1772	544	1757	2447	1911	1230	1983	1561	2450	1377	2635	2668	2468	2058	2652
ENSG00000084628	1	10	32	20	30	89	20	48	21	16	20	28	20	26	13	30	25	18	7	49	31	23	20	45	47	50	16	6	79	0	68	14	44	30	8	2	34	114	33	11	13	48	85	50	90	83	77	13	73
ENSG00000084636	3	18	63	20	0	32	29	31	3	6	0	28	58	44	72	22	77	63	60	67	30	103	9	1	61	112	11	77	88	90	65	64	71	56	48	18	60	50	79	27	74	86	196	90	92	191	195	72	102
ENSG00000084652	1728	1313	1624	2380	2733	3762	4680	2708	1194	1364	896	5730	5976	3064	3292	3761	7402	3070	2906	3858	3020	3096	2169	4712	6156	5584	1273	4937	6092	2487	2540	5704	3906	3449	1792	1300	4450	3343	3359	2350	1887	2893	4393	2011	4074	5241	5718	4334	3946
ENSG00000084674	0	0	0	3	0	1	0	9	2	1	0	7	7	2	0	0	0	0	0	0	7	0	0	0	1	0	4	0	0	2	1	0	0	0	11	0	5	10	0	0	0	0	12	0	3	13	0	0	1
ENSG00000084676	1337	1271	984	1499	884	1941	2195	1796	359	476	225	2358	2583	1535	2649	1510	2923	1730	1083	1638	1367	735	835	1238	1647	2331	390	2370	2706	1824	1706	2619	1592	1510	930	428	2403	1616	1882	1428	1720	1884	3541	2282	2962	3986	2323	1893	2195
ENSG00000084693	186	111	82	131	40	155	243	227	83	20	38	219	262	211	271	209	239	165	224	170	181	126	182	97	188	225	97	213	299	109	127	165	132	91	125	76	245	125	176	125	218	134	165	149	209	288	233	198	163
ENSG00000084710	347	375	212	448	339	375	508	832	195	266	94	996	941	701	437	324	1052	386	332	1540	689	687	421	877	831	703	219	900	802	817	618	979	494	448	502	196	1443	333	510	217	438	329	804	223	754	907	569	591	616
ENSG00000084731	374	313	308	350	159	599	500	621	129	196	112	549	681	376	701	306	722	417	216	466	599	477	402	251	532	395	146	361	841	232	416	646	458	320	182	187	546	422	594	390	397	499	756	403	985	979	657	516	510
ENSG00000084733	1458	1454	1543	2202	964	2282	2259	781	377	419	333	2296	3100	1427	2671	1478	3248	1937	1156	1371	1464	1197	1063	2056	2580	1785	496	2123	3098	993	1414	2453	1770	1825	1036	364	1671	2384	1728	1415	1292	2169	2782	2339	2265	2915	2484	1732	2442
ENSG00000084734	0	0	17	0	0	1	4	14	0	0	1	27	3	9	1	14	0	1	0	0	17	0	0	1	5	1	0	0	0	86	0	0	0	25	13	2	8	0	0	7	1	0	2	2	11	0	6	1	2
ENSG00000084754	3540	2834	2779	4700	3606	6164	6825	3743	1189	1312	1035	8089	10629	4370	6122	4592	7448	5219	3555	4294	3964	4205	3140	3834	6551	4749	1359	3958	6902	3093	4637	7346	4859	2975	2933	1217	5030	5374	5335	3696	4230	4101	6739	3785	5490	7188	5656	6393	6908
ENSG00000084764	244	208	191	281	206	485	287	560	129	137	146	394	367	371	450	284	575	256	241	418	532	373	255	231	320	360	125	343	491	255	406	381	410	225	123	129	403	269	419	183	180	298	400	306	440	615	515	281	299
ENSG00000084774	173	88	114	127	107	161	220	394	121	96	40	227	239	218	322	114	452	229	180	180	202	215	136	260	168	362	125	225	409	152	333	187	187	186	127	73	360	144	158	114	138	136	505	271	278	506	327	123	243
ENSG00000085063	5306	4067	5871	5858	3974	10768	11841	4712	1864	1966	1443	11043	12967	6857	7646	7414	13762	9356	4878	6930	4636	7696	4278	8313	10888	8817	2100	7794	12641	8193	6379	10595	9224	9743	7748	2140	8926	10467	9165	5078	8006	7908	12892	8083	13236	15182	12574	10186	15244
ENSG00000085117	296	380	319	400	302	457	1221	543	208	203	155	972	1019	455	665	562	688	475	623	673	565	558	322	481	799	948	176	735	956	364	946	955	544	149	269	250	725	238	382	333	438	562	542	285	300	659	644	366	512
ENSG00000085185	39	91	105	40	19	43	127	306	19	67	22	156	99	79	134	75	73	78	60	107	169	117	82	96	98	153	52	56	148	58	90	98	51	113	47	36	166	102	96	64	54	93	124	159	98	199	101	104	105
ENSG00000085224	7992	7604	6687	8960	4329	9221	10227	6862	1472	2014	1109	11101	13542	6793	12131	6345	13656	8143	5783	8160	6832	5326	4089	8290	8861	8414	1442	9011	15276	7897	7505	12522	8602	7634	5844	1731	10805	10842	10946	5936	7701	7879	16209	12811	13538	15719	10898	10953	12222
ENSG00000085231	860	848	910	771	530	1945	1293	561	196	349	168	1175	1247	824	1141	1036	1465	1275	521	479	706	676	496	1108	1385	823	202	926	1284	564	565	1414	897	1193	526	276	829	1615	1023	853	765	1100	1156	942	1475	1462	1681	834	1028
ENSG00000085265	1	0	19	0	0	3	26	11	0	0	0	7	10	9	15	10	16	13	80	0	16	0	0	0	2	13	13	0	79	45	44	26	13	45	22	0	5	18	5	5	7	43	27	4	4	47	23	9	41
ENSG00000085274	405	503	495	723	213	800	828	442	126	166	62	788	846	450	838	530	932	668	384	488	443	307	477	330	811	491	82	445	940	550	511	917	584	438	365	66	813	581	531	350	452	501	834	685	912	700	607	740	890
ENSG00000085276	133	153	262	83	353	181	214	38	5	30	2	195	258	212	289	715	276	253	513	51	195	127	253	367	237	266	37	193	279	352	181	273	346	594	653	25	344	346	242	284	534	169	410	498	318	783	296	646	472
ENSG00000085365	3491	3470	2679	4103	1712	3909	5305	1118	504	928	424	4971	6802	2272	3779	3094	5969	3781	2170	1904	2449	1661	1612	3868	5049	3362	467	3357	5421	2082	2470	6346	4028	2513	1434	596	2947	4604	2843	2300	2131	3410	4377	3397	3645	4538	3861	3640	5276
ENSG00000085377	169	111	162	299	124	238	236	67	56	67	35	233	334	157	299	257	399	284	133	256	326	182	92	270	193	294	37	268	268	93	239	362	178	236	170	99	222	347	202	158	202	356	376	222	260	529	333	190	381
ENSG00000085382	257	183	189	241	170	264	271	111	36	35	27	367	364	240	274	238	397	234	146	271	114	156	154	125	291	205	56	429	375	31	178	332	203	174	144	65	306	305	189	182	187	255	439	347	442	480	269	259	361
ENSG00000085415	827	623	714	763	316	928	1136	364	220	215	141	1330	1405	632	1176	830	1646	1165	487	816	746	467	470	1170	1282	746	204	907	1253	852	641	1065	860	521	423	149	967	751	605	420	441	770	836	705	1096	921	861	787	1040
ENSG00000085433	263	195	165	352	104	364	385	267	78	103	62	429	549	307	475	361	728	411	89	287	136	301	115	255	329	349	86	354	555	294	189	503	378	391	201	95	357	392	436	239	333	344	491	420	583	483	406	305	381
ENSG00000085449	540	451	721	560	515	555	1034	469	162	189	94	897	1340	461	795	437	1206	984	516	831	889	346	289	613	1051	694	149	900	1150	769	565	1210	710	661	587	111	925	600	605	527	501	619	839	584	864	1015	780	704	1128
ENSG00000085465	88	64	41	103	30	79	92	40	7	37	39	100	214	63	113	55	38	105	44	25	15	90	20	22	74	135	38	143	157	75	206	188	76	43	40	36	106	37	85	83	125	155	316	155	80	225	141	48	188
ENSG00000085491	729	703	628	533	306	892	450	354	91	157	98	743	854	400	766	429	989	793	286	368	538	456	313	799	756	604	129	711	911	336	386	747	826	774	360	134	522	1128	405	309	319	649	835	706	704	952	961	500	752
ENSG00000085511	818	696	601	1190	376	878	1030	768	232	221	206	1137	1098	790	1041	696	1880	1158	444	1001	866	552	614	348	911	1261	170	922	1460	730	1187	1241	852	841	476	221	1245	1118	773	662	670	924	2107	1982	1216	2182	1140	858	1346
ENSG00000085514	51	10	30	61	0	23	38	13	39	7	5	16	102	27	121	48	31	18	119	200	23	41	59	44	39	42	4	58	156	104	42	22	35	89	99	128	34	39	70	53	81	15	83	26	121	50	87	126	144
ENSG00000085552	0	0	0	0	0	0	3	0	0	0	1	0	0	6	0	2	1	1	5	12	1	0	0	2	1	1	1	0	0	1	6	0	0	0	8	2	0	5	0	7	6	0	8	2	1	9	10	13	0
ENSG00000085563	491	462	351	557	127	409	618	1304	54	86	36	878	879	1331	267	444	1049	530	144	2536	511	306	275	326	573	1218	36	395	458	1304	341	598	357	972	746	95	1810	453	1219	358	1035	583	660	386	1914	824	507	2050	825
ENSG00000085644	47	42	32	56	28	94	48	94	50	42	19	75	133	121	103	56	96	100	126	71	70	66	39	79	60	103	38	36	102	87	84	67	33	73	40	28	101	34	76	81	81	66	152	94	76	131	93	43	48
ENSG00000085662	1045	978	732	992	905	1714	1951	1415	425	538	292	1998	2363	1176	1632	1431	2692	1434	1005	1906	1109	1077	757	1224	1912	1442	426	1319	1287	1035	1636	2512	1599	1314	850	414	1531	1670	1767	936	1224	1608	2194	1124	2024	2509	2290	1454	2296
ENSG00000085719	3607	2555	2554	3950	1984	4440	4623	1592	536	833	517	5465	5485	2566	3709	2963	5261	3093	2010	2273	2299	2439	1682	2920	4586	4775	646	3310	5648	2507	2524	5132	3880	2722	1716	759	3076	5386	3500	2222	2756	3029	4651	3967	5194	5468	4200	3902	5711
ENSG00000085721	786	769	664	1229	394	1427	1602	641	179	266	226	2013	2392	944	1209	1038	1972	1303	720	908	971	450	641	723	1738	884	214	1585	1503	688	929	1633	1142	731	622	227	1125	1090	938	789	639	870	1460	1258	1700	1462	1263	1913	1457
ENSG00000085733	2549	1877	2212	2671	1896	2534	5605	4809	1400	1548	1127	5297	6458	4125	4389	3227	4997	3067	3510	5059	3774	3567	2623	4815	4895	6193	1510	4184	8154	4384	5616	5071	4073	2674	3321	1541	7924	2032	2969	1826	2099	2737	4799	2221	3302	4900	4095	3556	3551
ENSG00000085741	0	5	8	2	7	6	9	1	0	0	0	4	1	17	20	19	12	5	21	0	1	14	11	5	1	0	2	1	11	18	9	3	1	14	23	0	17	15	6	20	28	3	17	20	24	15	26	7	6
ENSG00000085760	550	482	683	768	541	994	988	552	191	224	120	1166	1308	756	962	595	1083	816	607	685	571	691	723	723	868	745	217	755	1016	513	734	1338	689	635	656	186	792	1025	775	568	899	649	1406	1042	1132	1151	902	870	1089
ENSG00000085788	1028	986	760	976	572	1196	1285	759	233	228	165	1362	1407	961	1337	826	1603	1203	859	1017	756	657	469	901	1139	1126	182	1402	1821	885	860	1543	875	633	607	275	1301	1080	990	596	721	927	1785	1216	1375	1468	1045	1035	1187
ENSG00000085831	804	521	716	973	624	961	1442	1016	345	345	298	1324	2065	1207	1231	1008	1540	1073	917	1221	1073	1140	720	797	1740	1894	471	1104	1974	716	1401	1772	1126	1459	752	437	1330	1788	1413	663	854	1431	2768	1078	2125	2813	2502	1594	2365
ENSG00000085832	2350	2003	2165	3107	816	2524	3465	1330	407	547	387	3802	3845	1918	2866	2168	4458	2787	1467	2080	2189	1819	1333	2794	2681	3374	509	2771	4644	2064	2037	3731	2692	2079	1210	496	2499	2484	2300	1807	1622	2157	4236	4113	3220	4195	3689	3214	4157
ENSG00000085840	2	13	0	0	0	2	12	26	3	7	2	10	5	1	7	4	0	7	0	56	15	5	54	0	5	14	1	0	16	0	4	25	16	20	11	0	16	12	7	0	7	2	9	9	17	4	16	12	7
ENSG00000085871	1244	998	1131	1151	1019	3046	1622	801	342	385	285	1477	2171	1265	1664	1200	2491	1817	927	959	1157	1113	929	1717	1484	1387	478	1356	1854	1244	1324	2152	1618	1642	984	345	1393	3108	2064	1346	1371	1537	3319	1321	2179	2330	2851	1391	2262
ENSG00000085872	53	37	67	46	36	64	55	106	25	34	15	50	50	55	83	62	97	61	57	177	70	43	77	53	35	74	18	68	107	92	49	73	75	62	38	17	97	60	72	43	58	66	143	66	106	123	88	52	45
ENSG00000085978	215	240	265	249	164	397	513	422	111	131	78	905	711	542	558	352	791	401	464	635	430	283	225	452	580	471	132	411	607	388	411	656	391	411	355	99	797	347	452	226	331	348	513	395	493	613	359	442	461
ENSG00000085982	1207	814	902	1156	637	726	1384	1635	341	472	252	1895	1971	1219	1285	887	1698	1056	1317	1175	1647	895	808	1231	1242	1320	432	1561	2392	1195	2084	1822	1191	958	1068	458	1939	1014	1164	550	927	712	1427	1267	1736	1901	1291	1323	1271
ENSG00000085998	483	453	385	659	492	891	643	1405	226	282	214	899	974	801	1056	528	1201	611	495	1291	901	753	423	717	651	1147	258	944	1225	461	623	919	614	555	425	194	1150	589	822	382	637	804	1555	853	1070	1554	1262	511	695
ENSG00000085999	7	8	0	0	1	0	6	6	0	3	0	9	1	0	5	4	0	0	0	1	27	0	0	0	0	7	1	0	8	7	2	4	0	3	2	9	6	0	3	1	1	5	5	4	8	9	4	11	11
ENSG00000086015	86	36	58	141	91	107	120	265	44	87	22	94	127	134	205	151	170	93	65	395	221	213	95	51	120	233	63	81	188	186	105	122	101	226	153	64	201	73	146	61	95	74	208	86	223	315	180	135	149
ENSG00000086061	3948	4531	4659	7047	2686	6726	10938	2988	1626	2285	858	13024	11457	5263	6529	9409	14862	6743	3208	4370	3821	3145	3081	3687	9323	7054	1277	5695	10939	4750	5958	11780	7149	8433	2425	1690	5812	5814	6673	3031	3670	5173	6527	4549	5659	10841	7886	6427	9616
ENSG00000086062	216	189	441	365	292	1026	643	476	103	139	164	759	992	512	692	1590	799	708	811	838	458	694	559	868	767	915	275	877	1356	1075	668	1012	895	877	1289	114	918	620	602	489	651	592	1214	802	870	1338	1237	1333	1383
ENSG00000086065	2441	2051	2030	2703	1460	4027	4163	1573	630	862	570	3775	4786	2116	3585	2505	4496	3271	1339	1689	1969	1624	1481	2853	3717	2511	754	2659	4143	1276	2218	4573	2789	2472	1332	588	2439	3300	2545	1755	1807	2591	3384	2474	3057	3219	3641	2785	4079
ENSG00000086102	777	917	648	1050	539	1543	1763	779	276	275	154	2356	2062	871	1305	900	1600	786	982	1468	933	893	605	1029	1617	1057	294	984	1265	1148	1617	1491	1039	599	688	177	1590	884	899	607	692	852	1385	686	1202	1507	1158	1082	1229
ENSG00000086159	2	2	2	0	0	6	3	5	3	1	1	1	2	4	2	3	4	3	0	2	25	0	2	0	4	1	1	0	7	0	4	3	2	2	0	1	11	0	7	4	4	4	12	0	3	3	10	8	0
ENSG00000086189	315	402	451	597	235	449	603	253	82	88	73	513	756	419	577	505	709	483	545	486	500	418	437	302	486	442	105	593	737	392	262	644	504	447	399	109	637	525	430	288	367	393	618	551	695	751	518	590	702
ENSG00000086200	222	233	286	344	52	340	454	93	62	53	40	384	446	312	383	259	438	470	192	285	316	241	237	361	447	343	57	457	571	366	310	662	482	413	240	64	473	408	263	243	266	362	602	236	395	703	472	361	564
ENSG00000086205	1	0	15	0	0	1	2	9	2	0	0	0	1	0	2	10	1	11	1	3	0	3	0	0	11	12	0	17	17	5	0	4	4	5	1	1	4	1	0	1	3	1	4	2	4	5	5	5	8
ENSG00000086232	980	838	844	1111	628	1859	1445	1374	387	337	274	1722	1902	1359	1857	1081	2012	1291	902	1727	1545	880	945	1107	1414	1381	534	856	1803	1318	1254	1626	1094	1172	968	322	1455	1480	1652	918	1289	1299	2514	1760	1960	2759	1822	1332	1678
ENSG00000086288	0	8	3	0	0	0	0	0	0	0	0	5	4	0	0	0	6	0	1	0	0	0	0	8	0	24	0	0	14	0	0	1	11	6	4	0	9	15	14	1	0	2	7	16	7	6	6	0	4
ENSG00000086289	313	130	99	247	143	380	319	65	76	72	43	327	554	159	385	67	268	405	270	255	349	281	193	352	495	139	59	501	357	75	147	164	218	373	219	43	240	424	190	228	279	161	664	328	556	660	390	252	367
ENSG00000086300	713	400	321	514	162	618	427	307	100	109	60	527	596	521	690	460	852	548	197	560	344	383	255	414	693	686	116	510	804	624	323	464	617	585	494	123	948	754	734	361	542	432	850	411	1054	958	646	744	891
ENSG00000086475	605	347	335	536	372	802	689	710	132	188	121	744	882	723	884	538	1198	575	472	828	428	352	390	391	550	621	196	612	873	670	527	775	546	561	363	143	778	868	687	515	688	727	1325	940	1063	1415	858	615	819
ENSG00000086504	127	90	170	197	226	233	317	370	143	107	46	312	363	361	349	227	496	192	325	339	198	187	147	213	285	310	220	295	479	201	356	396	315	197	182	105	302	307	262	186	201	355	236	198	237	349	384	212	246
ENSG00000086506	0	0	0	0	0	0	0	0	0	0	0	0	0	1	0	1	0	0	0	0	0	0	0	0	0	0	0	0	2	0	0	0	0	0	0	0	0	0	0	0	0	0	0	0	0	0	0	0	0
ENSG00000086544	2	12	30	27	82	42	72	42	25	21	7	85	43	61	83	93	100	63	66	79	58	82	19	94	51	142	12	15	141	30	49	76	60	103	43	28	134	40	65	58	63	73	138	84	80	134	156	67	58
ENSG00000086548	0	0	1100	4	4	1	8	25	0	0	1	4944	17	21	17	10	7	9	157	91	47	70	30	12	9	355	3	195	22	1110	0	20	14	218	2624	0	872	14	9	7	48	1	2586	4	10	32	208	238	239
ENSG00000086570	2	6	0	0	10	1	2	10	0	19	0	3	2	2	7	0	12	0	9	13	1	0	14	5	1	9	8	2	13	6	8	17	2	4	1	1	5	0	0	3	7	0	27	5	2	11	6	1	0
ENSG00000086589	1014	944	916	1250	547	1751	1966	1162	281	414	242	1933	2484	1084	1611	1417	2332	1360	958	1653	1104	900	818	1147	1487	1281	384	1051	1939	884	1286	2370	1548	1124	876	265	1527	1532	1255	849	957	1407	1920	1215	1762	1856	1863	1652	1912
ENSG00000086598	4547	4184	5251	3927	3797	6052	7431	2884	1336	1140	840	4717	11590	6168	6785	5191	8001	5374	4171	4176	3728	4571	4693	6578	15252	5119	2652	7935	11562	4174	2895	4778	7030	4929	6013	969	5666	6273	4786	3269	4394	3729	6069	4401	7086	5814	6347	6656	8978
ENSG00000086619	29495	28259	20523	33625	19964	35374	37836	14297	5416	6672	4416	45128	46401	22085	43134	22440	41582	34710	17951	14796	24098	20091	18741	37019	49412	18070	7277	36086	49401	16751	22746	40514	37712	18586	8548	5186	30256	36662	21829	17055	16164	30233	47705	30313	37574	38355	29139	23600	39003
ENSG00000086666	1979	1733	1853	2031	1301	2557	3460	1249	536	599	412	3254	4071	1966	2860	2097	3733	2639	1138	1568	1567	1394	1180	2569	3108	1952	555	2277	2909	2121	1797	3671	2139	1823	1182	600	2273	3394	1929	1445	1351	1645	2420	2057	2918	2585	2738	2638	2987
ENSG00000086696	14	0	119	18	33	62	45	5	0	0	6	63	46	87	32	133	67	8	229	176	31	27	76	39	4	62	1	4	4	654	10	41	30	462	564	0	222	19	23	52	342	16	28	74	87	111	220	107	316
ENSG00000086712	536	480	385	531	272	632	764	261	136	154	90	887	953	703	1062	539	1261	824	427	651	760	454	450	812	638	707	107	349	847	710	669	780	575	498	324	201	848	687	672	386	414	502	964	1145	868	1085	692	809	793
ENSG00000086717	0	0	0	5	0	0	1	1	0	0	0	0	0	14	0	0	0	0	0	0	0	0	0	0	3	0	1	1	0	1	0	0	0	12	11	0	1	0	0	1	6	9	3	0	0	0	0	0	0
ENSG00000086730	131	67	60	91	95	106	406	578	41	27	34	320	498	218	166	165	217	235	104	937	122	153	124	132	183	487	47	217	345	257	290	188	183	304	262	101	788	79	192	78	347	283	280	106	569	306	415	254	448
ENSG00000086758	2412	2539	1839	2329	2212	3092	3718	2973	811	1244	715	4753	5305	3011	4781	2020	5468	2980	2547	3535	3372	2411	1852	2990	3817	3721	1069	2734	5254	2201	3952	4239	3288	2491	1775	887	3678	2771	2995	2087	2433	2740	5047	3491	4473	5785	3295	3422	3750
ENSG00000086827	171	199	227	329	240	320	460	230	87	70	82	543	527	184	294	262	426	234	237	248	148	261	261	215	468	230	60	531	458	224	336	464	303	200	292	43	299	229	273	145	170	189	281	226	276	329	297	481	359
ENSG00000086848	169	153	102	179	280	243	245	121	36	86	46	408	301	168	203	163	401	239	138	269	91	161	110	204	226	180	53	379	364	298	258	280	298	144	105	57	411	252	240	122	253	245	328	241	315	280	267	258	316
ENSG00000086967	0	0	0	2	0	0	1	0	0	0	0	3	1	7	10	0	3	0	0	0	1	0	0	0	1	1	0	2	2	5	0	0	0	1	3	0	4	0	3	0	1	0	7	13	8	3	0	1	1
ENSG00000086991	0	0	24	0	0	8	2	4	0	0	0	1	8	2	1	3	10	1	3	3	2	3	0	0	16	16	13	0	12	27	3	13	0	10	15	1	10	4	0	0	15	14	8	11	0	12	8	8	15
ENSG00000087008	91	57	62	46	19	72	95	112	42	36	16	115	104	79	112	94	100	67	97	154	95	82	46	165	53	107	19	98	127	66	97	86	68	77	117	32	111	75	46	57	51	34	98	105	79	82	67	103	100
ENSG00000087053	449	479	438	610	367	713	1061	395	195	210	135	1161	1588	460	975	590	1162	814	467	632	491	526	376	934	1001	724	144	862	1056	558	694	1032	763	329	388	162	810	480	524	375	416	607	711	613	789	878	624	731	930
ENSG00000087074	65	43	32	22	24	42	68	127	18	9	10	95	57	60	158	108	63	68	38	121	84	103	19	81	64	63	34	62	89	60	47	88	113	83	62	9	105	82	119	94	51	69	70	108	193	381	91	46	64
ENSG00000087076	441	327	303	536	445	675	944	664	258	324	253	990	1109	626	911	695	1266	689	471	778	771	721	577	669	773	784	393	659	1070	591	896	928	693	557	216	291	747	1055	796	458	431	855	659	677	990	1214	1338	585	691
ENSG00000087077	13	17	38	15	46	76	22	11	9	7	8	42	57	38	78	149	81	24	107	20	15	36	11	18	32	52	7	84	64	145	39	28	57	127	135	19	76	68	94	72	139	30	104	155	158	79	93	64	55
ENSG00000087085	7	0	1	0	0	6	0	43	3	6	0	1	0	43	11	1	10	0	12	61	0	0	0	17	0	12	0	3	5	76	3	4	1	13	19	1	37	3	40	2	11	3	4	0	32	0	6	11	0
ENSG00000087086	51723	41586	44717	54489	43199	125055	82956	50911	17785	24665	15357	105215	117003	69445	97690	87392	107082	72137	52842	76704	38796	70301	44324	61185	76385	78972	25530	50457	80668	53516	66993	95752	63086	84147	56206	20230	64374	100692	73060	58981	75454	72407	111294	69582	92664	123190	129180	92445	121754
ENSG00000087087	240	207	182	247	443	418	364	934	191	177	140	348	518	498	616	343	592	320	266	681	538	372	280	438	313	506	207	470	842	272	530	488	368	248	279	96	571	340	403	243	327	308	640	514	571	796	429	248	339
ENSG00000087088	73	52	97	121	119	84	234	251	82	74	50	157	265	128	230	139	199	120	144	315	94	266	119	112	212	343	69	137	315	87	267	309	144	77	89	66	201	89	72	98	68	95	310	148	129	297	206	161	201
ENSG00000087095	566	548	565	537	393	666	607	657	162	162	119	723	757	607	891	374	1043	591	425	600	670	341	457	521	724	546	163	510	885	525	523	893	580	460	250	202	771	840	721	450	460	518	865	834	1033	957	731	638	589
ENSG00000087111	533	394	508	599	455	699	948	1008	233	272	173	1287	1223	745	1097	648	1313	660	446	858	578	802	390	263	812	943	183	519	1332	814	780	1098	653	543	433	299	1179	564	708	440	619	661	1248	491	978	1046	861	756	852
ENSG00000087116	334	162	164	209	168	126	259	12	96	69	52	255	359	111	599	181	406	220	360	238	292	549	96	229	251	639	177	361	459	134	303	156	300	331	101	72	196	284	183	193	133	194	659	400	231	807	528	80	356
ENSG00000087128	0	0	0	0	0	5	0	12	0	0	0	1	0	0	0	2	0	10	1	0	0	0	0	0	0	0	0	0	0	0	1	0	0	6	0	0	0	0	0	0	8	0	1	0	0	0	7	0	0
ENSG00000087152	134	83	90	92	153	124	129	250	34	64	24	162	164	144	220	157	282	160	109	256	246	156	110	81	136	219	47	146	253	89	180	196	142	212	119	67	192	127	190	112	126	159	210	185	275	339	218	143	139
ENSG00000087157	119	90	89	100	81	103	154	258	59	56	36	170	202	250	214	156	293	109	135	346	122	124	141	160	141	284	71	236	283	199	169	150	123	182	112	37	252	145	160	120	132	164	180	152	203	277	294	159	204
ENSG00000087191	3085	1921	1630	2656	2502	4961	4425	3099	1126	1257	882	5777	5632	3047	4679	3067	5698	3449	2144	3026	2470	2861	1900	3038	4324	3942	1495	3142	4899	2226	3462	4993	3600	2532	1744	1211	3167	4346	3498	2180	2656	3369	5453	2762	4301	5856	4708	3306	3973
ENSG00000087206	484	354	494	385	267	441	658	366	175	174	106	924	1045	413	623	605	779	449	438	574	595	215	276	666	549	747	128	528	829	338	641	705	539	525	328	141	849	356	504	405	320	465	978	736	741	861	628	554	708
ENSG00000087237	0	0	2	0	0	43	44	2	0	0	0	18	11	11	32	41	26	10	25	0	1	5	0	1	4	37	0	0	30	0	65	39	56	23	21	3	28	18	0	2	0	58	41	15	24	59	38	13	65
ENSG00000087245	66	87	368	35	61	196	229	15	5	4	8	167	282	289	189	175	453	212	483	675	24	1797	81	99	391	398	26	431	841	532	319	551	259	341	1114	23	450	139	282	176	717	321	699	994	649	693	1099	990	970
ENSG00000087250	1	0	1	0	2	18	3	7	0	4	0	1	4	7	3	9	14	10	1	3	0	0	0	0	2	6	3	18	4	0	4	15	10	14	22	3	4	0	24	0	14	10	7	0	70	4	7	10	6
ENSG00000087253	0	11	71	1	5	25	26	10	3	2	2	34	55	25	37	31	34	26	5	162	53	42	0	52	23	95	1	72	81	136	24	65	17	151	137	1	87	30	18	26	104	74	135	28	49	119	155	89	119
ENSG00000087258	772	560	546	835	449	751	918	616	251	238	205	989	1476	724	1225	547	1119	831	508	742	1110	722	473	790	835	875	293	1013	1488	450	1002	1088	929	412	257	243	795	1086	862	583	402	673	1747	793	1149	1538	1384	593	844
ENSG00000087263	661	567	519	570	391	793	972	338	142	193	123	1129	1151	453	715	629	999	720	436	700	398	596	265	723	974	614	143	869	877	482	606	989	556	578	329	136	703	741	706	375	478	413	847	572	775	904	750	643	802
ENSG00000087266	33	62	88	32	29	93	62	77	28	13	16	77	115	77	83	73	71	99	210	249	147	73	115	53	62	132	29	119	126	193	121	108	128	127	143	31	131	117	133	69	161	71	270	139	176	303	166	162	160
ENSG00000087269	79	95	71	103	101	165	167	148	26	36	20	181	167	123	227	138	161	148	178	165	193	110	127	56	129	187	38	156	209	169	97	188	151	137	85	60	159	131	147	107	122	181	316	141	264	286	225	125	157
ENSG00000087274	1201	1091	1075	1243	722	1205	1751	2027	350	537	390	1991	2668	1686	2390	1368	2420	1254	1464	2078	1308	1800	968	1698	1488	2329	501	1488	3080	1957	1907	2129	1821	1408	1142	476	2350	1246	1702	1155	1345	1529	2507	1855	1906	3272	2312	1667	1996
ENSG00000087299	146	118	74	56	92	121	120	134	39	32	33	177	97	117	166	82	175	200	166	207	165	99	71	120	150	157	34	73	173	81	116	187	112	94	63	28	130	94	158	68	81	57	191	82	142	188	93	129	157
ENSG00000087301	316	165	136	174	127	141	319	191	44	56	51	284	441	183	444	124	590	273	217	180	306	194	206	172	294	214	28	208	381	338	186	433	189	186	222	66	285	311	202	155	143	187	263	401	218	339	210	353	342
ENSG00000087302	2504	2174	2130	2187	1641	3986	3636	1636	603	806	573	3356	4288	2496	3462	2865	4698	3094	1629	1965	1487	2050	1579	2859	3529	2662	923	2411	3834	1756	2206	4039	3261	2616	1857	792	2605	3723	3015	1893	2568	2706	3710	2646	3361	4256	3655	2984	3367
ENSG00000087303	14	19	27	39	0	21	21	41	6	1	1	43	79	9	54	16	34	5	17	15	2	183	14	52	23	43	1	26	68	0	54	47	73	40	17	2	41	22	24	29	21	37	56	34	43	19	46	35	40
ENSG00000087338	548	652	506	404	324	638	462	404	91	112	55	582	554	554	630	386	582	423	260	651	452	238	275	460	503	309	123	478	658	747	315	592	360	760	443	60	753	591	608	267	537	355	615	661	947	656	464	655	557
ENSG00000087365	2462	2240	1963	2822	2662	3423	5075	4863	1088	1233	881	5952	6411	3679	4143	2895	5283	2468	2351	5141	3291	3406	2793	3247	5252	4346	1412	3069	6253	2717	3907	5162	3595	2427	2484	1185	5302	2399	3512	2048	3299	3515	5628	2693	4630	5429	4102	3298	4086
ENSG00000087448	4942	3694	3770	5845	2285	6447	4550	2382	1008	1663	722	6958	6920	2533	7290	2989	6342	4184	2622	4708	4708	4156	2810	2861	6094	2585	1407	3525	7495	2887	5624	7246	3941	2447	1354	1293	4585	5517	4719	2975	2684	3590	7493	6362	6622	9494	5450	3911	6972
ENSG00000087460	49172	38326	43153	52702	33551	86350	58339	43583	17603	21277	13802	60083	76501	52001	80571	42207	100380	60641	36076	78971	71800	59156	33888	51859	59844	92008	28521	63116	123822	50981	59751	71582	63195	57511	25677	17766	72889	87205	74041	43154	58843	66236	134826	70689	109771	148762	105693	50921	88625
ENSG00000087470	1502	1573	1222	1978	1052	2237	2559	965	338	508	261	2740	2817	1386	2187	1449	2924	1456	1006	1859	1032	1071	933	1731	2153	1779	417	1997	2625	1137	1292	2292	1900	1483	854	424	2016	1658	1882	977	1211	1399	2654	1737	2651	2804	1866	1684	2185
ENSG00000087494	6	1	29	17	23	17	6	3	2	6	2	206	19	7	15	41	13	4	2	2	6	17	20	0	10	9	1	5	22	6	22	9	17	11	6	6	8	20	8	14	23	3	16	11	29	66	17	8	29
ENSG00000087495	88	19	81	18	6	195	124	13	4	0	9	50	11	28	11	1	121	133	0	46	0	18	0	41	4	11	67	5	28	12	1	10	5	16	25	1	6	51	35	3	31	44	28	265	16	163	6	8	194
ENSG00000087502	1881	1640	1619	2287	1082	2439	2083	853	460	540	240	2627	2691	1218	2013	1515	3131	2230	1350	1280	1546	1498	1038	1602	2999	1502	567	1958	2709	1498	1689	2641	2002	1690	989	328	1619	2506	2104	1223	1535	1643	3138	1357	2703	2685	2386	1896	2627
ENSG00000087510	5	19	9	21	6	51	11	5	7	9	5	33	5	64	41	16	27	16	37	0	25	18	21	0	3	11	2	5	14	33	20	5	60	29	15	2	11	43	6	21	10	10	10	36	27	51	11	25	24
ENSG00000087586	17	41	29	76	32	44	102	29	14	16	8	51	58	26	27	106	48	40	63	59	68	11	1	2	60	50	0	74	64	23	16	18	69	56	49	27	38	72	33	34	28	31	107	29	17	55	16	39	60
ENSG00000087589	1	20	4	5	4	8	4	17	1	0	0	11	17	10	2	15	2	4	2	6	0	8	5	2	10	16	11	0	7	29	29	35	3	17	19	3	23	0	2	0	11	1	30	19	15	28	18	29	32
ENSG00000087842	613	495	478	867	283	1443	1015	516	227	209	228	893	1249	486	890	644	1480	1104	370	454	769	611	271	579	730	422	400	640	1427	343	710	1032	1058	481	250	173	663	1023	709	383	534	485	991	810	917	821	1099	651	1168
ENSG00000087884	129	84	66	105	88	185	171	138	22	40	24	123	261	182	164	148	222	134	90	174	123	119	133	94	154	146	27	80	155	175	150	280	143	127	155	20	148	209	186	82	171	164	260	97	203	229	281	170	198
ENSG00000087903	210	228	294	310	170	203	392	533	104	93	50	423	547	281	414	200	504	178	334	456	416	264	199	211	248	507	126	449	486	273	591	464	245	270	192	105	546	306	428	235	131	309	701	239	452	595	348	237	387
ENSG00000087995	224	180	148	191	88	467	316	143	74	109	73	342	409	158	269	244	407	274	162	243	269	160	188	238	351	217	102	225	378	257	178	376	267	204	171	88	237	289	296	184	238	183	409	188	329	339	392	249	255
ENSG00000088002	0	0	4	3	0	0	2	17	6	6	1	21	1	1	0	2	3	0	0	21	0	13	10	0	2	6	2	8	12	0	3	12	6	19	6	0	6	3	2	6	8	0	0	5	3	6	5	10	5
ENSG00000088035	248	263	213	409	156	362	395	345	66	56	51	357	449	230	322	412	560	343	260	379	138	162	79	300	397	333	73	276	464	361	220	417	308	357	284	87	395	330	301	201	261	273	454	281	462	406	375	324	474
ENSG00000088038	114	39	43	56	81	53	61	206	34	39	27	94	102	118	171	45	119	103	105	219	86	123	89	67	76	165	50	90	145	69	116	83	58	103	45	54	140	30	114	76	72	83	186	103	115	257	99	101	88
ENSG00000088053	2	1	4	0	3	0	1	0	0	0	0	1	0	1	2	0	0	0	0	0	0	1	0	16	0	0	1	0	3	0	0	0	3	0	1	1	5	0	9	5	3	0	10	9	0	1	1	0	0
ENSG00000088179	642	647	537	608	463	600	538	392	102	168	89	681	639	418	719	321	699	527	306	447	698	393	262	468	469	685	134	582	696	415	588	466	528	497	350	173	917	494	403	277	325	412	1074	677	720	1055	638	462	600
ENSG00000088205	1247	1298	1072	1673	734	2202	1740	896	258	267	239	1541	1869	1087	1733	1465	2347	1567	1276	1123	1196	1026	865	1398	1431	1200	321	1550	1978	1735	1340	1832	1496	1347	1011	252	1437	1876	1777	986	1505	1121	3013	1823	1990	2392	2157	1562	1655
ENSG00000088247	155	132	119	152	76	251	214	293	46	36	38	172	227	218	246	165	315	154	118	251	182	231	144	110	161	280	59	185	322	182	143	170	153	200	137	48	218	140	220	146	146	183	310	184	309	346	271	193	164
ENSG00000088256	116	91	94	109	77	100	110	222	26	32	33	112	174	184	217	148	180	147	90	268	244	182	151	117	116	154	47	164	232	224	92	178	157	110	110	56	216	175	184	112	124	147	215	186	256	320	207	150	149
ENSG00000088280	0	14	47	1	57	29	21	5	6	5	0	19	52	103	61	42	67	23	104	71	95	71	37	7	31	42	1	2	68	124	35	58	22	25	91	8	65	33	33	37	137	77	30	76	92	84	55	73	23
ENSG00000088298	628	330	297	591	786	758	996	965	369	282	194	835	1196	810	737	599	1273	637	734	1615	827	912	720	552	1688	964	530	665	1412	573	910	923	714	848	808	242	920	851	1056	404	650	723	804	675	1004	1463	1114	1199	1060
ENSG00000088305	65	73	42	69	21	52	51	76	25	9	1	69	77	50	117	25	128	71	136	75	91	145	145	45	53	62	2	48	106	42	37	62	78	56	122	5	88	69	68	113	169	45	130	114	133	95	38	65	71
ENSG00000088320	3	0	0	1	0	6	3	0	1	0	0	2	7	1	10	1	1	0	3	7	0	5	0	0	3	4	0	2	12	14	2	2	23	5	3	1	4	3	2	0	3	6	27	0	10	12	6	2	13
ENSG00000088325	35	6	0	2	0	0	4	10	0	0	0	6	18	4	0	0	2	0	15	65	0	0	1	0	1	54	5	1	8	114	0	4	38	46	27	0	5	1	0	3	9	0	29	0	10	15	42	16	42
ENSG00000088340	1	3	0	5	4	1	5	78	3	3	1	13	3	6	2	1	0	6	4	37	6	2	4	11	10	19	13	14	60	3	25	1	15	14	14	4	19	2	10	0	11	6	7	11	1	13	5	12	14
ENSG00000088356	286	182	241	350	349	631	609	715	95	142	67	844	670	472	514	432	674	357	158	523	460	380	161	375	437	409	114	371	450	220	433	680	401	408	325	127	420	440	463	324	450	493	772	335	539	722	642	455	456
ENSG00000088367	423	329	306	465	331	838	622	382	124	248	156	827	937	596	1285	392	1141	563	605	415	759	440	407	401	613	553	168	487	863	503	501	641	588	540	335	159	717	509	786	559	541	502	1029	519	675	1019	654	498	796
ENSG00000088386	32	49	127	109	0	125	299	30	16	60	14	175	81	62	51	172	230	24	73	6	329	32	93	17	19	31	4	115	128	325	92	72	190	168	249	24	198	59	45	94	280	135	179	112	163	456	68	66	227
ENSG00000088387	568	293	479	698	262	623	613	292	45	96	87	861	986	447	650	271	608	603	319	351	342	328	381	491	521	553	117	773	949	485	611	751	600	437	337	99	641	468	416	231	315	497	1018	840	636	1375	547	495	788
ENSG00000088448	3627	2712	3150	4556	2054	3473	3245	3763	997	1071	784	6176	4676	3538	5121	3647	5407	3678	3189	5152	4692	3445	1953	4890	3815	6343	1016	6076	7276	6517	6884	4894	4373	4695	3965	918	9317	3035	4206	2093	2926	2618	9358	3686	5128	8790	5565	4624	5394
ENSG00000088451	316	558	666	490	323	1139	719	346	125	150	86	909	1103	472	631	428	976	755	410	343	538	486	435	690	783	559	189	534	826	767	567	946	632	699	430	148	639	1129	681	499	443	411	810	721	756	856	869	668	674
ENSG00000088538	392	363	316	366	187	238	339	360	117	134	75	416	301	234	464	158	501	286	250	408	473	353	278	398	241	650	156	396	369	198	440	318	314	274	70	103	407	213	210	120	174	340	579	363	322	530	331	185	249
ENSG00000088543	150	93	76	136	132	102	214	194	36	62	50	248	254	168	227	149	224	132	164	58	140	150	112	234	178	175	81	105	260	109	229	167	151	166	45	72	279	111	166	115	126	177	448	191	214	415	184	190	147
ENSG00000088682	175	239	251	288	216	256	700	478	160	204	82	733	744	553	483	365	611	375	491	543	289	397	405	364	528	708	215	408	820	437	429	485	389	209	383	162	730	248	378	156	238	210	519	201	413	521	332	512	624
ENSG00000088726	0	0	0	0	0	4	1	14	0	0	6	3	0	0	0	0	0	0	0	0	0	0	0	0	0	0	3	0	0	2	0	0	1	0	0	0	0	0	0	0	0	0	1	0	0	0	3	7	3
ENSG00000088727	491	401	246	496	167	585	543	440	73	81	83	430	655	464	645	429	766	529	257	490	265	329	192	265	498	481	118	359	636	537	354	536	452	424	273	118	419	569	720	361	467	522	655	431	687	665	843	428	537
ENSG00000088756	29	13	51	37	30	27	18	23	0	0	0	21	42	58	31	24	9	28	30	29	30	9	46	53	7	20	11	8	20	0	16	51	30	29	83	1	17	30	7	50	45	7	10	50	32	12	17	26	15
ENSG00000088766	303	276	281	341	241	412	259	301	66	59	55	345	295	397	445	294	592	378	201	400	308	167	183	379	245	297	118	401	429	601	225	325	283	419	398	69	499	381	488	322	496	323	735	507	709	775	426	353	335
ENSG00000088782	0	2	0	0	0	0	0	0	0	0	0	0	0	0	0	0	0	0	0	0	0	0	0	0	0	0	0	0	1	0	0	0	0	0	0	0	0	0	0	0	0	0	0	0	0	0	0	0	0
ENSG00000088808	76	67	63	79	75	92	95	257	24	23	18	151	89	101	154	117	108	101	80	227	126	110	73	50	57	172	13	156	121	97	121	146	141	87	90	27	175	96	111	45	130	78	242	239	193	222	153	126	122
ENSG00000088812	797	647	422	775	506	853	920	917	176	296	133	1111	1283	1040	951	482	1340	811	741	904	723	529	580	796	975	946	298	713	1335	696	937	991	657	749	696	281	1518	654	735	526	768	673	1277	832	1253	1341	839	1241	1078
ENSG00000088826	0	0	15	6	1	26	15	2	6	2	0	69	14	34	10	49	12	13	12	73	35	68	58	0	17	17	5	46	32	1	30	14	10	32	48	2	33	23	16	9	21	17	59	18	12	29	16	33	18
ENSG00000088827	0	0	0	3	0	1	10	1	1	1	0	7	3	3	1	0	20	0	91	2	0	45	0	0	2	30	2	0	73	35	17	5	6	45	38	2	22	4	3	9	10	5	50	70	6	5	37	19	126
ENSG00000088832	1640	1213	1750	1609	1067	2521	2965	1363	503	642	393	2900	4433	2097	2984	2176	3978	2316	1554	2253	2090	1608	1380	2313	3717	2840	662	2469	4498	2213	2080	3087	2702	1932	1885	526	2648	2175	2111	1400	1681	1876	3673	2082	2751	4535	3030	2402	4035
ENSG00000088833	956	805	770	1025	982	1400	1747	1130	325	468	284	1782	2135	1154	1472	1040	2064	1000	913	999	1097	758	814	1033	1409	1408	501	1181	1810	1205	1553	1721	1175	1113	744	454	1697	1148	1309	687	1095	1192	1684	704	1551	1877	1555	1299	1498
ENSG00000088836	37	3	1	4	0	1	14	25	6	1	1	9	32	34	28	2	31	4	0	3	22	13	21	22	14	31	4	8	21	18	24	12	6	6	4	1	18	6	20	1	12	5	14	1	44	10	3	5	25
ENSG00000088854	328	278	321	438	213	302	383	742	121	145	52	673	680	429	646	291	557	415	568	787	612	331	250	489	481	655	125	343	645	434	716	482	373	450	353	143	906	249	495	282	342	358	938	576	743	960	571	504	417
ENSG00000088876	152	84	118	186	135	154	209	163	32	66	32	307	262	157	217	176	235	235	158	158	185	232	24	197	177	262	34	177	297	230	118	218	138	153	104	42	231	125	123	75	148	102	295	134	257	443	215	209	231
ENSG00000088881	37	19	15	23	51	23	46	258	12	18	12	57	27	102	57	52	77	28	42	133	26	43	30	92	18	171	17	75	77	57	67	59	37	61	47	17	139	18	87	26	44	28	52	35	119	119	60	46	58
ENSG00000088882	0	0	0	1	0	0	11	0	0	1	0	6	2	2	6	7	26	0	18	8	0	101	4	38	6	76	2	15	62	104	9	10	0	22	41	0	17	6	18	9	1	17	61	44	9	51	46	39	34
ENSG00000088888	379	439	523	480	887	544	1005	1209	249	272	176	1185	1207	739	917	549	984	553	643	1507	744	753	551	677	679	1147	229	612	1254	776	821	958	464	523	617	210	1332	489	911	500	620	526	1308	575	1104	1242	921	743	854
ENSG00000088899	199	153	135	163	175	225	170	372	42	74	36	257	297	271	586	231	359	242	187	417	314	130	192	184	104	402	32	173	284	303	283	284	183	275	238	117	494	180	473	261	340	307	771	444	601	588	309	314	185
ENSG00000088926	466	216	194	261	234	476	369	573	86	110	98	403	493	539	396	502	340	501	361	533	307	396	454	420	412	189	37	444	272	600	398	281	280	318	571	149	670	332	742	272	621	271	321	291	694	389	286	652	284
ENSG00000088930	1447	1309	1714	1574	914	2464	2501	1231	399	615	397	3074	3519	1618	2610	2091	3265	1845	984	1859	992	1452	949	1860	2641	2309	445	1893	3089	1993	1776	2813	1815	1805	1260	437	2194	2136	1613	1059	1399	1661	2935	2079	2446	2793	2290	2484	2969
ENSG00000088970	511	400	441	637	568	573	753	822	218	149	163	812	1066	540	927	547	1099	442	627	628	755	784	430	419	833	630	246	830	1058	749	919	1116	766	402	438	166	1017	634	671	368	495	417	1254	487	780	1047	750	886	826
ENSG00000088986	5345	4929	4073	5752	3275	12333	7652	3980	1509	1862	1123	7529	9336	5885	9061	5879	12887	7337	3606	4649	4380	4385	3476	5140	7344	5767	2330	5281	8204	4589	4602	9297	6328	7513	3289	1629	6049	9575	8444	5684	5140	7182	9758	4970	9609	11083	11110	5275	7935
ENSG00000088992	132	139	175	165	58	138	150	78	28	25	21	80	173	223	231	223	226	165	146	140	119	126	236	139	103	201	54	150	161	140	112	166	136	231	300	29	146	248	159	171	343	197	362	202	202	249	284	146	140
ENSG00000089006	654	563	741	723	477	588	1153	540	224	232	151	1215	1690	754	1026	992	1177	1003	477	1099	732	666	577	928	1297	614	208	1390	1447	682	669	1294	981	627	780	196	1059	644	450	517	621	545	812	1013	884	951	903	1046	1455
ENSG00000089009	2289	2318	2141	2886	1808	4443	3136	2201	729	901	603	3397	4306	2966	4553	2961	4867	3077	2122	2454	2465	2420	1790	2352	3363	2226	960	2083	3745	2317	2494	4034	2900	2275	2361	795	2829	4000	3565	2259	3661	2332	5304	3165	4744	4844	3948	3341	3520
ENSG00000089012	0	0	0	0	0	0	0	0	0	0	0	0	2	1	0	0	1	0	0	0	0	3	0	0	0	20	10	0	41	1	0	0	2	1	14	0	4	0	0	10	7	6	31	0	1	1	18	8	1
ENSG00000089022	297	327	268	299	237	532	409	379	103	124	56	465	460	299	481	273	760	361	153	581	431	270	183	294	260	449	120	295	591	457	384	402	370	385	241	94	514	430	408	257	381	384	702	385	595	742	529	328	434
ENSG00000089041	76	58	133	27	82	55	87	34	14	23	5	66	126	43	44	40	147	28	101	90	146	83	70	115	46	124	12	113	117	189	89	91	64	127	91	32	213	85	95	54	68	73	119	171	76	143	111	158	241
ENSG00000089048	871	825	884	1196	544	1766	1104	875	177	249	115	1371	1240	1004	1484	1118	1725	1338	703	1175	1020	818	599	1193	1126	1150	176	1301	1428	741	812	1575	1057	1043	620	201	1326	1424	1548	869	1131	1075	2716	1570	2221	2318	1975	1047	1096
ENSG00000089050	186	212	297	189	104	308	456	310	50	63	30	385	533	251	296	258	450	288	211	222	199	169	128	215	405	310	87	181	388	278	229	424	299	285	237	48	237	316	220	203	184	302	343	179	317	289	388	455	366
ENSG00000089053	3114	2379	2006	3175	2909	3765	5036	3983	1001	1335	756	5289	6452	3604	4471	2826	5414	3579	3112	3574	3873	3557	2675	3492	4959	4079	1246	4379	6452	2578	5106	5091	3940	2903	2592	993	5357	3601	3457	2118	2616	2581	5396	4064	3951	5637	4121	4174	5047
ENSG00000089057	1645	1116	1125	2006	908	1500	2156	2001	408	596	382	2915	2998	1990	2702	1471	2487	1472	971	2265	1483	837	957	1697	1913	1827	356	1823	2803	1948	1631	2756	1437	1059	1055	562	2350	1753	1605	1035	1053	1466	1934	1673	1804	2294	1561	2463	1605
ENSG00000089060	18	4	56	9	24	11	12	32	11	2	7	21	34	21	42	44	56	8	43	71	16	38	23	7	18	87	10	37	44	60	33	27	21	109	103	6	50	7	56	29	39	33	63	65	44	84	62	62	50
ENSG00000089063	3212	2739	2610	2923	1885	3806	4735	2136	867	1185	794	4097	6113	3216	4118	3274	5799	4209	2462	2437	2020	2590	2098	3455	5229	2945	1048	3980	5281	2742	2704	5706	3900	2552	1929	937	3204	4275	3201	2346	2702	2643	2973	2595	3825	4097	4217	4142	4922
ENSG00000089091	116	83	63	213	119	132	160	219	32	36	14	188	186	129	143	130	174	46	79	133	119	124	63	60	165	144	32	115	171	138	123	203	133	172	62	45	200	111	211	140	109	102	276	207	207	228	140	81	139
ENSG00000089094	116	90	87	124	64	106	175	232	40	46	35	186	243	189	239	113	234	163	242	219	173	117	85	83	96	179	83	108	292	238	156	261	246	145	108	70	318	114	165	159	136	133	259	160	261	264	223	164	176
ENSG00000089101	48	26	42	80	45	42	79	124	25	12	24	110	121	33	110	34	85	66	39	64	94	46	64	62	119	48	17	68	142	40	75	65	38	46	23	13	149	39	75	39	28	46	100	60	32	134	73	43	102
ENSG00000089116	0	1	0	0	0	0	1	8	0	0	2	0	0	0	0	0	0	0	0	0	0	0	0	0	0	0	0	0	1	0	3	0	0	0	0	0	0	0	0	0	0	0	4	0	0	1	5	0	2
ENSG00000089123	652	535	507	858	583	962	849	623	208	199	164	1042	1172	642	912	559	1328	710	554	914	787	655	572	825	1198	891	190	961	1284	854	808	991	781	674	402	209	960	733	792	560	578	622	1451	874	1253	971	1009	769	1085
ENSG00000089127	216	167	135	270	195	148	398	351	81	47	39	305	463	116	288	152	458	183	362	112	94	176	3	142	281	306	139	133	397	420	605	578	186	355	235	89	207	318	354	118	145	168	555	198	331	573	502	319	1948
ENSG00000089154	537	438	447	755	508	926	916	1090	298	350	257	1280	1098	928	1172	689	1179	757	883	1328	1328	690	528	751	953	1188	318	671	1529	978	1034	893	757	673	532	305	1316	580	1111	492	708	724	1643	770	1281	1792	1008	754	998
ENSG00000089157	7162	7043	7522	8000	8123	22237	14726	9233	2815	3590	2608	14580	18721	12861	14229	15164	18314	12667	9793	9642	9414	12106	8164	10212	13562	10962	4439	9026	18116	9574	10777	16388	12535	10096	13615	3115	9900	17184	13574	10678	16245	11755	19644	10402	16694	20582	18635	13165	18344
ENSG00000089159	267	342	248	288	303	364	500	688	142	187	83	561	609	495	620	347	699	413	362	503	381	280	398	426	435	760	153	382	873	587	575	509	436	379	221	122	602	300	486	338	308	480	927	409	525	1086	673	377	370
ENSG00000089163	7	67	37	36	30	70	56	74	9	24	5	47	53	89	24	41	66	73	15	63	0	21	65	0	48	45	14	0	46	16	75	82	14	103	39	10	77	59	75	12	54	33	39	75	44	52	60	56	54
ENSG00000089169	245	273	75	52	65	88	222	28	46	37	24	104	180	12	232	88	167	64	143	76	27	32	1	158	69	105	183	48	97	0	77	127	43	12	3	48	35	76	248	81	69	62	294	127	9	93	257	54	49
ENSG00000089177	420	481	499	502	371	395	562	568	106	124	66	657	772	562	723	475	829	356	560	651	530	519	320	409	755	511	236	266	893	265	790	792	348	466	537	89	732	452	702	283	495	556	1303	597	1077	1008	577	547	630
ENSG00000089195	416	448	392	709	384	669	637	298	107	184	97	732	745	468	512	456	851	413	319	574	586	462	266	358	665	576	174	233	833	539	372	672	555	484	270	145	391	643	477	389	361	486	621	229	697	815	557	440	679
ENSG00000089199	34580	29101	19335	18880	31674	20073	44865	86858	9106	9029	7341	32361	69021	237066	25637	20402	45415	33488	13553	95213	31250	31792	19942	34168	32297	83079	16161	32359	91169	108285	29946	36286	29256	63189	136559	9552	115274	31868	110548	14717	90994	42426	30825	28898	89210	45407	39151	277604	52441
ENSG00000089220	11043	8342	8309	7716	8067	11901	18925	8242	5158	5371	4774	17809	23196	11209	18118	12471	24074	14762	9764	9226	11756	10922	8645	12980	18186	10364	6042	12924	15833	6655	11046	16145	16425	4995	6796	4551	10441	11588	10054	6353	6859	7566	13638	8335	10034	14185	11458	10266	16949
ENSG00000089225	4	1	0	0	0	0	0	1	0	0	0	0	0	0	0	0	0	0	0	0	0	0	0	0	0	0	1	0	0	0	1	0	0	0	0	0	0	0	0	0	0	0	0	0	0	0	0	0	0
ENSG00000089234	469	435	444	451	117	524	674	468	94	125	112	573	939	303	741	415	782	505	295	564	490	240	326	466	458	496	107	605	573	363	432	679	476	265	227	120	347	583	374	313	276	520	756	501	568	762	484	399	519
ENSG00000089248	4529	3257	3447	4862	4724	5798	12706	5177	2540	3066	2411	10481	13012	6533	7305	6005	11665	7321	4965	5913	6924	7010	4635	6578	9879	13110	3011	5977	16398	3684	7887	11717	6684	3478	4421	3074	6785	5364	6653	3703	5217	7553	11785	4184	5546	12346	10902	7868	11217
ENSG00000089250	7	7	0	0	33	6	3	36	0	8	0	8	4	14	7	8	10	0	12	10	7	51	5	3	3	0	6	1	22	20	1	13	15	1	33	9	9	6	16	2	32	1	14	2	5	2	14	11	1
ENSG00000089280	677	498	498	656	470	562	807	1615	226	294	192	911	820	912	1218	673	1264	559	781	1649	830	1113	478	773	621	1531	300	885	1376	1130	984	768	781	635	567	221	1473	600	993	608	625	601	1795	1337	1419	1599	938	710	638
ENSG00000089289	729	827	715	864	885	1625	1482	894	252	322	282	1767	2367	1418	2059	1328	1811	1517	1054	841	905	927	961	1300	1412	922	370	975	2019	1005	997	2101	1269	1032	1334	282	1119	1675	1390	1018	1613	1207	1627	1083	1661	1562	1736	1687	1579
ENSG00000089327	927	1299	688	1527	685	927	1090	244	154	620	129	1908	5107	524	741	2587	4016	1630	745	1774	2459	2057	336	965	2726	8716	112	2761	4316	877	3415	2788	1584	970	685	813	968	759	758	1267	976	4171	2518	1068	501	4863	2671	623	3780
ENSG00000089335	916	615	677	1122	665	847	937	495	209	202	147	1036	1377	822	1031	595	1350	807	511	591	863	565	386	821	925	825	267	872	1388	1006	694	920	844	814	688	147	1227	735	854	506	771	543	1084	1066	1262	1177	942	1088	1005
ENSG00000089351	64	52	67	73	67	52	53	243	27	42	14	65	76	134	147	135	149	47	116	408	180	105	85	67	52	115	43	153	162	244	141	100	78	102	203	24	269	108	154	58	140	67	121	128	206	202	158	140	87
ENSG00000089356	715	635	722	1031	369	767	452	796	119	184	110	654	1866	693	957	1518	2631	883	431	747	974	821	265	479	969	4247	78	1204	1653	862	1106	1584	594	994	795	292	687	712	1246	852	342	2240	2311	1297	974	2301	1768	1326	1231
ENSG00000089472	8	14	37	7	0	53	82	44	0	1	0	66	132	36	77	59	54	116	37	23	0	73	4	31	120	100	0	54	107	11	44	96	58	71	77	2	79	70	97	73	110	78	215	61	90	167	151	160	172
ENSG00000089486	847	717	660	887	576	1208	1388	1167	349	475	216	1540	1414	1028	1773	782	1757	1066	1024	1343	1288	1311	932	883	1223	1181	609	1162	1918	753	1209	1459	1027	769	572	433	1167	1105	1123	753	821	1407	2255	1397	1367	2659	1663	758	1160
ENSG00000089505	1	4	7	13	0	4	2	0	0	0	2	3	3	1	7	2	9	2	1	0	6	12	13	0	3	8	2	5	9	0	8	1	2	2	1	3	2	3	0	0	2	2	0	3	5	13	0	0	7
ENSG00000089558	2	4	6	9	0	8	6	3	2	10	3	7	3	3	1	0	8	1	2	5	1	3	1	0	9	2	10	6	10	1	13	1	0	5	0	0	3	1	5	1	0	2	0	0	6	10	2	4	2
ENSG00000089597	1408	1116	962	1375	1455	1077	2693	2755	683	818	613	3028	2697	1443	1898	1407	2684	1278	1783	2529	1969	1848	1426	1441	2924	2952	884	1554	3965	1440	2381	2166	1543	722	1341	656	2695	840	939	602	952	933	1659	749	1349	2139	1432	2211	2138
ENSG00000089639	6	1	17	1	13	3	17	38	3	1	0	10	15	8	14	7	16	2	12	69	25	6	10	3	9	24	4	4	21	5	3	5	16	17	24	4	15	8	13	10	18	31	23	24	13	40	32	12	17
ENSG00000089682	501	319	456	500	307	533	508	375	91	115	56	589	654	379	640	363	698	330	355	760	572	370	196	392	393	578	98	321	659	597	471	492	439	529	313	86	669	432	684	315	463	340	899	816	771	1001	490	465	692
ENSG00000089685	0	0	8	0	1	2	13	33	0	0	1	0	3	3	7	6	18	1	0	7	0	1	21	0	1	61	3	0	34	12	4	5	1	40	65	2	22	0	0	8	25	11	34	0	22	10	50	4	38
ENSG00000089692	0	0	0	0	0	10	0	0	0	1	0	1	5	0	5	4	0	11	0	11	0	0	0	0	0	4	2	4	17	0	26	1	0	3	3	0	12	0	0	6	2	11	2	0	0	13	4	1	4
ENSG00000089693	732	791	737	929	703	1370	1434	1484	347	616	342	1269	1699	1269	1474	1444	1953	1102	805	1646	1232	1275	844	1218	1462	1374	600	1315	1887	902	1588	1567	1307	1090	717	491	1427	1168	1128	860	1113	1162	1301	1035	1705	1960	1896	1014	1494
ENSG00000089723	0	10	13	33	0	4	35	24	5	1	3	18	18	18	5	18	18	11	24	9	50	1	8	0	10	13	7	11	49	3	35	43	14	5	5	17	23	13	23	12	17	16	39	5	18	27	20	14	17
ENSG00000089737	7370	4717	4902	7635	4314	10587	11916	5855	2092	2314	1662	14449	13896	6287	8926	7530	12686	8259	3998	7356	6472	6132	4069	7739	10756	8642	1945	7069	13322	5316	7832	11099	8240	5766	3802	2128	8666	8916	8714	5613	5639	7886	14432	7591	11412	14715	10742	8634	10680
ENSG00000089775	609	365	374	634	247	516	485	444	76	129	112	638	610	352	613	359	841	556	452	593	610	322	231	651	439	554	88	691	673	686	556	620	443	334	357	156	1085	373	420	212	398	323	1003	715	762	994	608	531	527
ENSG00000089818	1707	1332	1185	1762	1474	3047	3058	1633	460	650	361	3174	3371	1647	2359	1933	3380	1964	1153	1837	1743	1510	971	2243	2985	2249	434	1625	3025	834	1721	2916	1875	1513	975	542	2261	2102	2099	1251	1369	1906	2317	1731	2563	2620	2508	2301	2715
ENSG00000089820	6	3	7	8	6	9	11	7	1	1	7	5	11	6	29	6	11	14	21	16	27	21	7	59	2	18	3	6	24	15	9	8	16	40	17	2	15	8	17	6	7	16	24	17	6	25	35	18	17
ENSG00000089847	20	12	6	5	0	0	3	2	4	2	0	6	8	3	3	8	6	7	3	11	11	6	3	22	3	2	1	2	4	0	11	13	9	0	2	9	14	0	8	4	2	6	6	2	18	33	10	4	7
ENSG00000089876	210	226	246	298	196	683	298	198	43	134	86	390	407	276	472	229	764	451	239	233	400	192	266	234	219	400	85	290	740	221	286	359	332	407	239	133	369	541	312	214	295	341	541	626	572	539	497	289	327
ENSG00000089902	395	486	673	593	267	602	692	557	181	169	179	869	878	480	652	525	992	696	410	869	590	643	413	639	758	533	81	844	1078	429	635	760	686	652	365	183	990	637	630	433	417	584	1006	993	1156	1400	593	810	804
ENSG00000089916	1182	1005	926	1641	608	1235	1293	1279	260	342	229	1828	1585	1153	1427	879	1761	1355	991	1791	1728	789	772	1522	1181	1427	237	1220	2144	1109	1313	1406	1121	1407	771	284	2524	1273	1680	842	1107	1064	2170	1967	2227	2393	1413	1395	1513
ENSG00000090006	11	7	10	21	4	14	14	19	13	9	5	7	22	42	20	17	29	17	34	54	5	15	15	19	12	26	10	13	39	25	37	22	40	10	30	6	50	25	40	22	31	16	28	16	37	35	21	35	17
ENSG00000090013	218	151	197	274	164	466	386	462	123	138	121	399	541	418	420	399	394	313	245	487	402	424	307	406	298	381	167	336	353	337	394	418	352	429	393	135	407	409	412	414	469	382	423	212	459	418	510	360	353
ENSG00000090020	102	55	60	60	33	114	116	119	15	36	9	117	151	148	119	74	196	147	64	143	98	136	67	181	93	105	24	157	174	153	127	148	84	84	103	21	209	78	183	85	128	128	143	37	159	203	204	78	115
ENSG00000090054	2436	1468	1612	1717	1553	2887	2539	733	369	564	369	2796	3491	1400	2329	2047	3674	2416	1147	1274	1966	1561	1133	2388	2930	1663	434	2183	2812	1521	1774	3437	1928	1718	997	407	2118	2400	1977	1153	1348	1578	2481	1882	2339	2798	2483	2314	2941
ENSG00000090060	3160	3793	2706	3503	1685	4372	4502	2791	813	1036	599	4419	5793	2844	4617	3399	6299	4231	2535	3822	3290	2478	2370	3223	4597	3811	754	4562	4974	3798	3186	5572	3405	3269	2381	884	4248	4129	3664	2384	2763	3101	5236	4053	5105	5597	4196	3500	5009
ENSG00000090061	230	151	151	188	130	136	158	185	35	37	42	143	132	101	164	120	163	58	85	109	130	103	98	87	125	141	37	106	167	112	134	138	106	145	70	46	142	171	221	77	118	107	294	150	257	283	214	159	162
ENSG00000090097	30	33	34	66	75	70	51	119	16	30	12	77	83	107	78	50	112	77	55	240	120	99	56	56	62	105	42	68	128	87	60	60	70	64	27	31	147	65	58	38	62	66	83	39	84	80	84	47	71
ENSG00000090104	154	3	609	83	29	75	281	497	0	9	9	174	102	983	155	132	118	435	311	2909	151	57	20	366	190	873	27	118	1138	2290	14	132	1153	3201	1012	26	1600	293	1030	29	953	83	1029	289	1336	1136	648	1808	2396
ENSG00000090238	136	95	125	147	122	170	130	371	42	92	49	173	226	237	329	194	300	155	185	434	174	198	101	115	75	227	102	258	246	219	332	257	215	220	256	80	291	245	246	146	277	176	446	301	329	437	299	250	213
ENSG00000090263	1959	1454	1486	1716	1165	3064	2373	1374	487	669	460	2232	3110	1687	2439	1717	3371	2467	1143	1307	1321	1478	1164	1929	2349	1641	618	1633	2644	1375	1507	2902	2105	1389	1051	468	1699	2965	2125	1322	1677	1791	3200	1950	2537	2932	2995	1766	2217
ENSG00000090266	3840	3023	3117	3629	2041	8421	4978	2740	893	1174	667	3965	5207	3613	4875	3810	8339	4602	2027	3271	2539	3261	2206	4424	4232	4786	1259	4051	5542	2909	3412	5437	4100	4305	2289	944	3368	7004	5209	3630	3924	5796	8896	4171	6592	7069	8824	3568	5389
ENSG00000090273	592	447	421	658	465	840	713	1096	271	294	202	841	929	701	858	640	1013	541	596	931	865	631	470	489	664	756	346	669	1026	539	835	916	650	643	510	301	859	700	809	529	577	694	945	566	883	1070	958	474	672
ENSG00000090316	196	121	175	139	117	125	320	255	78	86	72	224	379	252	379	272	369	255	324	501	352	227	364	119	297	304	118	335	533	259	244	267	265	109	174	97	313	135	205	108	131	102	228	268	190	301	154	227	326
ENSG00000090339	0	0	39	1	7	27	61	1	10	6	8	71	23	33	82	216	53	13	59	191	18	39	27	179	24	177	0	217	57	119	97	32	122	79	75	2	105	91	64	25	32	48	48	38	109	135	84	145	59
ENSG00000090372	68	77	39	96	40	146	111	322	63	46	32	110	140	111	197	164	248	97	129	328	84	157	98	85	108	149	74	215	222	124	124	188	131	125	108	78	179	106	155	139	125	103	262	162	216	282	185	92	120
ENSG00000090376	32	31	108	44	1	44	78	43	13	7	3	66	82	42	71	26	81	149	80	63	0	67	8	44	32	40	2	65	180	113	84	104	86	138	41	7	53	97	99	32	49	65	154	253	88	209	75	114	155
ENSG00000090382	28	7	334	1	16	6	68	23	2	4	0	103	24	44	3	45	120	25	315	103	52	27	6	14	14	789	4	93	38	171	28	67	40	426	214	1	161	23	8	7	135	4	39	85	22	442	30	240	1723
ENSG00000090402	0	0	0	0	0	0	0	3	0	0	0	0	0	0	0	0	0	1	0	0	0	0	0	0	0	0	1	0	0	0	0	0	0	0	0	0	2	0	0	0	7	0	0	0	0	0	0	0	0
ENSG00000090432	354	241	358	460	286	526	556	771	212	202	147	872	782	460	511	411	808	430	431	375	224	411	315	483	674	528	173	539	757	556	526	677	643	316	261	140	532	347	686	350	341	523	536	361	735	792	656	633	524
ENSG00000090447	63	66	36	82	43	66	67	138	20	13	13	59	102	89	88	70	136	85	51	50	72	65	31	23	39	63	19	82	107	86	70	82	61	52	46	15	49	78	94	32	86	57	206	97	104	122	119	67	52
ENSG00000090470	336	207	294	257	183	372	290	282	66	100	91	379	375	236	310	281	391	254	130	406	277	232	135	211	174	249	73	180	485	173	234	359	190	303	170	79	360	294	322	162	296	240	641	254	424	571	314	259	315
ENSG00000090487	626	621	564	775	386	909	760	795	259	198	126	827	1154	726	1077	732	1380	659	458	1197	870	1137	549	580	948	980	328	1074	1974	1109	791	1431	1177	1252	746	283	1148	1269	1061	472	753	869	2273	1020	1636	2547	2056	1156	2072
ENSG00000090512	0	0	4	0	0	4	0	1	0	1	1	1	0	8	1	1	1	0	0	0	0	0	3	0	0	0	0	0	0	0	0	0	0	0	0	0	0	0	1	12	0	0	0	0	0	0	0	0	0
ENSG00000090520	265	165	198	278	287	486	297	192	84	74	48	311	364	199	375	148	459	277	206	339	275	289	397	307	707	512	151	345	631	165	243	256	324	321	279	56	409	249	248	233	243	233	460	322	361	378	325	273	233
ENSG00000090530	19	7	16	0	1	14	27	11	3	0	0	18	14	13	13	15	13	6	13	8	11	20	0	12	17	24	17	1	38	2	19	19	1	55	31	3	46	4	23	10	11	5	80	34	18	35	32	25	22
ENSG00000090534	0	0	0	0	0	0	0	1	0	0	6	4	0	0	0	0	0	0	0	0	0	0	19	0	0	2	0	0	0	0	0	0	1	0	29	0	2	0	0	0	4	0	2	4	6	0	2	10	0
ENSG00000090539	0	0	2	0	17	11	4	4	0	6	0	3	13	21	36	26	18	14	24	19	15	5	7	0	3	23	0	2	10	78	6	9	3	25	52	1	8	26	21	26	49	5	34	25	40	22	32	8	12
ENSG00000090554	0	0	0	0	0	1	1	2	0	0	1	0	0	0	0	0	1	0	0	0	0	0	1	0	1	0	0	7	3	0	1	0	0	1	0	2	2	0	0	0	1	1	0	1	0	0	0	2	0
ENSG00000090565	75	56	51	75	86	68	58	174	26	62	13	93	89	89	132	44	127	50	49	207	58	72	24	72	35	139	33	120	138	132	121	97	71	79	58	31	191	80	102	114	60	77	271	132	161	193	83	66	73
ENSG00000090581	120	91	158	109	140	178	248	184	80	70	70	122	309	246	269	175	374	227	200	370	316	338	261	125	238	299	128	333	336	186	258	254	217	259	177	86	271	252	282	157	210	276	257	240	342	376	333	189	241
ENSG00000090612	551	657	507	822	462	884	1095	501	126	258	101	1259	1380	724	951	613	1268	811	577	599	953	400	437	1196	1064	631	150	878	1199	826	767	1299	764	664	429	155	1011	885	689	428	626	636	1141	678	939	1209	891	932	1013
ENSG00000090615	882	611	521	847	716	1070	848	1626	277	365	348	1104	1082	924	1175	711	1263	875	762	1724	1172	743	792	1061	1100	1201	665	928	1284	899	1256	1082	808	989	647	262	1583	938	1441	558	922	998	1773	1017	1672	1847	1394	1033	1010
ENSG00000090621	551	953	759	605	1261	1471	874	769	175	252	153	891	1187	1585	1678	1715	1113	1219	1911	1276	1062	819	1417	980	745	889	254	589	1232	958	961	1048	1010	1061	1773	159	1168	1767	1385	1388	2833	751	1316	1600	1846	1370	912	1062	952
ENSG00000090659	0	1	22	0	0	1	7	1	1	10	0	6	9	2	31	30	68	22	34	32	1	4	7	51	12	71	0	84	192	1	0	25	8	34	39	1	40	0	2	25	27	46	78	18	51	56	25	49	87
ENSG00000090661	63	63	70	66	62	45	77	188	49	59	22	84	135	146	214	104	149	133	99	204	71	125	144	153	63	101	37	78	141	45	135	117	88	50	124	76	121	68	90	120	149	81	73	118	115	154	121	86	112
ENSG00000090674	150	85	69	104	142	59	151	377	96	77	52	208	173	137	237	89	176	144	225	385	206	173	159	119	101	103	118	136	262	70	217	95	162	38	51	88	256	70	123	49	87	48	65	125	106	156	95	87	105
ENSG00000090686	665	667	616	937	442	876	848	821	201	226	133	1028	1156	990	1540	542	1409	1110	404	1451	862	647	402	798	782	994	184	968	1315	845	978	1244	858	896	625	213	1466	1103	1168	597	950	678	2091	1398	1578	1900	1210	1051	1090
ENSG00000090776	33	5	17	23	13	18	6	61	12	4	2	48	33	22	38	30	38	8	20	18	54	24	1	4	21	35	8	69	94	53	7	43	74	42	49	11	66	17	39	20	36	35	76	52	76	102	41	26	35
ENSG00000090857	452	248	164	318	396	325	587	939	155	134	143	508	452	251	487	289	729	494	351	896	625	263	336	445	441	487	254	646	1095	416	826	936	892	419	263	248	768	370	302	220	253	593	1165	754	587	1162	844	532	553
ENSG00000090861	1651	1207	1319	1429	1632	2710	3248	1745	679	832	478	3987	4100	2028	2275	1703	3654	2197	1766	2911	1763	2462	1028	1982	4509	2424	911	2443	4383	1271	2707	2951	2122	1424	1396	641	2866	1451	2166	1100	1715	2081	2844	1666	2325	3203	2525	2537	3456
ENSG00000090863	4369	3114	2775	4510	3007	4317	6446	6679	1435	1757	1197	7766	7871	4675	5343	3779	7174	4380	3791	7408	5025	3727	3305	4167	5436	5183	1795	4542	8112	4525	5048	6663	4187	3474	3837	1602	8222	3576	4859	2813	4368	3904	7385	4424	6470	8772	5521	5591	5770
ENSG00000090889	13	3	0	19	0	10	7	18	7	2	4	20	53	8	11	7	63	16	0	65	47	29	79	56	27	45	0	51	18	28	9	64	0	21	1	8	41	24	23	0	38	49	49	5	36	97	17	17	27
ENSG00000090905	2228	1443	1802	2481	1256	1711	2571	3299	573	631	471	3058	3092	2785	3473	1625	3314	1933	2156	4332	2517	2058	1555	1844	1969	3099	794	3092	4442	2548	2961	2852	2493	1571	1646	652	3932	1795	2517	1285	1693	1724	4609	3143	3912	4116	2513	2520	2680
ENSG00000090924	5	33	28	12	2	18	9	35	5	1	21	28	48	46	47	24	36	25	41	37	15	16	15	14	17	44	10	20	53	46	71	50	41	70	32	2	52	32	32	8	23	18	55	20	36	115	75	59	31
ENSG00000090932	0	1	0	8	0	1	1	13	2	6	0	10	12	7	8	4	10	2	0	4	4	10	1	9	3	6	1	12	13	11	2	4	0	9	2	3	10	0	11	5	15	9	5	0	9	9	6	8	1
ENSG00000090971	145	88	52	92	115	76	98	309	42	48	31	136	134	160	227	62	185	107	102	247	163	108	138	127	97	184	46	140	187	103	151	178	115	115	60	48	251	109	261	139	148	173	314	163	268	409	249	104	135
ENSG00000090975	61	53	59	71	0	61	69	54	21	13	14	102	58	57	106	38	97	154	113	209	69	89	23	20	61	126	27	24	125	82	120	60	88	41	21	26	47	42	47	40	47	94	101	91	64	176	87	26	60
ENSG00000090989	853	528	568	815	256	681	880	421	153	169	92	907	1142	748	958	642	1127	817	712	876	352	359	457	672	986	810	174	674	1011	576	854	929	931	795	613	129	846	678	839	424	623	619	1346	1170	1128	1217	1052	890	1016
ENSG00000091009	183	284	263	308	137	341	366	221	39	63	42	339	358	292	553	321	535	297	195	375	310	144	196	326	270	309	57	329	508	259	239	448	299	288	217	61	318	415	382	292	369	328	520	560	584	647	401	372	357
ENSG00000091010	32	0	0	0	0	6	0	2	0	0	0	5	0	0	10	8	0	0	0	0	0	0	0	0	0	0	1	0	0	0	0	0	0	0	1	0	2	0	0	0	0	0	0	0	13	0	3	5	0
ENSG00000091039	1103	882	1329	1235	641	1227	1244	478	184	248	131	1204	1826	1121	1767	973	1745	1349	944	1925	905	830	501	1249	1285	1291	198	1425	1779	946	924	1502	1135	1510	650	226	1070	1411	1286	1015	1047	1049	2139	1807	1942	2590	1702	1498	2147
ENSG00000091073	12	9	17	8	19	15	13	26	11	14	9	16	39	31	40	24	30	33	49	54	26	53	24	19	16	27	16	67	40	17	30	29	34	1	11	6	46	14	20	10	15	8	26	17	17	17	21	26	15
ENSG00000091106	27	3	29	19	0	18	26	61	4	0	1	13	30	11	17	18	6	15	1	4	6	32	10	50	29	16	5	25	50	15	27	10	13	59	22	4	27	3	13	12	6	4	26	12	28	24	29	20	50
ENSG00000091127	116	187	167	199	108	180	269	145	50	45	27	289	305	117	130	221	264	196	114	221	142	152	39	179	263	218	55	195	246	110	181	157	147	118	137	35	249	174	131	96	121	207	393	104	229	253	260	109	216
ENSG00000091128	84	47	55	57	5	295	136	62	20	29	39	246	68	60	56	42	282	300	11	38	62	42	77	19	60	57	8	41	69	1	36	82	86	11	8	21	5	108	95	38	14	32	87	352	54	146	13	52	63
ENSG00000091129	2866	2872	2472	3699	1992	3014	3683	1797	683	888	368	3978	4690	2957	4594	2133	5629	3571	1996	2508	2394	2046	1948	2764	3643	2832	743	3377	5122	1578	2851	4814	2965	1918	1804	777	3200	3342	2749	1964	1931	3020	4737	3734	3972	4615	3291	3348	4452
ENSG00000091136	924	930	1049	1204	433	1092	1914	1016	127	308	97	1823	2606	1283	1952	1322	1644	1622	1166	1524	855	714	572	1382	1207	2362	148	1919	2736	1527	1977	2427	1134	1760	1224	292	1993	926	1325	1251	1557	1779	3356	2310	1779	3747	2239	1762	2561
ENSG00000091137	336	127	216	358	262	429	694	44	85	74	73	476	983	65	393	624	595	62	101	119	713	314	93	411	506	258	89	494	2683	133	531	1228	1712	357	288	175	269	876	487	79	186	526	1140	963	609	701	1044	982	2045
ENSG00000091138	6	0	0	3	1	0	2	4	0	4	0	5	6	0	1	1	5	14	1	7	0	0	2	0	1	1	3	0	6	5	7	1	0	0	2	0	1	0	0	0	1	1	7	0	3	19	1	4	1
ENSG00000091140	1831	2096	2407	2411	1440	4001	4017	1226	534	726	453	4055	5050	2128	2735	2366	4941	3186	2026	1355	1535	1474	1050	2437	4297	2168	494	2845	3838	2355	2410	4749	3149	2446	1591	503	2465	3624	2168	1888	1910	2529	2994	2076	3210	2825	2922	3117	3696
ENSG00000091157	816	736	639	942	690	853	1215	685	195	194	137	1452	1786	767	1143	610	1303	823	719	1089	622	603	340	843	1217	765	173	1057	1307	1013	1150	1293	971	626	455	232	1206	850	845	476	520	714	1314	883	1010	1296	919	1321	1243
ENSG00000091164	1903	1926	1813	2061	1606	3145	3005	1462	530	640	471	3224	3959	1994	2942	2284	4082	2578	1701	1565	1931	1860	1654	2890	3544	2001	653	2278	3305	1406	1775	3461	2549	1743	1328	664	2243	2687	2512	1605	1852	1991	2608	2225	2857	3065	2727	2463	2885
ENSG00000091181	141	84	11	103	33	126	118	87	8	25	14	160	178	50	125	41	104	86	3	17	43	73	45	122	68	67	23	75	123	137	75	159	158	41	46	12	55	150	124	87	35	14	93	66	38	92	77	81	82
ENSG00000091262	25	41	69	52	28	59	57	88	7	26	7	90	52	82	151	48	66	91	55	74	69	53	37	36	30	82	15	15	98	96	80	62	51	94	112	18	126	62	105	72	154	57	52	76	73	140	95	61	33
ENSG00000091317	1285	1572	1341	1872	881	1640	2088	1105	405	501	336	2086	3412	1420	2261	1632	2677	2163	1093	1582	1872	1065	1194	1849	2300	2419	421	2200	2607	1473	1260	2304	2159	1686	1084	452	1913	1743	1468	1267	1290	1713	2448	1510	2600	2963	2555	1927	2509
ENSG00000091409	180	268	432	83	538	429	358	219	9	30	10	884	586	394	527	369	310	602	693	99	128	232	490	458	445	510	36	451	734	706	533	491	773	759	1169	26	699	552	423	618	748	369	980	1035	1405	1376	521	593	651
ENSG00000091428	248	171	248	474	100	307	373	600	21	40	52	670	848	647	760	449	566	469	193	757	170	222	128	399	548	502	30	550	915	674	763	800	551	633	383	54	1327	309	727	371	494	548	994	379	1016	708	358	695	702
ENSG00000091436	31	34	205	22	73	129	155	16	0	3	2	154	376	190	289	186	166	182	402	101	5	192	94	60	200	183	10	164	246	308	108	295	154	261	405	10	211	108	101	116	281	210	323	469	225	323	364	347	283
ENSG00000091482	1	0	1	6	2	0	0	0	0	0	0	1	2	2	0	0	0	0	1	0	6	0	2	0	1	3	1	0	2	1	7	5	1	4	1	3	2	0	0	0	0	1	3	0	0	3	0	0	0
ENSG00000091483	637	675	795	829	627	588	1332	685	241	324	204	1358	1688	980	1249	1059	1429	1122	562	750	770	859	558	829	1328	989	319	988	1521	1069	743	1162	957	465	683	246	781	523	464	399	430	510	765	580	799	873	636	1026	1362
ENSG00000091490	279	127	201	235	355	274	226	130	32	57	33	271	297	257	257	485	315	180	439	503	227	208	182	167	241	398	41	225	549	456	163	282	284	688	769	46	297	378	294	228	455	193	510	250	458	426	399	385	384
ENSG00000091513	16	6	12	12	26	179	7	18	1	1	6	30	6	98	43	17	16	36	12	22	10	63	13	26	10	28	11	0	79	7	111	37	39	14	21	0	32	16	28	11	27	26	34	19	31	29	14	24	14
ENSG00000091527	2478	1850	1958	2010	980	3761	2744	817	512	671	387	2785	3158	1841	2957	2223	4295	3549	1553	1708	1477	1617	1447	2542	2791	2173	576	1734	3135	1809	1604	3418	2328	2762	1418	459	1733	4573	2111	1872	1755	2456	3221	3763	2875	3966	3692	2189	3075
ENSG00000091536	34	22	5	58	16	22	77	93	20	12	7	33	27	11	57	26	40	67	78	6	106	68	14	38	53	49	26	32	66	5	94	48	34	24	29	8	68	44	56	15	29	30	94	77	50	86	54	47	21
ENSG00000091542	1486	1293	1198	1945	1027	2256	2035	1642	511	522	393	2109	2221	1723	2566	1564	2770	1893	879	1655	1751	1557	1016	1566	1810	2036	528	1896	3012	1517	1681	2725	1659	2086	1259	542	2050	1982	2252	1483	1731	1864	3013	2094	2586	3352	2652	1665	2061
ENSG00000091583	1046	1581	929	1693	665	1279	2754	2355	230	346	169	1668	5503	3739	998	2214	4795	2913	696	3565	2139	2301	523	1012	3449	2723	57	2169	2342	3540	2847	3274	1232	1687	1677	528	3241	1051	3504	1940	3908	3388	3464	1134	4011	3491	3635	4189	3046
ENSG00000091592	660	665	515	492	283	671	499	1066	134	196	131	477	625	1003	954	326	1124	661	434	2101	948	730	473	613	637	799	312	753	774	841	677	771	721	733	521	207	1001	1175	1160	450	702	550	1150	812	1946	1159	1059	716	704
ENSG00000091622	5	13	6	5	16	36	12	15	6	2	10	25	15	12	12	2	17	28	8	11	30	18	9	73	19	17	3	35	35	0	14	16	4	19	11	2	36	31	42	18	9	18	33	8	32	72	22	5	30
ENSG00000091640	577	524	409	659	439	966	959	793	255	339	287	892	1409	779	871	884	1133	726	412	928	823	699	533	691	992	760	399	748	1052	753	835	1162	731	784	650	233	762	1047	688	590	760	971	719	522	730	844	1150	734	821
ENSG00000091651	20	2	10	7	23	5	12	4	7	4	3	12	19	3	3	24	11	18	0	31	0	15	4	2	14	13	1	0	5	0	5	18	19	15	12	8	9	11	12	0	3	0	11	5	8	2	2	2	20
ENSG00000091656	24	37	63	26	25	65	106	94	3	14	2	48	218	73	180	79	172	120	126	38	82	201	17	77	141	143	7	70	166	198	80	221	97	97	150	18	135	97	129	118	138	109	464	158	175	180	268	133	296
ENSG00000091664	847	288	451	310	488	458	485	188	117	86	76	665	1161	113	502	336	1216	477	393	280	976	668	447	511	719	511	176	1250	1039	301	603	761	351	256	94	127	379	1081	551	189	131	220	671	630	493	973	651	465	1803
ENSG00000091704	11485	70698	163221	975	334965	346994	51160	51095	1518	7785	5447	7491	76293	372727	156339	579528	34778	107725	361886	2502	91851	140359	388723	95494	21014	1669	297	8637	1819	32929	20762	17778	72378	71500	681185	901	28102	353841	134743	459564	990792	11434	615	39093	114475	7334	9409	196388	26127
ENSG00000091732	232	272	270	241	281	640	663	332	124	122	160	705	709	450	511	392	737	561	422	408	257	446	285	426	530	449	165	375	642	504	470	639	494	389	271	119	523	563	557	349	317	464	680	278	697	697	532	530	643
ENSG00000091831	453	367	453	506	343	621	600	251	149	107	113	677	1044	397	803	207	917	386	273	416	466	286	348	636	443	328	248	712	965	259	347	828	577	250	131	120	354	609	449	408	167	206	718	570	693	478	736	476	617
ENSG00000091844	1138	1225	1070	1084	455	935	1301	714	223	319	202	1643	1741	969	1429	959	2163	1260	671	1090	1142	644	651	1307	1082	1649	266	1765	1936	1870	983	1843	1129	867	417	296	1416	952	1191	687	747	1176	2002	1380	1642	1865	1397	1280	1504
ENSG00000091879	62	68	81	105	62	142	162	217	14	19	17	202	303	656	235	144	203	99	130	537	92	52	58	191	167	204	35	139	185	449	187	229	176	384	235	35	254	202	484	74	329	112	643	182	594	555	292	324	491
ENSG00000091947	579	465	363	677	541	1307	1232	862	297	328	254	1477	1557	909	885	742	1412	873	845	911	565	649	423	536	1084	938	245	798	1339	558	857	1574	816	810	642	334	1070	744	1039	514	825	1060	1507	818	1061	1482	1286	952	1195
ENSG00000091972	2896	2910	1970	4149	2278	5430	6814	3764	1007	1348	750	6894	9917	3951	5692	3919	7005	4488	2129	2711	3052	2551	1967	3762	5869	3417	939	4718	6130	1982	3614	7210	4867	3764	1884	1202	5955	5213	5256	2646	3105	4179	5389	3817	6535	5781	5176	5473	5985
ENSG00000091986	139	157	661	89	34	148	343	22	7	14	1	85	429	366	303	340	780	361	1164	679	90	2681	227	290	541	669	52	694	1342	505	234	582	273	1313	767	19	482	508	452	246	640	419	1349	1676	374	2333	2293	1341	1276
ENSG00000092009	0	0	0	0	0	0	0	1	0	0	0	0	0	5	0	1	0	0	13	2	0	10	13	0	0	3	0	0	4	0	0	0	5	31	44	0	0	9	0	0	0	5	5	0	4	2	5	0	0
ENSG00000092010	2571	2045	2336	3162	1728	4246	5425	3294	767	1226	717	4840	6031	2904	4562	3956	6009	3421	2031	3551	1986	2098	1898	3242	4019	5782	1034	3339	5857	3764	3396	6287	3717	4120	3116	778	3545	3948	3527	2500	3354	4146	6152	2783	4035	5599	6555	4310	5703
ENSG00000092020	427	512	386	650	169	776	775	374	103	186	103	705	864	488	648	468	888	701	443	492	353	288	216	512	691	569	142	407	892	481	599	809	570	716	313	151	639	708	639	263	439	442	847	592	711	848	843	670	807
ENSG00000092036	49	38	66	30	25	43	91	67	21	16	5	84	94	49	58	41	63	65	83	91	58	90	72	96	49	65	16	66	107	102	70	84	62	51	76	17	64	31	29	32	23	19	50	15	32	56	54	72	112
ENSG00000092051	33	18	21	28	5	19	27	175	4	4	6	27	27	70	47	5	57	28	1	296	23	12	36	16	15	29	8	61	57	136	29	45	39	67	59	4	217	42	45	11	127	8	24	18	320	101	37	104	44
ENSG00000092054	0	8	4	0	4	14	3	4	2	4	4	3	3	37	22	34	4	5	65	4	24	55	12	0	6	3	1	7	5	5	3	2	3	7	83	2	18	18	10	27	31	1	3	38	46	4	0	8	3
ENSG00000092067	0	0	0	0	0	0	2	1	0	0	0	0	0	0	0	0	0	0	0	0	0	0	0	0	0	0	0	0	0	0	0	1	0	0	0	0	0	1	0	0	0	0	0	0	0	0	0	0	0
ENSG00000092068	6510	5560	4067	7443	4020	5562	11463	3144	2416	3386	1925	11093	11509	3698	8912	6759	13178	6746	5246	4301	7296	5345	5401	6988	10297	10313	3220	6395	14672	2150	10842	10433	7662	2564	1409	2702	4319	4233	4365	3756	2017	7433	9227	4297	3650	8427	7894	3483	8933
ENSG00000092094	805	789	640	812	734	1065	990	1093	369	407	282	1425	1341	883	1444	646	1506	906	917	1673	1045	897	587	1302	1211	1406	537	886	1442	1231	1598	1096	909	804	678	344	1494	952	1217	584	847	944	1704	875	1304	1831	1155	953	1186
ENSG00000092096	950	839	740	969	691	722	1264	2010	375	565	307	1086	1323	1343	1280	908	1870	1001	939	2857	1567	1403	832	994	987	1629	610	1124	1678	1039	1554	1312	1125	588	630	484	1804	781	1412	601	831	1004	1426	884	1288	2036	1463	936	1283
ENSG00000092098	14	8	17	30	33	12	14	68	11	9	8	35	12	12	26	9	25	23	22	22	27	38	51	18	30	33	4	42	37	13	42	35	14	9	21	10	42	4	26	1	6	10	22	1	26	32	14	24	30
ENSG00000092108	3031	3205	2730	3309	1930	4723	4326	1602	748	834	539	3699	4913	2475	3714	2612	5484	3832	1455	2067	2893	2229	1723	3145	5297	2499	802	2976	4324	1741	2778	4396	3647	2590	1680	652	2748	4089	3321	2089	2430	2921	4071	3271	3629	4250	3579	3146	4435
ENSG00000092140	593	497	513	495	256	505	589	295	68	73	67	622	604	291	455	402	635	329	316	352	319	441	142	466	495	369	64	608	563	233	453	665	408	450	237	97	502	489	441	255	348	300	810	480	652	668	565	392	523
ENSG00000092148	1534	1446	1229	1938	790	1954	2346	1806	330	457	234	2421	2513	1512	2379	1309	2370	1530	944	2648	1647	1259	892	1697	1776	1976	316	1412	2704	1225	1568	2182	1601	2000	1136	407	2375	1921	1903	1389	1525	1636	2774	3028	2737	3463	1775	1781	2151
ENSG00000092199	3635	2772	2232	3758	2508	4838	5295	2883	1017	1314	741	7151	6766	2978	4902	3362	5749	3829	2622	3394	3494	2859	2267	3795	4851	4336	923	2973	6218	3153	3350	5900	3681	2979	2266	1041	3921	3928	4305	2787	2992	3507	5904	3088	4968	5926	5134	4350	5504
ENSG00000092200	0	1	24	2	0	2	2	27	2	0	0	12	13	0	10	0	12	0	4	8	0	0	0	0	6	9	3	0	1	1	0	11	3	0	15	3	2	1	7	4	2	4	21	10	4	12	3	9	7
ENSG00000092201	1696	1611	1609	2050	1635	3170	2919	1707	450	718	403	3439	4235	1716	2856	2080	3404	2033	1561	1969	1681	1782	1244	1814	2827	2266	457	2018	3512	1287	2309	3430	2378	1776	1411	451	2389	2651	2693	1777	1936	2139	3924	2460	3454	3821	2996	2478	3060
ENSG00000092203	1157	1052	796	1190	950	2035	1936	1174	569	412	347	3257	2779	1131	1731	1313	1888	1090	942	1481	1285	1667	1297	1486	2162	1679	595	1077	2015	1196	1494	1586	1439	1065	807	384	2429	1242	1595	784	1319	984	2305	1275	1819	2418	1707	1480	1940
ENSG00000092208	195	166	128	234	155	366	286	239	55	77	42	324	367	172	260	207	421	327	167	114	60	218	70	322	327	229	68	317	334	166	185	341	286	197	135	61	228	264	250	130	228	222	316	178	312	414	284	238	269
ENSG00000092295	0	3	1	1	21	3	12	60	1	13	1	6	1	8	8	2	1	4	6	1	16	6	1	10	6	8	0	15	15	50	7	6	4	10	6	4	1	1	12	17	16	3	25	5	0	21	0	4	3
ENSG00000092330	346	299	307	367	328	584	831	391	245	165	167	702	1055	436	714	640	797	490	513	476	516	422	410	638	794	704	219	327	898	394	500	728	468	386	422	218	672	535	502	241	381	439	987	368	639	1051	872	710	753
ENSG00000092345	0	1	0	1	0	0	0	2	0	0	1	1	25	8	1	1	0	1	0	0	0	0	0	0	0	0	1	0	0	0	0	2	0	1	0	0	0	0	1	0	0	0	0	0	0	0	2	0	0
ENSG00000092377	0	0	13	15	0	19	48	69	6	11	8	107	2	0	1	26	2	1	1	100	63	18	0	19	1	78	1	69	60	0	0	0	20	0	32	24	79	0	1	0	51	0	1	0	83	62	0	0	72
ENSG00000092421	567	285	572	801	223	397	292	253	118	120	59	592	606	159	462	411	623	322	727	279	731	382	453	475	455	278	124	877	1321	466	643	567	562	525	494	132	595	254	369	286	452	347	1225	491	568	1209	599	355	594
ENSG00000092439	802	839	757	1030	493	613	1020	439	154	210	113	1123	1326	614	1187	735	1298	792	469	1111	693	806	613	867	1013	950	111	1155	1338	919	855	1113	674	749	581	172	1259	738	624	377	477	611	1254	928	1162	1126	810	1143	1360
ENSG00000092445	0	3	12	0	28	11	8	69	0	3	0	7	10	38	24	9	1	24	101	8	1	11	62	10	20	12	7	1	10	70	6	17	8	30	46	3	2	20	2	29	80	6	9	27	19	5	15	34	21
ENSG00000092470	63	56	96	88	40	111	111	146	11	30	16	219	193	106	99	75	156	130	64	151	118	70	48	215	96	80	15	151	108	83	157	179	98	53	69	29	127	70	93	42	69	43	146	70	80	60	111	121	137
ENSG00000092529	1	5	0	10	4	6	6	14	4	9	1	11	12	3	11	4	19	1	24	16	6	17	7	20	5	30	1	22	30	17	4	8	4	5	4	1	29	6	13	6	10	5	37	15	8	23	11	4	5
ENSG00000092531	278	182	299	277	153	357	344	213	49	69	38	462	347	240	246	255	387	184	212	399	204	253	195	445	266	279	59	287	315	410	426	353	235	327	332	62	468	147	268	135	249	175	358	220	381	340	274	356	396
ENSG00000092607	0	0	9	0	0	0	2	1	7	0	0	10	0	8	0	13	18	12	0	2	0	0	0	0	10	4	0	9	1	0	0	21	0	0	0	1	0	5	0	0	15	4	11	0	0	0	12	8	4
ENSG00000092621	24	58	171	24	221	123	79	251	7	4	12	30	125	274	171	318	61	145	470	112	126	293	343	61	34	63	4	14	33	154	70	41	81	224	449	0	149	101	209	250	567	57	61	143	149	39	88	244	79
ENSG00000092758	2	0	0	0	0	1	8	0	1	0	1	0	7	8	6	2	0	1	7	0	0	1	0	0	2	6	0	0	5	8	0	3	2	0	12	0	2	0	8	4	2	0	1	0	4	1	3	3	2
ENSG00000092820	1494	1597	1958	1845	1181	3148	3197	3264	468	566	366	3555	3501	2925	2332	2714	3712	2285	1681	4136	2077	1526	1654	2092	2900	3480	730	2568	3305	5036	1595	2655	2189	4309	2874	584	3679	3851	4377	2233	3395	3161	4716	2872	5331	4516	4578	2990	3469
ENSG00000092841	11478	9047	9569	11891	7725	24933	20120	12752	4548	5099	3868	18766	22945	13567	17911	15896	27184	13562	8420	18134	11266	12052	8360	13397	18637	23031	5916	15509	24177	13413	16931	21192	17158	17035	10292	4923	16147	20877	17491	11367	14511	19643	28781	13896	22645	26912	30276	15257	23842
ENSG00000092847	899	746	665	1006	504	1172	1323	759	269	304	195	1907	1725	842	1146	709	1681	1208	939	959	1194	811	524	995	1261	1111	244	1136	2020	1260	1313	1588	1078	791	654	248	1177	732	833	453	661	625	1525	884	1509	1269	1194	1103	1276
ENSG00000092850	149	74	50	162	107	38	215	390	117	168	99	218	240	111	133	122	177	61	368	418	435	541	300	296	192	250	135	269	266	231	433	262	170	65	133	103	635	61	107	27	44	52	141	63	114	115	121	199	141
ENSG00000092853	0	0	2	0	1	4	2	3	1	0	0	14	5	4	29	0	0	1	0	28	0	0	17	2	0	23	6	14	5	25	5	9	10	21	20	0	1	9	1	7	3	8	32	23	14	11	28	16	9
ENSG00000092871	183	209	270	268	178	272	331	256	61	85	37	500	402	175	216	219	494	282	141	459	153	109	302	328	342	310	136	258	380	241	184	235	195	254	171	76	333	268	207	171	157	260	258	293	208	337	218	330	377
ENSG00000092929	0	2	11	2	4	11	2	13	0	1	0	10	5	3	10	3	6	4	12	17	3	3	1	1	2	15	3	0	6	19	16	6	6	11	15	0	12	2	1	1	2	7	3	17	13	20	6	12	12
ENSG00000092931	859	716	438	631	376	953	1103	562	244	307	166	1294	1273	685	775	654	1461	1049	552	643	404	415	412	424	1186	844	155	810	1139	459	766	1138	932	575	467	288	962	1166	747	392	576	630	1055	622	825	1050	938	987	1359
ENSG00000092964	6897	5655	4496	8410	3059	8595	12911	5343	1352	2475	802	13290	19042	6733	11335	7554	15322	11246	4001	6069	5472	4905	3350	8486	11663	7334	1542	10464	12412	6807	8339	19651	10643	6486	5046	1802	8915	8408	9795	5003	6226	8792	14885	5890	10296	11797	10485	10997	13137
ENSG00000092969	0	1	38	1	3	7	9	5	0	0	1	17	24	3	21	34	1	1	12	13	0	0	11	36	20	30	2	0	4	182	22	0	32	64	72	0	54	16	6	14	12	6	43	25	21	5	8	25	14
ENSG00000092978	693	756	674	881	369	909	838	646	201	198	149	1008	923	715	857	606	1193	796	585	871	767	525	527	1037	926	780	205	938	1045	858	476	789	727	800	485	142	923	954	926	506	665	593	1498	922	1446	1328	1017	838	899
ENSG00000093000	879	691	640	934	361	977	1257	551	213	260	160	1360	1274	814	1063	834	1384	1236	604	1266	585	698	435	834	1047	1006	167	1220	1684	1250	807	1445	992	819	665	252	1202	1021	851	524	615	714	1407	1329	1512	1368	1106	935	1278
ENSG00000093009	0	1	16	2	0	2	3	0	0	1	0	4	4	2	0	1	13	0	14	12	0	0	3	0	0	11	0	0	11	0	0	0	0	12	5	0	8	0	30	0	9	0	14	0	10	40	3	0	4
ENSG00000093010	553	512	621	692	453	905	1685	1156	384	508	375	1636	1737	1055	1211	968	1533	887	805	1123	1317	1418	562	959	1329	1386	564	1123	2719	865	1380	1553	1282	1006	766	533	1246	800	1086	829	858	1405	1793	880	1050	2078	2356	843	1729
ENSG00000093072	1308	1456	1412	1771	790	2181	2588	891	383	1027	509	3710	5982	2131	2520	991	4390	1016	462	1947	1626	2376	325	2564	312	2408	259	3743	4206	304	647	4876	3207	1562	1587	100	2804	3169	404	1112	630	2481	2512	809	794	2370	597	2450	1278
ENSG00000093100	0	0	0	0	0	0	0	6	0	0	0	0	2	0	0	0	0	0	0	0	0	0	0	0	2	0	0	0	5	0	2	0	0	0	0	0	0	0	0	0	0	0	0	0	0	0	0	1	0
ENSG00000093134	0	0	0	0	0	8	5	0	0	0	0	1	0	0	0	3	0	1	1	28	0	0	17	0	2	0	1	0	3	0	1	0	0	0	10	0	0	0	0	0	0	0	0	0	0	0	15	0	3
ENSG00000093144	1290	955	1138	1113	528	1569	1366	480	175	234	164	1360	1979	944	1478	998	1889	1384	753	791	850	1036	861	1178	1768	957	256	824	1602	693	1023	1602	1242	957	795	209	930	1672	1006	713	849	928	1418	1024	1297	1702	1301	1258	1508
ENSG00000093167	315	346	281	609	235	479	417	426	100	130	68	637	597	377	719	372	764	486	314	550	504	420	275	415	463	532	107	568	591	281	444	474	366	483	295	76	614	344	589	354	385	370	1031	840	817	980	712	636	481
[truncated: 56,337 more rows]
[truncated: 4 more columns]
