# Supplementary material for: Identification of Inflammation-Related Biomarkers in Diabetes of the Exocrine Pancreas With the Use of Weighted Gene Co-Expression Network Analysis
Source: Front Endocrinol (Lausanne). 2022 Apr 14;13:839865. doi: 10.3389/fendo.2022.839865 (PMC9046596; doi:10.3389/fendo.2022.839865)
Supplement: Supplementary file 1 [file DataSheet_1.zip › Additional files/original data/WGCNA/ClinicalTraits.txt]

id	Normal	T3cDM
GSM2040155	1	0
GSM2040156	1	0
GSM2040157	1	0
GSM2040158	1	0
GSM2040162	1	0
GSM2040163	1	0
GSM2040164	1	0
GSM2040171	1	0
GSM2040173	1	0
GSM2040174	1	0
GSM2040177	1	0
GSM2040183	1	0
GSM2040184	1	0
GSM2040190	1	0
GSM2040192	1	0
GSM2040193	1	0
GSM2040194	1	0
GSM2040202	1	0
GSM2040204	1	0
GSM2040215	1	0
GSM2040219	1	0
GSM2040220	1	0
GSM2040222	1	0
GSM2040227	1	0
GSM2040228	1	0
GSM2040229	1	0
GSM2040233	1	0
GSM2040237	1	0
GSM2040241	1	0
GSM2040242	1	0
GSM2040243	1	0
GSM2040247	1	0
GSM2040152	0	1
GSM2040159	0	1
GSM2040167	0	1
GSM2040168	0	1
GSM2040170	0	1
GSM2040179	0	1
GSM2040189	0	1
GSM2040195	0	1
GSM2040210	0	1
GSM2040211	0	1
GSM2040213	0	1
GSM2040214	0	1
GSM2040221	0	1
GSM2040223	0	1
GSM2040230	0	1
GSM2040231	0	1
GSM2040232	0	1
GSM2040245	0	1
GSM2040246	0	1
GSM2040250	0	1
