# Supplementary material for: Identification of Inflammation-Related Biomarkers in Diabetes of the Exocrine Pancreas With the Use of Weighted Gene Co-Expression Network Analysis
Source: Front Endocrinol (Lausanne). 2022 Apr 14;13:839865. doi: 10.3389/fendo.2022.839865 (PMC9046596; doi:10.3389/fendo.2022.839865)
Supplement: Supplementary file 1 [file DataSheet_1.zip › Additional files/original data/WGCNA/expr.txt]

genesymbol	GSM2040155	GSM2040156	GSM2040157	GSM2040158	GSM2040162	GSM2040163	GSM2040164	GSM2040171	GSM2040173	GSM2040174	GSM2040177	GSM2040183	GSM2040184	GSM2040190	GSM2040192	GSM2040193	GSM2040194	GSM2040202	GSM2040204	GSM2040215	GSM2040219	GSM2040220	GSM2040222	GSM2040227	GSM2040228	GSM2040229	GSM2040233	GSM2040237	GSM2040241	GSM2040242	GSM2040243	GSM2040247	GSM2040152	GSM2040159	GSM2040167	GSM2040168	GSM2040170	GSM2040179	GSM2040189	GSM2040195	GSM2040210	GSM2040211	GSM2040213	GSM2040214	GSM2040221	GSM2040223	GSM2040230	GSM2040231	GSM2040232
A1BG	6.776083804	6.843429285	6.556607848	6.554692519	7.341723646	6.926978473	5.930180045	5.255459711	6.465128406	5.688142375	7.0684829	7.097266866	6.91906929	6.780574478	6.991734732	7.141746593	7.003996468	6.534112928	6.355915775	6.712534663	6.882064075	6.646187445	6.587587397	6.102784368	6.954946689	6.444100649	6.908246056	7.054536778	6.468505815	7.37716554	7.018260048	6.791817938	6.541192983	7.162240775	6.484070192	6.781011018	6.403770163	7.00339809	7.020184567	6.816466417	7.26707491	6.328417339	7.035237675	6.763926141	6.492892747	6.535691079	6.588963489	7.030549997	6.475164024
A2M	8.92647065	7.896764075	7.890470761	8.850764735	7.834252549	7.758494902	8.786197982	8.986203444	7.39020713	9.399836356	7.464052495	7.290017714	6.459092582	7.012278491	7.278987736	6.630676622	8.723622401	8.113223084	8.09040469	8.365560363	8.560289342	8.47914652	8.735034393	9.128619442	8.545667597	8.793736174	8.449837663	8.745581198	8.553767409	8.568603803	8.42183318	8.155880259	8.825923299	8.566090486	9.175968919	8.063204771	8.666818529	7.533100418	7.984313263	7.425686426	8.526178221	8.714359159	8.996330516	8.6898167	8.804597457	8.878705509	8.669285348	8.957949632	9.024516612
A2MP1	4.582617713	3.800886466	3.80855393	5.880049909	4.213970831	3.487438021	5.066939474	5.427951943	4.134206843	6.371662444	4.312808076	5.067412461	4.086981222	3.741439651	3.607803212	3.822848852	6.158363225	6.171496799	4.609635358	4.815169514	5.472749702	4.811314019	5.668575307	7.569993796	5.096398755	4.631303001	5.571556618	5.382108509	4.770922638	5.102801519	4.998367566	4.838818043	4.736809012	4.276906438	4.862703796	4.724199947	6.266656126	3.840778745	4.486514873	4.003000233	6.730321862	5.428440659	6.586857906	5.972197277	5.615147925	5.756628756	5.205293308	5.930313262	6.81214318
NAT1	7.995802864	6.936900235	6.745333323	6.662824281	6.540910506	6.336022702	7.473893369	7.293443095	7.984351217	7.848937346	7.361129205	7.055899551	7.669010114	7.985060889	7.307081164	7.984756938	6.942371366	6.880878041	7.152046138	7.807562467	7.956373077	7.649140766	8.960258418	7.625386802	7.342186281	6.880281547	7.314501025	7.019249152	7.9210036	7.130877357	6.639734077	7.399677999	7.200064866	7.942015224	5.963256474	7.965625131	7.324636136	6.812267832	7.710148008	8.263705486	7.6261741	7.700709899	7.439816425	6.77553282	8.429762373	7.963560129	8.735732101	8.51709084	7.731906356
NAT2	2.304784408	2.688757559	2.291350365	2.483599898	2.381244186	2.273837726	2.817214691	2.412059951	3.259440958	2.351854334	2.308569204	2.690289404	2.567491714	2.471870366	2.384159775	2.688618518	2.485908125	2.697379715	2.193036865	2.418994014	2.652895656	2.424857444	2.235680178	2.340268644	2.169702567	2.535677734	2.763193606	2.707180742	2.169702567	2.540641812	2.634588914	2.576553013	2.39042449	2.723293021	2.489508497	2.573337341	2.819335568	2.512244837	2.494640719	2.671300864	2.418039868	2.659735699	2.423851164	2.404336186	2.479481782	2.577833674	2.450550426	2.409932809	2.55750315
SERPINA3	6.801173443	8.040084773	5.557812803	11.31129164	4.346432325	10.38963172	11.73623801	12.71659915	9.158432252	12.93246565	10.56815779	5.642378081	3.963601894	4.785953357	6.543809768	6.268561539	9.420937281	10.36099796	4.672400891	8.332681294	7.117191622	7.027027891	8.759320664	12.31256958	8.965953226	8.252617228	6.261547076	10.379399	7.415503746	8.509291079	6.229012976	9.390262352	12.1707278	10.94675542	11.6795055	10.12208404	12.57358314	7.061039629	6.588344745	3.82339772	9.333761074	9.098416402	12.45278585	9.593500443	10.38286865	7.30892946	7.057819085	8.384440249	13.07753763
AADAC	3.221948195	4.028652655	4.141062213	6.858280997	2.992078465	6.950603116	9.773252879	10.78730673	6.324448597	8.944299363	3.214094222	4.155624885	3.381156958	3.262797184	3.798618009	5.392666468	6.156219315	6.788677233	3.570195666	4.806968384	4.509170606	4.754219326	7.177308949	8.865674219	4.546104694	2.87394683	5.323954787	3.478613715	3.310364142	5.497585097	3.49071408	4.523639259	8.219565619	3.033897647	6.398783712	4.282047778	9.848879689	5.759559515	3.500169075	4.267425384	5.857493353	4.130317992	6.335366548	5.504555335	6.18206754	3.799705966	4.266574066	4.878720086	9.349050915
AAMP	9.003701734	8.790796563	8.412196683	8.648796445	8.675428291	9.051954729	8.693716662	8.25188995	8.464354577	8.172293184	8.700874736	8.855423414	8.871219012	8.48010461	8.427925612	8.515177871	8.114188677	8.489996381	7.990650889	8.685942558	8.684040085	8.561269456	8.524446851	8.554961648	8.434241114	8.253055434	8.393432151	8.38290128	8.245119979	8.689066185	8.592010562	8.567196691	8.722858341	8.671630545	8.548679077	8.853110279	8.706987643	8.913681943	8.616679602	8.647287708	8.483866496	8.59045719	8.549916028	8.638436021	8.759125908	8.756814072	8.581900879	8.463940129	8.532555936
AANAT	3.590626094	3.816630227	3.953756812	3.793807791	4.063217149	3.608453684	3.321982427	3.453383557	2.687890711	3.34708208	3.046393933	3.122484266	2.880787808	3.319757096	3.567751067	3.738572157	3.226691548	2.819066045	3.269344763	2.905804877	3.596249967	3.203783009	3.072650997	3.080614673	3.272512572	3.107249035	3.326182515	3.269482537	3.124298983	3.79850817	3.205684925	2.908049888	3.918221953	4.294565896	3.720395997	3.37291858	4.180501401	3.91467741	3.869615093	3.564360568	3.684251904	3.520634674	3.266881772	3.15824904	3.834760775	3.281134766	3.066446062	3.647369083	3.206121939
AARS	11.00767621	10.88618267	10.55963867	10.86774063	10.73622213	11.53904505	10.92754648	10.75761524	10.89305522	10.43506804	10.80780156	10.84688195	10.92398354	10.85402267	10.58630605	10.68337225	10.13075594	10.38253522	10.45245686	10.8725122	11.1747099	10.84515389	10.70834966	10.45813108	10.79331997	10.48885841	10.83069259	11.1546723	10.40292415	11.14510049	10.69534487	10.79766436	10.77787112	10.93464686	11.48343267	11.06905921	11.00896099	11.06555759	11.02480902	10.72765663	10.8090026	10.87033765	10.79880655	10.87483126	10.9251531	11.09214831	10.70350095	10.6368537	10.75857875
ABAT	10.95139787	10.95767922	10.57144884	10.86315092	10.79157237	10.58865648	10.87139354	10.83287828	10.87500201	9.764134321	10.59970405	10.8758514	11.09035714	10.68807583	10.64435436	10.9345713	10.07746935	10.67914772	10.76641439	10.84415662	10.68550239	10.58465471	10.69101543	10.57027395	10.65237897	10.82785894	10.8711281	10.91540171	10.98206865	10.75800343	10.68899435	10.79848415	10.94620481	10.91129799	11.23692293	11.0077644	11.10238564	11.1155326	11.00268557	10.69604012	10.77647191	10.95561241	10.86784337	10.78509269	10.43711058	11.0503617	11.03230528	10.85193299	10.84505499
ABCA1	6.383358376	5.173152489	6.066112243	6.050152868	6.12784458	5.366545319	5.398481305	5.660198839	5.598119046	6.287844157	5.6401494	5.877674722	5.651496956	5.229634681	5.736547022	5.366655783	5.534475154	5.296720938	5.288023887	5.382218882	5.533868186	5.503279927	5.698648804	5.729423648	5.620354469	6.032114105	5.752482998	5.84178902	5.883354154	5.289568332	5.755884529	5.812912149	5.661422182	5.648614704	5.799604411	5.542064727	5.761599075	6.05510257	5.819754582	5.689997767	5.966265236	6.274203952	5.822630592	5.84860181	6.197096272	5.667067428	5.718947075	5.465106329	6.001096853
ABCA2	7.297285287	7.363806662	7.453139221	7.332046663	7.291675715	7.329695899	6.692138605	6.414502085	7.123864611	6.378184197	7.100147709	7.2700052	7.263662277	7.107922912	6.754573071	7.093314506	6.903764414	6.895931829	6.85512911	6.861829611	7.097344499	6.99544893	6.821946166	6.569639165	6.790033919	6.611422393	6.908080877	6.683717922	6.629089054	7.507271751	6.937288168	6.909448899	7.222377161	7.462662805	7.340664805	7.372400556	6.960720915	7.209680809	7.053858356	7.078409487	7.023813515	7.093129603	7.105947467	7.292504032	7.193043446	7.279732546	6.994765007	6.899541028	6.836395095
ABCA3	11.04889597	11.53066401	10.77204671	10.56306255	11.26791338	10.90276183	9.895753492	9.161199517	11.06282846	9.363152653	10.85479976	10.69325672	11.08783267	10.88000192	10.50341878	10.8292629	10.46569603	10.13448661	10.18810648	10.44823078	10.75174952	10.28760433	10.10362602	9.734246433	10.33443228	10.14119804	10.62961449	10.58163045	10.23047431	10.93373307	10.29290779	10.55967347	11.10818955	11.80279412	11.37683652	11.06828093	9.883997298	10.98702583	10.5355405	10.51093056	10.34492005	10.46688946	10.27396452	10.53348719	10.27456813	10.39666059	10.32869602	10.89017128	9.424838831
ABCB7	9.117449076	8.95781817	8.93960042	8.655480572	8.566165297	9.400376827	9.365773015	9.636646141	9.104960432	9.366816331	8.854519309	8.975813002	9.372514136	8.603395554	9.062228329	9.203088679	8.912671591	9.517114594	9.480576995	9.26996371	9.485194465	9.327682383	9.614592147	9.307226305	9.465558426	9.425129343	9.506995831	9.301421231	9.441295366	9.760024008	9.387115959	9.371035287	9.230589974	8.643155564	8.957633418	8.954432671	9.624250268	9.70331705	9.108772637	9.03415299	9.768663168	9.519471829	9.470749383	9.814874961	9.801134074	9.730985714	9.713895233	9.508058404	9.510813342
ABCF1	10.20201789	9.785347775	9.286096342	9.562579951	9.542243549	9.662707186	9.533758706	9.429296889	9.823233936	10.06653532	9.959902951	10.00139102	9.91980399	10.11054895	9.779184316	9.819795913	9.593888639	10.0920901	9.560681705	9.914269675	9.763450876	9.761350878	9.739159296	9.854645997	9.957187705	10.22962309	9.628030554	10.04921334	9.774010952	10.10899848	9.810652438	9.920086591	10.00764386	9.880657334	10.77354001	9.945469016	9.944147199	10.39859929	10.20794532	10.165939	9.801948985	9.895540365	10.03489209	9.765919145	10.08856377	9.891662337	10.04869181	9.952141027	9.746010741
ABCA4	4.798057304	4.946654262	4.906126586	4.400845006	4.789561898	4.632564284	4.447815163	4.304331461	4.695693481	3.816339527	4.653604532	4.58694308	4.703161059	4.818863414	4.32519985	4.68114941	4.351716667	4.543860719	4.466606916	4.479932272	4.449015001	4.58296643	4.941813456	3.955781513	4.248155834	4.501193558	4.205935068	5.29429243	4.459336672	4.622481212	4.603780995	4.469427197	4.430339508	4.674400036	4.373896609	4.288719084	4.098187911	4.050559348	4.01597885	3.972035634	4.249711306	4.142026459	4.220169084	3.868309043	4.925599336	4.513285769	4.428346202	4.012398391	3.917404531
ABL1	8.914811389	8.562471975	8.780705926	8.322138221	8.07641638	8.575435316	9.044501935	8.194019923	8.550285184	8.729188511	8.722536174	8.555633943	8.569235084	8.484103805	8.8554145	8.439066419	8.724921187	8.500427814	8.244312658	8.684457997	8.553183214	8.634221302	8.541309772	8.422177448	8.644697524	8.696149648	8.384712186	8.334104233	8.344377596	8.271755213	8.475755104	8.614383233	8.626259208	8.784322582	9.00667677	9.600496312	8.441424947	8.692224671	8.651162034	8.553717412	8.832340157	8.971031019	8.84679065	8.659283286	8.832147048	8.901324032	8.854936413	8.589975382	8.643937842
AOC1	6.925000264	5.466652876	5.454815184	6.515734039	5.485744003	5.586070534	4.508598513	3.298186533	7.32697527	6.577928888	4.564630341	5.401596546	4.34315347	4.983165163	4.55938027	4.798804326	5.903531789	7.076133294	3.547447888	6.123826944	6.325157723	5.048026953	7.054301822	5.950979052	6.227064259	5.826642591	5.60213371	6.581404631	5.372805714	5.380276177	5.328837848	4.694692827	5.257346462	7.465755137	7.21659938	5.684985619	5.403905074	6.735588247	5.441106754	4.64217019	5.72006624	6.767336384	7.16065768	7.65086431	8.012001565	6.571446579	6.166021257	5.823967049	5.719796402
ABL2	8.100968602	8.215016546	8.191332517	7.843464455	8.587856882	8.348510608	8.213051971	8.380513528	8.466249579	8.847313775	7.989058593	8.347141397	8.187244778	8.519172281	8.567291376	8.576836576	8.19128076	8.047279771	8.569109124	8.490663273	8.506702297	8.331542326	8.429677936	8.122733859	8.007690101	8.660949239	8.305102817	8.171656663	8.169048345	8.341992293	8.501525051	8.53427236	8.418498515	8.221093926	8.435636163	8.207982638	8.379893383	8.26149603	8.395670495	8.484239624	8.714715625	8.610427575	8.28438144	8.528550539	8.605705618	8.673948839	8.495245944	8.486082809	8.128817422
ABO	6.191832445	6.241617021	6.223564501	6.071083293	6.768485192	6.412129583	6.721658157	6.451997549	5.902456889	5.950277985	5.82355876	6.021812627	5.796824761	6.570267732	5.973654533	6.157391233	6.113111098	6.761027483	6.168089676	6.060137094	6.3132355	6.351864122	6.283151333	6.211329403	6.418125491	5.993269414	6.786012	6.056391767	5.991392579	6.80486765	6.344172406	5.93593811	6.566992872	6.289816546	6.485542387	6.412099033	6.152035673	5.909212238	5.998404678	6.013950021	5.997094712	5.943906365	6.161750744	6.121241518	6.65567941	6.535885985	6.320655172	6.300947363	6.295275103
ABR	8.074011269	8.33004534	7.837351164	7.736731583	7.829230813	7.91325042	6.514946561	6.393692623	8.136847729	7.141097252	7.735505191	7.702528084	8.408514999	8.015959222	8.045376164	8.181989738	7.615227351	7.868197195	7.845792229	8.097247766	8.090353355	8.083809217	8.173959215	7.145433932	7.767154998	7.870548456	8.004399148	7.728536354	7.860371392	7.955189151	8.000901408	8.207485812	8.332413956	7.698079604	8.599614394	8.253737115	7.776228765	8.350624225	8.42964277	8.064140451	8.896364414	8.38106937	7.962020586	8.183930929	8.416975901	8.528040359	8.275092976	8.177170763	7.56623584
ACAA1	9.938610226	9.398888006	9.289449299	9.597488988	9.601060232	9.372350485	10.02435115	9.879946544	9.144730878	9.381762062	9.168914459	9.723808465	9.439062139	9.2170045	9.130666801	9.145181506	9.201638145	9.28043677	8.18577723	9.210681835	9.11507284	9.119085858	9.222546902	9.359958491	9.103587441	8.737801636	8.916339549	9.367382692	8.552693595	9.748183595	9.30066209	9.35767829	9.638193145	10.08883933	10.20215549	9.708061298	10.01806501	9.526364004	9.271489088	9.201990206	9.441481864	9.49136697	9.724470448	9.680016135	9.545840528	9.379971628	9.102689651	9.398866394	10.04637333
ACACA	8.293342656	9.453111895	9.226447464	8.636066255	8.691326992	8.872281263	8.475580693	7.815383157	9.037223753	7.632531559	8.845311194	8.627739416	9.09133855	9.302869022	9.398577008	9.228436126	8.778614475	8.741340842	8.501698389	8.908009851	8.971912267	9.125908518	8.825237423	7.979786951	8.833233447	9.270010879	9.149802009	9.096954741	9.040808178	9.067158333	9.022262765	9.227670824	8.997452425	9.024271302	9.1467556	9.120829747	8.834717771	8.955406817	9.289157157	9.052563653	9.322239094	8.927091	8.570120118	8.953229066	8.93892801	8.898417015	9.087043479	8.831555836	8.758267779
ACACB	8.884542371	9.083431327	8.868406057	8.873322448	8.962356454	8.989023036	8.47379901	8.242071277	8.648022904	8.124245652	8.779463047	9.071764142	8.99412271	9.188644527	8.734443348	9.141828876	8.904167586	8.962271757	8.750180447	8.839030083	8.535509259	8.80300652	8.375886958	8.730356807	8.915687379	8.759136179	8.730926297	9.209498497	8.631924478	9.163858216	8.701344287	8.751366323	8.954740399	8.905916581	9.236039064	9.255042741	8.707109361	9.10607254	9.352522645	9.030668389	8.861218532	9.184031778	9.191254121	9.14770784	8.589880473	8.757829177	8.936008167	8.688876258	8.833680455
ACADL	3.122362013	4.477053525	6.070091074	5.967673693	2.817647348	7.062264182	9.397728255	9.170185409	5.767959029	6.866469121	4.610500345	4.578826526	3.747404838	3.613760937	4.544324974	4.050913197	6.434706114	8.845315125	4.806402793	4.462228288	4.797407588	4.399228391	4.320367985	7.499585585	5.6696313	3.570774917	5.675160335	6.759971767	5.242535051	7.25164739	5.323417306	4.292081004	7.677365908	3.702143737	5.578998038	6.613589597	8.873436543	4.830442998	2.976132744	4.053653181	4.896267083	4.162657755	7.042710077	5.712533818	4.44723294	3.652754914	3.84036069	6.245753453	8.747870294
ACADM	8.003383973	9.168328129	9.402553084	9.194653993	9.186595895	9.401300411	9.848531564	9.749894999	9.00269621	8.824638087	9.192375668	8.759829801	8.962942519	9.738015193	9.601574701	9.688392905	9.302611045	9.276674174	9.04386912	9.120287255	9.051046823	8.969389848	8.906459621	8.819549335	9.250363172	8.976633227	8.774710191	8.074600523	9.11587202	8.013420247	8.872733919	8.913054573	9.535718924	9.138603303	9.240999685	9.523368749	9.648985766	9.370290276	9.459785377	9.518176833	9.474199021	9.473228587	9.052517466	9.304532771	9.065497212	9.13984197	9.550390646	9.596471206	9.433753938
ACADS	7.554153866	7.763509858	7.358130595	7.637793821	7.683566964	7.87221443	8.275815739	7.820644048	6.891984899	7.234999853	7.366654388	7.082335518	7.27357254	7.734188961	7.436870142	7.287837524	7.453125735	7.524778408	6.937361424	7.242274308	7.142679421	7.061753068	7.186434449	6.995669924	7.068680814	6.886263614	7.124499188	7.10005116	6.95654017	8.012191816	7.304951234	7.045486813	7.51583761	7.706668319	7.561939603	7.962918076	7.554562465	7.268508556	7.458223293	7.373170665	7.068465252	6.834626873	7.256232845	7.107608443	7.339175358	7.283447975	7.114919709	7.372524582	7.691330103
ACADSB	7.692971759	8.017602659	7.730869822	8.201219097	7.711427068	7.970757044	8.452782471	8.713885395	7.869426028	7.792111171	8.049291285	7.847436203	8.357264772	8.00543053	8.587368273	8.62137173	7.629004923	8.367897871	8.404097414	8.213995415	8.148412873	8.400255279	8.165980059	7.905600109	7.996268289	7.924382984	7.833068209	7.596126667	8.241055909	7.739758912	8.159056472	8.088742195	8.360584648	7.749819816	8.145972407	8.255294737	8.33708249	8.234200425	8.485208709	8.412720118	8.526273557	8.324530128	7.70281504	8.211737645	7.940953498	7.792173586	8.22527254	8.34401597	8.164125732
ACADVL	11.6710816	11.60874533	11.44145401	11.18877217	10.95581173	11.35233635	11.28565042	10.88551542	11.35299961	10.30601044	11.54706618	11.27185824	11.46200576	11.42514039	11.10705013	11.35625589	11.17381409	11.32951786	10.92075135	10.9095122	10.62160169	10.52975655	10.60944303	10.9845905	11.3182208	10.90047472	10.69400614	11.49379657	10.56165895	11.47764371	10.83380313	11.02023253	11.4709714	11.41697724	12.04353933	11.59105365	11.26471397	11.41016371	11.60502908	11.31846291	11.21891295	11.21124579	11.43604387	11.50427872	11.15385694	11.00414074	10.56621094	10.93835922	11.22355736
ACAT1	6.617953658	6.660543706	6.368762762	6.914605039	6.424198657	6.756503991	7.293642762	7.099887822	6.912911536	6.433039437	6.798835186	6.911855545	6.561784712	6.942176365	6.794796843	7.048149654	6.811018728	6.912119489	7.252996865	7.202928685	7.001159847	6.976820184	6.934550422	7.037545689	6.802359	7.0090711	6.898408126	6.9722344	7.146926533	7.625555073	6.946218639	6.946889925	6.937705768	6.539841572	6.561562723	7.203027162	7.211430984	7.051835074	6.816607666	7.111819379	7.437934027	7.331015825	7.436485342	7.006267708	7.045791127	6.89026613	7.050409129	6.983947486	7.142600471
ACAT2	7.903211334	7.643859061	8.306330431	8.913451728	8.109277216	9.010756197	9.616883732	8.503700637	8.361958908	9.348510686	8.34250214	8.901661623	8.792850247	8.888896328	8.265321045	8.655287286	8.438431238	8.914623552	8.661400525	8.765067272	8.797509461	8.875873782	8.646594448	8.695073869	8.382394287	8.827303947	8.24335885	9.130619588	9.029654396	8.78472091	8.406898123	8.496194524	8.504282242	9.037313249	8.687412701	8.808207664	9.897481504	8.560884577	8.919031307	8.75710621	8.652799362	8.199129887	8.919857319	8.4860416	8.586152983	8.067129851	8.949092845	8.964757949	9.274783092
ASIC2	4.700876326	4.969505571	5.365897467	4.569948271	5.269118009	4.990883555	4.874973222	4.755200956	4.841922062	4.232208632	4.166066178	4.316298245	4.76301962	4.974190867	4.784891444	4.610747372	3.987578677	4.863460052	4.762016638	4.755265081	5.556429738	5.257458672	4.787585782	4.25404198	4.039176398	4.010789822	4.24923843	4.51699444	4.292339185	5.006713249	4.906755226	4.573666921	4.894711057	4.974022523	4.614774314	4.412523664	4.696715161	4.930063255	4.330498072	4.630066153	4.623933683	5.332760115	3.983559695	4.330498072	4.756780349	5.018681104	4.716861928	3.664441567	3.757880875
ASIC1	7.336170986	6.178560278	6.878573055	6.618823717	7.202416441	5.730722355	6.074675921	4.71295406	5.98958143	5.859089191	7.703557224	8.316785668	6.171569039	6.845314971	6.54102135	5.967515534	7.491566045	5.734430691	5.787722774	5.649640181	5.937192999	6.152989769	6.35751341	7.028196485	6.637627843	5.97160878	6.123649242	6.636490466	6.396641612	7.073679341	5.95018932	6.049412613	6.573029795	9.68320623	6.71892769	5.998957943	5.764585375	7.284594986	5.357694533	6.655796419	6.575664853	7.426201412	8.036695127	8.896370049	6.77549359	6.640144842	6.809890806	6.527995664	7.857976535
ACHE	4.644687327	5.102147223	4.830367264	4.864920581	5.002805577	4.647727999	4.945584398	4.604182207	4.399261642	4.348827686	4.799074767	5.145661331	4.362870686	4.817145076	4.684546399	4.65057572	5.471887252	4.72862429	4.393457229	4.425431504	4.599247373	4.830230802	4.641093383	4.856849825	4.460217682	4.333122644	4.908434296	4.569959265	4.138351306	5.845313365	4.490038561	4.806304285	5.116590839	5.927669876	4.816427417	5.443475999	5.064783769	5.336771515	4.821889436	5.093717018	4.988484355	4.811619007	5.789924079	5.283624831	5.126568125	4.863148739	5.034345741	5.070067973	5.46302378
ACLY	9.713317903	10.05381621	10.0542781	9.47554397	9.868716101	9.806350003	8.94698916	9.41630162	10.54744487	9.455056816	10.77975984	10.69104852	10.84266267	10.68841433	10.2683638	10.44264123	9.939409669	10.26337827	10.60469563	10.28745758	10.45835171	10.53424387	10.51083454	10.02461831	10.37805581	10.18820679	10.547375	10.20525614	10.48023078	10.32200163	10.4147085	10.39034754	9.782467267	10.03580429	10.54071602	10.03594847	10.29735373	10.68399454	10.88539209	10.62689319	10.79951696	10.50790247	10.29239111	10.60433806	10.68259451	10.46685015	10.71736266	10.24908942	9.92509127
ACO1	7.04089437	6.394393529	6.506118024	7.085188264	6.324384886	6.707835891	9.472007106	8.318333421	8.393803248	7.087820784	8.667271147	6.582742225	6.28941283	8.362583829	6.931776488	6.686422291	6.46621286	6.874779794	6.479927476	6.87373021	7.013819723	7.034991772	6.631398	6.667218218	6.785561943	8.605079727	6.859429719	8.843270744	8.791623646	6.766414049	6.823372169	6.907769202	6.908041009	6.340178967	8.535220946	6.98789604	7.651111322	7.221095589	7.680283538	7.445686057	7.277374038	6.9424432	8.390117091	8.749725969	7.058642164	8.765204554	7.56742266	7.306297507	7.676552318
ACR	3.605256792	4.20617378	4.20617378	3.694488136	3.67808768	3.879216575	4.089254496	4.174585114	3.923935459	3.576973005	3.944118558	4.275149896	3.954788081	4.441174387	3.712098145	3.922041559	3.883029659	4.270400799	4.005011646	3.739900941	3.916188113	3.798970422	3.791761711	3.758332759	4.0695702	3.888527077	4.010787426	4.092162663	3.691762546	5.009589913	3.682933721	4.110486854	4.498426491	4.582810897	5.032392138	4.504214717	4.822612606	4.072489323	4.253768439	4.464738282	4.404244689	4.14471632	4.279421519	4.296371992	4.85244493	4.27763371	4.489273077	4.918049044	3.868494297
ACO2	6.51904979	6.653369742	6.835863902	6.723213065	6.82672419	6.993775266	6.676226373	6.811354067	6.672686701	6.537190878	6.498413416	6.459675113	6.721284435	6.716841563	6.130588558	6.186199926	6.126052547	6.780743551	6.418581651	6.39856083	6.763483353	6.563778168	6.570832225	6.247993652	6.495705952	6.369854635	6.620150199	6.658448356	6.504510068	6.80454971	6.604324589	6.539102549	6.608231738	6.638456007	7.273341657	7.412204472	6.971383828	7.048105588	6.825835256	6.381407076	6.794079968	6.567949428	6.659481912	6.628558227	6.855268408	6.817747323	6.845568074	6.607980237	6.532008841
ACOX1	6.319442328	6.858383143	6.822598579	6.654596636	6.38967131	6.715839623	7.248226355	7.70344111	6.782754061	6.672129384	6.938057342	6.785057722	6.91994019	6.875478806	7.047944979	6.995964721	6.66717276	7.062188637	6.917853102	6.799273619	7.100521686	7.035886497	7.006440825	6.820674702	6.742518503	6.831842659	7.029462806	7.025559494	6.88668831	7.16015023	6.999652958	7.021105216	7.0817709	6.575793736	7.138415141	6.864535178	7.7142145	7.021357517	6.916902357	6.957292374	7.153798711	6.874792998	6.866463148	7.02344601	7.026392284	7.0858077	7.286313004	6.959341163	7.203930184
ACP1	8.505068009	8.407551213	7.991979715	8.009073697	7.637311815	8.743507441	8.392196811	8.842850726	8.288852256	8.203180577	8.181961914	7.931048882	8.482219597	8.082561159	7.883566407	8.110376601	8.095826228	8.176602248	8.322578437	8.178771242	8.363582334	8.291125671	8.397154981	8.054944713	7.902472878	7.922750608	8.242199828	7.73650978	8.094577397	8.470563221	8.352795178	8.203019359	8.131350034	8.550510755	8.11913097	8.133858783	8.777102848	8.727423019	8.502133699	8.038804516	8.024302052	8.184476128	8.205121424	8.01655614	8.274818384	8.226474951	8.312544838	7.979166144	8.18446644
ACP2	9.45602706	9.379659759	9.035815014	9.124244032	9.003030228	8.826564668	9.495893086	9.275807508	8.996822101	8.655473551	8.811060041	8.904380711	8.77890376	9.122781443	9.169661725	8.907341642	8.571672714	9.377242929	8.535173613	9.16335982	9.162242602	9.176029916	9.43040527	9.312794282	8.949312175	8.87345551	8.994710501	9.609751024	9.041054371	9.770792282	9.316934712	9.229014756	9.495120859	9.364173461	10.10499595	9.472090438	9.230582683	9.192912961	9.066482031	9.641521646	9.154888604	9.250623086	9.435173057	9.37572342	9.824526538	9.69290004	9.389223369	9.166238617	9.803751546
ACP5	5.844607678	5.567394417	5.05412837	6.590383874	5.161325702	5.514928144	6.255978348	5.989570407	5.305619069	8.038555794	4.541695755	5.212446011	4.529162784	5.212146436	5.28130937	5.19322662	5.906318038	4.990534056	4.819086918	5.289067897	5.440799578	5.324473908	5.469587847	7.638609347	5.380120019	5.26711349	5.246049305	5.217460187	4.729493117	5.55031705	4.881969281	5.31527756	6.372588882	6.782777404	5.970670769	5.402697878	6.201503693	5.574229657	4.853279963	5.326473503	5.085685301	4.878004916	6.828007987	5.905969867	6.173479364	5.665588531	5.524725864	5.598666421	6.935635125
ACPP	8.478479951	9.0473969	9.059026094	9.409406773	7.911020865	7.786585054	6.563503649	7.101579378	8.874233679	6.738365943	7.706064479	7.835307444	8.341260909	8.890675482	8.044514618	8.965035892	8.560734146	9.034288717	7.975810453	8.420225837	8.430023827	7.926647838	7.814076907	5.88672791	8.047477386	8.987592095	7.415546059	9.732640325	8.429927967	7.787936404	8.136328036	9.146193769	7.200692297	8.633092732	8.522292529	9.816907796	8.516165589	8.204907975	9.88411006	8.389753698	9.104222822	9.202965637	7.453256844	7.819727331	8.426131696	7.486657277	8.034872911	9.612165313	6.809346797
ACRV1	3.20032932	3.459000624	3.373183917	3.228739742	3.693861161	3.247120366	3.166311553	3.295609159	3.039867275	2.936754636	3.157844492	3.262946312	3.227237592	3.324051434	3.064193853	3.276365828	2.980889529	4.014846519	3.334938688	3.246438423	3.412259587	3.575333611	3.338387528	3.272389919	3.163109023	3.060778274	3.383117842	3.415992464	3.31186778	3.606476471	3.260952534	3.229433885	3.012164943	3.399402846	3.403416882	3.177170937	2.903853458	3.540793852	3.165967319	3.132476509	3.132373691	3.164488407	3.098920803	3.042862369	3.314428532	3.523715177	3.300118211	3.246336488	3.093340274
ACTA1	5.240743552	4.662043967	4.909479003	5.70591636	4.865448756	5.093692765	4.165391812	4.146011804	4.40171214	4.516312302	5.216138797	4.709115439	5.69619691	4.44621015	5.176942194	3.774258463	5.073144779	3.811185679	4.561972272	4.341197624	4.745368725	4.606425279	4.222791633	3.230562695	4.360282508	4.436095766	4.664008105	4.306450833	4.659506426	4.929884053	4.637669247	4.691174116	3.678622229	5.176986682	5.025351969	4.578815092	5.008967858	4.242885048	4.771506835	5.248165222	5.006270322	4.451014595	5.195522706	5.235044187	4.755386642	4.170866747	4.569921931	4.41435248	4.404943854
ACTA2	5.845834862	4.924026857	5.060495753	6.018490314	4.698057032	5.197912721	5.365683109	6.444553934	4.279169118	7.638146402	5.23922526	5.165051509	4.893582333	4.374019547	4.058618277	4.246874652	7.26139258	5.231096624	4.869567238	4.862484735	5.892970277	5.726123539	5.587948701	5.894418334	6.024387956	6.136702509	5.849968963	5.764887902	6.372471279	6.040847508	5.644681294	5.299178508	5.132054343	6.345971742	5.900530175	5.367559272	6.274104187	4.77968851	5.511538966	4.642816491	5.336375244	5.890124415	6.055869115	5.249110136	6.258499814	5.472363498	5.8206818	5.966126427	6.829219412
ACTB	11.86258369	12.39982646	12.28973478	11.73766344	12.17647483	12.27928132	11.80931788	12.35488112	12.34291887	12.61112172	12.48449465	12.28587498	12.52606188	12.23966572	12.14075568	12.28102928	12.47628868	12.20146638	12.74156245	12.70672969	12.69305499	12.68345701	12.64716313	12.49950834	12.40462545	12.58482674	12.60327729	12.11193957	12.49239	12.47126409	12.57177571	12.53368032	12.31445078	12.36158269	12.35385927	12.38890257	12.67590433	12.54172968	12.84630934	12.52926909	12.69915385	12.90117698	12.85938483	12.63655391	12.88747108	12.79998582	12.60465366	12.53210371	12.60314193
ACTC1	8.109469595	8.246146646	7.872599763	7.92445625	7.77758605	8.298954605	6.522753991	6.750945126	8.423731529	6.366858888	8.040241573	8.565827153	8.680296657	8.537144466	8.679533217	8.505244986	8.231809788	8.73293817	7.77305133	7.982703633	8.038848517	8.00459413	8.366763403	7.122323152	8.371593704	8.20172108	8.458290982	8.971870523	8.615873512	9.258508819	8.003494287	8.472042179	8.71022856	8.398987476	9.289894953	8.671616284	8.628682039	8.652057575	8.840037916	8.607726707	8.664141755	8.214370787	7.9707946	8.506517863	7.990285342	8.872471961	8.896250195	9.221188096	7.738504357
ACTG2	3.791296055	3.981978217	4.258154585	4.483318259	4.097238333	3.979440422	4.417850891	5.437320213	3.578498609	5.178965749	3.916180932	3.773256193	3.395749994	3.877150957	3.939244083	3.870980072	5.739080441	3.95561037	3.586128031	3.586908984	3.660677034	3.79619915	3.769391888	4.026244929	3.632671997	3.63156237	3.823871641	3.973283536	3.632404611	4.873086568	3.814423287	3.639155091	4.334937574	4.535716854	4.563021192	4.415119887	4.419346047	3.988812288	4.329312081	3.717595177	3.968434504	3.881863736	4.023439453	4.017751082	4.153622514	3.894517474	3.969529726	3.833886872	4.068884379
ACTN4	9.700710151	9.241149706	9.740632664	9.742099241	9.3538844	9.593502291	9.641960762	9.706537888	9.535749725	10.08465712	9.533424437	9.721844884	9.646808828	9.358419067	9.53098502	8.813109325	9.612786217	8.745218587	8.972429523	9.5626075	9.261711338	9.254705175	9.279592772	9.347525142	9.576933613	8.769318563	9.245394918	9.475120108	9.067379614	9.586620231	9.449557613	9.446026556	9.454420188	9.773377761	10.37275424	9.6482835	10.12986143	9.984886232	9.263167963	9.169749236	9.5660375	9.290744345	9.71605671	9.658017715	9.410249215	9.576371932	9.506989906	10.02787404	9.676929281
ACTL6A	7.631381019	8.078134889	8.297700933	8.423442487	8.486578512	8.253269913	8.753102004	8.344098911	8.112904368	8.202674295	8.16555869	7.952935446	7.978519955	8.617710263	8.763169613	8.386300527	8.501290768	8.909214352	7.914865446	8.103223788	7.845557485	8.219031541	7.785834487	8.037219949	8.422872922	7.956127913	8.049283268	7.379514284	8.341781516	7.052987224	8.175524389	8.110419608	8.026899714	8.346008503	7.811079812	8.495012833	8.112256416	8.368470264	8.54500662	8.538752683	8.402757624	8.488166719	8.16487616	8.08302653	7.841807329	7.843259623	8.779603022	8.371857495	8.433330785
ACTN1	8.011043616	7.756999189	7.578870073	7.477577021	7.568884971	7.9089353	7.642259656	8.196651677	7.681762381	8.339741396	8.054510749	7.894444819	7.809467536	7.620050654	7.637503584	7.812943516	7.660809599	7.762951842	7.320101978	7.700459687	8.066086685	7.880434811	8.08011089	8.196347188	7.824569794	8.03205301	8.154199259	8.018756887	7.811840447	8.343093374	7.946441316	8.112507004	8.04650195	8.416429721	8.003669329	7.811910603	8.213084066	8.240364867	7.658675216	7.872413419	8.244016244	8.093894483	8.635284304	8.34282984	8.831228441	8.166859383	8.140673787	7.646143634	8.297798296
ACTN2	3.265196189	3.106233665	3.089917655	3.228947376	3.225033437	3.321026199	3.892114081	3.944535872	3.199522603	3.327739494	3.168610927	3.141431138	3.215527905	3.244862617	3.364305047	3.315981978	2.965155875	3.560238309	3.02160375	3.040953366	3.285091384	3.243461952	3.029637535	3.602992451	3.018489836	2.875236944	3.100165134	3.300756542	2.902794594	3.388596901	3.077942896	3.013645092	3.788147214	3.378281272	3.495663336	3.161051181	3.767139044	3.281893795	3.54737945	3.297356587	3.424421213	3.331747969	3.402352525	3.638679309	3.089993821	3.382801951	3.284114071	3.292197869	4.248899236
ACTN3	4.264685278	4.158357004	4.185408628	4.045099259	4.330414198	4.322206698	4.378112074	4.463005438	3.899375369	4.462144162	4.103374618	3.9197848	4.666059538	4.363817665	4.221231873	4.471048738	4.693055717	4.32018453	4.039943563	4.191559522	4.197546508	4.097437927	4.074737005	4.16518592	4.277738301	3.766548066	4.121045308	4.233231014	3.920245894	4.626354385	4.128170175	3.790445478	4.650162948	4.459044226	4.215119827	3.623012314	4.112608435	4.247869392	4.166182632	4.103183403	4.055009853	4.122027232	4.166182632	4.090035034	4.242968132	3.900148583	3.95324086	3.981000679	4.138896681
ACVR1	6.777538049	6.598194302	7.799409514	7.240835871	6.655716503	8.115944456	6.757905444	8.739666843	8.440102156	9.060831811	8.656604687	8.169080913	8.262501798	8.702514033	8.556818497	8.410160207	8.351852335	9.07360754	8.6642835	8.552043711	8.932771551	8.911168164	9.078727028	8.928361283	8.526460166	8.394384386	8.796597847	7.727589814	8.41025246	8.272469557	8.669838361	8.637161574	6.861938312	6.77046249	7.171179908	6.780157539	8.215577507	8.574296151	8.472244944	8.311846806	9.221938723	8.77743027	8.808368879	8.836797354	9.200988303	8.973310758	9.08828405	8.502659175	8.737776401
ACVR1B	5.544607494	6.368506885	6.184093959	6.055008876	5.705071051	6.32446051	6.115482098	6.616641812	6.350130636	5.977865769	6.376174918	6.170076351	6.530279617	6.294022387	6.54198058	6.504715956	6.022535253	6.012257873	6.809310582	6.162557382	6.173092233	6.205083628	6.152043138	5.88877122	6.004439238	5.925488409	6.631825205	5.731991365	6.388591363	6.200817028	6.212740093	6.539294692	6.279495755	5.863508829	6.638219049	6.058928756	6.802529976	6.57835972	6.429336749	6.588366738	6.447770897	6.107062682	6.077196935	6.403047128	6.109008069	6.342133825	6.643568897	6.139806045	6.459414864
ACVR2A	10.01075865	9.897817291	9.944113368	9.82465221	9.790154565	10.37085478	9.832604693	9.745950198	9.504766121	10.24150813	9.60049227	9.670816619	9.547179802	9.728307929	10.00544253	9.789425247	10.40401414	10.07440004	10.10152393	9.814039217	9.72534171	9.799015913	9.701509775	10.17756179	9.824185897	9.987462911	9.732337642	9.990499523	9.89320364	9.432341102	9.781881114	9.838802105	9.89177694	9.735160748	10.02578809	9.862460002	9.747698441	9.750655222	9.733331819	9.88736533	9.809786455	9.951744928	9.644734419	9.9005208	9.83637458	9.871516603	10.09820339	9.931399696	10.10901611
ACVR2B	5.921124605	5.663700499	6.134814365	6.31723592	6.381646904	5.849828305	6.536912	6.69218874	6.122316142	5.741209026	6.214630339	6.388831727	6.408891738	6.049833888	5.928296633	5.920262594	5.727054171	5.869739026	6.278626244	6.088289816	5.953719093	6.087127613	5.940553269	5.970783582	5.772369241	6.089396315	6.46815326	6.064380462	6.355414949	5.888933673	6.276275174	6.177317962	5.989832167	5.915854045	6.561942713	7.106852712	6.623102072	6.527790323	6.07700532	6.323410325	6.41101428	6.396868709	6.084210661	6.126066674	6.291668172	6.412129072	6.589555638	6.188413001	6.275123018
ACVRL1	8.77709196	5.732543633	6.297846115	7.897371929	6.422419515	5.295665952	7.869486522	7.919692573	5.410494985	8.786704574	4.850340796	5.567262033	4.753638637	4.904400501	4.987121183	5.013923853	8.488058888	7.278942791	6.937380329	7.202201273	7.830541911	7.720058753	8.075793726	7.852189915	7.740557376	7.184260964	7.800295271	7.959729569	8.060414741	7.404448016	7.795317007	7.32186871	7.419097928	6.843102457	6.975470503	6.793308153	7.015189272	5.786912385	5.829797817	5.69250818	7.984900568	7.856459391	7.375083894	7.539322706	7.832574773	7.526918094	7.885748521	8.594829789	7.791240923
ACY1	4.540872185	4.914716515	4.863897484	4.736274699	4.766759067	4.771318475	4.751158856	5.046805463	4.172412485	3.756562047	4.327640724	4.281515144	4.319044309	4.622268793	4.51947364	4.593597611	4.64270234	4.663071808	4.37810215	4.636558694	4.842568586	4.523915909	4.651936015	4.159803459	4.101696742	4.310425361	4.373626096	4.609613928	4.346311451	5.102801519	4.534158021	4.321948112	5.117350944	4.948079227	5.406962097	5.085487523	5.017549576	4.972646968	4.787608112	4.441161703	4.471994039	4.578815092	4.578362247	4.578766498	4.846102286	4.303050871	4.787170695	4.624554123	4.773756679
ACYP1	10.06301412	10.43226227	10.59864005	10.03242111	9.772514582	9.524142321	9.620075077	9.535290061	10.61365872	9.51344798	10.38185501	10.19183271	10.6435211	10.33190806	10.51045224	10.38107286	9.827060923	10.64309336	10.93776846	10.46270019	10.29270091	10.46282605	10.26305287	10.35093417	10.32047209	10.12086376	10.74467026	10.41451218	10.33570825	10.68655664	10.74129683	10.53685244	10.4780818	10.24445798	10.33901991	10.37485285	10.06172098	10.7314903	10.28527039	10.65607446	10.31200325	10.62451969	10.81017154	10.86494724	10.58470164	10.38770166	11.01111533	10.63124567	10.40602421
ADA	6.195443325	4.073873539	5.072205812	5.972743046	5.051358441	5.498022981	8.15809535	7.269338708	4.372633328	7.177362678	3.330088124	3.721299446	3.579667472	3.838099649	4.010622921	3.781946754	7.025605769	5.226603379	4.740285077	4.967358206	4.694223442	4.633312982	5.067324895	5.886747312	5.425132345	5.982799401	4.713929724	6.461286275	5.292294812	5.205791675	4.982833767	5.046775767	7.617464908	6.142619613	5.339734384	5.982604158	6.529255684	4.876597017	5.051309488	3.561471689	5.382000831	5.442971657	5.85299901	5.905191728	5.903531955	5.875976063	5.180702534	6.566651092	6.540545857
ADAM8	6.401209114	6.591629669	6.621834281	6.454408686	6.357909841	5.805637409	6.61435791	6.116384424	6.055010855	6.751235654	6.19388828	6.736543448	6.09500427	6.462779511	6.320643638	6.357724314	6.366015151	6.324985884	5.685342627	5.948828466	5.957932884	5.805413184	6.074030815	6.495304777	6.390426882	6.084964891	5.918986187	6.438602188	5.637189762	7.133065156	6.118818293	5.907940533	6.748467685	7.109271215	6.453405084	6.953783745	6.1167751	6.367568957	5.63451504	5.855721848	6.089010018	6.409764087	6.937214425	6.804192208	6.360710109	6.196502016	6.277608145	6.339629168	6.611713829
ADAM10	8.035294392	7.539827485	7.979423815	7.879127787	7.525129783	7.627665488	8.368412443	8.361029894	8.310487516	8.674689709	8.277754367	8.06633439	8.28436615	8.530786993	7.976258094	8.352746214	7.563352723	8.689040228	8.980002795	8.450685625	8.587274696	8.857454678	8.83171541	8.934182888	8.250297809	8.526219169	8.791892186	8.36737426	8.77129403	8.338137815	8.713137006	8.509905736	8.191400389	7.79975645	7.543981627	8.033816449	8.650861511	8.430342567	8.330769962	8.626153674	8.9548463	9.076302983	8.849970693	8.92722672	9.121326213	8.955008124	8.841617869	8.585291776	9.044008989
ADAR	12.34145462	12.47674041	12.37174708	12.30145717	12.41897928	12.34080131	12.03229056	12.11197857	12.43022684	12.29871867	12.56524052	12.67755868	12.50300575	12.5115402	12.49657634	12.46398681	12.27937174	12.36116084	12.7174611	12.63847204	12.6311822	12.65985553	12.60614201	12.51744736	12.61571908	12.68197962	12.56286052	12.55228961	12.66416879	12.44201196	12.66292125	12.71766429	12.57860028	12.53525573	12.82082494	12.52266486	12.50669477	12.74791411	12.7643328	12.80245144	12.80179628	12.79324083	12.83718519	12.90291342	12.86406412	12.86307315	12.85490421	12.80027767	12.66355891
ADARB1	5.295564924	5.625637041	5.293164373	5.232657856	5.340995239	5.512273108	5.403174664	4.934593118	4.420382739	4.974462504	4.632859931	4.951315992	4.703091289	5.080044412	5.07068864	5.015724327	5.226310571	5.028098558	5.071155504	5.217855989	5.262655882	5.311102062	5.339541001	5.079602766	5.281003886	5.160697256	5.290300005	5.360846069	5.159691236	5.508462652	5.302899517	5.14701252	5.210251663	5.137196108	5.299876486	5.530921476	4.902405741	4.513781587	5.002893129	5.074369896	5.216151595	5.293395552	5.150325814	4.920217852	5.166845558	5.29606295	5.281432803	5.317065156	4.978520155
ADARB2	3.856941001	4.005165238	3.929240759	4.045944419	4.185613629	3.699651355	3.917113418	4.872830127	3.805362194	4.023095407	3.75534044	3.737810663	3.89120347	3.765236163	3.72374677	3.62619158	4.101803586	4.724614439	3.580281638	3.673072367	3.874164431	3.903673208	3.828687166	5.12119836	3.964954732	3.424000793	3.993169468	4.498981844	3.531693545	4.663888672	3.921020542	3.809668604	4.169276511	4.067996156	4.388224618	4.382936936	5.348456206	4.212410723	3.81711199	3.995036212	4.145421533	3.990276317	3.769179124	3.549806848	4.247877136	4.391608971	3.982595931	4.168847628	5.241455408
ADCY1	6.92672932	7.233620926	7.285290231	6.592844937	7.062922781	7.148465133	6.915332254	6.632817863	6.909990883	5.812710543	6.533297118	5.906768464	6.834987906	6.868400106	6.649120254	7.049402064	6.397161912	6.813848731	6.786056417	6.968816243	7.222736104	7.213156853	7.017737197	5.669670322	6.576082343	6.828409032	7.166895199	6.716978954	7.238985239	6.581522225	7.110940954	7.134482719	6.924095088	6.743633191	7.26921819	6.984670006	6.859990512	6.751763458	6.968115186	6.820019519	6.847770508	7.300825679	6.322359714	6.566669683	7.166554996	6.987147687	7.172780909	6.688577293	5.980476109
ADCY2	4.835786528	4.396637911	4.655560091	4.198163986	4.440058515	4.605746692	3.964543501	4.000094059	4.292019047	4.549064735	4.594849401	4.555840678	4.406020778	4.300412155	3.979554197	4.034518461	4.121231981	4.430934462	4.06445871	3.983667454	4.150142772	4.433326759	5.271130998	4.078706028	3.963986673	4.247952226	4.221982778	4.428287774	4.093279575	4.385441632	4.187962924	4.131963064	4.311562138	4.557990347	3.831337205	4.125942155	3.995893372	4.36045313	3.557693514	4.341617314	4.1125748	4.217050489	4.150162218	3.881417838	4.693200439	4.049683487	4.295532755	4.090558879	4.115059572
ADCY3	8.370979315	7.230378976	7.596266442	8.444314904	7.432578881	6.902067526	7.342581979	7.463037915	6.708037405	9.089470854	7.144825885	7.583590162	7.18477167	7.650653972	7.481636994	7.525138137	9.204775714	7.5578668	8.214826814	8.2204269	8.016272069	7.896497042	8.500515158	8.735432819	8.694733377	8.613392119	8.420826663	8.335023357	8.55339543	8.13549727	8.622961933	8.294494397	7.688628114	8.205549006	8.393327578	7.068410218	8.000056674	7.167038325	7.180764382	8.259943273	8.817032299	8.529455066	8.815441289	8.454221893	8.724284049	8.504417807	8.557495208	9.177584796	8.627741396
ADCY5	5.163955541	4.882321114	5.800583649	4.997237459	5.466176356	5.459659065	5.984714689	5.267046919	4.793616514	5.492070447	5.286613058	4.613985076	4.720786613	6.074239869	4.887454074	4.305742742	5.054342538	5.370308022	5.035409478	4.724427644	5.288456109	6.285301054	4.867906341	5.401022466	5.377916391	6.231650663	5.334911885	6.109882592	5.975433564	5.283292098	4.950185588	5.99037552	5.612316926	5.416538092	7.152958709	5.673506449	5.977457757	5.068837053	6.489117925	4.433116329	5.108679347	6.441656165	5.780076037	5.811176455	5.398698399	5.405352125	5.307141026	5.428088473	5.970950211
ADCY6	8.517912815	8.212959815	8.090564413	7.980371786	8.056021932	7.936382041	8.191294391	7.870935582	8.509126031	7.849650778	8.521014201	8.945542206	8.273846513	8.027147398	8.12072295	7.893254446	8.690449974	7.970028434	7.94676065	7.974301933	7.819869497	8.036207066	8.074283234	8.238040096	8.173729352	8.290595099	8.066853179	8.694951436	8.086391763	8.499351914	8.223777153	8.052816402	8.106979123	8.269600516	8.06675219	8.382653531	8.202441623	8.498400329	7.895210969	8.347999131	8.179384555	8.215824544	8.573368915	8.548222695	8.450860206	8.333054451	8.016022308	8.181652149	8.273919674
ADCY7	7.513515452	6.916274802	7.429169411	7.747923828	7.527376119	6.582966162	6.347784239	6.470525503	6.973257783	7.057913458	6.438403149	6.646443979	7.268789587	7.113494614	7.165861921	6.946903331	6.769334158	7.530801108	7.105289433	7.006974204	6.94935518	7.377512208	6.959394073	6.698057277	6.898521588	6.882850948	7.18342237	7.298123957	7.360904405	6.285470278	7.296355655	6.770424795	7.126518108	7.10810104	7.080590635	7.021422427	7.099303287	7.440953353	6.54905724	7.876648643	7.436948148	7.359437818	6.872271074	6.971564436	7.267137427	7.210825958	7.392533665	7.37721907	6.940045373
ADCY8	3.924715469	3.932415237	3.751218491	4.03471126	3.855896736	4.133479349	3.843722882	3.720914225	3.466239683	3.715056538	3.680033563	3.156373183	3.612714153	3.809500891	4.083049005	3.625813919	3.803679647	3.715195885	4.003749306	3.916720891	3.871030763	3.317991699	3.716540775	3.167445374	3.474458159	3.660076651	3.950250813	3.823804518	3.726581279	4.209117818	3.446308814	3.68060903	3.872027589	4.415001419	3.961822963	4.111310643	4.372591231	3.771689503	3.741452859	3.661628862	3.853414112	3.738137948	3.556453588	3.635861717	3.933960161	3.295528135	3.709818109	3.975773845	3.550537205
ADCY9	7.260562877	6.880694149	6.887284869	6.988683064	6.70335076	6.638121195	7.249254449	7.023790903	6.35953231	6.476139089	5.845611043	5.802340403	6.895666701	6.751037396	7.181184897	6.949482481	6.350647231	6.731429384	7.05723224	6.767574658	6.809503507	6.803334107	6.9513863	6.2961439	6.791712287	6.358038072	6.996061777	6.968445783	6.647970281	6.95353495	6.9492304	6.486919846	7.068477181	6.13060951	6.830097353	6.971496334	7.177388284	6.847631028	6.652886379	7.169030628	6.868769534	6.821450974	6.422107791	6.45345335	6.866005716	6.703142279	6.968350726	6.836378722	6.853487864
ADCYAP1	10.38430828	11.49372109	11.3070753	10.91448405	11.29611749	11.17206375	9.355089982	10.29589046	11.42588486	10.08109829	10.9206881	10.61456426	11.66187123	11.65034027	11.65658818	11.8082242	10.82369083	11.23896206	11.52902038	11.52865748	11.5566099	11.39790065	11.26451458	10.07522889	11.38563307	11.34509864	11.57867318	11.26400651	11.65497509	10.896443	11.2874159	11.41322684	11.31423751	10.47030165	11.52455931	11.92145037	11.09267276	11.49820085	11.70515616	11.55105076	11.82718404	11.8244073	10.58638948	11.26895592	10.95801609	11.15426558	11.77758926	11.84414581	10.26693036
ADCYAP1R1	3.525830421	3.053215653	3.267297142	3.399311929	3.349153244	2.893575434	4.269774337	3.889352555	3.42975577	4.352989147	3.197042402	2.839253598	3.230564865	3.301964207	3.303949478	2.765952869	4.589338481	4.25981635	3.139419725	3.040146693	3.246694126	3.160949201	3.442136062	3.844013371	3.407221169	3.979433907	3.417863881	3.391219525	3.324783839	3.88448222	3.313554411	3.925088079	3.487976394	3.105423033	2.951840464	3.523091386	3.744161296	2.921091287	2.742053958	2.830526771	3.168132121	2.993025581	2.896422678	2.979389853	3.105338352	2.845450041	2.756250165	3.376325509	3.502215157
ADD1	8.198597266	8.047290187	8.156565308	8.111670455	8.071511254	8.214763089	8.003229691	7.70876195	7.596067857	7.882966834	7.340820935	7.66959186	7.845261711	8.054649365	7.950986264	7.954264028	7.950574548	7.847362591	7.877208595	8.170593387	8.089970242	8.06830479	8.116605851	7.950815026	7.936061494	7.947870884	8.190864154	8.008095083	7.983578328	8.197905238	8.100068347	8.11428303	8.222571986	8.096156257	8.403924335	8.110436911	7.880218684	7.823561546	8.184881202	8.271523014	8.219551917	8.26876277	8.1914919	8.22272277	8.253131318	8.267471909	8.388074923	8.213191508	8.163551858
ADD2	4.033895247	4.419603093	4.146554956	4.015365264	4.310008878	4.323875662	5.045985268	4.941492829	3.810040758	4.456224934	3.79529942	3.892643279	3.822052407	4.133052634	4.336160313	4.168746904	4.142349612	4.585454575	4.280890751	3.812227005	4.186516108	4.35163872	3.957183616	4.16329466	4.007830551	3.946840425	4.364880398	3.921469882	3.850481613	4.554559741	4.21634422	4.302030752	4.328882151	4.291805943	4.320842866	4.126393977	4.604474918	3.96468845	4.062025766	3.899043215	4.163791188	4.261049811	4.151027689	3.838063998	4.223671492	4.255338464	3.934516106	4.00492084	4.291274376
ADD3	9.099285706	9.010358664	9.22188237	9.90318969	8.85517582	9.683930627	11.1791124	10.44781798	9.693372421	10.95911821	9.942400518	9.973147957	9.538057206	8.483357855	9.06036064	8.509392484	10.23378655	9.298521007	9.366411651	9.104310947	9.198642003	9.296931363	9.444015965	10.09543613	9.189340874	9.380103895	9.513821521	8.573526691	9.531015365	9.267063638	9.190943639	8.944444612	9.864392933	9.45661525	9.05895339	9.667208465	11.02267482	9.7827355	9.298183538	9.487257576	9.210359461	9.385605008	9.921121858	9.955964148	9.329332116	9.327398776	9.744530819	9.207426814	10.21128598
PLIN2	5.938508279	5.32048332	5.232529974	5.765995877	5.511711816	5.312814348	5.181821487	5.570979802	5.279322305	6.220266947	5.842647171	5.828042361	5.604007382	5.355355458	5.179098502	5.375524385	5.791052158	5.665222461	5.126546278	5.520918421	5.225541295	5.493733867	5.467702836	5.910659654	5.299464678	5.378449082	5.019014666	5.607837266	5.325304221	5.824537311	5.437489796	5.162349873	5.420322646	6.570095158	5.675780945	5.400232426	5.872946169	5.993180773	5.176962577	6.369839391	5.732899727	5.361249552	5.919069768	5.749469885	5.886402647	5.658889246	5.643462854	5.779323185	5.834698088
ADH1A	2.823107525	2.47826407	2.824436697	5.573763941	2.572807663	2.883692017	3.181548931	3.859358053	2.527350972	5.280892505	2.532511443	2.439490768	2.134532147	2.421621743	2.947454156	2.566355863	8.094499346	3.846798273	2.53071572	2.786149049	2.892239378	3.265139751	2.622523666	4.429671362	4.088000065	2.790295418	2.950175173	3.504651236	2.943946869	3.108057176	2.997261728	2.582748873	3.052636895	2.969778419	2.930322928	3.547845651	2.952724813	2.368947726	2.623760473	2.933710072	2.637769911	3.2083346	2.727084724	3.100243668	2.933710072	2.681634696	2.974884155	3.192077934	4.388108833
ADH1B	6.073063692	4.371236778	5.667981896	6.107096657	4.843361751	5.351703688	7.014066052	6.886346991	4.403805462	8.385530605	4.730990534	4.971252499	3.569060526	3.559568458	3.948026257	3.79923613	8.871077249	5.366969825	5.221195945	5.383165553	6.216067577	6.308803352	6.668192449	7.311366602	6.488746912	6.071603056	6.291241439	5.952454179	6.624260577	6.263822467	6.703149522	5.843220143	6.613344647	5.451836336	6.431537731	6.489533595	6.952972292	5.253535497	4.744980087	4.741391814	6.23458662	6.663129898	6.04390036	6.367367556	6.32246222	7.007087004	7.45991765	7.362886783	8.20089086
ADH1C	5.441762419	4.820631112	3.840916048	10.21213359	4.988593141	7.610704099	8.61651989	11.20904606	6.760338807	11.27900491	6.36063286	5.350671291	3.530696729	5.143495602	4.786830864	3.044069978	11.17825988	6.857014938	4.736637849	8.279174665	6.005781118	6.548090589	6.539726041	11.08061335	8.667663369	5.922819135	7.059094897	7.060104206	6.917858306	7.977130944	6.678980444	5.393129929	9.028361618	6.690077285	7.429705074	7.696967696	8.186004536	6.084475249	3.997866861	3.089764698	6.913191175	5.679898928	9.505084158	9.573713876	8.385020902	5.865095131	7.03437721	6.121436401	11.15725445
ADH4	3.944396087	3.773016474	4.011312181	3.879716556	4.116517068	3.813824155	3.77576353	3.68880657	3.660464228	5.183887953	3.910093926	3.847267448	3.626982026	3.970094993	3.897575882	3.878215719	3.793946157	3.782379745	3.717854801	3.585561685	3.729774206	3.66671469	3.739038958	3.940334656	3.739559414	3.623836537	3.804401048	3.823186538	3.618958543	3.875143567	3.73324351	3.596404845	3.936002302	3.918314006	4.193381959	4.086624603	3.991465753	4.332842969	4.182044112	3.853769238	3.838831422	3.806016531	3.948625283	3.870152753	3.941490441	3.914153238	3.682387012	4.045218049	3.783694724
ADH5	8.474523526	8.63209452	9.254896118	8.952402768	8.459805244	9.194055716	9.072651391	9.735963503	9.142070152	9.995328076	9.359487905	9.203355849	9.559234091	9.190548903	9.435779417	9.223638175	9.335577716	9.754092234	9.868450493	9.488421765	9.648426959	9.60168346	9.644595075	9.554282392	9.324902146	9.465602218	9.68923278	8.75299587	9.724706746	9.34613024	9.656831401	9.367764459	8.930433055	8.428100507	9.034240631	8.918787496	9.324197243	9.115574861	9.410188068	9.491178334	9.412687335	9.452822128	9.355101797	9.444442896	9.302453893	9.600640577	10.04401608	9.444665742	9.534842304
ADH6	6.087666975	5.256034656	5.436280625	5.182798349	4.883772898	4.874092298	5.452208744	4.753472704	5.486202971	4.653014268	4.401390775	5.283445409	6.036598549	5.502460371	4.587653386	4.157628544	5.893293884	6.280303234	5.823297171	5.171489807	5.563598275	5.044054243	5.667700648	6.278675808	6.285802963	5.567098777	7.088841901	5.281978085	6.247998081	5.383341888	5.870096371	5.61866756	5.805319006	4.675840048	5.576458093	6.516169463	4.721758575	4.839146031	6.037121586	6.410599631	4.767322979	5.180716665	5.259027243	6.274584351	5.43694858	4.784916987	5.910291361	5.064998997	5.466137066
ADH7	2.375970809	2.419903409	2.082660304	2.215925603	2.513325538	2.301448621	2.106678483	2.079483008	1.972798274	1.859322349	2.10132079	1.798986203	2.237999046	2.303988537	2.388388826	2.397330537	2.1607696	2.222397011	2.215925603	2.143013601	2.081460016	2.013823264	2.095973701	2.134477114	1.985972074	2.024546888	1.843904032	2.467640221	1.887860886	2.153015615	1.762318851	2.128841038	2.553625304	2.514757228	2.776278981	2.587070206	2.655764164	2.335054824	2.374195633	2.454148154	2.595789922	2.446114549	2.325192687	2.374582409	2.317375275	2.413418426	2.488850098	2.503256947	2.50140028
ADK	8.635378476	8.432894155	8.800256834	8.522423295	8.73655728	8.865042156	9.039722735	8.766065178	8.449611291	8.601050949	8.394799196	8.174347996	8.455871819	8.824293519	8.368233735	8.502916629	8.080258582	8.264901896	8.312121203	8.186093447	8.587361297	8.530387353	8.675434322	8.115868601	8.677631541	8.531682211	8.40790876	8.375200447	8.811744627	7.814429087	8.370688671	8.436330991	8.525947759	9.201353504	8.361848766	8.30008195	8.494725394	8.676635464	9.189695699	8.832177496	8.475497557	8.47364825	8.543457104	8.219398827	8.912342971	8.720644725	8.781611072	8.838610542	8.904628317
ADM	9.168046936	9.18458634	9.021187842	9.272455468	8.9821467	8.857946302	8.902903545	8.20379616	8.694490622	8.940718716	7.983617136	7.672933325	8.755599224	9.016792035	8.270649298	8.89791731	10.15266813	9.275915928	8.658167905	8.947134332	9.064102523	9.07917846	8.831331342	8.584821772	8.38850297	8.689131372	8.88075107	8.663239507	8.409271805	9.011522	9.307995804	8.888045194	8.740562321	10.03664611	9.862254003	8.949217709	9.041746162	9.691559835	9.565574617	9.442315876	10.17675724	8.377748377	8.926666467	9.252818871	8.914995632	9.532330291	9.246086181	9.616470119	9.285581217
ADORA1	5.912685718	5.702576216	5.515516853	6.196360633	5.779044638	5.632506486	7.110797126	6.496109646	5.548402334	6.976266918	5.353600123	5.143261078	5.062686849	5.316343392	5.120420169	5.382946882	5.577256267	6.620938277	5.306029596	5.407825468	5.442278583	5.40514094	5.493834351	6.666840028	5.371885516	5.118252595	5.76909196	5.613178984	5.098300776	6.201437672	5.345649105	5.084179363	6.317240608	5.816968291	5.814509422	5.993433415	7.02242663	5.280147225	5.509129318	5.286396828	5.416242784	4.958130164	6.099014296	5.855399142	5.766307122	5.349589137	5.244621921	5.535400287	6.987683473
ADORA2B	3.017763652	4.041184085	3.752781602	3.407999343	2.98319437	3.617554339	5.396488176	5.618831724	4.701963896	5.54054215	3.877875525	2.347655403	2.333032571	3.192351257	3.457640791	5.324900418	4.847887373	3.69470216	3.787510899	5.335697011	3.538430058	3.540828576	3.87392618	4.80783294	3.438281686	3.350414218	3.850999178	3.557950089	3.433433005	4.209354676	3.364516675	4.122774129	5.781749982	3.204433875	4.637034831	4.035391512	6.382291035	4.650511738	3.37985589	4.779411924	5.393610388	5.040341268	5.628332711	3.204433875	4.251029222	4.731230536	4.596909003	4.895588887	5.8314608
ADORA3	4.215593507	3.764910359	3.502693042	4.82658725	3.325773253	2.988219677	4.09826811	3.627569629	3.58935926	6.805634094	3.102752564	2.697399308	3.109513575	2.781174285	3.100387605	3.163178698	5.029269659	3.816671731	3.702911736	3.974323041	4.147144097	4.917458454	4.345086033	6.226454851	3.775626938	3.722158831	3.85399919	4.194239427	4.17442957	4.306512774	3.330769685	3.575284306	4.29905367	6.049447424	4.270414031	3.720675032	5.153754453	3.654871444	3.510560779	3.246656913	4.714125073	4.323193276	5.989843966	4.71223788	5.225560632	5.129092806	4.643388795	4.966299367	5.999273556
ADPRH	4.883265042	4.462011793	4.349480896	4.659923259	4.48708828	4.559480412	4.737451988	5.500450271	4.53956747	5.275968746	4.277970699	3.988132328	4.607515705	4.455217966	4.457695109	4.302240249	4.538196798	4.920830968	4.969859953	4.749323081	4.941876371	4.990137877	5.044373006	4.423296583	4.224528556	5.038091426	4.620813143	4.812238159	5.066759344	4.714368507	4.439010815	4.738017732	4.863236676	4.724421284	5.715851654	4.843052112	5.593354142	5.183463098	4.459967288	4.461554324	5.177615289	4.984008188	5.103430307	4.770843283	4.964228676	4.849199029	5.083086987	5.362367734	5.109629228
PARP1	9.383204546	9.725399197	9.435541306	9.278466016	9.854370807	9.633394036	9.730795734	9.999097477	10.11031115	9.570810929	10.08558074	10.04520606	9.734591048	9.877433152	9.720423329	9.547384932	9.120282243	9.303146196	9.54940586	9.608689518	9.587574928	9.701417584	9.527004552	9.404014898	9.684952333	9.757206347	9.39981487	9.450177795	9.80916624	8.975380323	9.417379563	9.48888055	9.333859482	9.739097215	9.637557504	9.941646743	9.729647538	10.1158886	10.06698371	9.928933166	9.872508979	9.622590722	9.396484117	9.690048568	9.799421375	9.921453743	9.894838061	9.783232568	9.734194537
PARP4	9.898313573	9.651989894	9.123243795	9.255811207	8.986104832	9.056607123	9.647347794	10.56735876	9.744568204	10.9200263	9.3907799	9.800352289	9.769779985	9.573391988	9.839539454	9.546860484	10.18880554	10.19000477	10.00733432	9.980338563	9.806413659	9.895328909	9.718003514	10.35355897	9.760803591	9.797261896	9.680949756	9.823994485	9.693712225	9.740192667	9.927806174	9.713731104	10.01298568	9.947941154	9.215248525	8.972245792	10.27005904	10.15368328	9.756818548	9.847693947	9.805248448	10.18034653	10.42157623	10.14040147	10.10559654	9.926672952	10.14686002	10.09895593	10.5379571
ADRA1D	3.884236551	3.954482155	3.55600084	4.025675293	3.814247717	3.743454284	3.661992662	3.787903808	3.360962868	3.383856993	3.484273644	3.551896881	3.611773129	3.556970036	3.58520197	3.637632195	3.429296149	3.598867179	3.441439614	3.512492432	3.648119724	3.718918794	3.703701521	3.425167597	3.465851315	3.307906981	3.848409141	3.733377797	3.542193295	4.319264312	3.342455816	3.503116009	4.103619095	4.251380255	4.078810303	4.032402086	4.062064539	3.460734724	3.427907137	3.719845994	3.757380521	3.801926604	3.728943216	3.658524256	4.085363057	3.904540489	3.922020084	3.765320425	3.910318135
ADRA1B	3.94257638	4.345423181	4.348354583	4.603090949	4.623073978	4.75449952	5.063407318	4.544040017	4.063716129	3.887978223	4.151184531	3.586275375	4.065897137	4.646312935	3.922343369	3.826805174	3.972480681	4.407863189	4.03471126	3.688148335	4.164537681	4.105689847	4.013215902	3.726407164	3.946246161	3.49926286	4.448617842	3.882266382	3.617060795	4.3935674	4.03959769	4.026587654	4.224923627	4.415001419	4.883362874	3.947933259	3.974571578	4.201242048	3.727099221	3.698792957	3.738789336	3.63297605	3.742825444	3.836431373	4.231369312	4.075803299	4.155980073	3.800628824	3.783570086
ADRA1A	3.171163338	3.320235576	3.225869197	3.197056278	3.227080437	3.268723597	3.290145779	3.243075505	2.996746671	2.82968349	3.207459156	3.276562067	3.19384694	3.230469564	3.006797583	3.064629836	3.080143983	3.404060231	3.106145472	2.872550509	3.133847291	3.1201342	3.368405653	2.924110347	2.952831739	3.021630122	3.115405617	3.280908807	2.983559672	3.418873657	2.931630566	3.052038646	3.278959442	3.248489289	3.501664778	3.329407395	3.304972445	3.098317371	3.413950636	3.168208213	3.276175579	3.007166934	3.076353749	3.213064527	3.203750881	3.192421706	2.99673613	3.221345739	3.030465917
ADRA2A	9.882483897	10.79455525	10.21403099	10.69778314	10.26525445	9.55262298	10.2965919	9.926646519	10.44871818	10.45424082	8.314893677	9.167421937	10.60366312	10.53276141	10.41550143	10.48261155	10.81128845	10.85107055	10.84602914	10.55250327	10.17016899	10.45003693	10.55022592	11.27220035	9.965129772	10.15660612	10.76096442	10.16562379	10.83232411	9.472687922	10.47620327	10.68317858	10.08906426	8.057539061	9.357529497	10.34671765	10.93877698	9.890397693	10.69765753	10.50284673	9.171892862	10.33838928	9.507276417	9.461492934	9.641221125	10.77776332	10.92217995	10.71223947	10.42996089
ADRA2B	5.502486121	5.825734733	6.01193004	5.697581964	5.838328824	5.427050962	5.406401299	5.54183956	5.393817783	4.865402067	5.231450425	5.321144177	5.345490629	5.507507864	5.39960104	5.552294128	5.378667713	5.852295831	5.235980623	5.327709245	5.565374015	5.767861259	5.549753476	5.231960008	5.082271118	5.122560412	5.456899755	5.648955548	5.385517001	5.563777493	5.449943956	5.076899796	5.400891028	5.598907273	5.573162495	5.642193414	5.828499296	5.3563209	5.115447461	5.244597123	5.364984611	5.432962875	5.281772538	5.121119108	5.771448249	5.784645436	5.276105226	5.639001497	5.130372701
ADRA2C	6.702869403	6.175929668	6.885928735	6.665026757	6.298984443	6.436232497	7.311136139	6.55648464	5.5735759	7.088127545	5.562980866	6.001996085	5.513191372	5.83178978	6.265423044	5.933221216	6.384573051	6.724935607	6.196447718	6.355311866	6.657688201	6.703315068	6.588580179	6.444662616	6.278014488	5.741331602	6.396930904	6.937444536	6.265632146	6.460950833	6.133563897	5.941452032	6.79205045	6.116170528	6.728122964	6.578741429	7.527677758	5.70073929	6.078463644	5.771996424	6.436459566	6.557616761	6.826146124	6.464914245	6.652250009	6.250450954	6.308029901	6.81094734	7.292520637
ADRB1	5.356196596	4.953104477	4.930998929	4.919611003	4.515605383	3.934257093	4.753398286	4.491322526	4.547136349	4.279383159	4.045134992	3.409293621	4.631772478	4.372450194	5.099242403	5.46509401	3.927887934	4.688064275	4.255674684	5.043328644	4.874483236	5.08319095	5.434052179	4.208575162	4.14123201	4.921368646	4.711329845	4.816392078	4.644464438	4.167046903	4.731236295	4.473170334	4.941468393	5.270155998	4.662577284	4.68380732	5.393659971	5.2172442	5.05291798	5.481815396	5.254686546	5.720435076	4.282910696	4.831499123	5.933171238	5.10353086	5.099626679	5.388915547	5.183806552
ADRB2	7.612165394	8.560614636	7.58097178	9.080221997	7.410374609	6.754141912	6.335502053	5.731716653	7.220720112	7.462770483	7.38689859	7.521247364	7.136423957	7.96540496	7.08018643	7.813628132	9.077520833	7.865619028	8.417837229	8.574429087	7.9461861	8.231942338	8.227398518	8.111987018	7.914570447	8.056295516	8.657001445	7.647952469	8.010616356	8.25471826	8.057679381	8.433376669	6.85517168	8.301208974	7.766366691	8.91925644	7.590219471	6.597580235	9.67695296	8.605138949	8.324641858	8.174556537	8.525314985	8.304961454	7.600545423	7.863295538	8.023832988	8.536930437	7.581700896
ADRB3	3.602089612	3.654364043	3.802967259	3.65376496	3.88787315	3.934110301	3.837374627	3.754391834	3.482015547	3.503221431	3.625547163	3.662354489	3.765774556	3.952734303	3.616130381	3.840383051	3.589076634	3.61287183	3.648806582	3.504523712	3.805824372	3.657682745	4.08094496	3.479175192	3.572916232	3.422394215	3.715074053	3.86037852	3.406608917	4.103202044	3.748258172	3.795029191	3.680699303	3.979139986	4.468844148	3.983635973	3.734620353	3.510842902	3.667519405	3.710050743	3.855501162	3.685778168	3.596617905	3.483388165	3.669653449	3.77687954	3.585069707	3.6130177	3.681330412
ADRBK1	5.420311375	5.560388117	5.451548693	5.355378253	5.746798631	5.472287214	5.542364606	5.539004014	5.135390391	5.280881127	5.154202563	5.22283159	5.257522285	5.601754764	5.423433314	5.619211295	5.161247171	5.557116122	5.348275242	5.35372603	5.445986062	5.518358496	5.438177191	5.251878968	5.093739716	4.873124909	5.411385214	5.358427374	5.075620859	5.636188837	5.277278843	5.236950072	6.052616076	5.712760227	5.652141812	5.638832148	5.426899939	5.497481685	5.412220176	5.396786422	5.413329456	5.441435545	5.344631876	5.272318048	5.54261758	5.498153394	5.386956909	5.415187641	5.145932026
ADRBK2	8.911541212	9.277250185	9.04385323	9.277411027	9.591768263	9.016590274	7.474944863	7.812664196	9.256945683	8.598834096	8.854787355	8.695444481	9.320233591	9.084221541	9.226967514	9.618226095	8.69616551	8.959482791	9.080128602	9.265535428	9.117930253	9.247307933	9.250200149	8.511339695	9.151725781	9.3257739	9.061022557	9.506586336	9.474528033	8.896278575	9.141419822	9.314280142	8.970216177	8.886928414	9.088877758	9.152006313	9.105998288	9.62764089	9.665123825	9.397928611	8.847338971	8.935700582	8.374942482	8.804496173	8.859894075	9.687272304	9.821002013	9.571282834	8.364720517
ADSL	9.865066481	9.530791746	9.776987923	9.705490496	9.94926678	10.20542836	10.02774699	10.31995815	9.786293277	10.07822063	9.869550983	9.931136822	10.10401096	9.711556254	9.779190869	9.794658016	9.596197983	9.646786845	9.422002919	9.740404664	9.901148157	9.861763393	9.738557299	9.577686774	9.761038906	9.871814766	9.627022262	10.15476399	9.876931807	9.960315733	9.769293096	9.899915331	9.985511134	9.970540997	10.10100291	10.10553124	10.44541232	10.26749294	9.899805207	9.897191328	9.915915254	9.863384465	9.929259138	9.943334509	10.09395717	9.944980836	9.97672892	9.879346427	9.848512014
ADSS	7.9564619	8.227001469	8.432829486	8.53722237	8.439368062	8.102315928	8.397154178	9.084247521	8.666049424	9.000596523	8.888038078	8.72756025	8.904209398	8.228270605	8.091656787	9.026132627	8.293050826	7.7399663	8.976191385	8.557963825	8.624272504	8.6584419	8.829157042	8.432146169	8.187544313	8.510189737	8.658181957	7.709558621	8.521703873	8.045808423	8.488907965	8.379951785	8.32473367	8.281003592	9.491752575	8.984981634	9.251210128	9.035182455	9.070818802	9.09757362	8.461330441	8.836122606	8.62194478	8.610275754	8.636241035	8.922452474	8.751331469	8.52680025	8.704662522
AP2A1	6.664195771	7.102054882	6.695371764	6.41576277	6.268334055	6.491084876	6.506974665	6.217008786	6.137662844	6.152379419	6.446612524	6.365671144	6.545519826	6.569952392	6.334903382	6.677931021	6.44221767	6.01505849	6.23129613	6.323115151	6.17725214	6.321134875	6.154072724	5.770304557	6.137312584	5.787130052	6.317265616	5.75156796	5.973113632	6.68213046	6.413380586	6.178835096	6.797657835	6.657996799	6.901092626	7.02777519	6.419540574	6.675038049	6.885149153	7.03559048	6.639074065	6.64282671	6.28045248	6.39767786	6.432271128	6.268754923	6.408006379	6.32514882	6.160372006
AP2A2	8.815811081	8.557966462	8.424605092	8.336676576	8.426716861	8.889461864	8.009233551	8.050820793	8.256088763	7.951566959	8.12865969	8.382848347	8.485221145	8.339853904	8.309689775	8.484071038	8.505042182	8.207882345	7.846848907	8.088952692	8.219374896	8.199616738	8.174684342	8.129805151	8.115094644	7.824719045	8.200732172	8.6886706	7.896184452	8.746646367	8.341435055	8.393087074	8.418555013	8.734029129	8.509621002	9.041136368	8.389067206	8.683574121	8.103868697	8.444493819	8.273377142	8.267064945	8.045622565	8.45381097	8.561869955	8.455809462	8.359561302	8.41242995	8.247797761
AP1B1	8.385776469	9.197109893	8.917883046	8.906809665	8.557598021	8.378700617	8.366605	8.279193158	8.751028985	8.675200301	9.28534485	9.168316786	8.84805812	8.765142019	8.368657803	8.67867949	8.590810262	8.79400776	8.184320265	8.834168639	8.787566819	8.658580937	8.739495188	8.996439019	8.545245404	8.229686729	8.60994162	8.951514339	8.209891556	9.658017791	8.737061114	8.792951332	9.012107367	9.386110118	9.140184732	9.019440508	8.744618602	9.020984684	8.728302865	8.744724638	8.802690813	8.700024406	9.230478401	9.303926259	9.055106535	8.746564303	8.693269945	8.717213922	8.955581608
AP2B1	8.918912389	9.352707899	9.11615335	8.93311052	8.778366303	9.063727071	8.898477443	9.111780943	9.465173482	9.476446395	9.794209545	9.314819606	9.688756286	9.091609586	9.385221594	9.420047443	9.032984045	9.047325385	9.5697342	9.332020397	9.680186482	9.330897415	9.440205976	9.017240806	9.172080513	9.303557759	9.422318077	9.482231892	9.608983956	9.214834372	9.437869597	9.462982776	9.271522276	9.328719876	9.479050428	9.322302653	9.575487114	9.962090256	9.635312506	9.369180949	9.237743862	9.448757276	9.198789814	9.292207138	9.679326762	9.626574137	9.591543434	9.060278117	9.056602042
AP1G1	9.834817163	9.395828484	9.449004475	9.862375396	9.511875001	9.883379495	9.509128968	9.273993493	9.555252827	9.186481107	9.759846567	9.664009273	9.560829685	9.825020961	9.796984795	9.725273391	9.294182912	9.301734977	9.422534209	9.737471058	9.561813614	9.518047725	9.461003261	9.157574452	9.527462452	9.802228829	9.493643109	10.08305224	9.70426325	9.259472227	9.666257526	9.785931002	9.793863499	9.813114803	9.786088569	9.81809568	9.663126575	10.00696409	9.97777973	9.775351649	9.96097311	9.638056328	9.742345034	9.828217024	9.669358738	9.709348279	9.677443157	10.04986365	9.565305086
AEBP1	10.39880528	9.517460836	9.696580857	11.1780276	7.983086911	9.016553115	9.789099437	10.25148729	8.564808879	12.92962939	7.815148814	8.470710261	9.068419257	8.224696543	8.532026317	7.798158571	11.7417557	9.738165489	9.23403966	8.906860199	10.74379848	10.49174694	10.78204118	11.41338742	10.6929951	10.9877441	10.47174268	10.32619178	10.90794786	10.73856821	10.25340368	10.14604986	10.68365352	10.73060811	12.02866859	9.224425023	10.1171033	8.814179131	8.760436803	8.915742184	9.784232957	10.18342638	10.71188196	10.46277393	10.74291139	10.22802521	10.94674058	10.67202057	11.02912879
AES	11.66194074	11.53960405	11.06151373	11.06875646	11.18628454	11.24076179	10.27553012	10.17816333	10.90193292	10.00605651	10.81605944	10.99753614	11.0975906	10.85481861	10.43969293	10.94824384	10.35221966	10.09889326	10.65839587	10.79349173	10.69744589	10.5414715	10.56324296	10.69468052	10.81419801	10.20581422	10.76817261	10.00207457	10.2479792	11.15424319	10.91120364	11.0433286	10.87987434	10.99277189	10.78585936	11.05762436	10.35327773	10.78333338	10.81129704	10.85715909	10.57639495	10.89314049	10.72730077	10.80403601	10.69399334	10.74127416	10.53948816	10.22495425	10.26718849
CRISP1	2.404071973	2.413111297	2.207300607	2.250822222	2.271387295	2.237148068	2.358680562	2.397053233	2.146459464	2.09459093	2.186259583	2.302032359	2.299338157	2.356777941	2.508377797	2.379838186	2.337994304	2.355874385	2.21082319	2.029756918	2.22877765	2.317708439	2.226495887	2.384220648	2.073735242	2.190602247	2.309015071	2.569803921	2.169562972	2.606344131	2.407750893	2.383620773	2.029432696	2.149808732	2.162674239	2.118201002	2.203816164	2.247828646	2.215335705	2.096700385	2.128405464	2.010852953	2.137625236	2.173552873	2.118977261	2.149756257	2.267560669	2.227259138	2.106773747
AFG3L1P	7.51057628	7.476007235	7.468932965	7.299346239	7.365867698	7.173593841	7.029112861	6.71889778	7.269175602	6.529253078	7.434025383	7.302316603	7.480961109	7.591420933	7.1940947	7.261148494	6.941093318	7.267168328	7.468287541	7.167416158	6.974229178	7.211624462	6.925676589	6.83779211	7.372910767	7.266723315	7.23856342	7.489668734	7.026085455	7.691364545	7.247865207	7.247219998	7.727165664	7.728957785	7.508169273	7.856939158	7.070313554	7.367828787	7.483455377	7.394158275	7.486105836	7.410662584	7.487518557	7.371110082	7.492052112	7.358065973	7.120692911	7.248380492	6.983920573
AFM	2.82052812	2.375854114	2.770426275	3.270206328	3.305615427	2.844764106	3.757843514	3.084647102	2.632141043	2.679004266	3.404357025	3.905064581	2.830171987	2.744726583	3.283604224	2.681122509	3.796566295	4.848043382	2.454186421	2.275527145	2.876848017	2.385705292	2.923601397	3.302887078	2.921177692	2.905169558	2.934452399	2.71678846	3.573681836	3.65605885	2.729836493	2.721501613	2.674198286	3.281530262	2.510316414	3.10152656	3.315277815	2.733183767	2.996787913	2.582510003	2.619895476	2.91026822	2.941744194	3.658729236	2.790544162	2.451023605	3.558532586	3.448940243	4.458739297
AFP	3.29275356	3.616534231	3.283517488	3.822324242	3.477819124	3.817096969	4.320654981	4.033891666	3.351639521	3.359613876	3.52547727	3.944421017	3.286442746	3.387047473	3.167417493	3.568288557	3.227225148	3.952143147	3.179501385	3.242584033	3.663352925	3.67079213	3.578089607	3.332218176	3.416975185	3.460462232	4.078501897	3.803865633	4.059471152	3.139411749	3.625918078	4.046465735	3.77427262	4.111269415	3.857644637	3.895530886	4.337882176	3.580822749	3.490348383	3.882405234	3.698341862	3.540662544	3.862738018	3.478841575	4.048458927	4.166182975	3.95940355	3.860466615	3.820515706
AGA	9.2910118	8.70875246	8.889057992	9.160753603	9.414147411	8.968477991	9.536232546	10.00541828	9.322457223	9.544666443	9.209744854	9.444132296	9.055597728	8.839228769	8.744908943	9.554223889	8.588663587	8.939383455	8.101338427	8.91456065	8.990339487	9.226510875	9.22549546	8.985694292	8.684364314	8.874634316	8.431709545	8.697591321	9.29335186	9.268316524	9.011386475	8.718645369	8.912999527	9.414107006	8.926401381	9.085573281	10.03949151	9.841091722	9.495289142	9.57782294	9.247555979	9.060797869	9.04035766	8.885795285	9.75314154	9.202793861	9.07559234	9.158153396	9.630630657
ACAN	4.575085536	5.01092244	5.027813284	5.168535665	5.076028567	4.641850621	4.403586985	4.949550455	4.638843751	4.56610054	4.183625372	4.419936188	4.6134885	4.907832627	5.532596407	5.614531214	4.768502717	4.692262434	4.474385619	4.662491361	4.903126561	5.100656065	4.580819434	4.422062085	4.510061014	4.65857417	4.629088359	5.314382092	4.348715855	4.869933673	4.971883836	4.587281892	5.206818137	4.661535915	5.137913412	4.926103477	4.878021701	6.458098976	4.863267987	4.913853156	4.662587085	5.259525984	4.51238799	4.412708194	5.106294216	4.695619091	4.96452282	5.410969376	4.250961166
AGER	7.722372495	7.096521233	6.935605659	7.129060686	6.729557388	7.283594114	6.461197198	6.237898214	7.142329441	6.273093562	7.524921689	7.778362138	7.64457141	6.753925408	7.266649911	6.917837433	6.503120876	7.683132092	7.412391294	6.674033559	6.299814603	6.329490675	6.620025498	6.956202022	7.162246983	6.653383609	6.750701959	6.938347527	6.411833561	7.551498353	6.681792716	6.840744094	7.215253731	7.198393515	6.950434502	7.112645819	7.046738443	7.670936924	6.962880364	7.198284536	6.638532434	7.408070686	7.218408874	7.258693836	7.281636635	7.386400835	6.416905859	6.604543265	6.481608517
AGL	9.835907609	9.540004577	9.623583099	9.497104857	9.701909204	10.26494135	9.735761623	9.912169376	9.607018708	9.770627345	9.611960589	9.805870384	9.438252863	9.712115647	9.943497391	9.643646736	9.482508586	9.827927149	9.258893134	9.642724144	9.372751837	9.477854582	9.184578871	9.503671222	9.509497052	9.742841479	9.369031247	9.368441563	9.888336667	8.997816736	9.295752119	9.513024919	9.897139165	9.984840754	9.569256176	9.651966799	9.493238744	9.633961091	10.02040231	9.705550828	9.848778639	9.578900351	10.027124	9.897075452	9.652450117	9.487354069	9.966766325	10.15050388	10.09884307
AGRP	4.786042383	4.656439278	5.07744027	5.01841877	5.31647924	4.48504871	4.776644144	4.81505826	4.488428142	4.543937837	4.990915416	4.167854886	4.613888347	4.537825604	4.845178993	4.758044193	4.622122081	4.848093493	4.616411341	4.483590115	4.703353309	4.845558592	4.469918338	4.498287087	4.326188655	4.238048237	4.997253679	4.726135354	4.719835829	5.323997712	4.571422364	4.715652828	5.351291633	5.040141973	5.303211019	5.042709458	4.868880805	4.97067845	4.90028769	4.484385901	4.706380962	4.714406577	4.590190287	4.712477538	4.97582077	5.013826491	4.676777574	4.793089507	5.212936372
JAG1	7.412422739	6.893565256	7.016006804	7.60774243	7.441291253	8.116482857	8.730796775	8.583871907	6.514389301	8.11484927	6.730573859	6.514791729	5.884765608	6.225081518	6.98559844	5.741394053	8.078621091	8.194632415	7.767201739	7.667978793	7.633134355	7.696477342	7.651900695	8.009715392	7.899649852	7.775411995	7.908154515	7.140181506	7.643241301	7.535599112	7.508883382	7.137481999	8.169785902	7.789772053	7.521282067	7.735522062	8.652962453	6.6516692	7.296244677	6.721916067	8.331221008	8.02889498	8.084609442	8.014424164	8.216876572	7.798326369	8.109574662	8.366927937	8.623576191
AGT	10.69530158	9.886730178	8.822503771	9.425485021	10.98714376	9.260478906	8.882570095	9.216023219	10.19096243	11.25854246	9.617668432	8.256417263	8.470768512	8.524464791	8.972271847	9.822246503	9.751297314	11.26467288	9.528903104	9.120124175	10.1376183	9.297849932	9.204317959	9.880760583	9.731625708	11.32755873	9.057268554	10.13140577	10.20544098	10.88517701	9.215929125	10.9684186	10.36455345	11.75950117	11.65247076	9.52919845	9.170663468	10.07917934	8.439663001	9.968141747	10.82084774	10.77794498	11.3633604	10.38512832	12.51352156	10.2565506	9.629930087	9.792036206	9.837115005
AGTR1	7.031589473	7.229853625	7.340554449	6.98496663	6.0589582	5.982068252	9.162369687	7.988679899	5.954692119	7.470555404	10.30097937	10.47303412	7.64678595	6.81215197	7.96027204	6.36810007	10.52744247	8.773187933	8.981919144	8.152816355	8.141733824	8.700522374	8.153010596	10.59507466	7.864589812	8.046017358	9.118700728	7.640942765	8.941586148	10.9485407	8.682705153	8.422902498	7.527895678	10.06489626	6.412453983	7.268163026	6.9498163	7.681699657	6.645528884	7.403845173	8.077022418	9.183047246	11.55407218	10.80341862	8.223142694	8.811977711	9.527098818	8.865288944	10.35326671
AGTR2	2.915712795	3.0689022	3.221444916	3.000529604	2.918715056	3.21298141	5.25292196	3.49068677	2.934409598	3.648515497	2.619667402	2.634954704	2.758731915	2.981692002	3.004242184	2.83731849	2.732634544	3.290072035	4.089207558	2.845096639	3.913281607	3.603272877	4.209557065	2.987035054	3.322817442	4.529210278	4.070812028	3.228586847	4.350232338	3.472389436	2.837584265	3.943553154	3.356885874	3.342274403	3.847817765	4.245080418	3.923177147	3.168315849	3.30041986	3.798299012	3.26048816	3.678957908	2.782024235	2.991977683	3.263760968	4.170490667	4.793160081	4.413126152	3.248220016
APLNR	9.289635736	5.266982651	4.545967539	8.19174251	6.012524847	6.466897021	7.121370826	8.679267245	5.333644357	10.8635235	4.285587909	4.361306469	3.765347354	3.923727635	5.02351604	4.08709664	10.37117295	4.969655022	5.656834067	6.973648459	7.107286602	6.328129655	8.569393354	8.765038393	8.858040216	8.280494259	7.03625182	6.827557896	6.714077839	6.946461082	6.364117891	6.621997493	7.149211075	7.324358426	6.503702668	7.167610946	6.465193551	4.352223097	6.61034181	5.68203783	7.767502809	8.995387332	7.29524804	8.684452741	8.760272612	7.418914451	7.466503792	7.939538186	8.45598478
AGXT	3.861112907	3.93794732	4.039912848	3.973800319	3.888179531	3.77701345	3.94642452	3.839409235	3.591530696	3.680732178	3.798488147	3.975588564	3.902663253	3.873264247	3.847474301	3.941378224	3.653052969	3.957414614	3.806851066	3.674064747	3.890873484	3.823337064	3.863012606	3.839775372	3.669566001	3.678218905	4.076650109	4.040034205	3.96420169	3.919555717	3.799107787	3.904645888	3.993651739	3.931360219	4.269162025	4.024326156	4.096001525	3.838044487	3.77675775	3.92249769	3.814798889	3.728323432	3.679538593	3.715334136	4.042282308	3.90872904	3.838683453	3.876926877	3.929135857
NR0B1	8.085657525	9.857578515	8.558080946	9.167233672	8.595567215	8.404609072	6.687505441	6.18929859	7.258405946	5.744915562	7.893593013	8.302824423	9.157975265	8.370065807	8.024079556	8.754777198	8.786073138	9.844415442	8.887010144	8.372749465	7.811751179	8.926295632	7.768590683	8.009401473	8.241256421	8.104720868	8.632620823	8.976930734	8.096012561	9.463351506	8.099681435	9.531472569	7.962817421	9.454630672	8.446161131	8.448891255	7.483938012	8.174998898	9.998823003	8.7013419	8.944660678	7.784841465	9.540859512	8.60370411	8.325022183	8.123129055	7.94320631	8.440917407	7.617025945
AHCY	9.311933429	9.232716557	8.943945902	9.426325224	9.183688242	9.316317994	10.4240842	11.05347614	9.673073386	9.79261357	9.841744018	9.464045185	9.833802068	9.293568661	9.404742021	9.482884849	9.207264474	9.351317663	9.064411608	9.651772363	9.672597139	9.588589778	9.601842512	9.213872684	9.215520091	9.193187247	9.260235438	9.476049042	9.272774794	9.96264103	9.705244431	9.569353518	10.00225707	9.161904239	9.530689824	9.470694253	11.10153163	10.05936434	9.567317556	9.56160386	9.45028242	9.443184426	9.514054194	9.398480425	9.775295484	9.687429999	9.670789439	9.637693782	10.0562424
AHR	8.000203717	8.074912373	7.47345293	8.388727626	7.398491052	8.292457908	8.489461436	9.296458089	8.046890531	10.50258197	10.44363826	9.334067032	7.927451563	8.772325858	8.121585569	7.820537049	10.46769889	8.394153137	8.447859905	9.223670629	9.145614456	8.077836974	8.310273297	9.818261123	8.854387394	9.647540894	8.852998675	8.141945685	8.973886184	8.468910642	9.009622121	8.748158451	8.28473032	9.37205356	8.62818719	8.287916211	9.046002444	8.54195959	9.509878526	8.287162087	9.484914382	9.682972686	9.865283149	10.3444	9.014227452	9.443033563	9.672517974	9.547103523	10.17654903
AHSG	3.888221873	3.578383265	3.748005844	3.630279867	3.828118781	4.036028117	3.699333931	5.73277565	3.275158064	3.162034238	3.293769685	3.335673074	3.222152837	3.620587966	3.264108912	3.686678833	3.423652093	3.6143397	3.426594474	3.775569121	3.625770098	3.528224635	3.61644275	3.299824634	3.280405136	3.170703681	3.747054877	3.744799936	4.279868488	4.597571349	3.642423802	3.485217599	3.760305675	3.817039633	4.224734914	4.626296199	3.925612627	3.570741379	3.629781238	3.69432957	3.718964709	3.606056305	3.432916648	3.496263111	3.822210876	3.417954045	3.645302478	3.80286164	4.478130205
AIF1	7.452552991	5.989966123	6.408013953	7.59162222	6.190188174	5.276035483	7.665442522	7.290823071	6.704148461	9.49263301	6.177647668	5.661909979	5.602711935	5.189382146	5.871552114	5.262408889	7.722587207	6.314122385	5.762089613	5.967700319	6.669620809	6.944794441	7.177092669	8.274254686	6.73486617	6.843781346	6.770968748	7.193863024	7.214733842	6.818967972	7.012013948	6.843581979	7.890175897	8.07335133	7.40614903	6.748323378	7.619857881	6.79013476	5.599326398	5.945503026	6.307954398	7.294508449	8.142496451	7.217430176	7.847011958	7.538503231	7.271362601	7.004226621	8.032744972
AIM1	5.520911232	5.182545101	6.13753156	7.740751492	5.935732098	5.662944297	9.211821824	8.375903026	5.939705818	9.765511125	3.789369137	3.659042821	6.707749676	6.441704186	6.569691664	4.705762691	9.018994426	7.411525564	4.178413711	8.400521157	6.129789295	7.4715934	8.005963048	9.210931793	6.124537197	6.671896976	7.120721189	7.176233771	6.415127892	6.374236416	7.313221936	6.316060586	7.462530026	7.590577279	6.83560681	7.470011431	9.043833235	7.190319981	4.797477944	6.437906748	5.475094594	6.344357511	7.899744981	6.741859147	7.613207863	6.747171684	6.829785306	7.408674755	8.979862055
AK1	8.810360799	8.456502426	8.303112444	8.280168485	8.679161422	8.130528077	7.943255152	8.062624234	8.314500593	8.154996782	8.40293849	8.541783817	8.584382213	8.035124898	8.231167505	8.1318613	8.745143973	8.258807338	8.013204338	8.359981684	8.627400336	8.703380334	8.721376573	8.267655922	8.127364353	8.097921481	8.469267188	8.389369832	8.130470717	8.826239413	8.384065622	8.419960507	8.404590492	8.720200685	8.739953253	8.61112137	8.16776257	8.797646533	8.184443366	8.382949361	8.438086568	8.414736397	8.366942616	8.452369694	8.758355269	8.589780008	8.567928623	8.280136162	8.186750475
AK2	9.017961581	8.861136712	8.272074181	8.21921146	9.143070778	8.324732993	7.891565139	7.948072789	8.786505318	8.189544268	8.290714414	8.319485008	8.936724007	8.62019373	8.724593793	8.588449718	8.403886025	8.65112966	8.633372139	8.767999022	8.443598288	8.570045626	8.673743093	8.157258517	8.793527191	8.830687768	8.645739784	8.821305842	8.612997096	8.443295032	8.626664461	8.818442221	8.649709535	8.504753504	8.898317541	8.644734494	8.597264855	9.028217873	8.991745495	8.764127839	8.965356476	8.997256608	8.503144317	8.60897821	8.909180471	8.712955524	8.747366793	8.687218812	8.102543086
AKT1	9.134362637	10.03369273	10.17015045	9.222694733	9.94079588	9.428563014	9.965405654	10.00722921	9.899628819	9.310514055	9.79067705	9.985175647	10.12486521	9.803166325	9.677136	10.26491679	9.739187276	9.507832386	10.49998778	10.36743545	10.06722748	9.925327911	9.947775732	9.612251063	9.981622941	9.522187678	10.49663439	9.573141932	9.628337352	10.16424132	10.15079602	10.12851674	9.659613351	9.539881225	10.08910599	10.15243047	10.14163715	10.09825004	10.25930461	10.17677183	10.24922385	10.30348755	9.445250092	9.868431377	9.914493492	9.774393513	10.46067682	10.14646033	9.903276483
AKT2	6.671275772	6.782431775	6.405210112	6.559858225	6.764456607	6.464567595	6.422049885	6.046498666	6.381862698	5.901618604	6.481111608	6.770953934	6.577896989	6.737383838	6.369944924	6.515751997	6.259713654	6.421811646	6.33893693	6.192636551	6.044235905	6.05688579	5.953198476	6.117714863	6.350405127	6.249272373	6.243183268	6.837281411	5.968147106	6.517431867	6.395989983	6.19608865	6.654743671	7.024639608	6.595328043	6.780098787	6.344967351	6.379460813	6.466778169	6.560759698	6.155102231	6.464371544	6.718467267	6.733871246	6.309213543	6.375037586	6.292959278	6.2082651	6.392477225
ALAD	7.278727006	7.126605688	7.586193876	7.758547919	7.596304494	7.989737865	8.516764144	8.556050176	7.287646318	7.681312658	7.341236622	7.623395939	7.599720814	7.29084313	7.910753399	7.487575273	7.230714209	7.643201928	7.208223934	7.404601165	7.289658895	7.621442705	7.390887166	7.649454909	7.588098934	7.374152328	7.593467859	7.546476206	7.684764508	7.550316747	7.744781395	7.546435476	7.598628602	7.590493635	7.69419338	7.746871388	8.389141364	7.484235316	7.523026314	7.351396436	7.621945564	7.434407424	7.504530463	7.561270254	7.346997574	7.501749036	7.707971199	7.371159391	8.059662544
ALAS1	8.533076615	8.368772878	8.256525754	7.93447398	8.050802574	8.414431566	7.392482637	7.774285142	7.986861981	7.957994582	8.518479981	8.503930468	8.457109908	8.711546478	8.539475033	8.078974053	8.750142682	8.548774898	8.151478954	8.478247224	8.592761791	8.356069943	8.770161754	8.359348988	8.597786521	8.479237011	8.248240326	8.523884028	8.27773112	8.477726875	8.358465595	8.478088236	7.675907823	8.407225631	8.226965466	8.139587021	7.964734364	8.745649541	8.187390773	8.79378138	8.755773754	8.530659465	8.774765217	8.517210197	9.054709237	8.777611263	8.733681182	8.903225106	8.604780361
ALAS2	3.710206721	3.273161038	3.498916951	3.281780942	3.651978954	3.410152631	3.466567431	3.361029734	3.440473801	3.328949668	3.296564088	3.404550424	3.516573446	3.503033578	3.363476546	3.483030903	3.296709371	3.769291094	3.476328863	3.463493694	3.647815814	3.47400057	3.700305284	3.129239376	3.217903157	3.240416749	3.582155876	3.569096741	3.472589325	3.732603098	3.619955159	3.463806874	3.430987021	3.654541715	3.729686997	3.480668751	3.850260541	3.614743992	3.651748141	3.546658031	3.52026031	3.492771823	3.659495182	3.553182154	3.686544126	3.629427552	3.681492189	3.564891655	3.665961657
ALB	4.08076159	5.173839693	6.56162249	5.418261487	3.924521583	9.190597998	11.61895623	10.26851947	6.462104967	5.272663207	4.844833301	5.103664969	4.455463937	4.650491745	6.163707184	4.787089152	4.462165706	9.383422979	5.088669678	4.215555538	6.071239167	7.196782491	7.098126938	7.457366268	5.079942724	4.260352929	8.182335967	6.063266019	6.912937167	8.664812927	5.881602926	5.287456692	6.981593546	3.955021129	5.979223372	9.309180179	11.24417583	6.214231579	4.016716131	4.351416349	4.730568625	4.489086094	5.659666878	4.637832288	5.681938454	4.30634199	4.980816616	5.75876626	8.101478513
ALCAM	10.22638643	10.32791873	9.814171617	9.803112996	10.30273096	10.14523333	9.617960061	9.569664173	10.66044134	9.523118792	10.28737322	10.13768722	10.27314145	10.19685233	10.85328438	10.69750362	9.813560659	9.970089555	10.62626942	10.46857951	10.30982856	10.32249236	10.49807862	9.51833991	10.62668633	11.05769609	10.45491892	10.07706094	10.72689376	9.416742845	10.42009761	10.37404267	10.31783774	9.677504264	10.60709937	10.25802231	10.16794413	10.65188441	10.85260027	10.71171597	10.99522518	11.05259007	10.23411682	10.69559525	10.72442477	11.11774323	10.94381974	10.93567521	9.847286035
ABCD1	5.77652682	5.708529343	6.172820143	5.958435471	5.840167135	6.151857882	6.378922716	5.929306302	5.455796544	5.813468176	6.108077334	5.392462625	5.526518087	5.365897467	5.770341382	5.440633827	5.480032216	5.416398257	5.100840802	5.592883271	5.585473002	5.760089215	5.643772382	5.771225124	5.601575725	5.558332285	5.624311023	5.772342801	5.558047236	5.519006004	5.595378304	5.674941609	7.325103832	6.292718154	6.891207526	6.704592553	6.537300564	6.067118075	5.118266571	5.588197093	5.710828471	5.78224292	5.931089221	6.017803715	6.104648654	6.07968353	5.879125775	6.185015533	6.632060064
ALDH1A1	12.78396684	12.52458506	12.65629533	12.38348043	12.44947804	12.47904695	12.75790828	12.80203736	12.85331039	12.59706999	12.88561758	12.84779263	13.09142975	12.52567288	12.78250182	12.65764354	12.28931656	12.86213828	12.9095796	13.05793503	12.86723661	13.02210345	13.07242252	12.52245233	12.736941	12.91036139	12.94054187	12.92284616	13.27325196	12.69788447	13.17774502	13.08016897	12.45139218	12.3952609	12.4392248	13.00979645	12.91548346	13.12066704	12.46512024	13.09690951	12.94140603	13.10999106	12.86230122	12.87208298	13.20145288	12.88188973	13.17561349	12.98188575	12.8768549
ALDH2	10.51400507	10.13033806	10.49590966	10.6694428	10.08662157	10.55277866	11.31066861	11.64094371	10.51963508	11.95648517	11.07487038	11.44016537	10.86466036	9.916677952	10.38518676	10.12883428	11.37448951	10.92620103	10.12483253	10.51452385	10.70548687	10.92607842	10.93032397	11.30852263	10.48389866	10.5038657	10.52288055	11.13492945	10.90141031	11.50039909	10.84173991	10.81789273	10.8172754	10.36136198	10.53470643	10.44475256	11.46934413	10.7801651	9.865391342	10.05515879	10.36520793	10.55455516	11.20239603	10.9640986	10.76637559	10.6126732	10.96057389	10.68010933	11.68479896
ALDH3A1	4.532839832	4.684632633	5.40820288	4.466454101	4.23216695	4.392359888	4.609410093	4.255373498	4.066065804	4.027450255	3.974169653	4.052275418	4.273979925	4.581447264	4.260235394	4.357515555	7.921630723	4.426480588	4.744773457	4.484675716	4.773409699	4.29360208	4.434387656	3.805911785	4.178557268	4.082873805	4.759829773	4.506885949	4.285483279	4.708303611	4.500177166	4.333911739	5.014519027	4.476302895	5.041339018	4.551347295	4.391012082	4.18387562	3.727565334	4.001256686	4.292981778	4.155221669	4.269733391	5.304936167	4.688975971	4.451795476	4.444049605	4.391929715	4.511689634
ALDH1B1	9.468675318	8.715168239	8.841510646	8.542147167	8.723406416	8.536490532	8.711589036	8.322326636	8.444668796	8.402794893	7.747404881	7.835952752	8.807384129	8.573729913	8.721279159	8.577417118	8.161811891	8.405397249	8.081171666	8.769093367	8.286216033	8.864138863	8.730187067	8.500884233	8.168534206	8.184201365	8.257526298	7.960305505	8.244290771	7.882244525	8.429131634	8.10655981	8.686001553	8.454707916	8.652029279	8.661773756	8.876115375	8.927724282	8.784651586	8.695440734	7.931919968	8.554140563	8.370978617	7.939756396	8.587366406	8.005308618	8.482865686	7.95999104	8.477963186
ALDH1A3	5.933549079	4.779773776	5.417032467	6.360141101	4.10967058	5.518293013	7.113066739	6.960315173	5.232428132	7.497127161	4.347382473	3.546775981	4.243884212	5.066731391	4.573888293	3.977201458	6.742926645	5.697395709	5.403934724	5.817002579	5.184339073	5.633187697	6.513564229	7.12069795	6.00600574	7.115619638	5.430282827	5.609506999	5.881350703	6.013497236	5.203101854	5.963221388	6.597735254	5.743588299	6.13097723	5.86430338	6.614723792	4.851955456	4.919917322	4.358763465	6.208163135	6.384030373	6.589211762	6.417434032	6.495030014	6.511700783	5.962459912	5.567845199	6.944870758
ALDH3B1	6.02058389	6.316084431	6.274233593	6.27448604	6.108308406	6.18257993	6.881455135	6.490213691	5.658397222	6.512905826	6.022234771	6.545172959	5.661272384	6.125253435	5.515121629	5.587930407	6.823511425	6.141269172	5.389402295	6.091791188	5.925558958	6.192878815	5.8501566	6.844383715	6.24864093	5.796703995	5.400928778	5.95704299	5.703262518	6.299291222	5.923110028	5.729544099	6.443684946	6.67805664	6.222985091	6.223981949	6.721634631	5.767636786	5.540123118	6.21167791	5.799590242	5.671247409	6.807293215	5.993282623	6.342909236	5.946891426	5.926598612	5.775483853	7.022201113
ALDH3B2	3.620413964	3.704652775	3.889311309	3.590576481	3.625911188	3.704231677	3.532550335	3.919142038	3.339031893	3.50194513	3.407807434	3.590594788	3.58200581	3.641219192	3.592307549	3.699133308	3.438627343	3.530673278	3.593586054	3.666623301	3.9032316	3.592768129	3.543877746	3.556134357	3.728599958	3.358699818	3.672300723	3.372634779	3.510609255	3.936680973	3.650083871	3.389935381	3.658848575	4.068094536	4.04706289	3.544397685	4.100789273	3.642972744	3.489401826	3.605471422	3.692689561	3.6249365	3.497508255	3.544109456	3.815918037	3.681446748	3.581156836	3.748830518	3.855200872
ALDH9A1	11.31736121	11.38481716	11.51574441	11.42257886	11.32235015	11.61346052	11.18781089	11.18049472	11.26381713	10.81657013	11.47607547	11.41274902	10.98956161	11.50953716	11.43834653	11.35067273	11.10697606	10.95329069	11.00978308	11.19087228	11.04872151	11.26628751	11.05178226	10.93180455	11.26499287	11.2575173	11.19950227	10.82330708	11.37746355	10.56148996	11.22818396	11.11116457	11.31999749	11.70423894	11.17320081	11.20238263	11.40855807	11.43531907	11.51173324	11.32667924	10.56655345	11.19178015	11.10189499	11.19013148	11.20983446	10.4874062	11.26833359	11.32940072	11.19099209
ALDH3A2	8.086173239	7.998054171	8.176466686	8.073317121	8.745423672	8.399751642	8.898304227	9.783987347	8.087662136	8.807575764	8.21239333	8.28928976	8.691098266	8.079803286	8.081797359	7.984676374	8.340487817	8.568945908	8.027789908	8.33858801	8.468739489	8.408609575	8.421681	8.767107605	8.210613159	8.26507767	8.560175829	8.447121781	8.519455464	8.523877606	8.151812218	8.219946237	8.595077696	8.118199322	8.191545354	8.372342836	9.316416639	8.14057923	8.356949192	8.343852314	8.325093412	8.058683805	8.676190537	8.439656815	8.254224223	8.425829615	8.853443281	8.49577642	9.541365882
ABCD2	2.225181922	2.173304581	1.74230933	2.370298792	1.984517103	2.081427953	2.416270772	2.732687087	2.840051334	2.967161187	1.96185624	3.365823385	2.290375613	2.107389743	1.841375137	1.869780266	1.683462384	1.567909951	2.147568874	1.971302254	2.952559837	3.053374613	2.355944929	2.663473807	2.168725679	2.917363081	2.02764263	2.232681078	3.179501214	2.081109776	2.518872242	3.1525129	2.195757271	6.198590944	1.954662998	2.284437015	2.167829953	2.3506192	2.246229971	1.9322208	1.950619784	3.415900749	2.127155713	4.404086875	2.273200545	2.455623274	2.84962904	2.500649765	3.783570086
ALDOA	11.70704362	11.81850974	11.67270348	11.74254967	11.65538737	11.7968354	11.10094023	11.22793128	11.44916551	11.17897036	11.64699119	11.47650768	11.7825528	11.60215126	11.23537818	11.55017921	11.34767172	10.83686389	10.24694412	11.49480292	11.54223113	11.41346924	11.33127305	10.98349627	11.39134311	10.97075305	11.33443451	10.76187622	11.07107388	11.46546261	11.34685295	11.29496135	11.50784339	11.73648861	12.12438873	11.80634428	11.5322061	11.91418941	11.8339106	11.54251904	11.49848324	11.45585257	11.37515768	11.31145285	11.49113935	11.34428568	11.41933558	11.38235183	11.20021237
ALDOAP2	4.304714358	4.551589657	4.206820633	4.242051521	4.327886275	4.120419157	4.192325769	3.719345283	4.181627734	3.923444968	5.351255892	4.923601038	4.51447353	4.158797191	4.106474726	5.447399009	3.939313604	4.286991079	4.341666785	4.076450566	4.021576479	3.958958332	3.862718859	4.263466565	3.933232753	3.917761544	3.963764798	4.559608064	3.78289659	4.119253752	4.15840132	3.990480774	4.652774284	5.073866848	5.121676483	4.782140111	4.787918555	4.715964875	6.803387297	4.816545255	4.48269476	4.437367298	5.588833664	4.466954072	4.729512682	4.613816366	4.612253631	4.807397925	4.772181875
ALDOB	4.659706719	5.012388014	5.464781954	5.662145149	5.848016222	5.52818001	6.448331743	5.383451604	7.069409833	5.705313688	5.354741877	4.748632269	5.37612364	5.714920254	4.985589241	5.124149993	7.564699516	5.584175349	4.234143067	5.581100872	7.989419783	6.09367023	6.325700729	5.92959088	5.734080023	6.034054052	4.974134396	5.620114401	5.65046769	5.455412087	4.494474569	5.349960297	5.911365616	6.641216159	7.739481374	5.821460424	6.807311599	8.484500908	6.614964961	5.741875345	6.093039977	7.050564021	7.193479271	6.082919005	6.176006121	9.070508713	6.015742284	8.207402059	7.337954199
ALDOC	8.593530339	9.130024824	8.986340668	8.887522516	8.72534924	9.125350402	8.045606922	6.847296015	8.101238878	8.021657878	7.971469397	7.998580078	8.700043074	8.905132022	8.454134428	8.631973965	8.375278914	8.651570639	8.836942661	8.892184533	8.785770089	8.773905951	8.721289501	7.608419115	8.365489648	8.744569358	8.988533206	8.774627823	8.9503905	8.799834267	8.944923174	9.041103518	9.07777534	8.197235332	8.475727248	9.391820781	7.653411453	8.512639522	8.87206565	8.777658124	8.895535623	8.472517958	8.159028421	8.019896449	8.383928766	8.53445751	9.134883175	8.167235074	7.854020281
AKR1B1	11.33605712	11.22753286	11.49141688	11.03441106	11.41140044	11.3635426	10.85746303	10.69296462	11.11523481	11.25515405	10.94537693	11.21001416	11.28177473	10.90684298	11.04217955	10.93484576	11.1328734	10.74572611	10.89300061	11.08108094	11.2971232	11.38919622	11.34143254	11.24703945	11.15191275	11.04721147	11.22200458	11.34257734	11.26357463	11.39751965	11.34392675	11.36172967	11.30665748	11.62957378	11.33555731	11.39627582	11.22243676	11.37045032	10.85296033	11.25931776	11.16096294	11.31907868	11.09424985	11.07289747	11.34903744	10.79545184	11.35418647	11.14184288	10.98188682
ALK	4.788867404	4.964837984	4.612715623	4.675844603	4.29217737	4.410539286	4.481620396	4.530313599	4.605449022	4.384636191	5.145674313	4.392389457	4.788963769	5.11404699	4.154588044	5.418808725	4.274758661	4.510977228	4.951239342	4.469950149	4.519541842	4.439176737	4.580148173	4.713499692	4.422680067	4.540073126	5.010392586	4.631246615	4.2885632	4.780991798	4.785807077	4.491622345	4.699130072	4.57626833	4.777118682	4.801036857	4.439357846	4.873261583	4.773872213	4.829334542	4.333392272	4.507120507	4.073422357	4.640015905	4.288135946	4.71724187	5.300730054	4.619381384	4.144662223
ALOX12	2.882292171	3.706649734	3.348846015	3.355274247	3.436454428	4.497444467	3.171330008	2.919624387	3.083269528	2.815668157	3.086972749	3.154213903	3.171954473	3.11060147	3.787725346	3.108545541	4.319054156	3.414637385	4.399121034	3.888387519	3.002958087	3.351639521	3.532249189	3.092307277	3.444148532	3.223036072	3.129212535	3.921584926	3.620254473	3.8031948	2.946631931	3.354433028	2.944983778	4.087170692	4.145045519	3.725752238	3.430656736	3.459242178	3.733352043	3.630298472	3.06884768	3.477783606	3.56311058	4.02231442	3.708737749	3.50246219	3.050371716	3.399373057	2.959206041
ALOX5	6.849830773	7.155270058	7.140147829	7.414029876	7.156589625	6.857943567	6.744798242	6.783670563	6.997756937	7.196242206	6.11879729	5.954770221	7.133496126	7.328750527	7.489204534	7.306266857	7.065632886	6.814094681	6.763977507	7.180110488	6.920813219	7.009988046	7.141056656	6.450854047	7.174352219	6.933076447	7.216301477	7.347209844	6.92953941	6.760839739	6.961061151	7.176051876	7.400260449	7.046546709	7.310217565	7.127506129	7.197343264	7.636652889	7.256194695	7.340502563	7.571660143	7.150211786	6.867789084	6.912046226	7.187973414	7.280508654	7.395143243	7.836656841	7.288360729
ALOX5AP	6.644863119	5.866847576	5.999190626	7.081903765	5.455317632	5.51382125	6.284531415	6.220766183	6.358791533	9.347653004	5.270802257	5.48918721	6.305583195	5.884867318	6.065515534	5.655465429	6.703357001	6.538242565	6.428388167	6.423553105	6.581332475	6.877525511	6.910470094	7.399327519	6.211381106	6.509951024	6.276783958	5.799585368	6.976705506	6.100395305	6.466546492	6.351857191	6.864138671	8.21029877	6.334491799	5.5002403	6.383580388	6.72345643	6.164528509	6.644313105	6.486062951	6.891328887	8.144973292	6.310829544	7.715440358	7.190249209	7.017724823	6.917993329	7.698489547
ALOX12B	5.332479756	5.365766415	5.310440811	5.284161782	5.629000954	5.446568042	5.077226164	4.873656332	5.024530398	4.486722907	5.182015555	5.324555926	5.942618942	5.709152994	6.249622726	5.657583419	5.145253535	5.171432884	5.041909686	5.589285557	5.775024712	5.44695316	5.03149697	4.671476897	5.691156653	4.953050017	5.964653085	6.9637896	5.292458776	6.33249762	5.640030517	6.122850198	5.727295787	5.686417569	5.646659678	5.964897634	5.455774635	6.038341091	5.359713045	5.672015948	5.677633336	5.178586605	5.107871004	5.237107149	5.361504534	5.638683856	5.711348613	5.783842129	4.911516712
ALOX12P2	6.036431792	7.03549209	5.716698411	6.551878825	6.460665186	6.586187475	5.129958576	5.358668346	6.508591818	5.356976018	6.928560073	6.651549207	7.121329346	6.446461351	7.672865167	8.268655235	5.708747242	6.749427421	6.67798253	6.601601275	6.808885775	6.292134365	6.335360349	5.96385197	6.704774785	6.708928143	6.508495215	8.643274627	7.023965512	6.789204718	6.302228635	7.22570254	6.903793283	6.349413967	7.47210628	6.578934268	6.558648467	7.524070574	7.034806183	7.209310711	7.236076326	7.078495987	6.738229859	7.65688874	7.060316352	6.856089995	6.678451852	7.060986065	5.965024264
ALOX15	2.766407003	2.617944777	2.976121006	2.828724412	2.828937219	2.797336284	2.788535517	2.769262746	2.510451352	2.301945218	2.823107525	2.636950526	2.71373251	3.012583774	2.821921612	2.661065811	2.744624997	2.889452046	2.790505861	2.661377845	2.664458445	2.925582259	2.650748284	2.719920754	2.76852582	2.577002502	2.896032251	2.795170098	2.581708287	2.894714539	2.922811768	2.781107407	2.855400004	2.744545113	2.946992089	3.759957244	3.11602967	2.772260908	2.823940002	2.568630751	2.844516482	2.715083054	2.729271043	2.766400257	2.491710642	2.688492586	2.68353598	2.943522178	2.629758509
ALOX15B	3.278336824	3.727309009	3.467163125	3.736220554	3.79063502	3.629051403	3.456078559	3.340448924	3.584056606	4.171842131	3.345470471	3.375423031	3.768701707	3.391963381	3.208926901	3.421827298	3.19694269	3.747647987	3.392866815	3.257398669	3.180613536	3.426467027	3.544993033	4.628212347	3.261225481	3.224923641	3.428224025	3.55542088	3.147128975	3.687604051	3.463328534	3.127095396	3.497335215	3.834294097	3.642091791	3.221602266	3.199979272	3.47245587	3.192926623	3.108427654	3.435141309	3.40962708	3.730270217	3.206523371	3.245679752	3.494581606	3.144402273	3.373337003	3.35021718
ALPI	5.423123737	5.411080901	5.350408206	5.506159085	5.777339815	5.282351797	5.54214754	5.545855719	5.013947255	5.02486297	5.233951199	5.090197146	4.886891804	5.461518437	5.290180247	5.343655759	5.324294482	5.032412097	5.19221075	4.915354731	5.316928768	5.497943485	5.124986875	4.894826353	5.067820425	4.937648584	5.187517632	5.485192633	5.067749507	5.468587845	5.169920205	5.166615397	5.601040899	5.754031495	5.685688661	5.631853712	5.776115229	5.331462224	5.572711855	5.302853634	5.340776061	5.374686517	5.314342336	5.021283495	5.457892239	5.089737941	5.454912002	5.249864396	5.257031644
ALPL	4.003400946	4.111811192	4.026083564	4.180877164	4.177686083	3.798420184	4.352299376	4.671224804	3.467544472	4.099589415	3.235278107	3.572674595	3.703400622	3.831474641	3.938343431	3.956224791	3.968517301	4.156917159	4.094223595	3.830723217	4.039484796	4.62875932	4.672791723	4.34492009	4.14423067	3.930440433	4.164951435	4.181871597	3.760495722	4.432645172	4.078986513	4.075498733	4.515306435	4.71537777	5.078985161	4.254857794	4.773505648	3.976866531	3.923428456	4.078701502	4.973769125	4.567990994	4.570031656	4.473771797	4.583030352	4.926211727	4.72753738	4.542806238	5.10859204
ALPP	4.809365182	4.855174386	4.920668232	4.837368924	5.325993047	5.274400433	5.475399238	5.117169128	4.575603299	4.845174102	5.245499258	4.668649315	4.910888461	5.068609834	4.515476915	4.954074206	4.623879086	4.52325778	4.740174489	4.940568372	5.158643298	5.077656711	4.987442607	5.041499155	4.482096847	4.435546583	5.154664301	4.931526262	5.094953715	5.033808234	4.67505399	4.825133893	4.948079227	5.426027419	5.487726982	5.461247164	5.389429435	4.957372789	4.797124438	4.343802761	5.221689887	5.124976828	5.330868029	5.076105605	5.557579141	5.736466343	4.97405357	5.120961152	5.061254024
ALPPL2	5.377134919	5.486270616	5.567631508	5.546382104	5.897388881	5.226819345	5.213620715	5.251774154	5.077789284	4.987399821	5.108953944	5.226659808	5.110068964	5.38171915	5.509132133	5.418214354	5.345893863	5.347076132	4.993466108	5.186124	5.10440097	5.298801431	5.273067477	5.223713314	5.233609204	4.815289564	5.188645411	5.320993452	5.079362913	5.672428045	5.270603653	5.158466603	5.444792827	5.635368133	5.523532226	5.173937286	5.409070732	5.069061121	5.296155125	5.220068681	5.065882963	4.935921297	5.004532396	4.927611778	5.376561956	5.324459111	5.063552196	5.097810263	5.050686557
ALX3	4.212528237	4.305977693	4.116160111	4.323270674	4.569844091	3.932242177	4.581917637	4.161117724	4.02462466	3.743715495	4.046777228	4.191105681	3.681963394	3.998424638	4.254203945	3.976567397	3.782650127	3.986113275	4.363872938	4.496502708	4.128734949	4.069282741	4.391762356	3.453429546	3.948514189	3.860576627	4.108438628	4.504441942	4.167464997	4.59608544	4.534158021	3.996250959	4.21227456	3.770211116	4.509921845	4.105613534	4.513900477	4.081063576	4.111363342	3.751313195	4.357847212	3.698187995	4.065267314	4.052579528	4.074913901	3.747108683	4.052949032	4.038233314	3.765792444
AMBN	4.069436611	3.55148751	3.998157566	3.359395402	3.868888171	3.554262078	3.919071088	3.649327029	3.159594602	3.779980504	3.457603834	3.261248474	3.658428614	3.657606331	3.335561581	3.643064664	4.715637146	3.322873361	3.729675416	3.797215098	3.482816089	3.711507604	4.092520505	3.405061158	3.292474074	3.430542537	3.590230169	4.113393545	3.209144182	3.531386799	3.571420176	3.518752259	4.184004117	3.913703449	3.81424982	3.608163695	3.889116682	3.538831627	4.423985253	3.36998413	4.132127546	3.695625826	3.696067251	3.392194783	4.612542656	3.4266632	3.73724853	3.156955347	3.242553238
AMBP	7.221998026	6.840089208	7.42262741	9.555320336	6.460849783	7.718976468	10.49514904	9.791556478	8.407472781	10.60819238	7.160948339	6.736201551	6.860435848	6.518891286	7.115160143	6.227926409	9.234444158	9.030432115	6.286382763	8.056463195	7.785634768	8.866111347	7.848023671	10.74366876	8.047268147	6.800432925	8.144214911	8.294502553	8.510824363	8.849663932	7.780625662	8.035889504	8.64894612	6.346003668	8.322639786	9.538693263	10.92916675	7.794440566	5.984066189	7.631284839	6.726255009	7.708169126	7.989205288	8.754959456	7.424176447	7.306565996	7.157388336	6.982835532	10.92281636
AMD1	9.193229862	9.814416735	9.712546125	9.750803756	9.616482769	10.19976329	10.59454552	10.34584209	10.11823063	9.755223469	9.762111181	9.39107177	9.816308774	9.8062745	10.34231915	10.03817008	9.842225267	10.01051726	9.636948449	10.06900961	10.18378208	10.1308417	10.07994453	9.727389697	9.793226886	9.889909048	9.719761088	9.741817237	9.776582858	9.522894727	9.685070142	10.01433072	10.0261669	9.790249778	9.53737221	9.920000362	10.43603018	9.95955678	10.14554254	10.27668096	10.31103153	9.915161826	9.536699259	9.778536023	10.01270204	10.07751324	10.39708743	10.33359243	9.797735704
AMELX	3.235267822	3.291091148	3.521936201	3.291336196	3.607172707	3.328238185	3.343950051	2.99436651	3.193627794	3.230315495	3.714444545	3.310158949	3.129941083	3.205811879	3.169610026	3.96176244	3.283138188	3.193627794	3.141440948	3.019566603	3.06512026	2.995413457	3.012238626	3.058117062	2.947956415	2.960915059	3.344348829	3.219431106	3.065607864	3.343031116	3.026871929	2.988777617	3.17932659	3.561839639	3.750570825	3.21533007	3.361405248	3.160530254	3.277656903	3.516720982	2.688248072	2.995124626	2.836532555	3.089050189	3.126971567	2.957756215	3.138805937	2.965127601	3.219033096
AMELY	2.912261523	3.415845089	2.985210833	3.116411783	4.145065849	3.063699649	3.247579752	3.27195648	4.280855934	2.674267534	3.14230703	3.000370131	2.923321468	3.653197495	3.112780726	3.240222926	3.215426452	2.920832362	3.13718112	3.177263712	2.903030448	3.227364397	3.175438964	2.924734488	2.988487964	3.186387546	3.201959289	3.114520556	3.057142583	3.472640796	3.149528864	3.077759047	3.042384126	3.240780937	3.334273814	3.224440127	3.449196172	2.903884876	3.235986641	2.706620895	2.933417513	2.987421215	2.710798942	2.697720482	3.656966626	3.02337009	2.737739083	3.324416358	2.473964541
AMFR	4.201874479	5.159819251	5.648581799	6.222186803	5.005331178	5.548725548	5.697476827	6.735914166	5.742194074	5.311621671	6.256606794	5.784754746	5.489911868	6.622039896	5.314717546	6.202823495	5.392407097	5.939695939	6.244377569	5.903557942	6.163157817	5.371164183	6.664670489	5.889708126	5.799905195	5.64238671	5.930668598	5.79181347	5.983761905	5.853334798	6.178928424	6.329181781	4.694015651	5.060163354	5.914096172	5.438316798	6.807939188	6.391516739	6.777999346	5.995397114	6.023807036	5.968260997	5.814553484	6.410591722	6.289200553	5.685085217	5.700672285	6.964321937	5.863579102
AMHR2	4.791069726	5.097454028	5.583775276	5.924522676	5.463193971	6.483452582	7.878697215	7.12958539	5.318496579	5.646325801	4.76584215	4.877891096	4.793626317	5.136299618	4.709696811	5.05669044	5.543621221	6.099243488	5.013004752	5.066660191	5.465844398	5.077656711	5.405929496	5.652673178	5.32113297	4.394985213	5.206020997	5.15998519	5.150511746	6.62535206	5.197538367	4.564978866	5.781749982	5.342520699	5.925312465	6.06332362	7.554804064	4.923902304	4.863704793	4.352451041	5.077832658	4.831905015	4.734355299	5.404735497	5.098704038	4.86360567	4.909868453	5.823057116	6.350336963
AMPD1	3.017081763	2.989813074	2.681446434	2.893288639	3.135310861	4.148025249	3.389266249	3.364615032	2.927305514	6.638468163	2.972419044	2.985418357	3.228934173	3.293213987	3.320218046	3.1208479	3.981767776	2.701498522	3.066123722	2.785694378	3.131801651	3.071113533	3.126055302	4.653669302	2.804483022	2.747646038	2.88142557	4.468188009	2.998851627	3.243368381	2.934149333	2.723409354	3.546552221	3.49285052	3.610646607	3.129206092	3.317049494	3.401543942	3.449605791	3.436462014	3.418595102	3.378700086	3.239383033	3.257774172	3.285755619	4.90973627	3.768488205	3.437587812	6.400048498
AMPD2	12.0424506	11.70645569	11.90676706	11.54341931	11.86227751	11.70026179	9.989544408	9.882996503	11.83691642	10.34396856	11.8089567	12.22562946	12.04995276	11.91559319	11.85214133	11.82408607	11.89087071	11.52363254	12.08438696	11.90706072	11.15161588	11.51077358	11.36214698	10.86614005	11.98719598	11.38002766	11.44540378	11.68652195	10.96029557	11.81602235	11.8443945	11.628632	11.22600863	11.92906639	12.15152342	11.61567307	11.19623289	12.54296289	11.68320172	11.65643151	11.57282189	11.46097538	11.47831008	11.86662532	11.36241109	11.95376536	11.77822795	11.90856708	11.11066601
AMPD3	8.803658211	8.553657093	8.433373441	9.070452579	8.992125958	8.453438674	7.524159113	7.269108415	8.582663212	8.656772255	8.047487144	8.908109128	8.361696079	9.092119297	9.435367378	8.360881401	8.069194778	8.115243675	8.883846974	8.476901429	8.314348718	8.531963247	8.568778033	8.328522671	8.700246024	8.963989151	8.480905765	9.207829872	8.951026747	8.227477588	8.863427944	8.345453325	8.631881568	9.088263273	8.771188428	8.508089031	7.928103061	8.757364282	8.955208943	9.075747378	8.908821487	8.760015163	8.785034057	8.903331049	8.664134605	8.750045627	8.709174078	9.299120858	8.998068201
AMPH	9.681651429	10.14794459	9.552790648	10.45349938	9.790175863	9.428908177	7.464505959	8.172763986	9.41091101	8.259226543	9.488418153	9.267250084	9.939815074	10.08469875	9.780582109	10.25784654	9.307088919	9.829868973	9.719040385	10.48262664	9.280565076	10.15204396	9.214763739	8.495577816	9.981201994	9.911230303	9.84818612	10.54947299	9.867018517	9.234710547	9.857026415	10.33557945	9.503642982	9.562280727	9.731175074	9.86966665	8.61810111	10.22187062	9.61914681	9.893918922	9.833849077	9.968573721	9.228637929	9.05832311	9.265753576	9.92606881	10.52847524	10.02891695	8.627683473
BIN1	9.008211415	9.466426398	9.240872725	9.055425768	9.526370548	9.114174956	9.370417124	9.006714753	8.996998982	9.085192621	8.932634951	8.662949044	9.124810627	9.139978027	8.255710239	8.661093072	9.233417664	8.960893541	8.440414937	8.749718006	8.470223951	9.072969408	8.547674267	8.780085488	8.950585932	8.554075289	9.247307737	9.511068063	8.8637774	9.417818814	9.366692332	8.707835268	9.751195118	9.095799343	9.277598232	9.519626584	9.246853187	8.463771348	8.83686623	9.047296158	8.818899629	9.001518791	8.917214952	9.202619207	8.359621704	9.355768928	9.268796059	8.825131419	8.990104775
AMT	10.07037727	10.02131529	9.675439245	9.308091061	9.772692191	10.17720847	9.564185789	9.412715276	9.806361978	9.106129269	9.753009886	10.19990518	10.2097907	9.944419682	9.655616979	9.399056781	9.90096931	10.29375067	9.885014285	9.746046616	9.4065065	9.33564295	9.149796203	9.761705359	9.90716038	9.815013443	9.355437438	10.78032129	9.623205518	9.720971489	9.876999608	9.858673447	9.887990326	9.25690098	10.99293277	9.806149808	9.903693463	9.819285652	9.604856147	9.793207117	10.10327113	9.472808886	9.912070303	9.794439179	9.621501937	10.01453383	9.684108925	9.816503681	9.751070486
ANG	9.241271388	7.251906601	8.56639599	8.770591092	9.565518597	8.431530787	11.09061325	10.40659066	8.175041304	9.739448902	9.622370866	10.32617354	8.673746813	7.954477159	8.437958604	8.410678689	10.46692568	8.967708205	6.585867511	8.620255973	8.802274971	8.927325293	9.50203897	10.29122194	8.336173115	8.48263706	9.192282534	9.368411618	9.18920863	10.2566024	9.288205918	8.955880727	9.359095653	9.532505986	9.047972384	9.121792825	10.64085382	9.337440283	7.406078661	9.043759717	8.444251807	8.25283173	9.845755565	10.28744132	9.141761995	8.911531936	8.728651417	8.878894559	10.5152217
ANGPT1	3.620002737	4.390854068	3.139529384	3.487923326	2.758553007	3.112800559	3.827223187	3.751060729	2.874159998	4.758258117	2.753268644	2.742067976	3.01856064	2.683757247	2.640155046	2.619745453	4.43844422	3.548390785	4.612764757	3.164989899	3.643797839	3.630159995	3.84064191	4.119127377	3.841910507	3.859317421	3.895308056	3.325727652	3.974802815	3.205924764	3.68390417	2.990691308	3.917098982	2.900874641	3.518542494	3.674169299	4.064657904	3.137055806	3.368882311	3.162726391	4.138904881	3.987644021	4.376311564	4.355517341	3.963650882	4.188705608	3.900151351	4.539237297	4.779865684
ANGPT2	6.605984029	5.643503254	5.060155989	5.883441193	5.885753066	5.943298018	5.179309653	4.930527257	5.604140827	6.806727996	6.601623612	6.719286628	4.897338578	5.612018331	4.903825606	5.627941023	7.536707185	5.017049131	6.099124107	5.922759103	5.738150455	6.549425129	6.736877032	7.250583229	5.806023841	6.566164556	6.193511349	5.782705985	6.760590163	8.38652366	5.963182776	6.214629488	5.813593409	8.893648989	6.889088165	5.992585649	5.919784611	6.244098886	5.576537047	5.540670072	6.695175194	6.417414841	8.433202705	6.6563351	6.493933472	6.024822585	6.718386181	6.769616176	7.2431147
ANK1	6.179403093	6.74740828	5.410819127	5.90037645	6.438992352	5.964003987	4.897916843	4.98841413	5.546956505	4.569752456	5.581354049	6.15545342	6.34539853	6.667442142	5.841860345	7.798131337	5.595754366	7.430970768	6.013209497	6.220303439	6.217324733	6.244026264	5.810720526	4.779279146	6.052653349	6.457137669	5.761167045	7.250250089	6.189553071	5.801528809	6.138523292	6.388131082	5.942768787	5.952325131	7.122467076	7.082031636	6.354811033	6.997905842	7.272693845	6.323895793	6.36864093	6.477972084	5.653570152	5.529980049	5.731452399	7.158233019	7.131098595	6.652772488	4.650403793
ANK2	6.251965611	5.379323344	5.123396048	5.042818983	5.952217933	5.292589806	4.604600218	4.899905799	5.982447425	6.106082443	5.842636367	6.194304734	6.12610791	5.394502061	5.316132629	4.655396555	5.849524628	6.048351779	5.491125804	5.736032296	5.635527647	6.136993989	5.691978711	5.623532123	5.777170841	6.30084056	5.500154793	5.633999376	5.7423069	5.530365056	6.29400951	5.974756638	5.425646133	5.769706031	5.534821959	5.465435445	5.11652093	6.541849022	5.388225949	5.665560514	5.282305902	6.005378706	5.36103908	5.376814197	6.370315399	5.576458549	5.814321058	5.558789808	5.002625564
ANK3	6.55805352	6.528883741	6.160281413	6.973269427	6.162901332	6.98293396	7.110051616	7.360618574	7.014644642	7.876418004	8.609344594	9.069566034	7.290129908	6.613122206	6.122624188	7.130255437	7.82524112	6.409667693	6.831546639	6.592595346	7.283599344	7.075793138	7.237047775	8.493165892	6.890429143	6.784407046	6.935038954	7.433888027	7.113918567	7.832042465	7.026401702	6.84816117	6.887185145	8.467212971	7.499485178	6.789916834	7.675501605	7.537038383	6.786900462	7.543014493	7.058033639	7.362786935	8.390336965	8.49454301	7.100300879	7.658545389	7.203534402	7.035356649	8.203561686
ANPEP	4.512111398	5.234078422	5.75503031	6.233426434	4.257853219	6.453923472	6.965918092	6.836971735	5.239938382	5.562085164	4.887476843	5.371285359	3.974442786	4.677665516	4.852680161	5.096856974	5.594184869	6.188113872	4.573570222	4.953252955	5.051824196	5.045467481	5.372712824	5.872699594	5.567011528	4.003761769	5.640728222	4.935711003	4.879738958	6.330206986	4.989585402	4.506396027	6.236837925	4.69636589	5.550328452	6.342638647	6.499059559	5.074971001	3.695240884	4.644405813	5.223166315	4.361035537	5.565068921	5.05174114	4.765520115	4.257448992	4.984008903	5.285242548	5.799851701
SLC25A4	9.146730946	9.01487516	9.363795665	8.96716381	8.973386575	8.519845244	8.594686251	8.092717905	9.058659294	8.291520978	9.366769191	9.575696561	9.33503425	9.188346371	9.227594862	9.266831924	8.255951649	8.682157594	9.250488691	9.51423112	9.355128527	9.397982623	9.394623269	8.646525214	9.186476717	8.982123477	9.383360898	9.803650714	9.370716132	9.870788068	9.453897787	9.415278184	8.791146961	8.705406736	9.116077929	9.324721403	8.857730644	9.276168129	8.929045345	9.44214542	8.932380568	9.117316102	9.230651037	8.920516153	9.027265464	9.223880736	9.572891127	9.518021354	9.120612819
SLC25A5	12.06308165	11.83264354	11.93919813	11.91825258	11.50293437	12.0217849	13.020929	13.14350583	11.98907335	12.44571888	11.48346331	11.78126168	12.19447346	11.55786573	11.76780864	11.7801857	11.66785038	12.36625011	11.89212716	12.16023582	12.25926726	12.36905475	12.40337427	12.1027725	12.14653479	12.04487017	12.42340868	11.90865088	12.35569305	12.30755808	12.27742556	12.07979838	12.31324304	11.58638952	11.9361772	12.40881132	13.28920496	12.45999247	11.80842155	12.03898884	12.25517418	12.22549455	12.11832649	11.82395028	12.43658385	12.38981009	12.51976753	12.17659927	12.58493383
SLC25A6	12.15834421	12.17080755	11.99010142	12.25569186	11.89644187	12.10715266	12.53864816	12.67203823	11.90104335	12.0900448	11.85462859	11.98496266	12.28691065	11.67782233	11.4252537	11.9600338	11.75492617	11.89683866	11.44158797	11.93993961	12.14563832	12.20726566	12.24938587	12.03651486	11.78992523	11.80112118	12.04430852	11.77401757	11.99349735	12.51232244	12.2344472	12.12424342	12.35213287	12.30399857	12.67462416	12.43284261	12.73329108	12.00479803	11.94294643	12.14676565	11.85838694	12.03542668	11.95201411	11.94551817	12.25315709	12.27355868	11.98663853	11.966487	12.27781669
ANXA1	4.518547812	4.175682587	4.111638818	5.280711297	3.479873912	4.012870792	5.952173106	6.04270733	3.885914555	7.394585289	4.440604673	3.318413276	3.763870021	3.625502232	3.562624124	3.107777134	6.785156699	5.439361473	5.042790214	5.657186585	5.653519648	5.480175249	5.743318115	6.283581372	5.80566794	6.255250649	5.500499166	5.388327412	5.472854284	5.773530236	5.787264806	5.41742564	5.80476114	5.331328076	6.092215371	4.451972117	5.563635895	4.188547253	3.934347584	4.040149516	5.371189593	5.397313293	6.413581323	5.686291812	5.880873608	5.744408488	5.593143935	5.972230589	6.335227666
ANXA2	9.75840771	8.672080303	9.829655777	11.41959027	9.558715747	10.44727787	10.98001887	11.05289972	9.413205487	11.54236994	8.930326843	7.711870769	9.898600734	10.05686313	9.088980863	9.488494502	11.01519833	10.24602407	8.322829403	11.18323122	10.36775207	10.61058055	10.54380136	10.61340769	9.947498639	10.39416155	9.907499331	10.13491679	10.4932561	9.5463048	10.48283903	10.17560338	10.41243194	10.06762529	9.813523233	10.22663543	11.18670381	10.45930378	9.862913893	10.32648459	10.61377741	10.14257563	10.97547742	9.668356538	10.66794074	9.704334363	9.824932223	9.927808694	10.98894517
ANXA2P1	5.267245493	5.101116877	5.600850671	5.455629671	5.516398616	5.999639499	6.560714429	6.409746737	4.909655034	7.077126162	4.751666616	4.42735067	4.995184613	5.57177161	5.037843914	5.091741123	6.527070362	5.282546181	5.048111685	5.90056328	5.217512032	5.302990873	5.146730799	4.772342129	5.013543681	5.142384745	5.298695301	4.986780654	5.184899532	5.045771515	5.101116877	5.224216679	5.788627753	6.246499472	5.82285979	5.958960811	6.574520641	5.904442964	5.340604295	5.941951848	5.970810726	5.401514611	5.693342573	5.237072119	5.809248328	5.216867469	5.399681369	5.329959485	5.869078583
ANXA2P2	8.33637646	7.178888103	8.127193676	8.764164857	8.512790263	9.136535374	9.584795581	9.611285766	8.27747604	10.1859539	7.50844091	6.166460065	8.358596567	8.588118065	7.928547723	7.704035361	9.515169368	8.28465704	6.711420357	9.218085036	8.421432091	8.872245562	8.400693953	8.725475387	8.340005744	8.785106006	8.094633404	8.106702934	8.702603049	7.747823667	8.887691301	8.148591305	8.88713249	8.909892204	8.602036314	8.783274512	9.90591816	8.751518312	8.657407155	8.927191864	9.132068472	8.595598216	9.237946016	7.879784459	8.819194125	7.913248492	8.291225489	8.211736753	9.326115891
ANXA2P3	3.058327204	3.544385994	3.293828482	3.657060638	3.771260033	3.932390267	3.816838054	3.811356467	3.306088597	3.721036536	3.213524929	3.081395517	3.373279184	3.876665547	3.419988848	3.3258422	3.377843144	3.478913741	3.069206309	3.37641517	3.30716409	3.843993788	3.841505215	3.569729491	3.220300222	3.480334375	3.413978616	3.537838635	3.193528284	3.94124024	3.408567799	3.35083997	3.384592014	3.304248777	3.61872523	3.419202271	3.651701793	3.568972449	3.664200133	3.667996922	3.417360265	3.465733114	3.438133188	3.064673892	3.336496123	2.866232723	2.88552686	3.336496123	3.462617312
ANXA3	6.141327184	8.112561255	6.9095426	8.040822841	6.166718051	8.921978827	10.41958594	10.18441467	8.477675526	10.20770513	6.68705994	5.813747699	7.306373833	7.223739137	6.85534872	8.059604004	8.690326623	8.788351655	7.174803842	8.724625202	8.315740871	7.477178824	7.631815386	9.580837638	8.172558619	8.279837715	8.100112518	8.100602613	8.277520962	7.18599334	7.862839067	8.324850519	8.821761021	8.531079852	8.658804396	9.368068061	9.81177669	6.881006648	8.122317112	8.116307354	8.154547918	8.002585643	10.14990069	8.277419618	7.156870188	7.707972731	7.668815751	8.154188874	10.12397297
ANXA4	9.602272261	9.441808555	10.27636233	11.31541863	10.1645011	10.81870336	12.38577621	12.34593029	10.83161982	12.45123947	9.95354276	9.646968778	9.738836502	9.00595299	9.680976075	8.767449895	11.9038195	11.65739599	8.846249309	10.91737444	10.22147731	10.72709388	10.56567237	12.52451931	10.79660626	9.807016393	10.5159736	10.6821914	10.61014521	10.63196385	10.52233976	10.22177626	11.71868477	10.23062087	10.60767704	11.3989204	12.52571501	10.00090472	8.596303487	9.67433014	9.683174838	10.07525668	12.12307288	11.52925713	10.76891876	9.885606956	10.22376582	10.33461236	12.79071034
ANXA5	10.08579626	10.2875957	10.24316127	10.04252083	10.11111159	10.55210468	10.68061613	11.28446766	10.42792201	11.58277474	11.13250901	10.86229709	10.768382	10.58285218	10.89090477	10.9825363	10.78063095	10.2714553	10.4855026	10.7281978	10.89310706	10.67818389	11.0057855	10.89988852	10.88771493	10.9173469	10.85042151	10.41185338	11.15572628	10.67134891	10.90865972	10.84319309	10.46085504	10.55435914	10.81828959	10.84123163	11.29157874	10.95171446	10.9681359	10.85647842	10.70313068	10.92203416	11.18014738	10.96551803	10.99081367	11.02580737	11.15157746	11.22156016	11.50683552
ANXA6	9.027401122	8.277008643	8.117110312	8.20577489	7.911068106	7.815991563	7.481867062	7.532890659	8.376732238	8.079783487	8.663623055	8.457769872	8.515539887	7.968249506	8.548280374	8.665596265	7.866963284	8.03610697	7.915901456	8.17706102	8.274465641	8.203428155	8.29196441	7.694714459	8.169701305	8.37800492	7.841261904	8.511642671	8.180192214	8.737954829	8.395792084	8.395734489	8.304160182	9.111542048	8.430476092	8.251559887	7.945331474	8.739508668	8.514513883	8.325763608	9.038731199	8.510946304	8.320921841	8.767127378	8.435623177	8.31446744	8.369998755	8.219990685	7.960565997
ANXA7	10.49711036	11.01127599	10.81225531	10.40630627	10.50673639	10.96913426	10.5850267	11.01545324	11.64057137	11.08054821	11.65624081	11.46684143	11.68545654	11.53154445	11.4917012	11.44037648	11.06606461	11.488243	11.48941022	11.44285139	11.61832122	11.63246735	11.63594748	11.24666622	11.55285765	11.52166213	11.52461341	11.15977268	11.70036095	11.13398769	11.54416022	11.44450894	11.13164214	10.64768841	11.56305971	11.18940929	11.38967083	11.78277269	12.05741905	11.79435821	11.67873303	11.67003485	11.48349928	11.54506437	11.76790688	11.77439187	11.9263962	11.66238292	11.40445077
ANXA11	8.80966931	8.488458512	8.624480884	8.444419313	8.708313967	8.736630847	8.713064063	8.767841295	8.511434361	9.072311611	8.37796486	8.372756719	8.568439103	8.724533773	8.182334525	8.423916518	8.77842036	8.839820966	8.112705068	8.613498153	8.559531962	8.296573119	8.768471689	8.517951577	8.504732091	8.628337168	8.647349381	8.868063612	8.521708236	8.590361875	8.31595606	8.372658461	8.955109142	8.676523656	9.203846282	9.208132785	9.057289225	9.299294782	9.169709697	8.558584743	8.865890937	8.899856288	8.727594761	8.774019732	9.023095509	8.608209595	8.6512242	8.634993365	8.984493289
ANXA13	5.872172211	5.448585097	5.888780982	5.812964101	5.591322141	7.740757733	4.571322565	3.244659075	5.009436419	5.82941316	7.329172153	8.137889234	6.41404698	5.580274967	3.130302983	3.425649288	7.43213336	5.818414654	5.134378414	7.62550545	5.233941788	3.51445982	4.850921422	8.578149701	5.435081792	3.739587383	5.323960503	6.345761114	5.205058603	8.53845942	6.282572579	5.175705722	5.183533319	5.15866574	6.809477215	3.915309231	4.368349118	5.132768312	3.760146371	3.775519834	3.866340025	3.723519844	9.154852745	8.20932439	3.789110332	4.2710431	5.557736102	4.460137424	6.638615836
AOAH	6.564875668	5.95265755	5.745626225	7.148065329	6.001580084	6.044498679	6.733038053	6.108872115	5.220601047	9.114844546	5.64953032	5.145952366	5.701448511	6.104196804	5.505424213	5.636848524	7.09029315	5.601526558	5.421826084	5.523735881	6.014507128	6.134419598	6.207052431	7.570309273	5.900478669	6.151810889	5.791172262	6.077992464	6.112609704	6.468822335	6.386918542	6.014610224	8.59571517	6.564348381	6.867345529	6.327236667	7.096725689	5.911206504	5.952571233	6.124072174	5.765257233	6.27152311	7.799604562	7.189673108	6.691616533	7.008415518	6.363710414	6.678952643	6.927592276
AOC2	4.993872348	3.891773583	4.201866066	4.278828876	3.197726805	4.582966964	4.131962423	3.58987248	3.644711301	4.390696958	3.213776609	3.78214551	4.340773485	4.881740068	5.020975985	3.801438179	3.733190387	4.041972871	4.706939768	4.694205899	2.888811673	3.827342431	3.478913741	4.215348484	4.556791305	4.735843442	4.014458834	4.0340195	4.705786266	3.992565781	3.603477779	3.509480533	4.611390557	5.044645634	4.640811161	4.362160601	3.922453458	3.998112417	4.39692412	4.461910752	4.929150522	4.941053425	4.90003979	3.587055195	4.354156205	4.930582062	4.345094529	5.000170492	3.935599471
AOX1	7.821700268	6.348180815	6.665031889	6.360751618	6.167901865	8.133638218	9.945190828	9.913652851	6.791901271	8.130626567	7.774388564	8.024013412	7.2097883	6.046641678	6.787178606	6.895203942	8.706654843	8.621493199	6.142443404	7.156642633	7.708112707	7.509654715	8.362853709	8.441866844	7.206249611	7.931945471	7.413277944	7.46606997	8.036731211	8.106792812	7.706704352	7.770146413	8.141242459	7.446766297	6.345707871	8.309903829	9.960753003	7.891135136	5.68507203	7.478213596	7.386138575	7.638485573	8.375621918	8.046244526	8.667064953	7.427667518	8.419185621	6.975628929	8.951044282
APAF1	5.029998732	5.684787215	4.831134285	5.152269009	4.781219251	5.404712576	4.712185261	5.185971765	5.794287031	5.542114696	6.083416098	5.93936259	5.308821737	5.491224935	5.764347907	5.373267809	5.434576905	5.7378875	5.997715223	5.558013914	5.417392407	5.51555086	5.86360707	6.039643714	5.61897877	5.382803458	5.825869175	5.425994451	5.413745059	5.443173012	5.472891407	5.756547744	5.721373679	5.759195434	5.928843854	5.530984196	5.803005425	5.82781396	6.073729052	6.026393063	5.52918686	6.012792164	5.869190086	5.97161012	5.665398744	5.972148775	6.080353957	5.909672068	6.074342412
NUDT2	10.72496302	10.72736786	10.79256756	10.556334	10.00831359	9.92446967	11.04062257	10.77234637	9.716463246	10.33022991	9.78104128	10.57133727	10.02857992	10.52616555	9.91842738	10.31628702	9.521275818	10.66693726	9.978572552	10.54231196	10.63168113	10.13607867	10.18077683	10.35236459	9.924389513	10.11351043	10.16376122	10.27517321	10.43856414	10.46345774	10.51651416	10.47603335	9.844848601	9.995312554	9.940922675	10.22998118	10.34686761	10.49442632	10.6132032	10.35756205	10.35066703	9.611373826	10.5195277	10.79108162	10.3362254	10.69330429	10.25548919	10.45423747	10.47005826
APOF	3.647395454	4.532444123	3.709637468	4.862428657	5.027885271	3.422720491	3.679210717	3.900633265	3.893538564	3.370089674	4.888216865	4.723267599	4.330011002	4.538277709	3.562480287	4.270295714	5.02035045	3.744360752	6.640529403	4.641735374	3.872363866	4.115709114	4.094288347	3.630812882	4.673378787	4.659810657	4.184356248	4.368697206	5.28075661	5.158942887	4.281369959	4.453969958	4.120511739	3.732910393	5.807054795	4.729708307	4.130796474	4.951004313	5.540847554	3.789515219	4.833429049	5.003622977	4.482163203	5.459920115	4.144607953	4.305325029	4.233061424	6.562282506	4.043244753
APBA1	4.939022178	5.543962864	4.993851081	5.081197355	5.099962065	5.281132092	4.668349814	4.88569437	5.30305825	5.089089761	5.46281136	5.801168718	5.303176816	5.628471139	5.542615365	5.712185105	4.979850414	5.697589453	5.622185489	5.339766294	5.612896285	5.521213953	5.441671964	5.214861704	5.171757716	5.145532174	5.789759206	5.860967097	5.766894525	5.986328462	5.524030974	5.481543525	5.102666243	5.481801032	5.146052411	5.135682736	4.949445619	5.325669155	5.4259268	5.670644939	5.689250795	5.161745112	5.367711174	5.518130542	4.996936183	5.19012561	5.363093768	5.340705602	5.15886484
APBA2	5.334516047	5.448177916	4.976248926	5.746117273	5.389681544	5.728072367	8.059556883	7.426854655	5.776651429	6.7411869	4.488473925	4.767359103	5.201358819	4.591766958	5.325149299	5.37835315	6.213222791	5.804401141	5.413890348	4.968471536	5.01263344	5.249154693	4.995578953	6.553990929	5.323651209	5.2561214	5.564819193	5.958398009	5.131958398	5.002102238	5.059929529	5.961730793	6.046765303	5.566450173	5.436008759	6.866613702	5.485308699	5.420626125	4.670109166	4.688308436	4.43509916	5.128965711	5.484314115	5.093694226	5.432005191	5.498370144	4.859269052	5.531250326	7.3805024
APBB1	8.418115997	8.19702809	7.922403803	7.879610837	8.00738391	7.688952322	6.6750545	6.236976567	7.847717688	6.566460741	8.270779554	8.215869809	8.044245478	7.726239637	7.601734677	7.893995637	6.921428133	7.230815099	7.090078857	7.812856855	7.421857267	7.725559102	7.322700274	6.732295941	7.329421565	7.362658778	7.228474749	7.370036059	6.943178761	7.845126476	7.700966926	7.983300694	7.401564352	8.561720855	8.75409936	8.083870599	7.082010777	8.350414814	7.982256237	8.105973833	7.855431462	7.796460705	7.661847496	7.602202433	7.708407269	7.854984502	7.484473574	7.498251982	7.030443996
APBB2	7.594407005	7.514197507	7.455995168	7.432592497	7.481836773	7.378731932	6.984103225	7.174030436	7.389421236	7.642182207	6.98512149	6.748796157	7.016830576	7.308112896	7.250434759	7.528691058	7.402759788	7.191639015	7.423405548	7.285050077	7.266009757	7.18317079	7.457559208	7.537703628	7.422895371	7.394024153	7.371453142	7.1829552	7.475015736	7.316279583	7.127843872	7.212027624	7.535319839	7.224515249	7.491811905	7.550461417	7.570783634	7.447394921	7.763515496	7.167094199	7.80610477	7.8214825	7.317529048	7.341934901	7.853517274	7.497685143	7.58495117	8.010914946	7.580095872
APC	6.252052698	6.69993357	6.781866044	6.241071638	6.150569444	6.343293602	5.908809143	6.605550169	7.265343826	6.527413964	7.255007944	7.111017452	7.348537524	7.501817024	7.458859046	7.093128285	6.276837604	6.791614279	7.834401354	7.389849651	7.249887745	7.179746042	7.347351912	6.560699869	7.149131826	6.929042224	7.389650389	6.888363201	7.394427054	6.68819997	7.254365216	7.23854005	6.607533429	6.543008825	6.697308668	6.788800328	7.030297715	7.549568988	7.612649427	7.843006908	7.476063254	7.510867545	6.877856843	7.122956884	7.341990243	7.195028907	7.724198349	7.225630962	7.013199986
APCS	4.867371328	4.614227466	4.399187226	7.233258001	5.092409226	4.604308555	4.843015319	6.314718044	4.187899985	8.976291374	6.330049118	4.199842968	4.071683176	4.784782214	4.218969676	4.534158021	7.424264597	4.365046034	4.705350216	5.871474278	4.76187978	4.933212314	5.211600534	8.005955133	4.805343614	4.383710687	4.468950647	7.43740595	4.74570452	4.69942903	4.357134982	4.98585621	5.80809242	5.318957811	4.496149373	4.300111124	5.087479226	4.11769966	4.329790875	4.209031874	4.401998017	4.484329457	7.653552751	6.697400496	5.060290575	4.631081451	4.603558851	4.385853207	7.521664006
AIRE	5.119885045	5.003003519	4.893697472	4.805106123	5.114199441	4.700341733	4.956419754	4.817516467	4.383240461	4.638779615	4.593432564	4.647945388	4.650718619	4.916132731	4.680738592	4.993672597	4.604837778	4.820680468	4.554269701	4.482727367	4.592485317	4.791119687	4.827975717	4.021076749	4.570053002	4.187529969	3.902355072	4.615738979	4.522089626	4.860684841	4.441747324	4.151370016	4.741703306	5.005243302	4.881943303	4.47094172	4.562138405	4.66139862	4.414900314	4.149517949	4.611535072	4.225631262	4.361764993	4.54471294	4.648216715	4.552825212	4.300702423	4.457790247	4.020298126
APEH	8.29041046	7.870344893	8.123005209	7.953911005	8.174521093	7.816015958	7.175967012	7.49615989	7.70774208	7.379234432	7.712446526	8.02857253	8.179945306	7.893087514	7.897769702	8.036406798	7.351770519	7.90549038	7.455659609	8.086083957	8.187655244	7.954482593	7.993873477	7.168884434	7.97839771	7.774836472	7.940025364	8.401442423	7.929216317	8.194669342	8.026948695	8.245512138	7.949698009	8.160305489	8.470097255	8.37375376	7.618508815	8.408497616	7.901047121	8.184954783	7.851342234	7.670050285	8.07544158	7.926171787	8.247163222	8.009025655	7.960615713	7.914092308	7.544721287
APEX1	9.925515182	10.12444783	9.727357651	9.566796194	9.579220713	9.918645573	10.26605658	10.8685428	10.38465854	10.49604973	10.35401882	10.04778892	10.52667501	10.08719022	9.987557541	10.11261136	9.917108649	10.44573177	9.974316849	10.17221366	10.59247452	10.43301467	10.4495624	10.35062324	10.34891456	10.21608905	10.30661236	10.42598982	10.19539642	10.56714883	10.26967566	10.37700634	10.23824336	9.776622002	10.30408304	10.27626086	10.8382042	10.40441374	10.26015958	10.23483525	10.62027929	10.40627025	10.41902098	10.01038736	10.70135821	10.61683104	10.43332993	10.19295028	10.44809152
BIRC2	9.696311876	9.822426908	9.465258085	9.585081132	9.412539029	10.07064968	10.38338737	11.14507855	10.34604785	10.70575539	10.37611666	10.3102292	9.969945751	10.02816942	10.14127731	9.982687526	10.01239165	10.28332347	10.17756006	10.12942831	10.1654121	10.03605424	10.12330105	10.26336492	10.12620295	9.980858492	10.11605796	9.89272067	10.16457738	9.602995115	10.1107446	10.06784208	10.04663223	9.896536876	10.16687738	10.17301553	10.80775037	10.46717873	10.35085731	10.22299394	10.11379514	10.30141844	10.50862758	10.30671551	10.15370312	10.34404792	10.42885584	10.47052653	10.60523973
BIRC3	5.357763851	5.570751033	5.565399278	5.947859019	5.385170436	6.44449523	6.480250869	6.619650985	4.954061163	8.431715962	5.037505896	5.005437792	4.421934	5.133084235	5.276361952	4.762178799	7.050899335	5.989368693	5.350193548	5.674262554	4.969061639	5.301497905	5.50671691	7.222853984	6.133033693	6.859176276	4.994529354	5.715243319	5.463913978	5.139779655	5.595497791	5.546573616	6.159213258	6.444553405	5.576052003	5.836957511	6.580505195	5.589945251	5.895315469	4.629768981	5.18945507	6.289168649	6.641962245	5.609111382	6.474367891	5.701408586	5.480207744	6.906545762	8.056301894
XIAP	6.860822631	7.059641122	7.779608264	6.98831419	7.181911148	7.787335293	7.370396559	7.630349126	7.699078329	7.293389441	8.051367531	7.527539366	7.429996639	7.312991958	7.307344577	7.58306239	6.990115465	6.733935573	7.370198946	7.424933154	7.443132996	7.514102925	7.41440398	7.001102769	7.140938338	7.17265169	7.306973233	6.431194881	7.4915868	6.520858865	7.362678372	7.292681306	7.433233963	7.554985815	7.142376176	7.390206241	8.03509856	8.002834219	7.859221009	8.040175975	7.434270269	7.604411629	7.067134989	7.534233863	7.42970268	7.736157783	7.484327594	7.362996819	7.074487146
BIRC5 /// EPR-1	4.733901406	4.33107713	3.985997572	5.291132929	4.137551743	4.485786466	5.074816286	6.161549107	3.849798418	6.021482538	4.013262111	3.922731655	3.851229411	4.008161657	3.948491977	4.599494847	5.47322817	4.18869245	3.800093503	4.10621116	4.228875091	4.082964014	4.097570436	4.811293488	4.276065969	4.532046626	3.961321588	3.885540348	4.058518029	4.239767194	3.985535408	4.150912159	4.719339865	5.835089036	4.581604969	4.687495045	6.201345288	4.236185103	4.150667118	4.588927026	4.0276398	4.577144761	5.232939183	4.257512006	5.647696601	4.917556936	4.72619635	4.815420471	5.70274041
APLP1	10.89673849	11.54303486	11.68581794	11.05514277	11.42814088	11.39509758	10.36138215	10.39041979	11.62659209	9.772750066	12.05710595	12.02564348	11.66103197	11.683796	11.57707901	11.59967899	11.17153131	11.29039894	10.92180862	11.56032321	11.7204005	11.59091322	11.51800634	11.40406399	11.40548451	11.12829426	11.45434371	11.28398533	11.38440012	11.44752503	11.6479482	11.46347588	11.05094486	11.83971271	11.3794173	11.69886763	11.18003582	11.92748361	11.65055779	11.6517128	11.58325318	11.55363893	11.58453182	11.98073193	11.6828877	11.66817508	11.55206664	11.59288321	11.31249826
APLP2	9.995666471	10.81240204	10.2045337	10.36953494	10.82786089	10.36632112	10.30695625	10.76196712	11.07550414	10.8923685	10.96504636	11.03058457	11.1299509	10.9831074	10.72403892	11.18468891	10.6263081	10.99442926	10.93822865	11.11016271	11.15018003	11.27039543	11.23100508	11.06661989	10.84640218	10.90450621	11.08195635	10.86927717	10.87548805	11.28820477	11.12314934	11.1209077	10.81613562	10.33312721	10.86564294	10.82364694	11.22149841	11.22706967	11.40683712	11.16336346	11.33037539	11.07991409	11.05190023	11.05089432	11.43146085	11.43822713	11.15885322	11.0811945	11.16094705
APOA1	5.422523061	5.419597453	5.698279519	5.828363178	5.879332766	5.356573251	5.670745557	5.371360521	5.014647329	5.089183635	5.7061443	5.147612991	5.048859692	5.456901734	5.302386408	5.408715406	5.20288572	5.498547517	5.278691767	5.29540227	5.255043161	5.245187798	5.156488836	5.096113508	4.880980389	5.040411284	5.040874853	5.471816054	5.218077097	5.43269256	5.180667325	5.111778787	5.280220176	5.83795153	6.033048867	5.455476203	5.554776473	5.609075475	5.649699641	5.526198182	5.612812902	5.206044073	5.30688182	5.429334794	5.457417551	5.320102128	5.201219804	5.37834951	5.281150369
APOA2	2.860233879	3.256260418	3.351445439	3.099055306	3.407130364	3.369421103	3.713758556	3.286940966	2.950483757	2.896836983	3.176341112	2.878015521	2.91039867	3.313999256	3.022733206	3.297594616	3.05206374	3.11802613	3.023956825	3.124671558	3.186825221	2.953418126	2.956306811	3.300800028	2.783789035	3.024270269	3.187840164	3.507706753	4.144369179	3.205310161	3.161488551	3.206163053	3.565585684	3.545183458	3.73299806	3.646780504	3.570787045	3.210004519	3.583394292	3.43925511	3.405978616	3.313041729	3.307756406	3.294915471	3.442367798	3.238799729	3.360728812	3.375364228	3.26129518
APOA4	6.326369912	6.226085793	6.529796897	6.303123701	6.452137919	6.182326702	6.324913779	6.454881313	5.745843154	5.861559586	5.94951689	5.921818623	6.011084282	6.26393378	5.99407759	6.199957738	5.967156073	6.127119465	5.806132112	5.834391346	6.123877901	5.978811263	5.992185864	5.509284779	5.59306334	5.637810623	5.830892013	5.904340712	5.716484691	6.057918323	6.092922123	5.98396949	6.467032925	6.63234924	6.432047341	6.382996325	6.492167391	6.234376083	6.272972963	6.051260722	5.983072147	5.885669014	5.979752574	6.049443341	6.341849827	6.150383292	6.160793836	6.141585447	6.198030336
APOB	3.285521217	3.201257517	3.269341167	3.256075725	3.393873311	3.492645917	3.293647952	3.212264456	3.229185824	3.413981415	3.638725879	3.304788933	3.406998001	3.433630412	3.194973495	3.384744941	3.165394939	3.669465884	3.160450368	3.332438147	3.395087596	3.405419642	3.300209441	3.333996287	3.069010017	3.17318563	3.418026989	3.355343408	3.466931569	3.337191006	3.400865363	3.219888956	3.49190731	3.496479483	3.628852675	3.90322059	3.760533824	3.676889487	3.834405771	3.621386874	3.549743977	3.496858279	3.449872021	3.523290021	3.838049995	3.695564684	3.607997267	3.561200371	3.641249867
APOBEC1	3.04895229	3.248135736	3.491461445	3.648844116	3.592352014	2.97232821	3.49949334	3.248135736	2.817131477	2.811251255	3.246701094	3.081395517	3.374309417	3.270238427	3.033767695	2.874680274	4.987662195	3.082506436	3.313450026	4.07025647	3.347503566	3.143039187	3.01851874	3.176843591	2.994586539	2.969161993	3.114468817	2.993436031	2.945195587	3.601833303	3.187513008	2.792414757	3.247996808	3.463605456	2.800746489	3.597469403	3.002247506	3.360674305	3.550613842	2.938762139	3.211579606	3.257316041	3.533568912	3.137016825	3.614841446	3.162192774	3.048986198	2.942042852	4.350445387
APOC1	6.765630862	7.383351054	6.926150484	8.193908945	6.054017684	5.81215693	7.548401318	7.41210091	7.621491789	11.05007591	7.225621656	5.83350363	5.749415844	5.826868103	7.095718272	6.332335454	6.725682867	6.662478021	5.793867838	6.466157793	6.056021329	6.542607541	7.312295423	10.71562705	6.739271415	6.411621187	6.674764073	6.514089414	6.347573791	7.261797149	6.048346685	6.010117927	9.240524391	9.76459336	9.193729674	7.21733166	7.723543161	5.916972823	6.274187669	6.207807757	7.128941521	7.375310093	10.21258137	7.814937028	7.478745709	7.138100543	6.528825501	6.607475051	8.994126687
AQP8	6.191233292	6.846932959	9.20317785	9.104359564	5.796194952	11.03651068	12.31467171	12.03312104	7.344704582	8.957164207	6.426136031	7.160273095	5.664250822	6.167197511	6.882063033	6.241337556	7.7626124	10.28883451	5.908099428	5.783479887	7.454396136	7.537522761	7.934694828	8.712689391	8.278457095	5.550382869	8.268455465	7.207223513	7.154579119	10.223474	7.439357511	6.467993237	10.45503403	6.258333996	9.338425121	10.74989425	12.01480271	7.500315185	6.034269213	5.537736437	7.526068645	5.853533092	7.491777342	7.63132105	6.433440915	5.169699075	6.5703652	7.624997356	11.46390422
APOC2	5.804529305	5.840303936	5.273786757	7.276087021	5.514649465	5.014138755	5.771597487	5.823838052	6.105673627	8.992444854	5.930071843	4.756560008	4.688854623	5.208699408	5.441304183	5.151471551	5.334734938	5.191579115	4.838131506	5.112867575	5.228020843	4.994720572	5.770742846	8.243203279	5.166470272	5.074373309	5.543437593	4.839919365	5.029292187	5.952594725	5.308097538	4.79239109	7.57267981	7.346085747	5.567542912	5.570519081	5.520666765	5.451085064	4.6008895	5.053026919	5.128816924	4.982342245	7.970120245	6.075588133	5.894228823	4.933553723	4.624018984	4.898418933	7.497597503
APOC3	5.570093461	5.194211498	5.233005389	5.229356927	5.365597166	5.252399479	5.435025797	5.082279763	4.933651881	4.904149585	4.947345905	4.999959801	5.340571626	5.351032791	5.088543917	5.105592528	5.081028599	5.22293027	4.930270559	5.009065864	5.158177197	5.234506237	5.057030076	4.35809836	4.668470114	4.882980683	4.979515765	4.668507505	5.036186264	5.258962954	5.082682194	4.701572386	5.284877418	5.205906969	5.520822846	5.247227002	5.628749896	5.249847367	5.209481346	4.977937761	5.078834446	4.815793588	4.701129834	4.898246542	5.373832562	5.218276936	5.055568289	5.297004165	5.100093908
APOD	9.443888587	8.555394741	9.502810639	11.55347345	9.132596923	10.07096563	12.1944073	11.52507177	7.212036988	13.46383737	9.031657322	7.876075125	6.512324329	6.133504258	7.66639385	7.207496608	12.98084813	9.704792257	8.019522884	9.106779206	9.766624619	9.7197658	10.75693286	12.05031929	10.4073118	11.18913624	9.994401761	10.24607659	9.437208902	9.960587386	9.86974815	9.969999894	10.6976378	11.16205216	10.84086746	10.9889158	11.80696298	8.092186595	8.891115109	6.706753906	10.52723002	9.621183387	11.89307907	10.1453871	11.03833456	10.76233697	9.862397071	10.32732362	12.086033
APOE	6.700212221	6.548892113	6.307937521	6.927153134	6.515365014	6.139861192	6.506766344	6.368015501	5.729857859	7.339449793	5.974151885	5.805205517	5.745515996	6.148529059	6.000464758	5.999651207	6.287869295	6.084731285	5.793012147	6.12497178	6.30412463	6.183620464	6.438254667	6.869288854	6.231505605	6.027102187	6.40910166	6.372579484	5.995606438	6.47578215	6.249076356	5.854331805	7.173729037	7.346830534	7.192440404	6.67931081	6.765551605	6.266042559	6.319964937	5.995258271	6.370719232	6.5133951	6.978430033	6.403804964	6.752758145	6.612034782	6.488719345	6.633825067	6.686444346
APOH	12.12135744	10.85884497	11.27789477	10.55122969	10.90648445	10.87763367	10.11997213	9.055080065	11.75690622	9.363956037	12.24581519	11.95468196	12.15220786	10.26451784	10.70753	10.68802569	10.02109817	12.06271019	10.50316503	11.40694266	12.28070411	12.18173092	12.2619897	11.70894426	11.49062854	11.44482604	11.78860473	11.6582565	12.55420988	12.40767977	12.4031046	12.21341374	10.81477994	11.7202138	12.07017286	10.48491378	10.7149049	12.16374547	8.472195978	11.48163573	10.94211587	11.91166476	12.13308408	11.92521991	12.25377037	11.68340772	12.0913688	11.13880263	11.70349636
APP	10.70422018	10.85119071	10.90074574	10.87124933	11.05890657	10.82691771	10.87471233	10.9444264	11.01520822	10.76165471	11.25851412	10.96288747	10.96981355	11.0281257	10.84492889	11.1431967	10.62679642	10.61865377	10.98417366	10.91550488	10.93315653	10.95125829	10.93456354	10.69779987	10.74431639	10.93960091	10.87983825	10.6928287	10.88849859	10.70441288	10.76595938	10.75371477	10.9866134	11.16984233	10.96121427	10.92326052	11.09983597	11.27136175	11.26571007	11.22461503	11.2419052	11.29480162	11.19602496	11.01885873	10.87549297	11.06198273	10.95178057	10.91290743	10.92398164
APRT	10.49100185	10.36651598	10.43371518	10.33180076	10.0602781	10.22885583	11.11890863	10.75950838	9.789489568	10.4781185	9.692503579	9.888085651	10.27335638	9.698513814	9.505728856	9.689654642	10.03040441	9.767720345	8.931501073	9.661586651	9.920608348	9.93012065	10.0227598	9.81278302	9.596716528	9.604587953	9.72212219	9.336460136	9.366511585	10.36425182	10.0707374	9.875137879	10.2836371	10.16692698	11.08931356	10.61259308	10.83470339	10.35482057	9.904849695	9.912600459	9.732345359	9.658190292	9.924087553	9.628983065	10.1553122	10.19269042	9.857601167	9.547273545	10.37072191
KLK3	5.01105487	5.061352815	5.475887348	5.017735481	5.194592532	4.986067829	5.300345189	4.935663791	4.74309585	4.643143061	4.878196401	4.604293526	4.603152666	5.084140481	4.815593468	4.956067996	5.092503206	5.09445235	4.677300524	4.593033504	4.908118061	4.823538032	4.930099003	4.565292444	4.671278821	4.523323479	4.777498227	4.748070257	4.675189362	5.224164999	4.866743725	4.801424305	5.170954082	5.039690707	5.022292215	5.135362152	5.187134819	4.805075946	4.882149881	4.850310848	4.519813027	4.484003267	4.514788957	4.420885547	4.949743815	4.756511144	4.728124647	4.753222192	4.663107108
FAS	5.178833787	4.2962248	4.195864393	6.734915978	5.323146051	4.66868744	5.827400079	7.400967944	4.39892567	8.917327941	4.936991473	4.950142699	5.256315849	4.399094846	4.256262625	4.934283191	6.886226571	5.387878839	5.719454673	5.316893797	6.768764906	5.797447672	5.959036406	7.207870389	5.80171152	7.31360191	5.898119078	6.10172136	6.261820593	4.946367359	6.076258411	5.963739039	6.033242161	4.764384933	5.578235541	5.945939372	6.244122697	5.503460504	5.242465622	5.939975349	6.436989777	6.174874334	6.552420511	6.401828774	5.997898175	6.500647838	6.78097891	6.897198978	7.49571691
FASLG	3.269384858	3.388286295	3.700585075	3.570309323	3.292015028	3.774644954	3.767925543	3.757012289	3.261757212	4.616751723	3.140304793	3.441493999	3.23478374	3.254954005	3.247789599	3.258298222	3.562947835	3.354046666	3.398592654	3.220160144	3.608455378	3.429328266	3.603625434	3.674477279	3.329282308	3.50331911	3.45586146	3.427056666	3.346734342	4.188409706	3.14277244	3.540983212	3.698309822	3.623192758	3.424902111	3.564669351	3.823163808	3.188604551	3.443037654	3.487834646	3.375921641	3.412748671	3.543178236	3.510852409	3.424357793	3.60157205	3.3782723	3.483604956	3.932169265
SHROOM2	8.711317151	8.719347052	9.093142829	8.838919228	8.157841092	8.351437508	7.689820002	8.115141726	8.382406874	7.305105222	7.884251499	8.111830575	8.84727655	8.971151301	8.974861827	9.145965602	7.856767082	9.378533155	8.309906745	9.2276692	8.835711507	8.668934333	8.35452942	7.2744287	8.167713886	9.122796912	8.484637536	10.01446404	9.114129792	8.140347751	9.043931459	9.583483779	8.255802783	8.680236015	7.957188427	9.366309266	8.290548261	8.948994639	9.464088945	9.212219871	8.735069532	8.685649878	7.425449635	7.977078849	8.336483398	8.992549165	8.880550752	8.78351069	7.938976434
AQP1	8.356136583	7.042892386	7.763689846	9.4352084	6.323345484	8.70085299	11.6216351	11.19292661	7.973088411	11.25078758	7.096318361	6.267414028	5.723861721	5.879986256	6.738112981	5.440156317	10.50581664	9.09907231	6.583190424	7.84837704	8.164864729	8.217123057	8.283291285	11.21488933	9.472936972	9.437072346	8.49021511	8.335343495	8.51283966	8.90564353	7.91930679	8.288933842	10.08147212	8.498178191	9.453608446	10.33245484	11.72251089	5.56393379	7.168517938	6.317466733	9.152521233	8.38917169	10.70052974	9.574040783	8.180834365	9.28105495	8.707704469	8.668028801	11.34103433
AQP2	3.753493602	3.841086739	3.79546404	3.78976682	4.177144909	3.647144639	3.862237379	3.728665544	3.598060775	3.390245544	3.562109283	3.416602468	3.627668505	3.654260401	3.56873813	3.688030866	3.519928243	3.774850368	3.515132305	3.415005319	3.844785845	3.694498433	3.752415708	3.490830939	3.628948846	3.307099689	3.542024207	3.389910875	3.527868813	3.692813016	3.560413246	3.284626001	3.867912773	4.050379206	4.018951765	3.952973672	4.449612521	3.662481655	4.114640529	3.904874971	3.821977931	3.677094479	3.696850488	3.647999601	3.960573904	3.903268925	3.620553167	3.762251576	3.57533811
AQP3	9.050549241	8.2810818	9.002967963	8.016074674	7.811998681	7.933307746	8.808192256	9.363432798	8.139506945	8.554930983	9.02825015	8.775471434	7.834121368	8.37334671	7.449886807	8.288998745	10.16060688	8.403091722	7.957092709	9.524287955	8.412424064	8.303612088	8.501343907	8.983995134	7.556183605	8.81105444	8.068784763	9.1295862	8.446965466	10.45666188	7.81385167	9.624511899	8.571552686	10.24296083	9.759888974	7.94530442	8.317511401	7.931888313	7.64353884	7.441444169	9.012404947	9.339571722	10.76112929	7.385300433	9.415766709	8.629242788	8.522506654	8.276866164	9.345232806
AQP4	5.839670505	5.020081478	5.312074791	4.977034171	5.489304064	5.581291452	3.726316281	3.883653731	5.421386196	4.415782546	5.308777481	5.354981271	5.80911853	5.218501424	5.20112129	5.035000207	3.587063843	4.979435166	5.268133614	5.684904511	5.317653111	5.751479466	5.864178796	4.87923567	5.339229357	5.860513302	5.562357192	5.353621773	5.923638832	4.832262975	5.835392749	5.636388037	4.823301693	4.826670862	4.941761535	5.078870585	5.070845265	6.190092676	5.587754997	6.134200171	5.082498145	5.383910281	4.746182005	5.363796137	5.651404655	5.750447019	5.480953571	5.373231893	4.739359049
AQP5	3.778104192	4.243964363	4.519301113	5.105406025	4.278905249	4.049587132	5.306588179	4.334374316	4.22228727	4.232208632	4.207293858	4.004716951	3.571759388	4.570211261	4.168184848	4.093519944	5.979993772	3.785578053	3.949185907	4.249077762	4.352615816	4.439284482	4.12560046	4.258034001	4.381056717	4.204331477	3.96990667	5.092542997	3.994541945	4.226982109	4.248865958	3.697938297	4.812558151	4.789853856	4.567087372	4.767555151	5.618368861	4.667500679	4.10873407	3.791451281	3.865075186	3.7421182	4.88915339	4.320778179	4.459501802	5.011430605	3.983579875	4.167502817	5.678316067
AQP6	5.926389068	5.722329579	5.876465275	5.606259522	6.36047151	5.626791355	5.468676481	5.065047126	5.638286948	5.158136068	5.457860223	5.143624461	5.737719732	5.959660758	5.813753566	5.808083686	5.563680585	5.404662494	5.851461617	5.643771853	5.712519351	5.900028219	5.63511704	5.602667998	5.592514562	5.547937972	5.660649177	5.634857699	5.776748899	5.946805189	5.841386329	5.706115714	6.098342018	5.775239788	5.454253576	5.866271798	5.331049616	6.037121383	6.002795857	6.142566016	6.185811882	5.492438072	5.396989396	5.526091346	5.991656843	6.480295161	5.728550994	5.837813332	5.701905555
AQP9	3.192761375	2.893237244	2.865574464	2.943946869	3.168721641	2.654000917	4.769451055	4.112669898	2.631959497	7.029985679	2.165629581	2.488147587	2.311089591	2.805194853	2.932141497	2.712129154	4.224468634	3.265738443	2.628791688	3.32918818	3.291202977	3.788040357	3.106221629	2.954736367	4.159921403	3.035619493	3.32880787	4.367785878	2.8603855	2.820163291	2.637023302	4.816366701	4.771398704	2.810834924	3.901206859	3.499073916	3.723853599	2.680591784	2.880189847	2.933710072	3.06481031	3.609528294	3.755011106	3.099728644	3.563564009	4.289672545	3.2268834	3.624165361	4.832073744
AR	6.224159744	5.812982408	6.681570798	6.789488582	6.872669743	5.540748591	6.503061254	5.946865638	6.744143954	7.829591324	4.533557819	4.323986454	6.275697773	6.221384588	6.899080781	6.151440123	7.255225387	6.75485478	6.224059532	6.78349291	6.478145487	7.602019726	5.935188268	7.086768544	6.220119663	6.708214086	6.370611417	6.523772487	6.969918642	5.111764665	7.198148596	5.94984963	6.293847671	5.518011588	6.28963672	5.810694549	6.858543171	6.423268737	5.755611632	5.723428229	5.839246837	5.595906934	5.767035177	5.417015395	6.141806578	6.12192964	6.577877527	6.735546586	6.439150613
ARAF	7.310651161	7.221553884	6.678314508	6.752271465	7.504503728	6.986062265	7.625325293	7.182406579	7.366605902	7.013345415	7.607586316	7.385365845	7.521869024	7.81488597	7.81467525	7.657137561	7.491455791	7.920711602	7.375496337	7.26661141	7.821587602	7.668375799	7.409759869	7.349339426	7.592156671	7.143397638	7.439144251	7.528357139	7.241960241	7.076876321	7.514541134	7.519430223	7.878209381	7.2646355	7.386750479	8.099970605	7.464228419	7.613971756	7.426515555	7.589890858	8.188332906	7.792510828	7.840432071	7.681773228	7.640172268	7.75126757	7.592507585	7.628063192	7.834639294
ARCN1	11.17714639	11.63199155	11.37911674	11.19379524	11.48007323	11.733967	11.67054468	11.69469264	11.65587526	11.32707466	11.61742674	11.557233	11.59363492	11.60880079	11.56764223	11.74282447	11.23208039	11.756573	11.86781374	11.84486663	11.96446501	11.70843199	11.76788986	11.38075688	11.73491204	11.68758821	11.88575967	11.86039059	11.95943321	11.78113465	11.63881443	11.79706339	11.51476705	11.25181853	12.19216068	11.69438052	11.97282469	11.82354892	12.11482338	11.70828586	11.81610159	11.8144445	11.60538239	11.69486246	11.79295354	11.82439797	11.99521069	11.98071433	11.79390324
TRIM23	4.898202014	4.099702697	5.407798339	4.383188262	5.219989313	4.741564958	4.677163438	5.526355177	5.667248227	5.476211579	6.475680026	5.70251867	6.047081562	5.214770083	5.334936873	5.351472683	4.780854274	5.51354077	6.545913147	5.592158014	5.728844857	5.932934419	5.543073268	5.179732954	5.477274419	5.702242505	6.144192477	4.849741161	5.965997932	5.083593115	5.426217329	5.437429019	5.010169849	4.579840035	5.010640991	5.549050858	5.777935847	6.345188935	5.735238858	5.883221652	5.168642562	5.569418833	5.626463839	5.370681145	5.513226472	5.796302449	6.245343843	5.737560106	5.40048143
AREG	2.481546794	2.918665322	2.44278246	3.181193293	2.920335618	2.330930784	3.373859058	2.687942506	2.213541286	3.777869328	3.032691442	2.589184282	2.523383183	2.741312455	2.389531529	2.299314671	4.678732612	2.916777017	4.024199522	5.127635573	2.510587891	2.763751454	2.399494239	2.964653501	3.148800929	4.894069369	2.357487055	3.591078732	2.416359635	2.310709244	2.690308016	2.567042768	3.262391063	4.154503036	3.567956136	2.938105211	3.185537642	3.111634881	3.404741378	3.218727321	3.850134654	2.399783261	3.364284411	3.527070426	3.587976515	3.773726308	2.384387132	5.093541217	3.680031444
ARF1	6.585741952	7.029776149	6.772064205	6.654368333	6.384645812	8.451933503	6.942202548	5.757502196	7.286033912	5.862924941	6.753022587	7.777331262	7.277069525	6.86782586	6.809285778	6.657613779	6.833468399	6.20925903	7.361219943	6.846094137	6.01196018	6.328481577	5.909600244	6.689525561	7.689924861	6.518183425	6.825272795	6.949024537	6.064539904	6.260339662	6.485521124	6.055754826	7.453127177	7.393837514	8.625528711	6.944090183	7.132524202	8.172140053	7.160989004	6.707123788	7.143497638	7.307356101	7.196515087	7.063016211	6.912616301	6.711782533	6.63555675	6.854882976	6.639013313
ARF3	9.517939737	9.808518971	9.600964234	9.463337815	9.644531405	9.651191702	9.020743585	8.596334977	8.985588235	8.919214718	9.114760093	8.744415717	8.897182814	9.615936599	9.460992083	9.438484777	9.101148669	8.83826208	8.643734938	9.05161323	9.305619972	9.363686255	9.416200752	8.923755425	8.938506971	9.061211286	9.175215333	9.020834315	9.158501967	8.851606096	9.11462117	9.301949218	9.42312038	9.603088883	9.993143317	9.410652463	9.196458624	9.239606824	9.657029355	9.60171616	9.415842808	9.218573325	9.018798977	8.863671319	9.594528596	9.217081986	9.223401771	9.10518647	9.147121309
ARF4	10.36983961	10.8634721	10.84016673	10.92934647	10.9084389	11.29876903	11.51616393	11.77868886	11.27439859	11.42052712	11.66117974	10.84884964	11.03340388	11.5801749	11.1596468	11.27958513	10.90102784	11.01600832	11.3352968	11.15827827	11.76411882	11.28535497	11.3229371	11.05219487	11.3595217	11.14712036	11.2657372	10.63106419	11.20156604	10.86317164	11.00663055	11.16553128	11.3540163	10.83627868	11.12999057	11.45357782	11.87629996	11.67364485	12.00067551	11.30454613	11.60644108	11.4543237	11.25143713	11.28149301	11.44527057	11.50379301	11.51744391	11.66115059	11.46671971
ARL4D	4.419742084	4.52364586	4.650114128	4.637378828	4.49893981	4.357455675	4.685327854	3.791217608	4.092964949	4.481730008	4.29926326	4.365363413	4.584079996	4.550703649	4.509164707	4.797717162	4.698795342	4.250339874	5.510742888	4.733548907	4.394795232	4.383894307	4.414286058	3.720874572	4.155093548	5.325782694	4.516806964	4.717305007	4.092431688	4.420743488	4.865468662	4.831565585	4.84387824	4.498750977	4.813705324	4.65126145	4.651812097	4.786969106	4.492218821	4.76145884	5.234324344	4.817360198	4.440687377	4.021642418	4.779225599	4.762003263	4.826583309	4.530079138	3.846657897
ARF5	10.56693255	11.17244071	10.85795742	10.53474544	10.66349376	10.54698617	10.66360178	10.21674535	10.36917077	9.695079124	10.49157845	10.12490479	10.64755082	10.6167181	10.33286691	10.79571271	10.29031723	10.33627201	11.15204632	10.52627179	11.01707175	10.98901462	10.95763736	10.61020313	10.33753475	10.40479573	10.90706518	9.895576148	10.19004107	11.0208105	10.76318273	10.63690688	10.66021628	10.64648761	11.00260163	10.97542877	10.54136086	10.55959906	11.10696606	11.12500606	10.89517088	10.9963155	10.83839668	10.90874067	11.01331983	10.92004787	10.92252169	9.786121604	10.54265938
ARF6	8.777773771	9.115446549	9.211983793	9.012344822	8.74745636	8.860937839	9.238793473	9.556350675	9.034664022	9.665254148	9.14870305	9.243776159	9.223482625	9.29612927	9.234913338	9.291606339	9.296911481	9.107706815	9.479967291	9.385269549	9.365589923	9.448468476	9.465196262	9.521504803	9.0383136	9.401754425	9.302408997	8.820906372	9.076937365	9.141212092	9.11976484	9.237584072	9.241700955	8.957292416	8.865157755	9.409827271	9.639659386	9.361194497	8.994658748	9.403963251	9.514494916	9.420101343	9.332329124	9.479530779	9.573616775	9.626068716	9.532529137	9.174475551	9.391430061
ARG1	3.488443564	3.247646568	3.643496338	3.345576482	3.213150844	3.636092207	3.093197441	3.038388292	3.444792665	2.719210738	3.162431552	2.948086732	3.646167877	3.758374383	3.225596862	3.775867496	2.891249583	4.389106966	3.484260812	3.642628467	3.488269507	3.88088892	2.830951386	2.866647004	3.022574672	3.226976041	3.109939517	3.982221695	3.250790211	3.22373117	3.385981681	3.975019684	3.165799985	3.018186452	3.183341802	3.10680846	3.176791779	3.587640418	3.293554742	3.245680726	3.451971003	3.594955959	3.137590806	2.809498611	3.401017045	3.232269469	3.701647015	3.451741604	2.685353357
ARG2	10.51115185	11.09435972	10.78359035	10.88147479	10.92828156	10.4653963	10.31661541	10.17433673	10.01487599	9.826832459	9.989117606	10.186992	11.00064425	10.7146479	11.23522024	10.89811871	10.75631518	11.31787152	10.65558843	11.17656442	10.35136429	10.96244664	10.36954542	9.477610663	10.48462211	10.72863255	11.11547468	11.28882344	11.06808943	10.90241715	10.88343835	11.1933133	10.82086176	10.73968885	9.881137255	10.61916741	9.81891731	9.969820171	10.78588298	10.76335933	10.67962747	10.0721935	10.39733352	9.939097424	10.34179466	10.41756883	10.87231686	11.04850207	9.931415958
RHOA	8.905721138	8.418038273	8.667071281	8.408824551	8.698090045	8.507608679	8.401559594	9.090984994	9.459178378	9.382629217	9.303576682	9.440469044	9.403765525	8.176487889	8.054410017	8.767679395	8.680179005	9.115308637	9.534095792	8.858101356	8.965226131	9.152877718	9.130463842	8.801307404	8.677920355	8.977379565	8.967818462	8.295878522	8.963522455	8.584434412	8.879604808	8.794912028	9.054625861	9.354766361	8.898757649	8.939791891	9.54928759	9.493990004	9.08762604	9.044121912	8.845158808	9.304033584	9.052698915	8.976793164	9.347173811	9.277498666	9.261661763	8.395417327	8.823295156
RHOB	5.025386043	5.281297689	5.379663574	5.206327738	5.214275925	5.105304856	5.373940891	5.456479106	5.033771652	5.400209474	5.197789987	5.095208851	5.02347008	5.231211862	5.132689038	5.167935353	5.658839879	5.442511009	5.411033691	5.339619074	5.356669255	5.452597556	5.381249314	5.431046392	5.148910717	5.25784434	5.393043042	5.14323937	5.098521878	5.60381468	5.417670244	5.205245202	5.571080975	5.672824796	5.431706653	5.662446664	5.798129274	5.246010186	5.470772792	5.341200407	5.416741836	5.514922774	5.488051799	5.371579054	5.515263191	5.609234696	5.458885381	5.585322329	5.414418167
RHOC	7.994003269	6.05763699	6.608801743	8.197885526	6.678582957	6.310890541	7.555359922	7.475933739	6.363242203	7.728809814	6.450313423	6.501723489	6.141845736	5.766051312	6.386841469	6.237925731	7.111354318	6.556216323	6.241070942	7.169683251	6.722872658	7.114963661	7.206603844	7.401380056	7.235492611	8.225952519	6.614128166	7.257572378	6.986747463	7.284002422	6.937575564	7.440864013	7.461538233	7.301470959	7.078453336	7.097987816	7.344171159	6.93035248	5.689701506	6.811279495	7.369275032	7.382257467	8.146976608	7.164096211	7.809730299	7.340880444	7.315417654	7.14725532	7.974291507
RND3	6.386729861	6.317135069	6.837347741	7.510203262	5.312077226	5.024583729	8.202392092	8.779508292	7.310036272	10.55172321	7.795148706	8.057559732	6.003298023	7.290990266	6.409938685	5.536417643	9.281215944	8.315862356	7.558546107	7.987090748	8.221042639	7.935503746	8.979910462	9.481585629	7.591659406	8.845716954	8.052617743	7.455443685	7.345415193	9.512759043	7.775965287	7.501209953	7.815195814	8.269430058	7.412705301	7.838982517	8.392490221	5.751219512	5.850913987	7.119004442	7.611923971	7.693193556	9.502501123	8.358670895	8.252735873	7.646633217	8.567786251	8.795934029	9.637164128
RHOG	8.052568	7.447550154	7.428685877	7.553151172	7.030704894	7.455483787	7.392480979	6.493275932	6.212396439	7.620458949	6.385032322	6.35390739	6.568546239	7.579918763	7.922374095	7.365660619	7.937334385	7.269858837	6.405997412	7.539152935	7.43520365	7.484431257	7.516624095	7.491963838	7.459700844	7.302054168	7.222955032	8.583680031	7.75523653	7.244473258	7.715291619	7.728847043	7.405109159	7.985784343	7.791091482	8.000083855	6.574628362	6.428995107	7.346327279	7.830932717	7.749383504	7.467301656	7.720908117	7.501185741	7.73657703	7.73765374	7.785533805	7.949398103	7.867888914
ARHGAP1	6.717425212	6.780796407	6.935405041	6.679293546	6.865135073	6.655663574	6.361961173	6.382757976	6.51762284	6.183235371	6.230205307	6.62654721	6.694198755	6.749288404	6.501648674	6.626281604	6.469773195	6.239253351	6.476892295	6.543759298	6.631585158	6.48396528	6.442282305	6.054530468	6.517305191	6.06718195	6.626167447	6.097230634	6.294197245	6.620473528	6.358947401	6.23491146	6.772897539	6.786623401	6.747903969	6.667047333	6.922618962	6.894868941	6.890295974	6.746066811	6.512809569	6.476213127	6.455599107	6.538568392	6.756239634	6.724027013	6.649581299	6.453014423	6.385598176
ARHGAP4	6.749286829	6.431886152	6.594776838	6.356108225	6.713336488	6.552359657	6.593339023	6.570048595	5.71206343	7.095101566	6.504213682	6.111310732	6.278222642	6.297902258	6.10667005	6.34028984	6.457408139	6.552114896	6.185605557	6.262415152	6.341806676	6.160721752	6.530151926	6.68084698	6.298984443	6.087427137	6.284668765	6.668609146	5.805524108	6.600781622	6.344561365	6.200237533	6.860649279	7.143606984	7.128491543	6.735136173	6.882824966	6.426533182	6.532393022	6.175977238	6.388769214	6.517547091	6.807498679	6.514452951	6.980504428	6.696479084	6.562295891	6.771429616	6.786805857
ARHGAP5	6.611360374	6.977690796	7.072428455	6.621763183	6.788659975	6.779419239	6.931801952	7.58289354	7.627492507	7.520898851	7.776159596	7.67874681	7.390692256	7.352736797	7.367374397	7.457993847	7.401994839	7.207940644	7.686701949	7.284275822	7.450464125	7.534631443	7.590476853	7.387110478	7.224758491	7.291554652	7.615309821	6.938658422	7.528992666	6.842721039	7.306990825	7.18074334	7.047026893	7.288480543	6.96870635	7.240151655	7.613898235	7.970681767	7.644470979	7.971525854	7.691588504	7.558513384	7.656827439	7.760961311	7.55001704	7.719435723	7.933086288	7.694939475	7.738258264
ARHGAP6	5.007899164	4.012692929	3.995474248	4.368684019	3.866429135	3.840154285	5.193466493	5.864412889	3.206946581	5.230951446	3.004403052	3.309596133	3.373147419	3.244828902	3.604349927	4.323578429	5.93979752	5.397317178	4.417259773	3.973168252	5.417029589	4.980429951	5.043970616	5.298137732	5.062142536	5.278995917	5.265354009	4.563401329	4.701891992	4.498188521	4.563877966	4.307024604	5.483979851	4.741570214	4.343967839	4.857584342	5.251130064	4.407544703	4.783469713	3.966472797	4.964987678	4.861627128	4.567594861	4.75412528	5.014702988	5.324380604	5.479698548	4.850615491	5.65666706
ARHGDIA	7.637676344	8.085627904	7.644765121	7.390087623	7.934263986	7.339518634	7.380919859	7.048980471	6.866852207	6.863908419	6.931430827	6.848990395	7.103872988	7.72897815	7.377872391	7.536650902	7.252510577	6.722195288	6.405734604	7.619128851	7.699191497	7.644215208	7.663540707	7.133742046	7.16227294	7.059960293	7.606234098	6.897506466	7.18369711	7.844725914	7.555446453	7.437431967	7.465969594	7.760321883	7.739715618	7.674501756	7.341273505	7.328900739	7.784022994	7.66256332	7.838852199	7.766343329	7.602171924	7.376548733	8.053667226	7.746270983	7.485862185	7.189050873	7.442522058
ARHGDIB	8.342932089	6.981648534	6.953185273	7.786503432	7.640709491	6.731273481	7.866980635	7.747564387	6.348066039	9.806214581	6.284909475	5.860518413	5.853366861	6.11861635	6.007108891	5.81473006	8.233256639	7.348770375	7.653311909	7.807145781	8.284637569	8.206977648	8.446516096	8.704333565	8.474180884	8.427341517	8.200973961	7.806539065	8.667750623	7.596330658	7.938699519	7.644830517	8.192263691	8.290859048	7.494824369	7.549183703	7.949580719	6.482681049	7.428834918	6.623295952	8.377549201	8.409629282	8.635083597	7.987352886	8.605949183	8.641180291	8.647979666	8.959682687	8.57005124
ARHGDIG	5.081256432	5.433810161	5.678541315	5.721620032	5.782103153	6.592952706	7.45559	5.907027383	4.825150602	5.053282728	5.327262685	4.965563658	4.909484215	5.251383884	5.24993576	5.440930606	5.747279209	5.866766505	5.089898928	4.885265762	5.103830859	5.093932295	5.26221945	5.787257227	5.008746045	4.603898665	5.406701299	5.030875652	4.938963091	6.041988232	5.145341253	5.12266154	5.614432724	5.270044289	5.615846699	6.085704837	6.527616997	5.272960785	4.903494517	4.826899845	4.57681737	4.936774152	5.075313659	4.843522402	5.36125693	5.086731762	5.184943091	5.162760917	6.87740287
RHOH	2.973936359	3.551142023	3.248286345	2.799608541	2.741451163	2.876266268	3.002302039	3.011179289	2.652202547	5.468590313	2.537130552	2.776655563	2.692202421	3.182922364	2.884885779	2.542544913	3.354664302	3.063488827	3.152229428	3.288925929	3.235395894	2.938960425	3.168312755	3.986760908	3.032420523	3.618540759	3.393581375	3.341484429	2.837245687	3.426598384	2.961633972	2.699716353	3.357897387	4.113524335	3.262674935	4.387438062	3.437491902	3.0682115	3.226414909	3.382923594	3.012904885	3.451233902	3.554836597	4.219995077	3.921385191	4.265997358	3.669812016	3.679466851	3.921104547
ARL1	10.16691854	10.99178103	10.6656372	10.68169055	10.27941749	10.84458827	10.70789662	10.74340026	10.6072282	10.3012022	10.94998116	10.40227428	10.52726451	10.91307899	10.81877601	10.78878438	10.33491167	10.53322714	10.6250962	10.33564746	11.05094746	10.55883381	10.69341281	10.16351938	10.68622071	10.63960282	10.83112416	10.46791224	10.83411456	10.2214936	10.67587631	10.71715836	10.78210277	10.63972443	11.13307813	10.90677707	10.96599888	11.06128646	11.44463592	11.0638071	10.80421233	10.62225202	10.42372282	10.60999111	10.65227043	10.69755653	11.06822376	11.10342138	10.75192908
PHOX2A	4.801293126	4.769081601	5.26159548	5.153489432	5.335058355	4.999003688	5.340948418	5.551599735	4.57418018	4.897437375	4.759001068	4.66427965	4.716205526	5.283822979	4.753026284	4.994679414	4.705532048	4.941470554	4.622837344	4.700045924	4.919297703	4.983712659	5.123332749	4.597627882	4.649344168	4.866810428	4.824936097	5.054833844	5.004756178	5.303784306	5.082105915	4.9846638	4.517400742	4.86740018	5.113261982	4.52328455	5.193402182	4.713818131	4.798571149	4.062583546	4.592214752	4.571604958	4.206862693	4.236473845	4.760111398	4.619842538	4.684349975	4.874698761	4.527192288
ARL2	10.73157713	10.27276659	10.66629606	10.17759188	10.66437191	10.19156471	9.835231523	9.674938709	10.06439116	9.986527608	10.0567377	10.36492758	10.63355884	9.704407987	9.628804817	9.970603866	9.869963232	9.499998849	9.428083685	10.27815885	10.15973977	10.2495805	10.28751196	9.642269374	9.875678415	9.970729932	10.02988376	8.711279479	9.749453153	10.26831962	10.40882673	10.07728602	10.07628685	10.24744529	10.89362629	10.11104035	10.17711486	10.68848189	9.999841087	10.69324052	10.39349318	10.05121015	9.836925883	9.913420562	10.45996978	10.09506699	10.03288019	9.479406166	9.584733624
ARL3	7.773241477	8.002803546	8.107834279	7.852932941	7.850884867	7.826957787	7.099932327	7.079959585	8.087712462	7.401058758	8.184588446	8.301831416	8.221548562	8.198008078	7.915340994	7.928136116	7.648545412	7.902259802	7.980026588	8.096872144	8.262513437	8.278088018	8.323304019	7.784495145	8.106893826	7.982615858	8.307035115	8.044423479	7.995604114	8.6347579	8.142504264	8.24742864	8.029042581	8.107208774	8.064665948	8.147898973	7.459025596	7.964953396	7.895357461	8.300030635	7.766128445	8.368701828	7.908378057	8.160671593	8.28230983	8.113829561	8.222391781	8.029815352	7.927830443
ARNT	6.697876182	7.6104216	7.106501122	6.994987396	6.946046881	7.238821391	7.608682287	7.478243724	6.882653285	7.176227944	7.398714688	7.182849815	7.330564653	7.83853875	7.422269951	7.478266903	7.783772466	7.397232277	7.544751305	7.607997347	7.409030456	7.50018859	7.498931919	7.752999604	7.359082939	7.452434932	7.764032181	7.310689025	7.498715341	7.711876113	7.460430825	7.602103776	7.788588049	8.478299167	7.431685407	7.448986627	7.641738295	7.856657174	7.901089433	7.96656196	7.939973737	7.827490706	8.094569776	8.198743901	7.872724301	7.786017091	7.961661874	7.535243552	8.132647717
ARNTL	6.981803012	6.973901333	6.472994507	6.721934009	6.796978772	7.034207065	5.06821255	6.460366874	6.679039065	7.525331113	6.737718908	6.568883633	7.678557264	7.056577751	7.562158829	7.587171584	5.654778843	7.664209774	8.024763679	7.296229392	7.8674761	7.084383693	7.468809787	6.835659274	7.09341973	7.35645353	8.377590177	7.056379861	8.112090635	5.998145558	7.717930781	7.616411782	7.110869537	6.578755154	7.387537003	7.683280763	5.755766742	6.884574712	7.834861282	7.280869797	7.421120291	7.769243231	7.258276703	7.107968166	7.479602476	7.457651152	7.825370535	7.391106952	7.089851799
ARR3	4.079229603	3.643953813	3.842115028	3.710953029	3.922525146	3.365181829	3.712882042	3.553965742	3.671645606	3.380359025	3.664463075	3.485708747	3.675873007	3.579976957	3.590967794	3.640752202	3.624215057	3.569443874	3.518219707	3.555213257	3.527908664	3.667712223	3.677088545	3.088805698	3.618002304	3.32876285	3.589949368	3.317180026	3.674990512	4.686193881	3.774464214	3.315342041	4.032117052	4.125641701	3.768235239	3.819506557	3.598743709	3.715982688	3.830222757	3.464760798	3.814457756	3.613118587	3.92063456	3.354521017	3.706784203	3.409896516	3.416139299	4.054367752	3.629434593
ARRB1	6.991234204	6.005254787	6.779438331	6.529429725	6.133375872	5.575302929	7.815560757	7.172112057	6.21075173	7.649698093	6.411122933	6.799156933	6.292642737	5.634553013	5.9950328	5.547884324	7.056672594	7.61259339	5.23988415	6.603972864	6.773024937	7.001823877	7.068507334	7.366042607	6.542712645	6.512434588	6.572167748	6.710938196	6.948619448	7.389420092	6.912093657	6.591469076	6.820487321	7.209245542	6.994182861	6.380337285	7.630722173	7.179077246	5.932391698	6.280932158	6.464428614	6.47961903	7.124980332	7.338746139	7.267220975	6.690180969	6.92975683	6.828085941	7.506129515
ARRB2	6.90653937	6.250332532	6.427092767	6.844329877	6.488163071	6.413614628	6.609976529	6.484210689	7.042320739	7.993376338	6.689390682	6.549115379	6.837079484	6.709488311	6.824803449	6.796024411	6.799932996	6.799781189	7.035990815	6.470645704	6.814362492	6.917878059	6.635994438	7.449144653	7.029650217	7.025350518	6.703230527	7.34689829	6.983246759	6.649347672	6.5218995	6.769582266	7.225204573	7.000167705	7.554984338	7.376036498	6.792999313	7.184527072	7.041274529	7.129560966	7.258884752	7.209594473	7.334332135	7.231181231	7.075922189	6.7652659	7.152398793	7.188764139	7.275331917
ARSA	8.039085492	7.695484625	7.076308113	7.689248232	7.155998402	7.280829097	6.950452775	6.660017489	7.227327751	6.467438401	7.557638104	7.32440499	7.149883224	7.344526371	7.292439348	7.215380102	7.373858939	7.357122079	6.318928469	7.061704691	6.982365133	7.019615883	6.670207097	6.627971129	7.079735032	6.684201243	7.022067076	7.184336683	6.460948541	7.565733827	7.114461801	7.297329278	7.64329757	7.989235346	8.002459083	7.356586582	7.328489305	7.580602744	7.191735314	7.437448118	7.58998749	7.504668685	7.556536419	7.367082788	7.587249905	7.366842295	7.131540927	7.310001971	7.092018367
ARSB	5.096113615	4.359714164	5.31117744	5.249476844	5.339208957	5.441266715	5.34787928	5.763429386	5.093098626	5.487138582	4.646525033	4.33731886	5.193672691	5.375490649	5.048385207	5.35480574	4.5909961	4.678251119	4.970575109	5.042359234	5.072550218	5.402307198	5.177146926	5.084813297	4.867448945	5.019404245	5.06410952	4.774614772	4.957069186	4.668846634	5.080478293	5.215097529	4.835161487	5.353569504	5.89837476	5.656438389	5.248055502	4.971428492	6.319938906	5.526426287	5.1572744	5.253885473	4.947478333	5.212769528	5.553918012	5.49733593	5.011790562	5.240245465	5.173059841
STS	5.379549845	5.864540371	5.761984372	5.126402013	6.310109675	5.0210892	5.568437287	5.45814191	4.995017772	6.413620607	4.952286883	4.807046871	5.307026875	5.246359023	5.47304445	5.103849556	5.102359232	5.849037844	5.12392339	5.490157195	5.761614965	5.787002471	5.765807587	5.907976267	5.786301945	5.786963166	5.694344459	5.536331593	5.934844707	5.662855149	5.480072364	5.724987073	5.584420267	5.592189587	5.583273661	6.783247471	5.343143461	5.068625216	5.116621046	5.504550057	5.464115157	5.600756531	6.185122081	5.506126105	5.618383215	5.680692525	5.825454263	5.7843764	5.768153857
ARSD	7.92896785	7.447285031	7.988131817	7.816615865	7.702794819	7.89621399	8.968545994	8.418636366	7.662796879	7.996841231	7.63185001	7.825966019	8.01464271	7.716592663	7.326836051	7.579720519	7.797775689	8.162468054	7.49506453	7.653090249	7.819178446	7.750288151	7.837115009	8.394649775	7.6221451	7.538173479	7.604786981	7.876182813	7.800192263	8.325366627	7.913419113	7.70986013	8.135055075	7.968070037	8.06833406	8.041553473	8.535780674	7.780594052	7.533604989	7.832911749	7.545710992	7.689910582	8.140864833	7.881096795	7.844815119	7.764829886	7.751528126	7.690822096	8.46464523
ARSE	8.267091192	7.706217591	8.578875265	7.895122619	6.849200091	10.16238232	11.21801441	10.89346724	8.108460668	8.631598115	9.704422949	9.353799702	8.160803378	7.992558146	7.416430608	7.255043307	6.723920923	9.392542396	7.768782651	6.46235313	8.388736135	7.728546504	8.175565385	10.0991085	8.325884539	7.74235472	8.563090129	9.090915247	8.848542605	10.30747156	7.781784675	7.94060899	9.516759113	9.647330089	9.925077553	9.911039334	10.66499375	7.330358477	8.971554205	5.896853568	7.29678583	7.48850814	9.344433952	8.964167214	7.804031589	7.378401435	7.810512627	8.072172045	9.240945675
ARSF	4.975800451	4.924173519	5.155968478	4.76962075	5.507326078	5.000120758	4.920889664	4.965753059	4.619509104	4.529596518	4.901870259	4.770752963	4.764550136	5.097410405	4.988226882	4.863713558	4.433054631	4.881376885	4.66166897	4.702338939	4.858932002	5.018120841	4.902896075	4.443413344	4.412323689	4.537593334	4.864433912	4.938356544	4.776704224	5.715974614	4.547262213	4.633465417	5.058251018	4.988445721	5.396797969	4.746204698	5.168468773	4.804099197	5.062747805	4.810359406	4.974211405	4.673457644	4.730952716	4.582711545	4.729512682	4.906505852	4.941053425	4.856227615	4.670008949
ART1	5.004252294	4.800063785	4.967591824	4.999723278	5.114810111	4.624827735	4.812630719	4.735580487	4.471801178	4.393566495	4.699264103	4.365269997	4.164138852	4.767156483	4.661621107	4.668039529	4.36959264	4.661166736	4.32685474	4.259628024	4.580887868	4.59053607	4.514805415	4.501853106	4.47430898	4.466011252	4.704121696	4.554049864	4.3108188	5.081395954	4.695422887	4.394761121	4.709213739	4.946934122	4.817704248	4.458079055	4.742848745	4.453578642	4.165976094	4.429593144	4.341376342	4.171135826	4.428133169	4.255180475	4.656587552	4.624057337	4.610351207	4.439234121	4.30469298
ART3	3.793429202	3.584401998	4.698557252	3.768270157	3.55600736	5.826552269	5.456980737	9.126945934	6.074063066	6.795061919	3.269138513	3.339104803	3.365856251	3.256245672	3.225344516	3.042620006	4.090720888	6.372808772	3.130728748	2.977531872	4.325897751	4.795311017	4.386807412	4.014000547	4.552548416	3.539799633	2.935813553	5.700239408	4.456808283	4.364165278	3.577426339	4.540488025	6.318194236	3.469133597	3.209509821	3.620444433	4.264533705	3.708884741	3.181727237	4.132035324	3.296829423	3.600632346	3.050603742	4.114292732	3.288331516	3.519887757	3.194911324	4.570791381	5.756119766
ART4	3.564935434	3.111461729	3.930713681	3.139154021	3.102122439	3.057370674	4.184439619	3.817584742	3.064545609	6.756883041	3.323339804	2.822697519	3.328048899	3.016401873	3.03912398	2.462128627	5.835802719	4.310008829	3.956269438	3.176880732	4.764177531	5.105528065	4.158789386	4.992145493	4.563175564	4.935011213	4.415020837	4.406100196	5.055809689	3.433987968	4.580136105	3.672680572	3.747625157	3.257840405	4.92550645	4.518556059	4.719228324	3.974095278	3.272976909	3.4642297	3.521047384	3.785543237	4.574268949	4.179911549	4.075037068	4.297707794	4.783600111	5.033294509	5.406371894
ARVCF	7.664775943	7.79520041	7.775191489	7.594422462	7.814336447	7.370609046	6.676326338	6.84290484	7.28760758	6.453466286	7.216028095	7.368039769	7.704667077	7.790936757	7.428018001	7.409523183	7.072365991	7.636157933	6.958132766	7.265659126	7.290752828	7.376840079	7.292213271	6.806290782	7.424036219	6.802031807	7.445444809	7.625964716	6.859395044	7.964402071	7.392798301	7.312917591	7.696655337	7.671461804	7.853667611	7.626370269	7.575470452	7.669249451	7.72989681	7.50899817	7.421425687	7.403031957	7.408288256	7.612366787	7.731681402	7.568680061	7.35534028	7.436766871	7.048106871
ASAH1	8.510457831	8.874368688	8.562759762	8.601731324	8.408865522	8.535931938	8.918866554	9.049962938	8.781445003	9.340846714	9.111803988	8.902265587	8.853153257	8.981137703	9.094079612	8.997891715	8.848943902	8.985578155	8.909953909	8.978704942	9.059177927	8.938490261	9.101115594	8.993860528	8.757378553	8.75637873	8.908234775	8.638066159	9.045727301	8.844679605	9.086354622	8.965167456	8.846071902	8.996189464	9.250425709	9.073277259	9.426395311	9.098880401	9.309453518	9.322778218	9.113678305	9.157814959	9.130821157	9.208509223	9.177535596	9.144577257	9.224346886	8.999575985	9.264645727
ASCL1	5.921942247	4.032489829	5.039229606	3.923606322	4.141610239	4.799177772	4.400280131	4.445044237	3.922676044	3.993157895	3.59845622	3.440093754	4.65415731	4.061842538	4.745836687	4.136743997	3.704195455	4.192706307	4.62238463	4.751231779	4.4953845	4.440026705	5.229130927	4.084936283	4.792911271	7.436500719	5.047850429	4.874300659	5.223991179	4.459770745	4.571995772	6.621923833	3.93203502	4.192479039	3.986715273	4.500279404	4.511220181	3.804024272	4.712661068	4.312200491	5.460413603	4.461044812	3.864794772	4.018071537	6.672397919	6.252676049	5.331081263	4.169875125	4.421315848
ASCL2	6.314448346	6.541186257	6.214768619	6.011766783	5.885481578	6.292588404	5.295515553	4.822378992	5.829759033	4.77743256	5.265650128	5.628136414	5.97564161	5.749561404	6.508378446	5.644774915	5.5745986	5.426834943	5.935640913	5.812683094	5.771038143	5.666705603	5.624668544	4.885389045	5.673496511	5.363935853	6.479482569	5.809079716	5.446217972	5.88759773	5.843503819	5.58089485	5.912156888	4.963045834	6.093440168	6.315965729	5.048756949	5.368746901	5.670050872	5.326684918	5.755899198	5.384229848	4.861250929	5.635877798	5.382959556	5.772527259	5.992164808	5.754761241	5.18059196
ASGR1	7.376714868	6.963495516	6.968432469	6.449376807	6.391654151	6.63095141	5.967877185	5.97778631	6.338656807	6.556657333	7.048164395	7.12258686	6.789954611	6.027138466	6.505696776	5.981849222	5.890706812	7.360079424	6.276478929	6.562709403	6.630965417	6.600184445	6.350782921	6.521682863	6.882036357	6.296208787	6.734673218	6.618746412	6.466897021	7.002024265	6.694265661	6.690312746	6.744212168	7.455772992	7.332542197	6.330490337	5.719046904	6.961911284	6.063893601	6.882894419	6.467123016	7.326764923	6.649058923	7.581085251	7.377861553	7.095343853	6.558497201	6.085291709	6.5494043
ASGR2	4.580803953	4.97636043	4.809734497	5.034323359	5.344219629	4.51237046	4.491593584	4.93641415	4.93581807	5.647817086	4.806234465	3.76721482	4.205790921	4.278512493	4.494801996	4.139176251	4.626908249	3.877295061	4.50589104	4.432045587	4.423998519	4.449249812	4.338139672	4.574560635	4.25611308	4.206687531	4.805285514	3.53163662	4.140895211	4.796048677	4.313126405	4.204331477	5.053814831	4.885472706	4.778292037	4.704538204	4.696715161	4.773541892	4.504003127	4.297667323	4.454995576	4.352838747	4.79901839	4.454647453	4.814938855	4.707385293	4.635221077	4.395835104	4.614410479
ASIP	3.457696226	3.510005959	4.243117378	3.401340416	3.95646759	4.088354398	3.937879242	4.110139101	3.294458587	3.651019389	3.059615869	3.266406166	3.714711241	3.547162855	3.148713872	3.613335073	3.279698463	4.23318906	3.209716568	3.214765877	3.501124735	3.517142323	3.552240376	3.924950483	3.527451507	3.500290569	3.22112313	3.305511383	3.272511027	4.096506908	3.485343244	3.646022827	4.047258965	3.797876864	3.916733056	4.107730987	3.862854726	3.946591879	3.411116123	3.183124572	3.876623867	3.70907075	3.589497454	3.588733176	3.605297005	3.560073825	3.878241869	4.001055052	3.372549506
ASL	9.656137115	9.502756638	9.119691352	8.930609864	8.727276388	9.630675216	9.625503606	8.585917845	8.716134544	8.647639175	9.011294358	8.975418303	9.626871902	9.154710915	9.052053894	8.881327397	9.236833227	8.811224148	8.014691945	8.7175122	8.749311481	8.664982391	8.424242498	8.424039454	8.774803228	8.430628321	8.717407795	9.216147857	8.465611744	9.550888794	8.907196791	9.060831811	9.392248697	9.607529605	10.21400885	9.790303666	8.936862028	9.173179337	8.963270933	9.044302705	8.928365642	8.726183685	9.139907128	9.097390552	9.090004575	8.73454322	8.464644008	8.567625337	8.838091091
ASMT	4.131963733	3.984027244	4.686127974	4.35347157	4.268458391	4.011068086	4.372589226	3.513303411	4.333407979	3.697934304	3.795072766	4.013717477	4.28382027	4.27558319	4.393749375	3.706186173	4.218938218	4.134534497	3.82610964	3.903386511	4.28522117	4.088891356	3.565592367	3.71374192	4.533656604	4.198848569	4.140667941	4.483396384	4.074680384	4.507089379	3.814979972	4.799191236	4.031006106	5.147641175	4.478084093	5.103177138	4.231720743	4.660855633	4.264521506	4.017966359	3.796394652	3.920252424	4.286493835	4.362698561	4.235298697	4.219787922	3.970500447	3.810841616	3.754411331
ASNA1	8.122139081	8.54198779	8.083126388	7.924740052	8.395839979	8.150155111	8.001942101	7.87298445	7.744617995	7.976130469	8.277260207	8.064286934	8.473459376	8.103082141	8.037213536	8.140524776	7.966830488	7.841461231	7.46623469	7.826129916	8.467183881	8.361046027	8.565171938	7.86084139	7.874850603	7.557995761	8.011653028	6.497158011	7.849272378	8.425825838	8.235696917	8.284575109	8.277956817	9.956959735	8.336651915	8.552653453	8.340847973	8.909632267	8.216219804	8.205092179	8.048991279	8.06201744	7.889677116	7.713118066	8.319755829	8.263655503	8.490832179	7.763704476	7.958782823
ASNS	7.013341579	6.631793872	7.000444662	7.019412776	6.757093995	7.320484122	6.854095937	7.286940521	7.081255313	6.776329668	7.206797111	7.09613664	6.955949972	7.088067882	6.895904772	6.941295977	6.569210243	7.049919688	6.932125865	6.987131274	7.125905591	6.712294644	7.018050004	6.721819424	6.930607534	7.333477954	6.874499554	7.682346497	6.802979241	7.25854078	6.881665798	6.984617345	7.013403236	7.100778527	7.212967943	7.238661727	7.276270183	7.326515702	7.043283747	7.003991341	7.156812345	7.240944453	7.034613435	7.512724395	6.949811701	7.34738693	6.953905562	7.582893517	7.41182288
ASPA	5.437429923	4.1587834	3.834017647	4.328703072	3.971646305	4.929932363	6.120157953	6.84027633	3.39060288	8.051819358	4.049111599	4.09862528	3.318564443	3.209063298	4.756508963	3.00508098	8.499767132	6.704486162	6.063048529	5.293657444	7.001055769	5.830893679	6.892641493	7.903047331	7.045355287	7.198418899	6.038427305	6.776919015	6.5781521	5.652958101	6.805496498	6.033487319	4.992370039	3.744793467	5.043399532	5.886374523	5.762679368	2.979726069	4.111466777	4.499271702	6.776335192	6.68982477	6.681049422	7.854448447	6.073211662	6.553814779	6.928542552	6.836491405	7.588232497
ASPH	7.273019787	7.575031528	7.54756676	7.526128201	7.642382996	7.477539084	7.585766972	7.448731539	7.419178443	7.290109128	7.389237321	7.290335329	7.70062148	7.753488717	8.015801686	7.963647638	7.35446668	7.642579747	7.385766326	7.949226333	7.635483722	7.739757273	7.399193539	7.24601469	7.533447946	7.988509467	7.567901875	7.758071905	7.896451671	7.140368087	7.881218874	7.842741653	7.535605283	7.576395416	7.643610693	7.321905963	7.85037744	8.151687177	7.911920638	8.063391806	8.094945642	7.7520352	7.50489312	7.441183639	7.951854968	8.01965563	8.005149589	7.954666109	7.412964843
ASS1	10.4636507	8.885262931	8.739776221	9.283324607	8.91993345	8.843345149	9.958882587	10.21768381	9.275828511	10.26797937	9.629414162	8.645589264	9.727609883	8.376726415	8.306498128	8.477539364	9.56990104	9.458317098	7.999053945	9.085028404	9.494331194	9.444494175	9.619934505	9.909028237	9.129619077	9.059401128	8.82066787	8.879874441	9.039577345	9.809465252	9.162938001	8.878102655	9.289661685	8.76335977	9.46579589	9.061723723	10.03183839	9.730053885	7.951072871	9.273313271	8.804230055	9.551841538	10.11825274	9.15232973	9.699503271	9.488874489	9.495784849	9.011637706	10.17819908
ASTN1	7.742586409	7.867040579	7.713798905	6.949754776	7.176232658	7.001257059	4.191018308	5.014093389	7.701781145	5.54036375	9.143094281	9.73217323	7.130592403	7.897491	8.145474334	7.160993514	8.253043278	7.872599763	7.650577345	8.489405015	7.679839046	8.891012618	9.210517814	9.556500877	7.381437369	6.966146226	8.117181605	8.050632547	7.616752418	9.644510298	8.006551511	8.58990312	6.884550177	8.893319126	7.584984269	8.484110899	6.385935767	6.668648409	5.899445869	7.847989471	7.942425341	8.617981198	9.394381464	9.433037239	8.520266438	7.969108256	7.704728073	7.785386292	9.784386
SERPINC1	3.66649229	3.188517534	3.368178148	3.000924847	4.175364724	3.43217862	4.20776774	3.276125825	2.978650771	3.149481791	3.494396986	3.074931832	3.315163147	3.347712057	3.601172941	3.536509354	3.096157516	3.391244692	3.873223827	3.295334292	3.268698755	3.488845197	3.236187421	2.882697492	2.868579819	3.052737197	3.370277478	3.239313042	3.340367457	3.589315663	3.243933322	3.36648366	4.017399824	3.783265398	3.357789822	3.483004026	3.536246669	3.377765754	3.516476747	3.175456149	3.212659292	3.214202128	3.016559719	3.234135335	3.195627337	3.31481541	3.189637975	3.290374663	3.320756163
ZFHX3	6.270471774	6.83562628	6.336557795	6.040225159	6.237236932	6.689784378	7.124758562	7.452805806	7.130524277	6.853483971	6.717011716	6.59629927	7.12472994	6.739166257	6.964878171	6.903070257	6.705763645	7.087519851	7.252020129	6.917398047	7.443766835	7.264055085	7.255831139	6.984038564	6.997971007	6.887109401	7.477087135	6.889357165	7.082246379	7.167911409	7.206689558	7.107022738	6.746020228	6.479545724	7.035582528	6.90087277	7.512452845	7.061643535	7.166296511	7.295729805	7.487993852	7.487569734	7.182880276	7.367119781	7.434087729	7.445292966	7.497868717	7.274328683	7.197749122
ATF1	8.189591	8.540216209	8.56651547	8.60850271	8.461341581	7.979820708	8.538271469	9.33844348	9.215279197	9.015908834	9.15616843	8.674326157	8.961657788	9.163003919	9.434619958	9.105632058	8.580967344	8.711016916	9.877334849	8.993207681	8.911198528	8.897966876	8.94747915	8.589501203	8.884448121	8.73109452	9.074391947	7.912375611	9.057243475	8.082974472	8.698375712	8.810883354	9.051659154	8.621344932	8.61774557	9.019277546	9.32288047	9.726763933	9.333636661	9.497238849	9.417795705	9.37115251	8.911566254	9.116635548	9.015358575	9.100286634	9.446476925	9.400878571	9.033735073
ATF3	5.607088981	4.909613293	5.294686655	5.611029338	5.306222554	4.78231455	7.243579059	7.965019089	4.965481425	7.002954222	4.809662749	4.541640619	4.422530883	4.630362079	4.27948155	4.700429192	6.890891696	6.224993338	4.993573858	5.247578529	5.302821699	5.339199274	5.421610916	4.777904741	5.320297573	5.785320557	5.972533697	4.836201805	4.791645886	5.736516965	5.498420343	4.668395771	6.258783478	6.183771282	6.881839441	5.793332189	6.980331044	4.970085932	4.56655389	4.695675701	5.318329047	5.235188809	5.392804416	5.529425475	5.413784745	5.69751014	5.14473038	6.618520917	6.003217697
ATF4	12.40828744	12.49982998	12.28893422	12.59620295	12.79904782	12.71659138	12.91974561	13.10667595	12.70346387	12.79090623	12.65557924	12.71169884	12.69937946	12.52479583	12.50516034	12.33197192	12.61910265	12.36803957	12.26964637	12.72044967	12.75550009	12.61496076	12.66743189	12.41721475	12.65239722	12.67765472	12.66516352	12.98535616	12.81010985	12.69014881	12.46319327	12.64517056	12.62932178	12.44511612	12.62812987	12.78230522	12.80947854	12.78679054	12.51786371	12.5121415	12.83267355	12.72001864	12.73324019	12.69142974	12.64824856	12.68464671	12.79827469	12.86641661	12.91226988
ATIC	10.03239504	10.19675495	10.487385	10.02476192	10.59762344	10.31276123	10.39570694	10.96163236	10.4661793	10.91311514	10.33626543	9.69296524	10.68960367	10.69053832	10.28601638	10.7528636	9.76432377	10.38924848	10.15438439	10.50250385	10.65467481	10.60558817	10.63241996	10.23967356	10.15462016	10.61245368	10.34195768	11.12425829	10.66689955	10.626582	10.84343857	10.51810324	10.50186093	9.736395767	10.12022411	10.69464375	11.15250971	10.64102653	10.80781826	10.61208351	10.28729739	10.3481088	10.38235046	10.20126988	10.93880352	10.64332768	10.82693193	10.07408696	10.43822468
ATM	4.801676439	5.042226236	5.050932648	4.728452001	4.901786441	5.218564762	4.971255855	5.323356692	5.364502602	4.944235882	5.683768154	5.91821472	5.684253359	6.013003729	4.888209821	5.319220396	4.675699523	5.101854579	5.231699009	4.938967936	5.170227583	5.016355239	4.854822606	5.370405331	5.167536453	5.122673106	4.959617173	4.778157968	4.94208996	5.271446724	5.014421529	4.879355538	5.648539983	5.738076951	5.510060627	5.471015335	5.644397076	5.705558603	6.015345762	5.78365874	5.524784434	5.550550353	5.785032809	5.605802844	5.195736412	5.429210647	5.251087882	5.301983531	5.262008776
RERE	6.308347698	6.557642045	6.54296862	6.451968952	6.274764379	6.419277432	6.375497617	6.383100204	6.304046322	6.053042496	6.454714424	6.252763717	6.316208615	6.252772164	6.498661968	6.393419047	6.355740857	6.274127553	6.292845114	6.410442172	6.529002418	6.411753147	6.539110079	6.282562371	6.56315357	6.373680072	6.523530212	6.546295826	6.415445251	6.509315417	6.683363864	6.595288228	6.35159085	7.129883137	6.606112143	6.934233528	6.604061313	6.564481489	6.500114196	6.829214493	6.828931138	6.618027745	6.717311425	6.547434232	6.588549557	6.827626627	6.822489811	6.640405145	6.460202698
ATOH1	3.960112822	4.060651523	4.358651562	3.874198059	4.11593198	4.110758172	4.359781792	4.158597827	3.629514176	3.947573461	3.840977878	3.723768826	3.81989004	3.886919878	3.641751194	3.868848575	3.634594084	3.904844201	3.581974654	3.990611471	3.900209354	3.805584794	3.795011717	3.82581267	3.639766633	3.497112054	3.879106675	4.124082121	3.903095171	4.560752304	3.86153726	3.653068883	4.284359417	4.273663057	4.716812898	4.18020156	4.655842534	4.405745666	4.097082699	4.137460195	3.817676955	4.016030203	3.95503569	3.900307406	4.110916839	4.095434404	4.161544274	4.275937151	4.020399926
ATOX1	11.72922654	11.15392938	11.1513458	11.00076602	10.75363373	11.02441822	10.96852302	10.98178352	10.68286046	11.34795241	10.97109029	11.0431414	11.17509706	10.61002453	10.90863816	10.81795382	10.97131024	10.57954463	10.18477647	10.93188044	11.1458884	11.17448164	11.1867064	10.82901355	10.74681237	10.94204062	10.85244608	10.82733302	10.99856587	11.2752467	11.21423581	11.11986886	11.02339791	12.02483995	11.37118949	11.13172312	11.07082203	11.38519882	10.82204828	11.09381058	10.8687513	10.09290604	10.88887377	10.8080267	11.46253551	11.17368111	10.98901471	10.87174944	10.92242234
ATP1A1	11.7376251	11.6380954	11.52379836	11.97293955	12.01899095	11.83141849	12.23914261	12.44109303	12.17413659	12.26116745	12.08393747	11.95327694	12.22609991	11.72744935	11.73058488	11.80251849	11.71228649	11.9540382	11.39005089	11.75396516	11.78036815	11.74080598	11.64976688	12.29439949	11.72229114	11.85129464	11.54188411	12.2378516	11.92192341	11.93025716	11.68548262	11.96058852	11.86846179	11.76785955	11.8664863	11.99368041	12.64090261	12.10867999	11.81895454	11.72131578	11.72369929	11.59255742	11.80210959	11.73673722	11.80335051	11.73827987	11.85480804	11.78868451	12.40755187
ATP1A2	4.060393334	4.081908609	3.796432828	3.851145096	3.619417519	3.684911524	3.688590657	4.103039583	3.12916319	5.603237952	3.171571674	3.167764125	3.027652342	3.561076563	3.199931197	3.227155566	6.050662043	3.999388089	4.700126554	4.153350723	5.535524715	4.505509635	4.732951708	3.930759938	4.392337733	4.445954694	5.045482292	4.525623306	5.466821336	4.768852967	4.845088545	3.911829376	4.486871149	3.969412642	4.116874524	3.676158353	4.275942897	3.514128455	3.654230977	3.048064162	4.916194056	4.61644193	4.124681614	5.027998694	4.043665174	5.16665775	5.631666329	5.465728761	3.935193296
ATP12A	3.261287737	2.975037807	3.367033832	2.97413269	2.992078465	2.835963379	3.270241893	3.459659879	2.924660615	2.818454227	3.094065112	3.11763548	2.962628496	3.053912032	3.169610026	2.932115438	2.870082919	2.977190103	2.667754405	2.785482825	3.151217773	2.820980243	2.775316318	2.645271094	2.668937206	2.708491278	3.294241795	3.278317824	2.937155521	3.472640796	3.035153864	2.792414757	3.369372123	3.117350858	3.1957544	2.637699768	3.801867211	3.475090675	2.717361428	3.076590143	3.120495558	2.988583186	3.05329725	2.851219256	2.91686109	3.176823797	3.1957544	3.046496186	2.947848428
ATP1A4	2.990222073	3.076856554	3.144131717	3.143882665	3.264464507	3.213245845	3.303867283	3.106353824	2.918694653	3.125525628	2.982274715	3.032626926	2.934992589	3.133315075	3.083470505	3.150867315	2.859769641	3.167279926	2.997131921	2.940661546	3.07063105	3.137834519	3.079238671	2.844205779	2.871617548	3.076267441	2.898546952	3.073544894	3.085389944	3.30522299	2.938425558	2.840552033	3.331648152	3.336272292	3.12944316	3.398188324	3.206964244	3.177685195	3.255326107	3.239198599	3.203129958	3.124711711	3.093195015	2.976215134	3.262485648	3.134564367	3.22819703	3.281747671	3.274431487
ATP1B1	11.96339014	12.06657856	12.03236	12.13017636	11.79467406	11.92350348	12.11947667	12.67688721	12.5232106	12.36350964	12.48976821	12.16491503	12.28416227	12.03720612	12.01654671	12.56939178	12.06537492	11.67022537	11.89650549	11.97648685	11.70292105	11.94842868	11.9598347	12.15173384	11.74393015	12.07582925	11.55607045	11.80021721	11.84272409	11.40725623	11.74405262	11.93486533	12.1515803	12.3461104	11.86640202	12.12557652	12.88568115	12.75823017	12.48919016	12.42589559	12.22039409	12.149326	12.12360059	12.10187309	12.2880233	12.19217232	11.89386238	11.97983171	12.50167105
ATP1B2	8.672884629	9.493737975	8.83236555	8.569931828	8.553984727	9.50194969	6.885928735	7.12696693	8.767828626	7.294315889	8.760145375	8.538323754	9.611578702	8.731241932	9.772393176	9.019446962	8.596027759	8.207637426	9.570480588	8.343686727	9.188176341	8.451161281	8.162709807	7.987173243	8.660866363	8.694750668	9.40256432	8.184174696	9.16078141	8.479067882	8.724384111	9.156458177	8.670197136	7.722649935	8.259008286	8.782376028	8.798619891	8.886374973	8.754188349	8.653194737	8.252355796	8.186155508	8.076462939	8.339892699	7.14928802	8.218942164	9.212639336	8.7136124	7.491140695
ATP1B3	7.708976127	7.900343711	7.648840232	7.504051	7.607559422	8.371289739	7.24045834	7.784806855	7.485576463	8.17239761	7.363211611	7.215394732	7.678961169	7.815968429	7.986859034	7.624278374	7.692211241	7.570338471	7.8821987	7.936029809	8.126341189	7.961643182	7.827168729	7.340271161	7.640153316	7.956585978	7.920133809	8.363978108	7.730051712	7.997785396	7.898545035	7.995579882	7.846448742	8.456155357	8.164910288	7.664504109	8.179760535	8.03500962	8.700163062	7.691348678	8.325166204	7.96246079	8.445328012	7.713872632	7.88164701	7.820464843	7.733021917	8.38000156	7.756638221
FXYD2	9.801189907	9.948145116	10.64605496	9.923047144	10.33317087	9.737266834	10.22304591	9.997397353	9.919256922	9.586270526	10.57084794	10.49623826	10.5839022	9.803794162	10.23529497	9.547721501	10.15839165	9.57971438	10.49091647	10.22602715	10.06133281	9.869122045	10.34107983	10.44645762	10.18908689	9.838310936	10.86953115	9.941980894	10.48404594	11.15094647	10.5825344	10.35791568	9.72655374	9.848365769	10.22889246	10.27162216	9.660886758	9.570141659	9.687587552	9.835972864	9.919218716	10.25025456	10.78020803	11.29498724	9.581307853	9.423302923	10.49529075	9.937285826	10.73914976
ATP2A1	4.516305757	4.392494828	4.255312139	4.44871675	4.217620618	4.097562051	4.313057796	4.415617493	4.187075874	3.691486255	4.007325995	4.036771176	4.345965459	4.164163064	4.036481073	4.156618927	3.67020791	4.202566629	4.522664024	3.881556082	4.052524051	4.15774117	4.092472641	3.781650283	3.977460622	3.85855457	4.240029165	4.828524208	4.09817835	4.365794471	4.031159047	3.942319758	5.304060217	4.793485594	5.172937863	4.840015559	5.04741091	4.887388504	6.650397565	4.904366581	4.555997417	4.589196817	4.329854668	4.476726678	4.737342199	4.499984686	4.617705857	4.551254287	4.564427095
ATP2A2	8.551065512	8.654472995	8.683861118	8.640479949	8.814664337	8.844602089	8.752250116	8.358196522	8.501261492	8.516807219	8.798356783	8.671304717	8.637945577	8.567852384	8.776970733	8.893439767	8.438662827	8.459378157	8.609321605	8.636391489	8.736971505	8.724189611	8.529022793	8.289805523	8.50932035	8.4626062	8.487821774	8.700999592	8.489541444	8.687985291	8.638923148	8.813460373	8.543533326	8.807128022	8.675947367	8.642328286	8.669026294	8.688816135	8.886412621	8.638571609	8.59464355	8.840939124	8.645611009	8.529252967	8.622856576	8.712452427	8.624552429	8.666637595	8.528096761
ATP2A3	9.385413128	10.06322618	9.879849606	9.621680625	9.585560764	9.962906	8.987486132	8.823620422	9.552439267	8.646154519	9.738806008	9.731654769	10.06962673	9.648683113	9.681185404	9.571527522	9.222381415	8.798893683	9.893084141	9.781002559	9.551868918	9.4288174	9.42418191	8.777319065	9.617323886	9.330733563	9.898585191	8.953848151	9.726057145	10.02467896	9.601813265	9.545630261	9.759363018	9.453855966	9.95564472	10.07785466	9.357985094	9.86301332	10.12906599	9.838928589	9.844767246	9.600494196	9.591710312	9.945717362	9.271903994	9.601890834	9.756867155	9.251047387	9.35819181
ATP2B1	9.020939458	9.175706633	9.026199978	8.899734941	9.1421465	9.089217347	8.513570266	8.792461586	9.644044917	9.186188205	9.591929268	9.429049878	9.278084482	9.423495398	9.743097643	9.703068654	9.350248926	9.282659342	9.788757231	9.726362106	9.653255863	9.60572751	9.71620017	9.3141598	9.459439355	9.694421701	9.507220551	8.971353038	9.662828885	8.88476485	9.487037919	9.53953109	9.569651061	9.268808488	9.146127913	9.432632624	9.268164678	9.787652613	9.854029042	10.15111692	10.18297271	9.930393836	9.881881078	9.925243279	9.997618254	10.07315159	10.17545869	9.930201745	9.485479063
ATP2B2	4.701232727	4.933204648	4.53474798	4.841595842	4.556537758	3.878286768	3.902383625	3.739635363	5.072893867	3.739601823	3.787479675	3.478296481	4.833020851	5.150107929	4.935824088	5.096048689	3.552157745	5.394219511	4.963124947	4.488102392	5.758686751	4.821188712	4.305773582	3.729078716	4.792706088	5.013840125	4.484755925	5.546219746	4.323413362	4.206360466	4.964041326	5.251964976	4.796398973	4.091303321	5.315622461	5.513965221	4.721402382	4.698326326	4.920227777	4.632139432	4.794911105	5.291672845	4.085752996	4.570563425	4.589836144	4.785653631	5.129435285	4.964118744	4.318592744
ATP2B3	4.845703041	4.578399742	4.757301527	4.791535273	4.79899137	4.229809146	4.226509816	4.352367108	4.567242716	3.877681373	4.195044898	4.14441866	4.732047148	4.477764165	4.641822243	4.76348902	3.983078391	4.419637322	4.475235354	4.345430521	4.586327278	4.730532031	4.611674293	4.258985209	4.75421044	4.264859503	4.717478243	4.899885668	4.65267778	4.444608726	4.480371834	4.718835295	4.708812585	4.655147314	5.046210249	5.176499602	4.591558516	5.15445429	4.835672231	4.634156794	5.010376774	4.785271342	4.473440244	4.32462021	4.827960856	5.067022919	5.153135681	4.892220597	4.639716495
ATP2B4	6.613577979	6.741467844	6.797207737	6.396117644	6.528086978	6.261375105	6.852868699	7.00212948	6.957014095	7.565174971	6.891148581	6.97234401	6.686149478	6.743112484	7.018261274	6.95155154	7.174456774	6.67866868	7.212087624	7.343161994	7.18676506	7.468104771	7.69124061	7.805282025	6.917614803	7.435676646	7.256558448	7.238735285	7.495525579	7.036867558	7.394462327	7.551260737	6.910986562	6.548103596	8.086207602	6.552263839	7.13208095	6.829083802	6.911643292	7.094740344	7.203289193	7.44237927	7.917905911	7.449889531	7.791402145	7.659054488	7.70112201	6.994030521	7.564197466
ATP4A	4.74065167	5.010158422	6.258018443	4.996194571	4.924880564	6.849305644	8.056539529	5.740418412	4.475075707	4.682969218	4.433986738	4.419920076	4.736615907	5.09965734	4.832555848	4.855691324	4.973863144	7.05158088	4.406160765	4.852200544	5.195436251	5.00710693	4.634208066	4.315008372	4.813019921	4.569424575	5.116852843	5.054613135	5.080739967	6.359213156	5.250359256	4.928602619	5.450383739	5.325655275	5.654098271	6.390196243	7.601560482	5.377196183	4.214611457	4.324313675	4.584678005	4.427701074	4.532582224	5.005745662	5.427355482	4.947210466	5.00713294	5.612544699	5.372899986
ATP4B	5.150552752	5.006613559	5.450068017	5.139790963	5.591085206	5.174243896	5.324415768	5.306341456	5.01351246	4.964446147	5.068432129	5.098880328	5.037463779	5.000174144	4.774735056	5.086220795	5.082111632	5.129529203	5.236283957	4.929649699	4.989318003	5.144568191	5.194101656	5.032240446	4.95470093	4.97706261	4.966999503	4.93209505	4.869864028	5.062490928	5.007686034	4.880457846	5.167255843	5.187213488	5.542261275	5.335020365	5.25731849	5.043427493	5.177505481	5.092031481	5.072645103	4.914710666	4.953353747	4.980487268	5.268854886	5.119287063	5.142334117	5.071185441	5.196304559
ATP5A1	9.12395558	9.172882711	8.954035168	9.222922354	9.258036299	9.343943734	9.39022455	9.522151438	9.064421816	9.021007101	9.142743478	8.985375427	9.33263072	9.483612654	9.296756533	9.246050901	8.892805871	9.324858876	9.166366465	9.409343402	9.304405448	9.430403263	9.532817802	9.472049931	8.939261243	9.19864055	9.597218674	9.28078337	9.47698141	9.611756963	9.513214612	9.352498563	9.245359887	9.056938331	9.472461465	9.31566728	9.625332318	9.516599872	9.251680998	9.21705127	9.471911686	9.390963575	9.202960063	9.076471478	9.39752778	9.581423183	9.699819999	9.504460039	9.389458645
ALDH7A1	8.922915756	8.632275135	8.582921978	8.671208307	8.478606247	9.019446879	9.501702485	9.168521645	8.98882445	8.98944539	8.784381766	9.201598321	8.959488838	8.80959462	8.805856636	8.696948081	8.388226706	9.071998718	8.538261091	8.964259163	8.961980238	9.043096741	8.802991186	9.195880144	8.698016089	9.232889386	8.709207477	9.028279977	9.413718071	9.199241831	9.078950158	9.025468957	8.822226555	8.944306429	9.221770244	9.445789583	9.48451734	9.272793592	8.89572975	8.83996093	8.967390928	8.900548005	9.370350607	9.47078805	9.111406215	9.21749559	9.092730998	9.282303083	9.070903541
ATP5B	12.39102468	12.19253015	12.25395111	12.25646448	12.3398195	12.33811579	12.32094246	12.51074961	12.29803082	12.40682259	12.37860178	12.53394523	12.51877772	12.21155519	12.28147085	12.2217646	12.07293585	12.17012687	12.02574988	12.31010901	12.47939835	12.46324046	12.45622415	12.37739345	12.47668228	12.4650215	12.41834209	12.66732426	12.57920577	12.51068911	12.46663909	12.50929593	12.2395105	12.3196826	12.51961662	12.47541458	12.61490494	12.62052882	12.40371633	12.40758498	12.29702896	12.34380226	12.33261216	12.29293838	12.52577515	12.57947763	12.59391803	12.63664559	12.44089338
ATP5C1	11.34112116	10.95602872	11.08589464	11.20463224	10.83369199	11.22547153	11.56407259	11.87501449	11.48090835	11.54607965	11.44100652	11.58945967	11.49847816	11.28351137	11.40938906	11.24732935	11.02975719	11.59927614	11.55960279	11.47700571	11.30979452	11.35918256	11.38883614	11.51589447	11.44460035	11.29090889	11.32818729	11.41818845	11.47070985	11.36432264	11.56148653	11.40068558	11.47778964	11.12888377	11.43319497	11.17049884	11.97162191	11.77825669	11.40903915	11.74869578	11.64991317	11.63829469	11.66498088	11.56969676	11.83172779	11.64473612	11.53347091	11.42041441	11.77605661
ATP5D	9.673877816	9.488083558	9.533088941	9.43625752	9.722808236	9.609198437	9.759619345	9.80000345	9.27342044	9.168277588	9.141716497	9.269965639	9.40675903	9.159315493	8.90811574	9.28891737	9.024760199	9.314081296	8.308330609	9.125594627	9.360784412	9.304397141	9.333236138	8.969352709	9.074147956	8.552165149	9.296159088	8.895944504	8.514977897	9.808002898	9.348951493	9.271950052	9.527923741	9.546902835	9.677199591	9.725803565	10.07742048	9.901108743	9.332893589	9.281336157	9.315152493	9.095606511	9.148162034	9.009713978	9.488449539	9.430892044	9.283227889	9.217200098	9.39278232
ATP5E	10.41382564	10.35638138	10.72766341	9.986782012	12.57047741	10.03494271	9.885130032	9.505735146	9.875809771	9.639481182	9.720059922	10.35243133	10.53457111	10.26557772	10.76526505	10.35014647	9.876226275	10.45586228	10.07256617	10.46640199	10.71090018	10.48357312	10.4411583	9.784584988	10.2725429	10.81850036	10.57893117	10.72631178	10.57575664	9.894701641	10.58483694	10.64211711	10.21499141	10.43938291	10.36722542	10.36518069	9.792612032	10.5270928	10.28793615	10.71289835	10.40424975	12.1560776	9.993922556	10.08192565	10.48385782	10.74311603	10.91693079	10.79871483	11.7948829
ATP5F1	9.119810401	9.15776273	9.490943939	9.533516857	8.575378166	9.33220114	9.459193961	9.821367326	9.461328159	9.327989657	9.545755595	9.459894833	9.891617024	9.340774732	9.913905363	9.490880335	9.142304876	9.485974744	9.498743993	9.621796976	9.773976238	9.959818547	9.813317138	9.529807896	9.629575023	9.633298054	9.624061878	9.926209304	10.05968974	9.820094823	9.702227634	9.735659751	8.913366036	8.620419497	9.392605191	9.365619099	9.707413915	9.604055362	9.846139695	9.466265384	9.724313801	9.831826783	9.509778624	9.432238282	9.739251425	9.649914188	9.980508066	9.825686531	9.589769845
ATP5G1	10.83966353	11.05784583	11.01936524	10.80736872	10.43502743	11.18937306	10.88975626	10.98429598	10.75952499	10.62852996	10.86790876	10.63894577	10.83273461	10.79026269	10.59266352	10.51136999	10.32142919	10.44616666	9.93291731	10.6083555	11.34265711	10.86638226	11.0361066	10.23988873	10.63946543	10.4778958	10.89213032	10.31456511	10.55693422	10.99389542	10.74166135	10.93327264	10.97932143	10.89412853	11.33080972	12.3571764	11.49736032	11.32051502	11.06972896	10.88009604	10.83527116	10.77267492	10.54054827	10.61524593	11.16952725	11.09773908	10.89004682	10.886065	10.79783568
ATP5G2	6.988580848	7.130568851	7.201419055	7.365152226	7.227212334	7.244854713	7.654040489	7.254052747	6.974020444	6.832207491	6.781816382	6.880166459	7.11828284	7.290638718	7.227743426	7.484580116	6.75901611	6.565355907	6.765732846	7.045339528	7.39683795	7.261197238	7.341151232	6.997636889	6.857497739	6.803671323	7.33434933	6.330373991	6.976867429	7.580022189	7.270926126	7.165062065	7.508835151	7.072223209	7.278992773	7.311684039	7.536293855	7.175458749	7.222548257	7.2954351	7.455634589	7.243380075	7.097257141	7.137007359	7.510469994	7.395232035	7.18717811	7.186398425	7.362899053
ATP5G3	10.57612927	10.7015581	10.88230421	10.72637475	10.66922479	10.90879886	10.88785098	10.85739549	10.7015985	10.88778536	10.77394007	10.71237541	11.04921099	10.88621444	10.93434724	10.68327963	10.55847953	10.71234313	10.66556445	11.00079359	11.14730351	11.08100563	11.08350965	10.71529616	10.70484953	10.89061374	10.87940332	10.6104686	11.11355308	10.71437576	11.07048948	10.95063267	10.80174303	10.39945311	10.87544718	10.93011892	11.06521728	10.85740679	10.920901	11.00005732	10.91075	10.91656843	10.61770222	10.70048757	11.01901221	11.05237708	11.14288304	10.7961261	10.78712977
ATP5I	12.60212163	12.37487317	12.31204645	12.52923123	12.3783747	12.20217424	12.45250801	12.42340915	12.37612483	12.23332984	12.40289074	12.42808667	12.48539072	12.21032012	12.36930138	11.8191149	12.03586948	12.3123875	11.73185999	12.00850976	12.16284547	12.03706935	12.09656689	11.88564627	11.96094048	11.80997318	11.98365269	11.78191768	11.93980825	12.16644089	12.23804533	11.849984	12.49231836	12.48930934	12.2612964	12.34399083	12.62103022	12.52816685	12.07138435	12.13684267	12.19129411	11.75953258	11.86051453	12.02485984	12.31389907	12.10155695	12.08096261	12.13285495	12.05307836
ATP5J	11.84730975	11.86440696	11.72255213	11.69987346	11.48473332	11.79707076	11.88639937	11.95480826	11.63919871	11.81342973	11.79474756	11.68615828	11.91553809	11.84755447	11.64742785	11.65351095	11.88329492	11.63108571	11.60234004	11.76132818	11.90250383	11.80830079	11.88245387	11.57592322	11.74563733	11.64434314	11.81395162	11.5141374	11.79401759	11.56939808	12.0367888	11.96083998	11.8831713	11.63016586	11.9948595	12.02201269	12.14729034	12.03839645	11.92071517	11.85708883	11.97118353	11.77715635	11.71568028	11.79704508	11.97784105	11.85681812	11.92271664	11.94455297	11.86461003
ATP6V1A	7.600610321	8.120162444	7.638406852	8.227658819	7.890314594	7.652923731	7.54099411	8.208523807	8.041783557	7.774493394	8.382177122	7.820007254	8.026979861	8.133117933	7.909995478	8.619396225	7.675785036	7.735891813	8.818251934	8.223315013	8.328847737	8.269183117	8.165905301	7.526925243	7.958932542	8.109599221	8.23946257	7.580813195	8.320634156	7.848822176	8.321498774	7.804634867	8.219260397	7.591846661	7.768133113	8.314988179	8.405660332	8.451979588	8.903203574	8.456504846	9.044875253	8.668593284	8.284933542	8.353702582	8.346371543	8.277623916	8.481396749	8.237705506	8.210197978
ATP6V1B1	4.342994477	5.456677424	5.334162621	4.974152766	5.065006878	4.699516175	4.470696086	4.472975178	4.361211642	4.284041145	4.6654883	4.350901281	4.064009523	4.850863619	4.929477783	4.2735289	4.432443075	4.967614686	5.256295549	5.197103002	4.897223073	5.018738558	4.484035123	4.528205411	4.579694825	4.386680848	5.403867302	4.643656959	4.156521679	5.010502777	5.242667364	4.547333832	4.813412997	4.710970679	4.956415416	4.981436197	4.494683836	4.459117816	4.763625277	4.758570907	5.453442529	4.44430157	4.403676278	4.279993315	4.492931485	5.047133154	4.776155543	4.388711047	4.543670023
ATP6V1B2	10.87219764	11.1728354	10.97554745	10.97376224	11.35428503	11.27226822	10.25463473	10.66296997	11.01835997	11.04845259	11.22694226	10.90012377	11.24049617	11.1318295	11.44558308	11.44109478	10.42901009	10.99590002	11.62313719	11.22124539	11.2906986	11.14432182	11.22058649	10.71457593	11.10284947	11.37674622	11.26470474	11.26483858	11.67622602	11.03235291	11.5272339	11.4934803	11.02557059	11.11469991	10.88762513	11.152909	10.79886034	11.19584632	11.21518262	11.39389101	11.27733507	11.11358173	10.78044859	11.03384325	11.13654896	11.05813712	11.36140791	11.25888222	10.81545743
ATP6V0C	10.35932391	10.48195069	10.26768887	10.03023722	11.50978366	10.14648005	9.317781303	9.245982923	9.624885695	9.390116826	9.907458543	9.848933901	10.11134615	10.19883797	10.11133588	10.06573374	9.621970979	9.580459768	9.207467048	10.00944614	10.0689234	10.04350712	10.05846684	9.718202359	9.990532774	9.561702557	10.20621614	10.2442253	9.804342346	10.23886301	10.29262944	10.25548433	10.23232725	10.30991741	10.2264875	10.2092082	9.957789971	10.06229139	10.21695424	10.14650458	10.05276555	9.997407519	9.84825454	9.925549635	10.13749874	10.19121192	10.09969189	10.09221678	9.835418514
ATP6V1C1	7.775765341	7.998123321	7.763437552	8.172122095	7.883950655	8.038331638	7.865490151	8.091678023	8.174512488	7.861913468	8.386367258	7.956053357	8.187154934	8.064829675	8.594459742	8.338741611	7.862447803	8.034012173	8.742428616	8.471376178	8.408631968	8.308945232	8.283300455	8.182667497	8.132610296	8.142301497	8.409445175	7.847068581	8.583669388	8.028105005	8.464101735	8.382653515	7.818396543	8.094634935	8.130297681	8.018792043	8.234692902	8.378252798	8.623286762	8.664323239	8.761234846	8.733001674	8.384357457	8.443072804	8.319514247	8.205442322	8.655078583	8.268419161	8.0562984
ATP6V1E1	11.26245894	11.08666994	11.19212892	11.0000934	10.88221304	11.04493566	10.29002253	10.60593012	11.1668027	11.25820697	11.50487111	11.38136849	11.56322534	11.06761577	10.89910933	11.20942317	10.87768218	11.22332386	11.14835959	11.22390283	11.42270377	11.18187312	11.21727521	11.05720621	11.02192534	11.26770094	11.21467219	11.27396653	11.32403063	11.34795385	11.44697383	11.3705087	11.22669872	11.22246159	10.93898886	11.09702824	11.36286315	11.58327368	11.40610843	11.33679952	11.08429464	11.15981275	11.0518085	11.15724982	11.41646952	11.30944196	11.28565814	11.00050689	10.87289178
ATP6V0B	11.08859079	11.40738459	11.04823855	11.0131746	10.94410091	11.12880931	10.68004655	10.36245694	11.06278028	10.39798606	11.43743833	11.05979695	11.5121289	11.21263442	11.14852413	11.41173451	10.50067722	10.44755053	10.75882612	10.84917116	10.90316451	10.91957697	10.97707737	10.5281534	10.70725579	10.77022752	10.93953374	10.36465702	10.65784588	11.11593406	11.10030624	11.05523179	11.01018724	11.15295617	11.37820466	11.64791476	10.88851531	11.54146548	11.42437438	11.43419291	11.0196139	10.99115299	10.67333681	10.84397198	11.07001599	10.8783437	10.97469524	10.78538306	10.57620707
ATP6V1G2	6.57240257	7.225260181	5.911998609	5.972447439	6.253114753	7.530962233	5.342585091	6.429725534	7.570263759	6.685228197	7.168298539	7.420209192	7.670033517	6.760751635	8.041654419	7.64279406	6.902399106	6.747220477	7.484106768	7.337694055	7.891418027	7.872613187	6.865968156	6.536534607	6.934130277	7.112132579	7.281437759	7.117516325	8.289620357	7.16609686	7.767434509	8.032526128	6.266855212	6.330482416	7.838609806	7.51121883	6.435010611	8.26432218	8.940845604	7.594809998	7.563197188	8.687768837	6.885868557	8.182648442	6.715857299	7.957463531	8.429214957	6.986830004	7.097340922
ATP6V0A1	8.204719988	8.762213133	7.956043109	7.986937951	7.76479176	8.249688155	7.069629329	6.747470922	7.873570354	6.83093959	7.859973162	7.948519153	8.325488503	8.26066514	7.996529469	8.448299482	7.895874113	7.358149076	7.883982893	8.408170218	8.195937447	8.10595643	8.050285528	7.498853834	7.788529452	7.803531557	8.283158279	7.323400179	7.869440043	8.350522887	8.043979215	8.260560801	8.142873419	7.881703235	8.021219259	8.234909028	7.578504506	8.347493203	8.573943362	8.534307734	8.474290886	8.379499171	7.875146049	8.119008421	8.18055607	8.334034882	8.018721555	7.702992028	7.593674069
ATP6AP1	11.63731455	11.8025028	11.5550079	11.72609319	11.68267084	12.09639537	10.97997963	10.97333658	11.58769131	11.01444894	11.81400112	11.8485365	11.62696191	11.84805703	11.66714675	11.842854	11.63126473	11.49891688	11.21275018	11.69518719	11.72878811	11.60722645	11.58212036	11.37193332	11.51851549	11.45729952	11.48254186	11.869077	11.61466423	11.65625976	11.60065006	11.65016283	11.65235424	11.959779	11.79248772	11.80609645	11.24935778	11.8517201	11.97190955	11.87783823	11.65370666	11.64310089	11.5076094	11.76245051	11.66840413	11.74089127	11.72757734	11.88107224	11.50879751
ATP7A	7.839862981	8.361459121	8.320329122	8.55856996	8.668405448	8.052103358	7.897468329	8.508449009	8.626292694	8.297154145	8.767609326	8.169696349	8.602065496	8.076168341	8.339019092	8.873031323	7.978615148	8.207906142	8.769777682	8.716448948	8.861606208	8.417553863	8.458846628	8.392985926	8.41963534	8.100555732	8.47319302	8.299140126	7.865719249	8.178648905	8.61044642	8.022331512	9.16519778	8.386462158	8.156576004	8.95177656	8.454928847	9.176024057	8.684542346	8.631329326	8.611004171	8.413903452	8.630265792	8.452589753	8.540524368	8.642064655	8.36907227	8.299734071	8.256382908
ATP5O	9.504996469	9.964583806	9.73820394	9.651540969	9.812770005	10.13919046	9.684995733	9.722114332	9.732051581	9.693192784	9.887601446	9.688607584	9.959946966	9.917617073	9.750026237	9.469573312	9.659421614	9.964177119	9.540594439	9.786773705	9.627606776	9.591663912	9.462000286	9.565667345	9.763582585	9.831617548	9.638913204	9.971873509	9.91839549	9.601629688	9.751136236	9.70932459	10.02873192	9.893041958	9.810174188	9.890848796	9.899501303	9.878972357	9.820361768	9.739932737	9.951477591	9.880188137	9.774234253	9.847773468	9.634624846	9.748459542	9.797803387	10.19779354	9.821532126
ATP7B	7.152956264	8.039970047	8.090233835	7.686852733	8.027333156	8.552089025	8.182143377	7.650599669	8.111530244	7.041386192	7.858152087	8.429290071	7.990429289	8.452451861	7.824926525	8.625509056	8.887745421	7.892830913	7.89954478	7.305957302	8.062671663	7.545934529	8.021554004	8.274903634	7.843951026	8.405120937	7.856656836	8.086060787	8.39213612	8.033714063	7.767306557	8.122947108	8.106878861	8.302834976	9.565245405	8.455303405	7.478500951	8.134535274	9.195646662	8.84679065	8.013784355	8.273112148	8.605670191	9.107483177	7.661884106	8.502676947	8.078865898	8.191479444	8.803358807
ATR	8.584308874	8.158304729	8.243029295	8.250761357	8.16829688	8.552874525	8.195122854	8.045053581	8.692648907	8.225927215	8.680585932	8.462310755	8.387638885	8.744320358	8.783044487	8.401741354	8.184916328	8.801874411	8.601881074	8.645117127	8.389861944	8.420103183	8.211765931	8.258846472	8.483803961	8.605032001	8.259739949	9.098548416	8.566011352	8.503593372	8.511697846	8.804567257	8.420985185	8.725169121	8.369876525	8.873150659	8.648583688	8.794313775	8.777726497	8.920727749	8.949891972	8.806379885	8.874728757	8.966922741	8.793296506	8.72037511	8.622098087	8.679521794	8.727553971
ATRX	9.265005812	9.839508503	9.758800885	9.447546904	9.690383835	9.631813751	9.712238747	10.07654939	10.24625499	9.624588129	9.768863594	9.906892388	9.996241438	9.676743178	9.737810796	10.16260253	9.338374523	9.333099641	10.18683824	10.05245118	10.10131022	10.12491381	10.19446504	9.966148146	9.769643086	10.0958936	10.32110697	9.772531737	10.26001614	9.897625738	10.00621075	10.12369113	9.942785613	9.7665442	9.725127649	10.25839834	10.14784854	10.10313112	9.993048555	10.32706451	9.975519741	10.34390183	10.03576629	10.1569046	10.05472875	10.50179028	10.47014917	10.17586829	10.15450458
KIF1A	7.758653627	8.350930299	7.786821178	7.470176564	7.86709877	7.507054626	7.009526145	7.045169541	7.976044926	6.732297177	7.713930399	7.852728438	8.141073935	7.881088505	7.512693351	7.77355341	7.261235391	7.590833925	7.389767309	8.068688188	8.052864189	8.005467765	8.005468386	7.377630496	7.800921321	7.799229391	7.981842645	7.640408629	7.745936792	8.067497695	8.01390597	7.907953815	7.983009691	7.94964585	8.220176989	8.178553709	7.935894933	8.194478476	8.25474734	8.343139701	8.388165879	8.39638788	8.005050151	8.383462782	8.298299637	8.27009422	8.238950905	8.005222267	7.809327273
AUH	10.005758	9.239384602	9.626620298	9.809245519	9.474337019	9.892414505	10.02094232	10.35211708	9.644503305	9.54366791	9.49165263	9.743577671	10.17034509	9.669648112	9.982174795	9.990480964	9.166497598	10.6586469	9.841790832	9.9398199	10.26974075	10.02542551	9.953214742	9.855686238	9.909546686	9.88929315	10.04178577	10.41589039	10.21092364	9.722600386	10.00610571	10.1167419	9.451742971	9.229986178	9.547694433	9.934428127	9.97120566	9.923168124	10.08385487	10.10856917	10.05557377	9.861556675	9.781743627	9.833276021	9.861032424	10.12245346	10.30036564	10.04594931	10.30299932
AUP1	11.88418377	11.6003747	11.56954519	11.65221998	11.63318498	12.1073357	12.05192748	11.8735109	11.8586792	11.44081418	11.729128	11.95281551	11.85174935	11.49758469	11.21139983	11.60511873	11.42785476	11.74782072	12.08094186	11.3963331	11.27159037	11.2962104	11.44104537	11.73378582	11.52765608	11.61459739	11.37333723	11.89246865	11.25176464	12.22385663	11.61615445	11.80951099	11.99892729	11.96988351	11.90810838	11.95345968	11.94326201	11.64234463	11.5541677	11.66480228	11.49850139	11.72178912	11.92778116	12.0351176	11.70124965	11.78983615	11.31700225	11.46530868	11.80775054
AVP	5.298261983	5.67008691	5.662677628	5.5290393	5.534237063	5.674127089	6.083693105	5.447506857	4.899323835	4.889437379	5.04409531	5.017317758	5.222128479	5.139074722	5.487283319	5.310849357	5.393144175	5.29272147	5.000927636	4.861887455	5.160156855	5.095700258	5.229041744	4.798666267	4.93032751	4.733612493	5.025583375	5.612508743	4.935745052	5.540091587	5.451069851	5.016480345	6.117969054	5.896574665	5.797399033	5.668598013	6.071968737	5.594364857	5.306024328	5.043697398	5.277096451	5.307975011	4.917781808	5.217818454	5.576084101	5.209631516	5.675671444	5.59624304	5.185214774
AVPR1A	4.499362105	3.845429149	3.883289089	4.411361521	3.709623669	3.482754509	4.521015354	4.392877898	3.18335832	4.845207071	3.617336898	3.339228233	3.198468571	3.607838182	3.445583872	3.224778154	5.259979241	4.351253836	4.085268303	4.341254803	4.48737235	4.159772313	4.716664674	5.037263416	4.712823323	4.667536793	4.459990298	4.230086138	4.583653402	4.033656323	4.338689855	4.006274667	4.452292014	4.307755309	4.169546685	3.935501801	4.745272633	3.756941153	3.993218022	4.052175562	5.395150527	5.079688355	4.933369083	4.797787066	5.033768615	4.991113946	5.074620576	5.190704526	5.001669835
AVPR1B	4.280695449	4.491057953	4.130355245	4.562377277	4.922896834	4.635724382	4.169407177	4.334585112	4.042569881	3.818808807	3.843460226	4.503104722	4.411365983	4.673524282	4.170082852	4.391356442	4.029949017	4.379226736	4.708982684	4.333767448	4.038983491	4.215792783	4.199424586	4.368804332	4.163654302	4.071451309	4.267909681	4.187368106	4.306957003	4.929297947	4.219310141	3.986972049	4.45457101	4.49689234	4.433936366	4.025692305	4.282550706	4.303322639	4.076184392	4.100178437	4.278747423	4.134067262	4.383470915	4.331198557	4.580608569	4.62480955	4.421451305	4.018570056	3.704901895
AVPR2	5.066004947	4.972323593	5.090978379	5.114286829	5.24545001	5.073044725	4.911452117	5.257277348	4.725596811	4.71136944	5.019478506	4.819918978	4.768584822	5.050833049	4.818976698	4.906228106	5.348970585	4.980826473	4.794094249	4.625382934	4.849853357	5.023457838	4.879758661	4.843151873	5.03246494	4.695807226	4.815885806	4.674910153	4.76305699	5.294153786	4.945317279	4.714092691	5.267675881	5.306848741	5.138267876	4.993425966	5.415214055	4.941967865	5.0406089	4.957328399	5.03932102	4.888551281	4.776261566	4.882205772	5.131989998	5.184618097	5.049532004	4.980187934	4.90085912
AXL	6.568156928	5.212278851	5.214663209	7.125622486	5.149675866	4.700663672	6.61414976	6.599514624	5.537648234	9.321839989	4.522593066	5.227090654	4.717886658	4.205535761	5.134351036	4.542930203	8.408488703	6.056619748	5.323785074	6.460707569	6.73325572	6.695912968	7.168672462	8.083165601	6.964175275	7.446120422	6.177177842	6.710108859	7.21556235	6.173787765	6.34196939	6.47192172	6.888570094	7.29356214	7.341642101	6.057008384	7.312345857	5.465078018	5.745748946	5.230035368	6.974382975	6.925463867	7.954210853	7.503452007	7.393863903	7.159766688	7.259364973	7.68639077	8.163450048
AZGP1	4.690408587	7.435724193	10.63563621	11.08342946	4.412978526	11.92010403	13.09555984	12.9713505	8.656462945	10.5510917	9.310897532	8.277521267	5.597571381	5.818204906	7.2309342	6.963050642	10.16504474	11.67863603	6.896184608	8.033682528	8.324562014	8.572859348	9.113862608	11.11036048	9.36408446	4.608962437	10.08777813	8.735951295	8.065702549	11.5553238	9.148517748	8.262485617	11.86922204	7.705566934	10.65629442	12.19587619	12.68876716	8.730440137	3.817009813	5.697557403	8.692957088	6.391979509	9.888040039	8.68119116	7.667677489	4.0517048	6.89529378	8.675833147	12.83458392
AZU1	4.177821016	4.377158547	4.214932905	4.39352093	4.239377786	4.795215167	4.706185403	4.629169367	4.071528095	4.040961966	4.397099555	3.875658626	4.102093973	4.20443658	4.364470514	4.209434498	4.309707028	3.875974113	4.152220913	4.062828371	4.14343656	4.222108997	4.386961394	3.790569812	3.845432356	3.996085331	4.701370396	4.419385545	4.184635577	4.698694781	4.013876563	4.013084812	4.451014595	4.487160642	4.740759981	4.444827538	4.696831709	4.20350367	4.496578557	4.445455368	4.367430018	4.116733816	4.106503143	3.977805678	4.3742211	4.004690172	4.159841368	4.576570322	3.898278667
B2M	9.465426448	9.378177313	9.204923711	9.157432172	9.235968332	9.119772249	9.535533633	9.712631698	9.744965945	9.786417751	9.664635411	10.42057619	9.947391205	9.394290381	9.845710361	9.717586962	9.799299714	9.657695951	9.541847219	9.918617217	9.61538656	9.579425057	9.667656647	9.983208973	9.792872616	9.90856209	9.554392288	9.779413117	9.750748878	9.263624237	9.685513376	9.66792903	10.41682593	9.992083452	9.859168463	9.840253734	10.04225982	10.34468595	10.24235029	10.11373441	10.53415424	10.47587149	10.54686235	10.34908106	10.36437107	10.44169402	10.12724979	10.34596701	10.33522792
BAAT	4.133629385	3.942013188	4.022568176	5.03529599	4.6515935	4.111339588	5.396216337	4.162112371	3.764557055	6.470565363	3.318475032	4.141591134	3.982848576	3.748383173	3.826707213	4.542427541	5.43449451	4.560882433	3.760398308	4.242347276	4.232391972	4.201831948	4.272208592	4.671667424	3.627068073	4.539859653	3.916587572	4.709273513	4.242031326	4.757338606	4.308940853	3.532982568	3.760146371	4.055416679	4.646917879	4.260103088	4.760850762	6.026015656	5.081101341	4.798060746	4.48059085	4.340973967	5.764423773	5.414682313	4.578815092	4.474675829	4.54156046	4.213546397	6.069177513
BACH1	4.262713478	4.778509258	4.638328393	4.684639241	4.329999642	4.782485367	5.307989284	5.779129442	4.745274101	5.497265678	4.7272075	4.806130715	4.70731473	5.007276558	5.048208045	4.798680362	4.729040392	5.100879682	4.984131424	5.118169278	5.170426269	5.069246604	5.164651745	5.336173418	5.04503576	5.186079951	5.296317624	5.300447051	5.179092304	5.279349095	4.822475713	5.15722292	5.551264781	4.811307746	5.554610976	5.384997959	5.61269546	5.172441721	5.131678602	5.021780055	5.799300555	5.407238326	5.212162812	5.374693054	5.794837711	5.347217475	5.268970255	5.346892475	5.633797269
BAD	6.331104289	6.207077079	6.286155732	6.27274074	6.022711126	5.953819721	6.134536245	5.876443597	5.628374502	5.691320851	5.700606851	5.840393398	6.066030726	6.003387626	5.922471278	5.614398025	5.790024388	5.422940127	4.897339755	5.906065018	5.906223344	5.808115656	5.850580602	5.428079544	5.789043848	5.240464128	5.774181532	5.384089017	5.408110462	6.177076263	5.854531505	5.650941298	6.128463713	6.564795076	6.681529303	6.41037794	6.156930387	6.225092034	6.568383396	6.184280821	6.169539034	6.195342194	5.775247156	5.838009307	6.123689955	5.988821178	5.947674371	5.795549895	6.154516202
BAG1	8.984403083	8.931048579	8.818374696	8.932486885	8.706286824	8.91645474	9.525786121	8.877471605	8.828120253	8.842038054	9.001698594	9.044384416	8.906292334	8.66138079	8.816663647	8.641200314	8.360502944	8.589610109	8.112887954	8.757352422	8.887731829	8.767586125	8.948914106	8.604930382	8.703962431	8.94570321	8.882703446	9.04935251	8.837684301	9.093919291	8.805156496	8.971624759	8.682986505	8.793253988	9.15241592	9.16601762	9.188995484	9.174470532	9.069595057	8.967591186	8.765082009	8.693354013	8.976652739	8.615751365	8.872042715	8.940038729	8.895235492	9.066319367	8.935585177
BAGE	2.55077735	2.638906276	2.633710307	2.5706506	2.900616536	2.708732365	2.636481879	2.481122189	2.570026322	2.355261963	3.035385865	3.016599456	3.226631283	2.686497097	2.696400067	2.670864206	2.43808701	2.68278644	2.575071046	2.583165836	2.534054411	2.784057487	2.523663758	2.543896006	2.4381504	2.567879095	2.730249099	2.690412856	2.463962715	2.880524707	2.623051962	2.627674473	2.54793106	2.643863281	2.76298974	2.56968322	2.60125544	2.927821069	3.268539463	2.860965554	2.830274699	2.588146109	2.842500732	2.689099215	2.603281031	2.672070436	2.5291133	2.440022999	2.558408183
BAI1	6.363688621	6.436704985	6.681414685	6.534699935	6.612546334	6.52801172	6.362277826	6.169288932	5.483368709	6.006112649	5.907977127	5.906860613	5.761288236	6.412818704	6.304680489	6.292935694	6.22237348	6.040563255	5.977929921	5.639907195	6.359985154	6.092327514	6.168556852	5.668421238	6.154683845	5.608103416	6.198819175	6.301198826	6.018194909	6.433762569	6.274075962	6.115352788	6.638119805	6.737099518	6.925350884	6.384396407	6.674921699	6.217962375	6.12672339	6.020842685	6.014089099	6.038568859	6.018847865	5.971839546	6.706337612	6.234357142	6.392527883	6.199075158	6.076845575
BAI2	4.625475041	4.756903746	5.063572485	5.40898338	5.126148805	4.722018575	4.671432081	4.781601162	4.546861036	4.690978852	4.481793999	4.489491639	4.254986986	4.950532194	4.634712765	4.851041699	4.150971357	4.670149982	4.879792217	4.63433322	4.613688036	4.872262265	4.663198407	4.691782107	4.518983767	4.258909903	4.994248747	4.531045214	4.445991477	5.508352014	4.310088634	4.419792244	5.178968907	5.55031885	5.17932744	5.213473026	5.274827766	4.862883485	4.846428042	4.751407234	5.167366012	4.825984444	5.004635973	4.732164579	5.035910359	5.318959593	4.664895455	4.793089507	5.03076159
BAI3	4.249165817	4.327280577	3.836489904	4.0917136	4.130287812	4.832712645	3.64588043	3.793767393	4.381854108	4.449929508	7.363766305	8.209235077	5.393757792	4.261332419	4.832407841	4.963431248	5.968903383	4.38034024	5.956701264	4.471047105	4.692340215	4.586304251	3.885273205	7.307559636	4.577903493	4.79952007	4.778919488	4.741463729	4.965591235	6.572878446	4.370798206	5.155076475	3.797137557	7.817479716	5.227429637	5.689817405	3.406868396	4.859086852	3.735028483	5.155957214	4.836559433	5.200697976	7.902595039	8.284359435	4.188058596	4.366867869	5.526735461	4.944379846	7.09810121
BAK1	8.04482566	7.435657251	7.601358026	7.741566085	8.024711707	7.680580533	7.621629269	8.287312458	8.014476887	8.02620034	8.199121301	8.155784922	7.95783682	7.600037213	7.152124051	7.936983161	7.28021937	7.733729822	7.706679699	7.578988112	7.80484535	7.566257675	7.727261235	7.83793978	7.070119835	7.73123618	7.131230563	7.491268565	7.212073638	7.476134345	6.907063482	7.442663872	7.412129697	7.595061083	9.546691406	8.109682238	8.061120778	8.419746892	7.745508817	8.08807204	7.846242277	7.828003293	7.68624963	7.93786681	7.80580149	7.953701056	7.310973933	7.045174609	7.218318644
NKX3-2	3.873627018	3.687582995	4.219286852	4.27820542	3.873391068	3.736496561	3.619297734	4.019792205	2.766386781	6.166618471	3.307585013	3.54545994	3.353288694	4.476957398	3.650491067	3.550089393	5.595743869	3.706852133	3.781620655	3.733942189	4.149582469	3.747756527	3.726444818	5.468727376	4.066401914	4.172293651	3.99856403	4.346810206	4.941374997	4.359900582	4.298406153	3.398387574	5.907551632	5.286070597	5.277520357	4.384004018	4.293025296	4.551957651	4.502090985	4.328008703	4.261189839	5.141225685	4.866960291	4.984871379	5.113339374	5.091015295	4.78533266	6.211422413	5.606337183
BARD1	4.897413022	4.567137052	4.368859525	5.147361376	4.244630836	5.535857575	6.742536759	7.515391243	5.266980265	7.556205554	4.233608715	4.402119958	4.607057977	4.098348246	3.778599845	4.150923976	6.232401079	5.752413107	4.449298194	5.107768605	4.548572184	5.347143998	5.060092301	6.440360164	4.768911127	5.413628733	4.889569419	4.750774214	4.983728192	4.764578335	4.768775493	4.531922563	5.740247293	6.103737795	4.678361342	5.550858894	6.862448276	5.184522631	4.801844941	3.77223722	5.598928276	5.066028691	6.424950537	5.701174797	5.97589767	5.265864411	5.531342259	5.908298381	6.946319418
BAX	8.264378527	8.50749117	8.124764868	7.216660819	7.777152401	7.700336696	7.221230725	7.689805268	7.938160579	7.831057297	8.263547505	8.255513725	8.786364146	8.255242695	8.011238931	7.890980588	7.837598658	8.623703155	8.353353019	8.094345769	8.732838823	8.578674142	8.718600743	8.041594568	8.213115389	7.866525138	8.659021303	8.169831584	8.20234625	8.039289684	8.819088012	8.405191751	8.015838228	7.798403833	9.022363213	8.911767533	8.402004472	8.796499284	8.645883925	8.533838868	8.417527117	8.708965902	8.151013734	8.656162801	9.235510553	8.7184151	8.843276981	8.329150628	8.204168502
BBS1	6.8634254	6.826972186	7.015160987	7.160173438	7.147864285	6.759224139	6.707863176	6.828119184	6.782287107	6.593458459	6.869589048	6.878287651	7.095461634	6.901479287	6.963468084	6.745915046	6.39214061	6.885377569	6.751803867	7.015835096	6.884525991	6.94255863	6.945518913	6.683752011	6.760802517	6.724459064	6.92066779	6.942060311	6.871202082	7.117289995	7.100318178	6.819171661	7.139813513	6.973982033	7.17269124	7.118547944	7.045697455	7.027617994	7.249234373	7.00595488	6.962836369	7.189662667	7.045872286	6.965474633	7.257415966	7.16614447	7.190419404	7.045472687	7.03708128
BBS2	10.66139687	11.01655503	10.76364215	10.78342857	10.72132912	10.79895982	10.38305247	11.01460632	11.25717139	10.79356827	11.26615679	11.41995318	11.51209101	11.05672272	11.31499494	11.16460892	10.67282167	11.39322212	12.11982123	11.57969192	11.36217364	11.65784204	11.47537798	11.24864171	11.32485059	11.42028657	11.63003687	11.67104346	11.63731192	11.57432078	11.60776486	11.29805694	11.12161239	10.6533457	11.00244994	11.10681455	11.06239904	11.34660697	11.04881319	11.09455011	11.70577232	11.42922001	11.73462824	11.87103483	11.43543083	11.5765462	11.79919687	11.62823847	11.43369896
BBS4	9.291844532	9.182428266	9.063232093	8.932388618	9.518501827	9.682212093	9.027779103	9.033710939	9.554122149	9.179796303	9.43435854	9.863101448	9.576672705	9.039230864	8.919184704	9.165830199	9.093187866	8.980454187	9.365700977	9.28041941	9.126784931	9.094285334	9.086654488	9.300741176	9.086695509	9.461744983	9.335617959	9.498558767	9.402823049	9.544909181	9.150432813	9.120710468	9.417632897	9.504393361	9.288599237	9.369532572	9.20884918	9.82509053	9.728283064	9.506725076	9.492627008	9.478459578	9.855925999	9.786919382	9.476949117	9.567580325	9.393449876	9.300807214	9.395836376
BCAT1	4.164301475	4.78378193	6.415173271	7.169626462	3.269205098	9.03915354	10.39715538	10.74173958	5.651497932	8.390259929	5.303201741	5.396393396	3.711783138	3.952367386	4.890278688	4.753987587	7.315873019	7.792434041	4.280666052	4.889588242	5.773597146	6.134420129	6.402085419	7.505441355	6.853271654	4.86820334	6.724510517	5.343161548	5.521750078	7.648832303	5.900850609	5.231668764	8.768690675	5.631073782	8.014002904	8.872877415	10.50631153	6.187661131	3.825909352	3.61852241	5.855501754	5.127138636	7.26473141	5.742997378	5.61765936	4.991081987	5.635658939	6.51054736	8.731263728
BCAT2	8.10868418	8.424662014	8.299498763	7.897184025	8.221616253	8.244133335	8.248384231	7.636899216	7.971398213	7.279926647	8.086827262	8.306112673	8.307205904	8.052054608	8.081334259	8.029334653	7.886128356	7.938637778	7.921030113	7.831345109	7.870890014	7.847176697	7.800772127	7.568222688	8.116779746	7.472218583	8.173961857	7.674805565	7.58974035	8.124690748	8.037582023	7.579287799	8.293181508	8.07443425	8.427109787	8.359527391	8.155358979	8.40732599	8.217656221	8.204004024	7.725809717	7.958846554	7.591751584	8.031063496	7.958156506	7.950687945	8.049510219	7.644294786	7.758381584
BCHE	8.460961384	7.154048982	9.092039114	7.641800054	7.914854309	7.663766752	7.058488745	7.41054725	8.277001255	7.794779606	8.204311341	9.59416714	8.408465056	8.260926248	9.079229222	8.119118989	8.435217023	7.902237854	8.2050879	8.343109417	8.450838436	8.248298076	7.817617092	8.388949249	8.893245961	8.745107397	8.278914678	8.288600076	9.593679313	7.872452555	8.709504024	8.581213903	8.194091388	8.993641175	8.651036491	8.773847619	7.139267752	8.925413066	7.652403356	9.347519657	8.760139012	9.373207407	9.579807067	9.163327931	7.64098642	9.243090372	10.20494834	9.553372547	8.551239933
BCKDHA	8.826954316	9.177337985	8.646034078	8.383204739	8.042177158	8.832724521	8.337706842	7.823631992	7.780842648	7.576864458	8.307927881	8.073011648	8.422080068	7.983946349	7.456408436	7.360085543	7.662507015	7.790341056	6.817903762	7.789287113	8.249798215	7.936426255	8.014927314	7.689273276	8.111365333	7.674179222	7.954852337	8.004806185	7.725691371	8.531557758	8.053351481	8.068492841	8.026563637	8.506690784	8.959510327	8.382666315	8.143946932	8.421536804	8.000170183	7.985192339	7.808301226	7.603853383	7.985192339	7.874680926	7.946700921	7.83529791	8.091828778	7.451174129	7.89445642
BCKDHB	5.190468443	6.028760158	5.340528197	4.407429741	4.372674279	5.696184157	6.500702485	7.510379435	6.09868675	6.154048426	6.256882579	6.276990885	6.510984344	6.337724542	7.099630681	6.053321196	5.973335821	7.017976673	7.534057826	6.656934787	7.304076345	7.275979414	7.353620012	6.894505143	6.294876606	6.767605655	6.93030336	6.09468375	6.890920264	6.858033171	6.698943797	7.039670369	5.134177992	5.030850492	5.272364135	6.1521507	7.240868113	6.456908662	6.930229303	6.568021885	6.694159417	6.82646257	6.827931731	6.234417591	7.284356294	6.87665097	7.329185822	6.820480914	7.040247111
CCND1	7.450642263	7.735750392	7.501966612	7.805061639	7.129804192	7.745452026	7.94057866	8.371521603	7.512121939	7.930325513	7.271818539	7.250727451	7.007976581	7.628144778	7.154768958	7.461643003	7.601413806	6.521392489	6.855637406	7.607469537	7.036418955	7.231403275	7.38044628	6.899142565	7.225866242	6.740168605	7.117761039	6.830057629	7.102010583	7.21478705	7.09487353	7.247962945	7.673793454	7.271828714	7.888335054	8.234323292	8.878224287	7.94429374	8.505537267	7.483781752	7.24471903	7.265492792	7.638089759	7.70296215	7.068197913	7.402533312	7.391372966	7.686364604	7.913429956
BCL2	4.95912925	4.602880531	4.860134463	5.101837064	4.544492493	4.958640084	5.748113699	5.394915246	4.43117565	6.080481123	4.724368274	4.188336421	4.331923063	5.080360904	4.350970692	4.410934672	5.533289068	5.050928253	4.499149463	4.515129704	5.10919285	4.970529041	5.020647112	5.193766397	4.843663981	5.142815237	5.114220163	4.896593475	4.865650521	5.300178428	5.068531165	4.767240992	5.646634272	5.490840211	5.610030587	5.369942671	5.812161806	4.371899449	4.270839177	4.476857566	4.72723097	4.871598437	5.506121916	5.390180763	5.250818603	4.760025458	5.136152782	5.307719616	5.621012748
BCL2A1	5.218703932	3.484135836	2.707928765	4.132269639	3.306816327	4.389499516	4.759951678	6.54900884	3.652563377	9.380719707	2.477347857	2.960149445	2.981469707	3.118524908	4.211089498	4.109800907	7.187493196	3.447890282	4.56849548	4.233882359	3.337917121	3.586197806	5.224718131	6.287436693	5.640154023	6.210010279	4.082635195	3.935025532	5.229871816	3.81904917	5.262638384	5.754890801	7.183168846	8.674742961	6.490973343	5.890539593	5.384502615	6.076815489	4.582949358	2.749172496	3.057678751	6.957855183	7.824463329	5.031664968	6.235087475	5.281586871	4.494685141	5.533759798	7.163923449
BCL2L1	5.95866994	6.086139442	6.101983269	6.053491808	6.199141602	5.814461799	5.940638558	5.754516478	5.635655709	5.689780971	5.751182875	5.476428556	5.77463017	6.171733983	5.770995828	6.082831854	5.665236797	5.861305769	5.784560356	5.748848934	5.967777213	6.098410499	5.849982779	5.574676457	5.557113516	5.561483104	6.142481374	5.604850269	5.790781898	6.057759816	5.997745634	5.961264424	6.585097815	6.684357644	6.12063445	6.092037418	6.128665579	5.970434117	6.115758448	5.993874109	6.115200322	6.089061379	5.839686708	5.6794459	6.107857968	5.917473696	6.25732814	6.054735282	5.831714999
BCL2L2	6.253080496	7.132063143	7.035084827	6.417454735	6.873760426	7.120104629	7.300190192	7.167168297	7.025932291	6.256686974	7.147958339	6.833532589	7.019137903	6.915898453	6.865678614	6.890707039	6.780354019	7.094702617	7.32959346	7.347884439	7.52023577	7.450658868	7.582550153	6.865468479	6.930881185	7.099107576	7.610528416	6.708781916	7.615406569	7.356109049	7.280506341	7.325212097	6.888394316	6.423688374	7.337967536	7.132683981	7.489097816	7.467329083	7.471751748	7.821614964	7.518604912	7.717944209	7.518494309	7.676333978	7.809087927	7.668460779	7.504306967	7.339236501	7.345926887
BCL6	6.809473267	6.712032381	6.00469776	6.901218251	6.139419918	6.137379737	7.245552205	7.14646562	6.033506814	7.3060265	6.756508419	6.086377437	6.610387363	6.674636076	6.469106563	6.8007897	7.297884779	7.364614051	6.436773357	6.841319784	6.867897402	6.431960865	7.140029652	7.735171826	6.562125902	8.160596951	6.220030216	7.696137835	6.53464075	6.866064678	6.429443204	7.832943301	6.948546146	7.094043309	6.58706871	5.878909822	7.177067455	7.029981739	6.620221949	7.132615462	7.654277982	7.581872961	7.800663563	7.083005059	7.673534895	7.161492344	6.717105973	6.83794902	7.383133741
BCL7A	7.269950649	6.973603564	8.137205067	6.889641906	8.715963463	7.060687235	7.91305634	8.033158297	7.657992709	7.360540936	7.334085038	7.621211427	7.86768292	6.975421214	7.316512601	6.838573955	6.719026955	7.378309171	7.298584346	7.32660939	7.72321011	7.516434417	7.435656767	7.32494033	7.038388296	7.124285982	7.331430279	6.725801083	7.374084858	7.231247316	7.664242982	7.198057394	7.991432163	6.924981062	7.636741534	7.348122294	8.464731717	8.120937662	6.926492012	7.963620596	7.011573486	7.493984532	6.951604374	7.549149303	7.827280613	7.599792385	7.975476387	6.975765222	7.474939751
NBEAP1	2.458322843	2.69878761	2.691059248	2.669601027	2.345897604	3.178487239	2.226433597	2.144234209	3.131483344	3.044273444	3.547159372	3.244367557	3.104765072	2.958863577	2.761148583	2.619616087	2.232178275	2.737739268	2.542630818	3.084044565	2.959829178	2.458492229	2.670194662	3.319407652	2.923213145	3.294374979	2.883829626	3.024307646	2.07187139	3.191186381	2.784661929	2.069273537	2.900092662	2.413815371	2.304970555	2.482439331	2.453436513	2.123077579	2.464887116	3.114219557	2.740642858	4.485984731	2.745329079	2.633603265	2.998117003	3.752829473	3.515154713	4.404848309	3.303488574
BCL9	8.700701443	8.992901233	9.430182124	8.697793961	10.34261674	8.944480858	7.261686387	7.853215093	8.780151446	7.854862402	8.964257037	8.986511198	9.168093036	9.165190403	9.343484031	9.021867615	8.715655247	8.677892092	9.735375022	9.067209423	9.068442374	9.272163888	9.272732161	8.819645654	9.043017493	9.124049361	9.653100067	8.360264738	9.409881182	8.810733236	9.44834926	9.418295673	8.673084133	8.790099105	8.934402777	8.978657708	8.295381423	8.941561404	9.21175089	9.378587159	8.888951214	9.247313674	8.866459771	9.147635115	9.126775229	8.992741011	9.649551113	9.044161521	8.608932913
TNFRSF17	3.77976662	2.532501974	2.977874452	4.645554974	3.02756885	2.680832693	3.243273835	2.872973337	3.260624846	8.82069541	3.169610026	3.502183174	2.812962885	3.255322963	3.086874836	2.701544751	2.592846375	2.932141497	3.197223369	3.029919253	3.463021246	3.100747525	3.54545994	5.633924734	3.597665392	3.276218581	3.423874152	4.34401947	2.962802542	3.272256455	2.926739522	3.872411646	4.022955447	2.889304097	5.079652724	2.730704331	4.415001419	2.977261445	3.137016825	3.817594152	5.757975208	2.910239318	3.252714752	2.670492275	3.01148169	7.051146148	2.961971112	3.205674046	6.935635125
HCN2	5.358788193	5.544784944	5.740202177	5.766567472	5.670773272	5.33753205	5.242405707	5.508745774	5.274781466	4.899975262	5.21020601	5.269219479	5.109060728	5.550739187	5.409965564	5.278607291	5.219436167	5.326438266	4.983501488	5.245149588	5.053330624	5.081441405	5.312954905	5.021975031	5.062785128	4.925817342	5.244101823	5.203544524	5.167137129	5.56172898	5.280113737	5.231198696	5.540782652	5.988532232	5.687126314	5.49888403	5.504582941	5.602600498	5.58879855	5.813792386	5.100990314	5.132459428	5.290476534	5.388945027	5.302198559	5.500941886	5.482188206	5.35753939	5.321046735
OPN1SW	4.934768237	5.098637877	5.092896811	5.125749345	5.356024316	5.122913413	5.409797475	4.978761459	4.913297603	5.046715083	5.26212028	4.809953218	5.089264185	5.498951207	5.030965266	5.103477143	5.397407334	5.322617298	5.220080125	5.103477143	5.553884232	5.111558486	5.043741776	4.806523474	4.892244935	5.034951455	5.259528876	5.154568711	5.145521107	5.509878444	5.008996112	5.129586832	5.289477992	4.922285328	5.389705354	5.472443195	5.365511516	5.163169289	4.611070665	5.141536547	5.318537642	5.227477628	5.614722109	4.891948665	5.201724753	5.108082983	5.120943755	5.112348118	4.986002226
BCR	9.491243263	8.976422309	8.773528107	8.86357564	8.878781435	9.154827447	7.602817486	7.793834198	8.339202447	8.084838133	8.821848096	8.365176732	8.868573419	9.076355684	8.527113177	8.538702192	8.30144296	8.496475583	8.416754233	8.839338671	8.659931137	8.912270148	8.513374231	8.077183788	8.546042534	8.497604551	8.786768085	8.824104135	8.739808947	9.131736442	8.922822225	8.327769818	8.680601266	9.301442714	8.331628854	8.759357853	8.076996206	8.691812205	8.791660052	8.689751094	9.037674585	8.862433657	8.765160581	8.99677284	8.821972598	8.588908423	9.063775854	8.155652639	8.624756239
BCS1L	9.651504785	9.736921277	9.473472953	9.456914128	9.150874665	9.579624449	9.430619833	9.251259087	9.432427112	8.90185425	9.291591029	9.790938823	9.522471709	9.49868653	9.472134976	9.587320046	9.15122982	9.690148227	8.896904925	9.164324978	9.231651828	9.298100271	9.161543829	9.195548132	9.409038706	9.240293717	9.165881781	9.702190584	9.195139506	9.847778036	9.290894937	9.609575352	9.362195737	9.452104431	10.78033431	9.820342346	9.328282382	9.239054007	9.407618048	9.266857979	9.072759799	9.42191976	9.354905181	9.362991835	9.152964336	9.322859234	9.131180046	9.343199959	9.198704084
BDH1	5.751687612	6.207982898	5.812405636	5.05693263	5.452084521	5.855556955	5.349776068	5.492186884	5.374307482	4.956221194	5.997403111	6.208783225	6.127379114	5.788057139	5.743107119	5.696410992	6.269615955	5.809438644	5.744989013	6.031435453	5.376905412	5.542815185	5.430370382	5.403416135	5.325038242	5.251197758	5.610823203	6.386056594	5.74627172	6.21560382	5.825255638	5.679268622	5.647472038	5.531577499	5.310497771	6.275413818	5.045100939	5.811995017	5.906929064	5.19074381	5.911140974	4.817412859	5.809631029	5.49715082	5.302527723	5.248565941	5.302339868	5.403448466	5.33348319
BDKRB1	4.719265658	4.672005107	5.351951974	5.324299058	4.782683558	5.519778032	6.297442341	5.687060292	3.917085326	7.163841321	3.68559575	4.617700824	4.191979314	4.72694764	4.829572969	5.027611399	5.578830597	5.697106131	4.542518585	5.233024526	5.157386839	4.642258326	5.755059895	4.810043466	5.614350548	5.223538521	5.04600399	5.018721656	5.068694862	5.553937496	4.927298547	5.231360295	5.522656209	4.926436369	6.608290017	5.067692167	5.848587267	5.664595881	5.446257289	5.279281534	4.896419044	5.697026352	5.033667844	4.886056825	5.470530276	5.251300453	5.25410394	6.048763099	5.856926194
BDKRB2	8.520583633	5.637877719	6.633749504	7.106407567	6.768436404	6.847043308	9.227511611	7.755361741	5.776600779	9.428624559	6.166463277	5.980538721	5.769360027	5.723287288	5.292673705	5.838369856	8.833897818	7.691878336	7.406307532	7.909332181	8.212347581	7.527422583	7.990754554	7.972371268	8.185586655	8.894049587	7.459858991	7.800128322	7.941692485	7.468842377	7.35359941	7.340019616	7.982487247	7.40673895	7.34672396	7.780931089	8.268933673	6.810086573	6.658841299	5.84424462	8.715562176	7.856341289	8.327856132	7.517399324	8.22415989	7.642493678	7.702836547	8.81352668	8.122128501
BDNF	5.179570845	6.468403031	4.787903726	5.12140986	5.360637223	4.95340464	4.744706768	4.972592473	5.947665281	5.880286524	5.587112747	5.217645948	5.648329259	6.546661065	5.832645544	6.71683451	5.430573721	6.379563432	5.311815791	6.110591676	5.853605327	6.862151612	5.147504566	5.491920101	5.693879084	4.99165847	5.2506866	5.700041258	5.336817191	5.196964783	5.119405672	5.349266859	5.722616707	5.625224637	5.781146894	6.054997519	6.053461886	6.985187648	6.409004438	5.22228978	5.824959767	5.358746093	5.570789402	5.360580059	5.412966605	5.449269714	5.384849037	6.403966156	5.672609308
CFB	6.168660509	5.653407479	5.2176972	7.815696813	5.305624625	6.649979422	7.524076793	7.438330196	6.065678261	8.861496547	5.458743212	4.479840554	4.716996249	4.378030337	5.072960681	4.831905813	8.077501734	6.018172427	4.831616388	6.495108353	5.400626882	5.468371307	5.868088406	7.719902647	6.365990412	6.367065908	5.410641851	6.656762801	5.827860598	6.300993715	5.413746659	5.596981393	7.722479914	7.224462528	7.069832806	6.208534342	7.248233638	5.68704826	4.971561583	4.552314897	6.331017281	6.356848756	7.782383893	6.961056028	7.233886795	5.903068575	5.668781863	5.889070898	8.55684465
BFSP1	6.326771864	5.830955851	4.765766623	6.608998392	5.817407222	4.165177309	7.189647088	5.393975336	6.625530551	6.219718877	6.120758985	6.446052456	5.820348344	5.910203278	5.936211056	5.834172247	4.76337851	5.985415796	4.921340178	5.067276725	5.841540919	5.833926769	6.040008931	5.597364675	5.724363402	5.717469133	5.144852369	6.147592583	6.033513185	6.644149218	5.981779426	5.715713022	5.670268442	5.553466273	6.472533127	6.463434918	5.716423917	6.732212793	6.257017436	5.210943013	5.487658135	5.852228501	6.344118706	6.608503452	6.017897607	5.694363114	5.7804382	5.880125044	6.357272896
BGN	9.582583211	7.896798481	7.714623482	9.153660335	7.308318618	7.191488469	7.725548731	8.120338702	5.636406758	10.41293772	6.092481369	5.866340253	5.598313327	6.534820605	6.457867425	5.281187511	8.483314652	7.738634264	7.697376867	8.049343572	8.830392223	8.561099093	8.917955518	9.403921998	9.189264225	9.513533282	9.116838012	8.756703766	9.204441711	8.824653564	8.709532391	8.349172539	9.244516384	9.070324873	9.299479104	8.082964359	7.79466496	6.323556259	8.143139867	6.922772671	8.756725527	9.101386085	9.533851896	9.114710764	9.389682271	8.913711989	9.162552903	9.46662039	9.664641107
CEACAM1	7.832401374	6.965950736	7.027752792	6.715101982	6.664049286	6.651170557	5.327928646	5.5262391	6.945016125	5.899261468	7.155199463	7.535066533	7.231698007	6.554570977	6.733063366	6.669006339	6.508695487	6.77272892	7.103933441	7.33464307	6.919999831	6.947176939	7.132298266	6.636955419	6.680677905	6.86411041	7.226173769	7.431896475	7.461337147	7.181277474	7.282799432	7.026047472	7.146414126	6.967426024	6.660758166	6.731226981	6.490863535	7.395570486	5.672043853	7.078857503	7.092364766	7.414690572	7.565443728	7.211195307	7.557103309	6.96560074	7.139602571	6.934582341	6.39442525
BHMT	2.568981512	2.912736027	2.930333278	2.197144314	8.553665088	2.75146319	2.496637316	2.830171987	3.834140157	3.308396704	3.076615843	4.605632078	3.529675836	5.00795002	2.484901688	4.287282942	3.049763739	4.761594253	2.969093419	2.368412765	3.755230356	3.262785848	3.352425533	4.296206116	3.717721126	2.286885265	3.804693114	3.035859564	3.816838054	3.245763225	3.462937308	4.804207122	2.931217045	5.945961454	2.627372499	2.13833963	3.17290321	2.299825293	2.880189847	4.138782285	3.130584256	3.134528839	4.48832245	5.163100123	4.116444108	4.207605155	2.731898573	4.168408755	3.671464202
BICD1	6.313498942	6.642692361	6.386923863	6.508501102	6.487159872	6.516114957	4.779064225	5.988784518	7.200713548	6.638424084	6.946495385	6.80302826	6.995315588	6.725635328	7.048870966	7.039041053	6.312472815	6.865991631	7.211062458	6.893693899	7.258268751	7.502185619	7.245501443	6.358637701	7.190859736	7.222721394	6.827448789	6.66061776	6.923074157	6.241660013	6.890178461	7.17398703	6.468401396	6.907330414	6.915912046	6.608837545	6.491252773	7.177072556	7.516621435	7.513946817	7.505764894	7.266795962	7.278487378	7.365985026	7.410255059	7.273883406	7.5503453	7.193492616	6.818849763
BID	7.104534017	6.672539272	7.214735179	6.843849945	6.557126611	6.458321122	6.262570786	6.591342747	6.392203032	7.782548598	5.746147345	6.210068511	7.030494965	6.403611909	7.358126305	6.000923575	6.497651165	6.790340916	6.056592545	7.014404785	6.54653884	7.087351369	7.595724939	7.414396936	6.768822169	7.039531587	6.719657572	7.054791247	6.985236632	6.460056879	7.019893091	7.007163281	6.63898353	6.923935549	6.940648346	6.595607843	6.694577722	7.422986764	6.219390183	7.18545443	6.462825261	7.4332762	7.083231759	6.723772427	7.724683663	7.273322443	7.382408062	7.121268311	7.079129614
BIK	7.948109567	7.271213512	8.081267477	7.523698078	7.810855459	6.602310113	7.719481647	7.618129555	6.580576527	7.688484758	6.407346269	6.029707897	6.634177544	7.139240487	7.109045855	6.45453201	7.62196245	7.484567551	6.635347895	8.118475838	7.092042065	7.451706075	8.196524195	7.400675841	7.297456167	7.135263426	7.434149023	6.772565932	6.913265541	7.295384381	7.408157752	7.338256566	8.267459875	8.177843831	7.378467964	8.124368582	7.538701599	7.725657447	8.111088715	7.614911547	7.617765711	7.039243403	8.958104112	7.423030839	8.906646356	9.264916211	7.663142916	7.943804065	8.235265384
PRDM1	6.414985502	4.991840834	5.192972909	5.744829309	5.132488189	4.098868345	5.439119079	5.543357264	4.493840849	7.424276618	5.024821023	5.108674174	4.052614451	3.751744572	4.442246908	4.512519072	6.095045058	5.450488283	5.933839285	6.465166	6.568539562	6.128050229	6.485859663	6.942485974	6.476409734	6.703271614	6.613365256	5.797166768	6.524732715	6.519149707	6.100140265	5.294191717	6.175536916	6.493147577	5.785512768	5.225459179	5.881201517	4.823255485	5.362882362	4.565622075	6.716343281	6.676752221	6.934751633	6.720498473	6.881057937	6.812641391	6.74902046	7.234936496	6.802125693
BLK	4.180122747	4.672620529	4.845408007	4.583341125	4.869066712	4.645287933	4.577087789	4.310960975	4.719964663	4.475613425	4.0763355	4.015060986	4.450728962	4.7499901	4.374245866	4.613417467	4.133002857	4.235094627	4.08213701	4.087186063	4.368976024	4.307209984	4.477162591	3.922934471	4.17565861	4.3262764	4.305282043	4.336937635	4.293521338	4.51625835	4.331113736	4.281839706	5.145479628	5.436987185	5.478350077	5.411084733	5.001099753	5.41370789	5.130091339	5.195764919	4.996480471	5.145481879	4.884636877	4.953418129	4.960427272	5.586358525	4.991811853	5.106586107	4.818391532
BLM	4.973868899	4.99819622	5.507025775	5.969057925	6.265896053	4.347546076	4.798272274	4.87611239	5.319053574	6.318410775	4.057044558	5.188115175	5.758969427	4.484385061	4.877203263	4.588517282	4.552936913	5.20898575	5.650186008	6.077377544	4.96500132	5.577765443	5.526548417	6.101192064	4.689467839	5.704644069	5.947260146	6.04938287	5.968526095	5.687113687	5.790030356	5.306325983	4.547391954	5.704476973	4.697805434	5.21555	5.830491083	5.568994734	5.389932983	5.705846714	5.442278633	5.161076054	5.755595082	5.331832286	5.834541507	5.88727657	5.993144626	5.468091268	5.987512657
BLMH	7.743386688	8.729473058	8.723151009	8.782402211	8.193546331	8.611835771	9.139742267	8.780230554	8.476904074	8.542508724	8.299761554	8.495742389	8.858390598	8.805099906	8.980722432	8.887670622	8.283977326	8.779515276	8.906531899	9.323552687	8.945098062	9.244058368	8.984546433	8.66862016	8.829448254	8.905356306	9.335379585	9.605232054	9.75770474	9.331407694	9.390008331	9.255615275	8.782582224	8.226829036	8.913616322	8.868137684	9.136847201	8.900686889	8.976306119	9.389527325	9.439066249	9.185855734	9.175517471	9.224430705	9.097708124	9.232556026	9.425304785	9.273480643	9.164913528
CXCR5	5.040586484	5.108733815	5.213045011	5.187338623	5.187431627	4.689864394	5.210802681	5.090427093	4.613549508	5.66668817	4.635361953	4.510835139	4.799189565	5.054023356	4.878527515	4.873686578	4.639115633	4.94627039	4.828496723	4.827302927	4.84768122	4.846858877	4.954349998	4.461782007	4.636738423	4.756693203	4.797072324	5.217599727	4.723245929	5.014661782	4.83181151	4.856950285	5.347629517	5.533526784	5.297731267	5.146127712	5.009064012	4.880336974	5.248239433	5.040281453	4.787626068	4.679277236	4.845445875	4.735340353	4.925239008	5.002668342	4.742363682	4.599413302	4.67024918
BLVRA	8.587527572	8.60333132	8.601086329	8.692880814	8.710779064	8.84957202	9.485531922	9.310083894	8.541185363	9.441606787	8.485590262	8.56450961	8.847794538	8.837114528	8.60163936	8.347924095	8.913819926	8.301064172	7.968981833	8.901870216	9.088516953	9.163105919	9.043925601	8.387623244	8.575268328	8.978827007	8.781569259	9.075977364	8.886802294	8.897925323	9.271895164	8.726703509	9.053257259	8.819218734	8.620639064	8.76075456	9.282343182	8.970200826	8.959120054	8.98610448	9.034424022	8.942758773	8.620578288	8.740969049	9.19417041	9.039189842	8.904893527	9.137362541	9.108538479
BLVRB	9.205353974	8.776392883	8.86772975	8.780443995	9.107622217	8.728210028	9.600851466	8.985542984	8.074730428	9.387092942	8.247320573	8.577302477	8.568038234	7.958503739	8.098798704	7.824225962	9.193221497	8.096175221	7.607589058	8.236440391	8.182835605	8.353068472	8.426338254	8.680206707	8.22137745	7.695875953	8.438872765	8.377564314	7.963548089	8.999755429	8.622072458	8.213226563	8.995671637	8.733164298	8.794437913	9.049592423	9.359183225	8.613836566	8.428957019	8.554262214	8.53394407	8.001581649	8.590220109	8.715637282	8.588101457	8.120227373	8.221070713	8.507369326	9.004383238
BNC1	2.284306133	2.876999192	2.285018805	2.616990156	2.744992371	2.5181863	2.454159457	2.246201537	2.630441651	2.514233094	2.776714298	2.963583566	2.335646734	3.6015679	2.298721372	2.760675793	2.321181275	2.507297383	2.640395584	2.30502391	2.623891346	2.493266859	2.667653156	2.963063311	2.407972145	2.271724931	2.686561719	3.344335102	2.431964013	3.289641488	2.255423119	2.369839415	2.572643388	2.668272582	2.996349911	2.541213584	2.555441387	2.826843969	2.45927533	3.099656681	2.937978714	2.476731064	2.687457544	3.405590876	2.641190539	2.645799657	2.483772399	2.96583944	2.887823406
BMP1	4.834032711	4.73817195	4.750753635	4.736066072	4.885852504	4.627614738	4.589854102	4.518629256	4.441748927	4.687877542	4.189705834	4.606986298	4.378861525	4.683693263	4.611397323	4.489294277	4.483543944	4.57579957	4.368004273	4.481686547	4.539363997	4.536622274	4.543962005	4.431136634	4.593440818	4.269499542	4.534773672	4.634864362	4.270915093	4.835312108	4.562722331	4.343669757	4.844760266	4.88705936	4.965237028	5.01422177	4.758658702	4.761874365	4.71362449	4.543036349	4.938698185	4.768922268	4.941828799	4.57928142	5.056331752	4.78421263	4.756825206	4.796535119	4.676785582
BMP2	6.828667025	5.672388656	5.063130515	6.659391847	6.183480571	5.717149018	8.020792016	8.510006528	6.87481785	8.402642048	5.937096423	5.433411275	7.329405871	6.290013764	6.656974494	5.822451802	8.47932853	6.644852022	5.960429878	7.283849548	7.041750501	7.226947592	6.881345723	7.23114289	6.296395345	6.400184036	6.596008314	6.68181606	6.284919127	6.025552801	6.938758177	6.157632065	7.117197977	6.176406066	7.0440518	6.646614787	7.840602667	7.341629229	5.336570213	6.822666892	7.003632883	6.663424152	7.068687879	6.926098397	6.881877586	6.568815567	6.729170679	6.756253738	7.968185312
BMP3	2.977776144	2.913733096	3.16503237	3.288199247	3.363199197	3.301791876	3.266111178	2.882632045	2.561694584	2.638904352	2.6673336	3.060434504	2.747353933	3.062205486	2.898904542	2.716851514	2.810440887	2.863976379	2.528251378	2.886207142	3.201178291	3.042521332	2.494595163	2.707136899	2.734105712	2.737703938	2.710382263	2.43681102	2.879526112	3.134396644	2.917546432	3.009166432	3.474165545	3.458872439	3.427624904	3.294537218	3.543075753	3.036125796	3.227773298	3.101851012	2.89977716	3.022696866	2.921487099	3.09461982	2.80837342	2.694380213	2.769401921	2.965738979	3.011760301
BMP4	4.726842551	4.43943735	4.693778539	5.267794	4.619212896	4.706326612	5.432175882	5.28177315	4.580913735	7.068982949	3.966091557	5.144183279	4.845592474	4.747504164	4.508747046	4.344082253	7.892777897	5.622056814	4.645500542	4.900745355	5.33842771	5.065318675	4.784334673	6.665518291	5.388674077	5.138244084	5.756078666	5.219037469	5.341904781	5.348794481	5.969449027	5.184855031	5.06939666	4.950124814	5.342853751	4.853820883	5.501913236	5.040468545	4.650078216	4.713221578	5.065314496	5.064329511	5.709014929	5.524252886	5.123746885	5.407031208	5.753394381	5.655040009	6.631658348
BMP5	9.379930865	9.84545985	9.177260839	9.347204815	9.259649775	9.355620233	7.827731493	8.970999404	9.879035662	8.681622043	9.953206462	9.691370049	9.759060866	10.27803558	10.48596675	10.36344997	9.302825407	8.938322956	10.06125108	9.721146219	10.03306307	9.957686168	9.576945373	9.170972839	9.715370758	10.55800021	10.190703	10.10745126	10.22104548	9.623916051	10.21601241	10.39568765	9.287334758	9.50227226	9.546261479	9.967491363	9.199537023	10.0599364	10.26516802	9.934194025	10.48075096	10.17129837	10.12930806	10.34522138	10.38877893	10.07754373	10.59591597	10.61455871	8.869987361
BMP6	3.985422585	3.771642128	4.111403819	3.736439399	3.954938487	3.936771443	3.699825015	4.02523946	3.436054974	4.027886736	4.198257079	3.503021393	3.634085426	3.764465255	3.861087012	3.930782782	3.739977515	3.817388407	3.886518665	3.830646086	4.469614337	4.223098738	4.386322658	3.705052838	4.02382695	3.804443199	4.139474767	3.922619478	4.473911742	4.219769181	4.260798022	4.361895755	3.992067607	4.181203063	3.99065608	4.082797648	3.815969209	3.65695474	4.227514296	3.978248593	4.229377378	3.98874809	4.132681051	4.151380533	4.295260845	4.394370629	4.42752862	4.259055216	4.114017374
BMP7	4.901043664	4.444475627	4.797526427	4.179761728	4.18660087	4.113969832	4.840999243	5.958842954	4.102831568	4.912551411	6.052682191	5.76031743	4.014036513	4.299282993	3.941040228	4.150458778	5.090934611	4.695093559	4.097167898	4.381950104	4.486857779	4.151123854	4.187261566	4.701299223	4.531948574	4.781307386	4.631160018	3.978626242	4.642057992	6.160853047	4.177446607	4.199348393	4.64706835	6.049868786	4.640047366	4.512220503	4.508948799	4.119256859	4.455410324	4.069841208	4.502479017	4.364570399	5.5849309	5.908208243	4.564820979	4.67019143	4.779591468	4.530890455	5.824640467
BMP8B	7.813537996	7.690065164	7.732450371	7.331707992	7.565831846	7.614766152	7.35552596	7.629033844	7.038428467	7.124356793	7.90999117	7.641666048	7.649100878	6.557086507	7.807441473	7.209542371	7.195452012	7.69891144	6.634577696	7.517498914	7.215522618	6.982899109	7.936037275	6.525991027	7.180662303	7.730273623	7.129749849	8.183979448	7.326000096	7.719758195	7.527917535	8.282201808	7.143050319	8.132915634	8.085462332	8.192950631	7.443542981	8.367480966	7.014608807	7.251316429	7.394442164	7.263154038	7.358436091	7.38923391	7.764275119	7.09753831	7.17017011	7.912516082	7.978184784
BMPR1A	8.085239038	8.066816719	8.440839816	8.123993701	8.35000173	7.728572432	7.810909974	8.317081313	8.215818929	8.032364865	8.109939852	8.332124706	7.955744457	8.402362627	8.767498983	8.446438039	8.172107662	8.284625884	8.931704821	8.418069872	8.405173713	8.691998361	8.567621859	8.280184477	8.282875081	8.694820622	8.625116973	8.41744139	8.795424986	7.958065649	8.701804903	8.513874124	8.329691914	8.512468205	8.155987597	8.555362322	8.222977851	8.436843833	8.254701133	8.941312674	8.648262774	8.932877948	8.836377023	9.239687455	8.686362153	8.646154847	8.87632035	8.745722149	8.68949962
BMPR1B	3.284087744	3.248288774	3.325741566	4.798763799	3.155693692	4.210432497	5.311315347	5.390252439	3.535984786	5.93776174	3.690323253	3.738167798	3.559719857	3.297835818	2.875722027	2.955777965	5.036750542	3.672178557	3.315315005	3.334804192	3.233777284	3.599388105	3.406961144	5.651272069	3.664636302	3.607053564	3.707283253	3.612586705	3.229754958	4.099168181	3.142570841	3.481380522	4.226712528	4.063125921	3.905364846	4.576299476	5.32355131	3.231170639	3.362757233	2.769727716	3.204579839	3.118950671	4.508567169	4.93448171	3.407022824	2.763005461	3.321111608	3.337357336	6.176071961
BMPR2	6.514045703	6.121557241	6.391125847	6.549430333	6.538810786	6.307103921	6.648498695	7.657985016	7.13355734	7.821978379	7.186844839	6.895771591	7.143861279	6.822002692	6.959175711	7.067183418	7.051952983	6.724116949	7.012662677	7.074031287	7.406384223	7.521596665	7.583080271	7.005430148	7.15432056	7.331157192	7.513156804	6.357005917	7.528988109	6.545909764	7.116976227	7.192027036	6.86662813	6.352457377	6.377897126	6.936983874	7.56616169	7.20947838	7.128852843	7.331415883	7.540964416	7.716982389	7.040245742	7.283237824	7.552649831	7.519555744	7.994696555	7.570173419	7.264229828
BMX	3.861478196	3.312156082	3.44107389	3.791693231	3.703760242	3.841189029	4.479938418	5.099855229	3.736301188	5.45037006	3.136332281	3.721021817	4.208629055	3.93397968	3.795202441	3.39275716	6.214951583	5.431263492	4.291069686	4.887020329	4.623832167	4.207793114	4.481502	5.144282418	4.227798999	3.954175312	4.17107789	4.359681394	4.390317545	4.555864925	4.090017134	4.323561385	4.790704678	4.023298901	4.143725059	3.569593508	4.463665385	3.731363764	4.351594903	3.919652604	5.468179583	4.308025439	4.583560596	5.011054511	4.598316678	4.083305915	3.989439663	5.540049104	4.906198584
POLR3D	8.235796941	9.218099003	7.821696167	8.442959107	8.540302299	8.668295073	9.449919057	8.064608601	7.944274557	7.885346296	8.693025675	8.114118605	8.099278951	8.786347794	8.495621069	9.24745357	8.329115887	8.501840034	8.120012561	8.375505855	8.726344371	8.394772816	8.410909399	8.076734873	8.466152536	8.736964688	8.460477218	8.765344561	8.472509693	8.557524354	8.199860493	8.647789562	8.878556396	8.609236305	8.726608342	8.706426127	8.678364333	8.621603191	8.545448156	8.558795262	8.281031517	8.212401661	7.938061022	8.512844763	8.099057754	8.010152593	8.422688871	8.382251241	8.551765979
BNIP1	7.554693765	7.700281136	7.671240463	7.628116139	7.932971627	7.136060797	8.340497185	8.149335023	7.828236811	7.143009963	7.748651209	8.057950355	8.08063082	7.856304128	7.695133223	7.605338315	7.833551518	7.817088577	7.419835976	7.863941994	7.902275781	8.009171507	7.901200461	7.641511544	7.935252167	7.708011972	7.509122127	8.131042711	7.900326082	7.922021938	7.854540195	7.812256909	7.14868967	7.809071581	8.166050321	8.043743715	7.940649635	8.05673623	8.003982711	8.258832106	7.738190297	7.978302359	7.772175227	7.924880291	7.969231178	7.933669069	7.95789755	7.726109696	7.616377212
BNIP2	9.227992765	9.114914053	9.04467283	9.260181178	10.18324226	8.716273347	9.555234666	9.329533145	8.884725481	10.23556519	9.117265145	9.316547064	8.954124904	8.957129986	9.003270696	8.899596011	10.05939078	9.537142959	9.470471733	9.370230938	9.113985453	9.186401424	9.03247333	9.745307977	9.633392272	9.705558409	9.555001301	9.139935058	9.571045944	8.83513135	9.303934555	9.312457587	9.405619929	9.520505232	9.03904192	9.513220352	9.323150645	9.493256145	8.924495266	9.483694466	9.846784895	9.901260434	10.02288646	9.638313616	9.290102573	9.261759026	9.60140073	9.886554917	9.91022515
BNIP3	9.824776715	9.685198248	9.891491799	9.835746891	9.525564372	10.26633608	11.83700218	11.25590333	10.07862034	9.744852149	10.0621426	9.982550074	10.32286506	9.892667142	10.15638289	9.836618507	9.474947877	11.34008864	10.10560694	9.991625016	10.07798103	10.41656665	10.31061813	9.949476892	10.09707977	9.801864161	10.11932447	10.13581782	10.25175444	10.23154672	10.21818823	10.22354089	10.30252331	8.918663022	10.17038393	10.44045737	11.85012954	10.3276318	9.958708731	10.18985642	10.06876492	10.10372518	9.741354842	9.78970128	10.21328075	10.14233085	10.22345575	10.23914623	10.57274406
BNIP3L	10.16569463	10.48487428	10.40482835	10.26624797	10.28194937	11.02928097	10.0859654	10.437557	10.70639482	11.07978391	10.98948833	10.8059536	10.93397588	10.33053066	10.26897489	10.5249651	10.58327801	10.53030079	10.4788551	10.66781982	10.8191639	10.8062528	10.86432979	10.50216002	10.75403876	10.97438918	10.91443536	10.77277414	11.05781155	10.52545936	10.66934233	10.81433217	10.55408511	10.51904266	10.54244117	10.64529936	10.73372867	11.26440802	10.96645429	10.83997817	10.45189211	10.64949765	10.59702408	10.62337311	10.79242289	10.93502395	11.19679328	10.94257675	10.67345368
BOK	8.580241267	8.239931925	8.474382061	8.116436017	7.994651973	8.116959917	8.484690941	7.558834122	7.466335182	7.402792391	7.12894583	7.506622963	7.9943119	7.312198495	7.817426331	7.778263379	7.242410264	7.738047629	6.82798225	7.643788356	7.162029405	7.560629781	7.5604823	7.361170132	7.321712035	7.15817085	7.793511923	7.446290892	6.708055956	8.073976093	7.774905377	8.061732389	7.618670715	7.87920491	8.062704173	8.188448541	7.792566722	8.179983114	8.146141821	7.916626649	7.689663054	7.24557197	7.401055132	6.604783493	7.778831998	7.686322314	7.715720984	7.274996865	7.225811844
DST	6.785874337	6.798529716	6.624712121	6.607869141	7.008830348	6.513513592	6.46747747	6.967083695	7.131534211	7.440378278	7.27744377	7.13307749	6.953927987	6.661479094	6.701512946	6.946328425	6.846265641	6.881334938	7.150064092	6.872763708	6.854829779	6.915066862	6.822030368	6.907607938	6.763143358	7.261753642	6.985441124	6.835036599	6.915830602	6.770785995	6.80634771	6.796291012	7.060261748	7.030242842	6.936152303	7.152851016	7.080751081	7.136232125	7.191411099	7.309680713	7.03530433	7.099603267	7.403085665	7.094336952	6.963501165	7.151592592	7.068742561	6.803031801	7.123360017
FOXL2	2.509458703	2.680733479	2.786626172	2.634000066	2.509021601	2.225147543	2.744038654	2.750366841	2.171568594	2.317054995	2.431647065	2.082844902	2.305449592	2.238298801	2.512135599	2.489837763	2.112190116	2.552546209	2.331589864	2.231924655	2.41865244	2.399789109	2.129705814	2.464340102	2.19895776	2.277421083	2.777788711	2.727020687	2.569473135	3.214622753	2.698300246	2.65851285	3.09379424	3.034344541	2.982739206	2.987106064	2.856940194	2.763829271	2.876970733	2.717936889	2.75889511	2.696130731	2.323195769	2.599082201	2.862438927	2.778761982	2.715516328	2.694801823	2.702511459
BPGM	8.197523199	8.529603063	8.895912119	8.74919453	8.91389468	8.465354418	8.256038899	8.392231256	8.912414208	8.588234833	8.631981693	8.521149195	8.363742551	8.370538995	8.687573452	8.616313156	8.142044737	8.162480273	8.15873049	8.447263794	8.755851401	8.532978361	8.516760504	8.089915758	8.69002788	8.807216864	8.507993976	8.433304743	9.036394615	8.548784897	8.267168462	8.506631085	8.613308796	8.752872201	8.569733739	9.624732384	8.449188705	9.173203375	9.074648955	8.923169074	8.789174867	8.397132949	8.868380801	8.876701129	8.651074698	8.491486098	8.90513409	9.017331879	8.714468363
BPHL	7.280798334	7.525427024	7.768490088	8.282426692	7.299425654	7.793669045	8.575561512	8.742143071	7.999982482	7.515849989	8.61105512	8.96667134	8.440309338	7.586818562	7.611698647	7.621638764	8.214445401	7.404193713	7.739822649	7.393330505	8.13528695	7.595424688	7.78313931	8.341412575	7.53525416	7.428681255	7.840488904	8.046791431	7.85614183	8.801961919	7.747617028	7.810645438	7.463527433	8.90374527	7.458383695	7.821922615	8.628541139	7.635158298	8.19262643	7.642867113	7.434890257	7.662459055	8.546209574	8.552626087	7.169118244	7.562800887	7.444996827	7.797464251	8.390300049
BRCA1	6.712246814	6.778317541	6.792536523	7.038876842	6.893954949	6.19584832	5.707462694	5.753175841	6.529927669	5.211849471	5.327676171	6.405021211	7.107096071	6.945621558	6.444015116	7.428727628	5.962116816	7.472372909	5.831388714	7.697427173	5.992047184	7.062107074	5.582601748	6.073021362	6.412403959	6.748205687	6.047467509	7.375498209	5.637186957	6.047561963	6.275301048	7.265575394	5.617091377	6.851946554	6.54095619	7.482007749	5.753769366	6.579298973	7.425708619	6.644407522	6.503413727	6.18846271	5.688945653	5.265451181	5.809749853	6.681215051	6.840027173	7.080623408	5.866419212
BRAF	7.007453763	7.314406109	7.403562442	7.257062272	7.872325615	7.460748698	7.682467849	8.218935151	7.8076968	7.458156446	7.663468893	7.473586355	7.646582189	7.689422448	8.086995519	7.586485315	7.515064485	8.160923945	8.052005564	7.781141943	8.077007357	8.378490418	8.039420293	7.265198108	7.900494269	8.034315774	7.939637344	7.826226246	8.097526407	7.035042652	7.893810788	8.153809098	8.191767016	7.313653049	7.465820226	7.996171103	8.098171259	7.652258112	8.364165764	8.250897118	8.759522597	7.996035583	7.816158777	8.302839054	8.318333924	8.342437792	8.586657098	8.413854301	7.969429458
BRCA2	2.260132881	1.938875484	1.982283506	2.029617082	2.266936052	2.866516395	2.254968416	1.917917255	2.342509514	2.04298604	2.173622277	2.828323597	2.33377482	2.001281952	2.175710362	2.185312577	1.950075404	2.077549871	2.249505617	2.203903602	2.06369414	2.251750277	2.199887661	2.398993568	2.304168999	2.382787085	2.102950217	2.257774347	2.42707913	1.994110428	2.232937079	2.169623721	2.480036521	2.729936466	2.517788081	2.776283566	2.59343769	2.447008394	2.685543168	2.358263941	2.05415193	2.312201017	2.60150078	2.05183785	2.870016476	2.02684178	2.351484648	2.444820574	2.787335399
BRDT	3.067264569	3.08902736	3.060480831	2.95376122	3.657495785	2.910008165	3.098692247	3.006287193	2.753446083	2.392242274	2.584729559	2.849246388	3.004129236	3.29702583	3.03771531	3.082193254	2.73265811	3.068280207	2.53709453	2.781460643	2.999295506	3.351639521	3.079016285	2.664116197	2.910008165	2.997255321	3.103645508	3.152743531	3.348214432	3.666020409	2.880739306	2.321582055	3.173970115	3.167067829	3.387163897	3.095895289	3.095815487	3.017316528	3.099354972	3.038591689	3.126283401	2.81981584	2.743624538	2.906641196	2.933710072	3.222139504	2.816138161	2.764669183	2.85100546
ZFP36L1	6.323243699	5.409439931	5.904491814	6.575001732	5.099546791	5.8806658	7.52870759	7.514738005	5.670724172	7.800052636	5.784745054	5.54164107	4.906509717	4.951239317	5.560316352	4.81578683	7.073248796	6.600438333	5.669813512	5.873863494	6.308654428	6.15783013	6.508119619	7.006004229	6.098863556	6.362213148	6.431446546	5.543290094	6.031314308	6.218073524	5.997830342	5.854569714	6.952980807	6.334480736	6.531339713	6.457075403	7.405177823	5.893105726	5.253808803	4.816592387	6.112694824	6.267495975	6.675864122	6.640741689	6.543713305	6.288629403	6.389354557	6.588099024	6.553240507
ZFP36L2	6.924610817	7.088190661	7.223772211	7.180223718	7.198531618	7.226021266	7.876390746	8.340116291	7.375332779	8.17225776	7.192597598	6.934139361	7.269406233	7.271733241	7.16865935	7.144085704	8.083080141	7.343207712	7.060866672	7.47004694	7.728076012	7.388395307	7.756083727	7.918795608	7.415405828	7.596972216	7.802894528	7.220711808	7.242544752	7.739490345	7.38274211	7.428302757	7.785928544	7.303899296	7.66549263	7.229531873	8.398380172	7.374829082	7.119780603	7.117307569	7.7006792	7.752343792	7.682040358	7.594009177	7.846932631	8.030686577	7.9840482	7.741215175	7.932015128
BRS3	5.393941096	4.11389984	4.268410421	4.673547351	5.175768956	4.234831066	3.270286203	3.200467883	5.651200181	3.770146412	5.677823804	4.878748819	4.983810426	4.523676747	4.916208471	4.950010793	4.269915211	5.166810283	4.527943669	4.152455105	3.767314964	5.11927087	6.290856543	4.596523347	3.882989141	4.481295422	3.801036833	5.15382151	4.951345953	4.893199724	5.012879787	5.354176204	4.277557112	6.507043968	3.300409489	3.276467661	4.399626651	5.539676192	3.327664967	4.13249649	5.265459405	5.160552279	5.043525529	5.61638108	6.623136885	4.668553588	4.509206082	5.31651997	4.487080385
BSG	9.541889728	9.759068744	9.523170448	9.081895528	9.112908309	8.933783023	8.556333315	9.241309352	9.778385077	8.789208663	9.570544135	9.848586053	10.05091066	9.068577568	8.851351996	9.380173544	8.681737647	8.603140024	8.895081704	9.422673254	9.799565432	9.728122376	9.56890811	9.377294889	9.069990453	9.273929717	9.53731606	8.498113392	9.198304656	10.05464399	9.637046732	9.564253337	9.391378665	9.524392356	9.669620111	9.639795104	9.574037162	10.4764334	9.657130713	9.79073525	9.440401118	9.789522198	9.430681412	9.526528347	9.964085259	10.05303479	9.366174389	9.01489888	9.267381547
BST1	5.531696202	5.587163596	4.950270491	5.284687215	4.979680933	4.459603661	6.04281387	4.824572067	3.982160738	8.660245568	4.031541651	4.394510386	5.1817157	4.387049427	4.534396169	5.008501153	8.507942191	5.318846034	4.400273238	5.601342717	5.36622758	5.319698365	5.090945703	5.781014569	6.083746931	7.020543022	5.691634045	5.525138724	5.692953304	5.829902844	4.466612147	4.861251924	6.123078772	5.792055301	6.42115347	6.244147825	5.738892107	6.178649437	4.451895565	4.643898777	5.498196402	5.406500229	6.505575188	5.694502624	5.617289718	5.547029095	5.872185371	5.759791189	6.774882836
BST2	8.249039073	6.072827105	6.436643267	7.777101252	5.704639912	5.836447844	7.283554173	7.578247319	5.179468923	10.23397282	5.551248749	5.455645876	5.191950484	5.243112927	3.86611967	5.051869576	9.224398927	6.356304611	5.863620606	6.208605962	6.933083039	6.689882545	7.515499367	8.510407127	6.908187082	7.549453916	7.25868725	5.007360327	6.889917465	7.337029715	7.295082861	6.91833006	8.076100958	7.962749249	7.061675676	6.851336746	7.236754213	5.796772525	5.44044269	5.033701766	7.162037587	7.268918098	7.15868064	7.109202574	7.260273136	7.409930468	7.264184668	7.243085083	7.966544784
BTC	5.854966626	6.354839107	5.639338031	5.835285789	5.983661702	4.967380022	5.696627244	5.808333168	6.496645934	5.655065062	6.211624446	6.035401777	5.823525949	7.155468518	6.439068617	5.929899848	5.66238611	6.065863318	5.949664091	5.896676427	6.047638243	5.924703793	6.166999036	5.94538372	5.364562791	5.799537146	5.95749301	6.243367058	6.639003495	5.236459292	5.983223283	5.563756835	5.928093732	5.688323145	6.399891993	6.069668504	5.835046497	6.66759266	5.603852023	6.461416965	5.359816782	6.735204958	6.472699109	6.372803634	6.490510923	5.959702375	6.413010222	6.12087884	6.290388851
BTD	8.426011406	7.906672315	8.285304716	8.131295247	8.269410224	8.199584124	8.696828661	8.93709261	8.16982262	7.906690647	7.801035245	7.875120029	8.50104228	9.202220522	8.118530475	8.199662291	7.589987068	8.296147203	8.186499114	8.1878176	8.121743743	8.54308099	8.146341543	7.548462813	7.956919763	7.84865797	8.042145177	8.72964766	8.468072288	8.402308515	8.400625821	8.412608152	8.15041707	9.062899224	8.28069199	8.308250406	8.851387131	8.564011352	8.175304295	8.465081352	8.17175605	8.254784383	7.871900687	7.958776776	8.462653852	8.35780208	8.290972445	8.21211887	8.252180769
KLF9	6.394472238	6.740120521	6.340103456	6.73591461	6.236816559	6.338244827	6.6917778	7.214287795	5.774607875	6.888559671	6.294907258	6.696438833	6.422840315	5.853411588	5.946369713	6.525713427	7.447526893	7.210657981	6.611545139	6.625777239	6.283457457	6.93389017	6.251017944	7.179223416	6.191043272	6.848862683	6.252884696	6.682012322	6.246277053	7.276070878	6.23120763	6.915997271	6.807030881	7.246862691	6.336446449	6.688408686	7.693387439	6.670746723	6.888379553	6.502109134	6.65414737	6.590215888	7.104447301	6.771227328	6.370832184	6.960782721	6.446764318	6.862951477	6.887572349
KLF5	5.566910165	5.908023577	6.755842206	8.142039678	5.207284119	7.135974473	9.006140311	9.248450298	6.367777913	9.027527871	6.602605407	8.556107716	5.976963613	5.681566769	5.734754641	5.48569644	9.879611324	7.629760327	5.725308955	9.09239416	5.746485697	6.133940326	6.200223205	9.182879978	6.47871831	6.425574181	6.721528628	6.515765174	6.297404822	7.678568776	5.937400223	6.393140717	7.736889028	6.943610378	6.364145294	6.741766715	8.014154078	6.645867553	5.824760415	5.496814461	5.429421388	5.694331697	9.032908819	8.078805333	6.33221153	5.662487698	6.473106552	6.259741065	9.484454954
BTF3	9.638025879	9.691842777	9.767841299	9.66694429	9.670017632	9.706486104	10.09045266	10.20028437	9.937054549	10.06416179	9.864612485	9.900309976	10.04700469	9.811914362	9.979383398	9.897788764	9.887129878	10.06901111	9.888590045	10.02556301	10.01039799	10.10319595	10.0578704	9.897806776	9.860121165	10.05170572	10.03490285	9.95498645	10.04933755	9.866803958	10.07316765	9.960699135	9.94105688	9.460071508	10.10659599	9.924073818	10.27184697	10.16543698	9.980530387	10.05627188	10.08952713	10.12045685	9.997481348	9.933930518	10.15593398	10.12830564	10.22020103	10.14068003	10.14846898
BTF3P11	3.743287227	4.037693008	4.121423673	4.030993922	3.937679168	4.105144619	3.838665361	3.907922355	3.727741883	3.389336081	3.387245651	3.768130517	3.590319628	4.054404844	3.581150866	3.918451589	4.01707394	3.782411802	3.477176404	3.468433477	3.813737106	3.605116314	3.627508081	3.206664188	3.461855774	3.608407546	3.980402396	3.997220711	3.884419091	3.296362973	4.169293959	3.624576446	3.90348955	4.214791115	4.110578166	3.599221734	3.806737136	3.595631136	3.853751189	3.868071368	3.071716421	3.413954681	3.30009706	3.511072612	3.526763205	3.173244693	3.78950325	3.653988924	3.64251329
BTG1	9.013868831	9.084874073	9.164309081	9.496904918	9.623939762	9.138968527	9.760759301	9.899618931	9.327815325	9.970714397	8.965412238	8.890056447	9.502650042	8.44600518	9.020762306	9.020502127	8.737546917	9.824223574	9.046992297	9.330941918	9.300114361	9.515288669	8.713365477	9.344816506	9.066771529	9.650721284	9.294728113	9.166809208	9.377136176	8.903881198	9.238296113	9.750601498	9.469232886	8.980430915	8.917745959	9.374595449	10.18824099	9.755920713	9.755799936	9.477191939	8.759571524	9.460924651	9.029908592	8.635520733	9.500381213	9.917383809	9.709764889	9.298105411	9.394155162
BTK	6.000944286	5.752633218	5.114968196	5.575206036	4.593029573	5.352521476	5.68027736	5.233735239	4.970207427	8.544443333	4.977145978	5.436744201	6.395308419	5.497506233	5.865343425	5.281976858	6.090124049	5.013377481	5.274525398	6.432413335	6.144094669	5.605740739	6.187110472	7.387862108	6.356297947	6.106222455	5.388634785	5.790948025	6.481655485	5.71391015	5.325138821	5.509331384	6.515064931	7.018758168	6.430864678	5.695664708	5.626685164	5.57862718	5.494427118	6.168272428	5.589909766	6.974653127	6.42567548	6.311339229	6.362204753	6.681447062	6.590043509	7.233369216	7.018758168
BTN1A1	3.066167601	2.933334395	2.211243873	2.294405232	2.583195454	2.056608615	3.068023936	2.10956131	2.235993288	2.179130714	2.430463038	2.381904744	2.704223432	2.821477713	2.939946373	2.621723263	2.243960796	2.515865374	2.37827289	2.471312027	2.32651879	2.480714377	2.478173928	2.278393314	2.00851285	2.278393314	2.530387373	3.034194042	2.369338268	2.553930318	2.459259401	2.955205905	2.746811214	2.186790856	2.458626411	2.63153269	2.444947934	2.592578097	3.027581702	2.499293499	2.255068599	2.731728134	2.403647806	2.931430812	2.489110875	2.563802274	2.319636299	2.510252086	2.621232534
BUB1	2.763456024	3.104106513	2.884680223	2.945526488	2.970273203	3.016542563	2.870088653	3.174340177	2.750214782	3.62163528	2.864981275	2.864531816	2.90196421	3.053729817	2.784464345	2.950778436	2.82683133	2.874205725	2.784145974	2.676982713	2.809376429	3.030123383	2.902544318	2.850652414	2.727582754	2.732717959	2.817322505	2.950323751	2.839937384	2.953591134	2.834177162	2.783907798	3.027887218	3.030492428	3.052694452	3.176564901	3.266146678	3.00630467	3.03118358	3.160534169	2.886495864	2.969945019	3.107695231	2.759341324	3.316993557	3.079280565	2.975270479	3.069361449	3.179282402
BUB1B	4.782683558	5.277709989	4.719598051	4.726418046	4.696212964	3.854725992	6.778980946	6.272457962	5.556263138	6.277176744	6.275675196	6.265191965	5.13134631	4.297939814	6.709472404	4.662903352	5.497328738	5.503203329	5.543892398	4.936959414	4.708982684	5.975568215	7.460615721	6.184633326	4.866142408	4.556267868	4.508787428	4.505823835	7.306056835	6.187507169	5.088176814	4.91546366	4.83632642	7.372448183	4.16345566	4.810449996	6.092014572	6.130469274	4.846046359	6.918444439	5.629089422	6.235863887	7.038079811	7.500747656	7.768169302	6.238091788	5.957072019	6.629695544	6.737848554
BYSL	7.177685779	7.6458668	7.391641835	7.263118964	6.812915425	7.697637986	7.107171466	7.254325594	6.641394855	6.990320105	7.62266644	6.920184308	7.581579452	7.429279146	7.076457053	7.52490247	6.826359085	7.771600757	6.90265596	7.657201191	7.179934154	7.600478348	6.955811236	6.770240257	6.858226935	7.515858502	6.883840572	7.900951714	7.34916919	7.45880312	7.164434528	7.805593577	7.074616012	7.509138081	7.375345954	7.567770609	7.580068834	7.909998296	7.954345582	7.376739765	7.243545436	7.032350294	7.1412374	6.754839337	7.305052801	7.382006746	7.259235881	7.327012561	6.568762092
TSPO	7.86517952	7.358693566	7.360072744	7.588857377	6.633270314	6.991029114	9.010331484	8.60923278	6.172808449	9.080343081	7.163756418	7.114352252	6.654340008	6.327524122	6.254805291	6.463828468	8.712763531	7.376320611	5.689908834	6.787271178	6.785454132	6.999295719	6.925129533	8.092586357	7.115073924	7.196365924	6.874511854	6.55363966	6.320558534	7.476011594	7.35059525	6.726947885	8.367803832	8.50207017	7.896413793	7.60308971	8.789501113	7.931294807	6.263721363	7.245820585	6.899308586	7.050396015	8.462269369	7.457503022	7.793172543	7.599780135	7.643318173	7.215463555	8.682757056
C1QBP	9.717477397	9.861229952	10.0646506	9.190430009	9.907075509	9.497033391	9.687362426	10.51184697	10.37670131	10.20324468	10.31272834	9.872252533	10.71864959	10.03476697	10.07012528	10.50846512	9.401662609	10.75625849	10.13267962	10.29758277	10.48055351	10.76451563	10.47863464	9.939020978	10.42294367	10.43876939	10.13146881	10.49831976	10.10522106	9.887063732	10.23669689	10.54417656	9.629435882	9.368926421	10.08000973	10.1230356	10.88432383	10.58514056	10.5205582	10.4741348	10.69011128	10.54331363	9.966529964	9.815340355	10.96892667	10.74261972	10.66920583	10.36292848	10.01051615
SERPING1	10.08473224	7.292942987	8.051773563	10.64353294	6.822291226	8.703653904	11.33327406	11.135377	7.911920175	12.63441835	7.293700794	6.50339867	5.253662893	5.185369306	6.203109066	4.677306515	11.65139664	9.051722398	7.123558482	8.521506452	8.35318266	8.325815512	8.489582782	11.77986042	9.644315434	9.902302004	8.446996072	9.263979162	8.740386088	8.77402105	8.356170679	8.679998361	10.2718471	9.283354778	10.07420259	9.442101731	10.85949606	6.997625287	7.285917019	6.221915646	8.861144853	9.214440251	10.88770372	9.674194692	9.229278152	9.277386508	9.287389326	9.608037474	12.19952863
ERC2-IT1	3.351639521	3.223591638	3.510959295	3.357501982	3.86383189	2.995442869	2.924510599	3.296449081	2.909614629	2.833778866	5.118131007	5.136271316	3.644850971	3.511966842	3.335035765	4.471048738	3.138462197	2.577432543	3.604084814	3.206939253	4.021576479	3.166299692	2.910173901	3.378953169	3.791386605	3.57311413	3.081204567	4.616305776	2.836289006	3.182328273	2.908611824	3.515579822	3.813639655	3.827656405	3.343921638	3.633953136	4.052310708	3.316637289	5.747901277	4.053666196	3.384749017	4.259044695	3.669183457	3.501365206	3.723649258	3.023025325	3.66325154	3.255902144	3.044923134
C1QA	6.492851154	6.611197705	5.926855215	7.355481879	5.417886585	5.347208071	7.483194077	6.68315818	5.903587783	9.739768805	6.226631893	5.420759335	5.149167751	5.352372988	5.462530919	5.192212271	8.210682008	5.975456717	5.260859844	5.664638302	6.481505912	6.466122265	6.876295165	9.193629738	6.232277689	6.498477557	6.316944251	5.845401051	6.401567103	6.371521641	6.440351436	6.527450328	7.569381392	8.18778242	7.581123308	5.990763541	6.196404613	5.518044949	4.890773279	4.34376727	5.681283681	6.730812989	7.986345365	7.062964568	7.551648347	7.358444719	6.517215735	6.453927088	8.003483881
C1QB	6.975068747	5.729288924	5.612009239	7.478836543	4.548762601	4.411395345	7.194713984	6.633094787	5.912051301	9.895545916	5.933950791	5.087880534	3.954788081	4.57082703	5.45818445	4.613778583	7.737859424	5.309761406	4.28900352	4.455771881	5.898192373	6.273064204	6.585668995	8.983553579	5.966323964	5.879504395	5.750742271	5.934729541	5.89343138	6.333866932	6.169229621	6.608422211	7.381947003	8.779102123	7.091971995	5.852999995	6.698434083	5.204081382	4.287824622	4.708374178	5.903789084	6.451009567	8.675656752	7.045831653	7.629273523	7.782436458	6.409198463	6.28133009	8.321742385
C1QC	7.736190157	7.605478437	6.309589052	7.715753588	6.214475167	5.729760349	9.212236953	8.281407842	7.652491679	10.7862554	7.467920805	6.048891191	5.218807581	5.84795048	6.762430091	5.331601801	9.745278886	7.374465846	5.784306476	6.211724535	7.263003998	7.517609061	7.980270975	10.35672657	7.414575211	7.522036939	7.061621134	7.158682775	7.438421396	7.864656934	7.577493991	8.128913195	9.485425491	10.1552798	9.732529842	8.00644015	8.588810217	7.655874536	6.784145869	6.364705303	7.807423844	8.236563795	9.847995593	8.726772839	9.411489909	9.400068975	8.002087261	7.409442117	9.842347055
C1R	9.673487642	7.319906513	7.036969315	9.556796939	6.537999489	6.884021472	9.921332451	9.620034665	6.219669213	12.35490083	6.302727115	6.563257749	5.420359248	4.772741119	5.453772485	4.674776048	11.4901759	7.658392206	6.233531624	7.152986426	8.545520727	7.853569206	8.816168684	10.79728481	8.364175697	9.682252696	7.942134041	8.549240015	8.10905331	8.770492049	8.289729247	8.828574585	9.35176402	9.411387719	10.14685129	9.674429016	9.541086243	6.735588247	6.996039552	5.996441137	8.551867823	9.185809173	9.958557905	9.448241459	9.567575103	9.591356985	9.103104077	8.77814467	10.68472099
C1S	6.978464004	4.873207568	4.728180523	6.556736214	4.935644397	4.896543066	6.720800728	7.62117204	4.413808889	10.43859593	5.05949684	4.605095793	3.966022358	3.950989962	4.042842109	4.010076361	9.296212949	5.314837119	5.034510737	5.348741539	6.573499033	6.475204317	7.093066465	8.228962832	6.483459047	7.783779705	6.236071159	6.196210201	6.797862826	6.203306959	6.779581836	6.09143351	7.014385162	6.296849117	8.397772459	6.074209603	7.625234696	5.423133989	5.807859161	4.690662517	6.922537937	7.91790809	7.657566274	7.407670225	7.612766134	8.033753757	7.552563731	7.558424713	9.210375407
C2	4.601913775	4.369040035	4.190732878	4.649100735	4.237011778	3.916738259	4.156971514	4.2804618	4.332014028	6.407594718	3.770490568	3.610624385	3.431969578	3.848828987	3.850015044	4.561229422	5.758613565	3.954379916	4.35567663	3.851925741	4.312933531	3.883763511	4.322076947	4.753448876	4.088860231	4.918879802	4.140360799	4.101625709	3.923388215	4.472474696	3.995742679	4.299285762	5.460238174	5.089463231	4.733426897	4.723951305	4.559371185	4.532596344	4.446155829	5.249288688	6.040144882	5.128004342	4.940160411	4.122479947	6.67863559	5.259009208	4.844230102	4.628786166	5.317680055
C3	10.39178586	8.472597343	8.441396221	11.40014903	6.8511675	8.978528044	11.568559	11.59861137	9.002780697	13.98898285	9.339871091	7.327689849	6.168016621	6.435658769	6.634918745	5.416164319	13.52729753	9.328507307	7.413983878	7.470105036	8.782185605	8.139329032	9.464850047	13.23924707	10.37536419	11.81578865	7.493630642	10.32491258	8.745553742	9.829735915	7.962343623	10.35728174	12.06223797	11.22803253	12.42909546	9.705769684	10.89657072	7.657759644	7.09528648	7.676486811	9.751794475	10.17082217	12.41675251	10.27584875	10.63440945	10.96930728	10.01920926	8.777070622	13.15320087
C3AR1	7.5890874	6.935311714	5.382809258	7.793362181	5.414278189	5.555370516	7.828713598	7.907492897	6.509098549	10.70129112	6.017232611	5.516412018	5.015202611	5.124096511	5.141631254	5.645090978	8.318487663	6.875188289	6.496487177	6.233226856	6.846691778	7.59360575	7.619771098	9.629698816	6.969818413	7.195123228	7.034673726	7.749887307	7.638226529	7.599397757	7.043004413	6.592791166	8.60764465	8.319705899	8.189723339	6.828814748	7.90369963	6.044854132	5.98398404	6.028079246	6.767057261	7.720819658	9.404537953	8.004584986	8.310984275	8.090891607	8.23206577	7.247489902	8.780574224
C4BPA	5.232856928	4.973968758	4.522940119	6.553441867	5.135638715	5.167892437	5.421128742	7.157071444	5.510067765	10.37396534	4.641403553	4.352422573	4.408672599	4.770996355	4.705163108	4.395462319	5.477793601	8.26428419	4.306158007	5.083912285	4.841176892	4.765270322	5.627438579	9.472160051	5.869552118	4.65256192	4.458672584	6.836890831	4.634127787	5.191471431	4.743878646	5.45413232	7.487988776	5.450714352	6.300492508	5.097237819	6.335276713	5.000782503	4.518751398	4.621291518	4.592506791	5.702019506	8.697844285	5.184038382	5.626637691	4.600064904	4.721839755	5.113207006	8.886494232
C4BPB	4.528869125	4.404629183	4.960600285	6.265389231	4.944344209	4.995296077	6.299556916	6.103687447	4.36827834	7.605518754	5.126223681	4.857415146	4.445243457	4.730072265	4.594649588	4.608562635	7.109415293	4.82662742	4.602591471	5.50893362	4.793795402	4.717503154	5.218765348	6.81878215	4.958701931	4.132404704	4.488470002	6.082787672	4.757523481	5.361210985	4.36827834	4.553848158	5.668351383	5.270954813	5.314770908	4.758310832	6.198272711	4.607398846	4.692177246	4.639808635	4.927447059	4.736943279	6.735266264	4.981006825	5.494883037	5.67844762	4.461632181	5.013103525	8.559098919
CAPN5	6.095152454	5.794234179	5.524754582	6.603743464	5.489550801	5.919120842	6.123496375	6.076147042	5.262282166	7.063217509	5.252036849	5.123944884	5.375873352	5.699439561	5.768853909	5.669014679	7.255507435	5.302896245	5.49555379	6.301788677	5.690763145	5.446474091	5.295468489	6.302807949	5.900429048	5.86955967	5.721648443	5.333914708	5.435214144	5.748377621	5.688952592	5.432315288	6.208693147	5.707866623	6.242068944	5.244962724	5.603184253	5.430556332	5.66818173	5.092290492	5.774716769	5.651964776	6.294890373	5.787815678	5.90856601	5.67740629	5.727047471	5.733489272	6.307420443
C5	6.98001813	7.285563005	8.505043155	7.025788104	6.634446606	8.771823865	10.43154752	10.67377062	8.415288315	8.11805789	7.853191818	8.389476328	7.974716098	7.699631032	7.742858978	7.168863098	7.86277567	9.558038553	7.794599682	8.192744908	8.111177088	8.370649307	7.909844644	9.175496666	8.107198634	7.806270795	8.203544096	8.198831167	8.258845674	9.193109403	8.046806879	8.27557539	9.485298975	7.81813525	7.989077022	9.556892388	10.20664198	7.634013811	7.701236311	8.25307914	8.284783616	8.002847019	8.545893988	8.697480459	8.070794059	7.746474604	8.131863674	8.601686046	9.45906255
C5AR1	9.737156872	7.038866972	7.288302031	9.878463343	7.061869275	8.470218727	8.212686506	8.270881157	8.253713442	9.928621321	8.141997682	8.23653773	9.003659285	8.352461757	9.16084644	9.224202458	9.272179447	8.57529068	7.77535601	8.317451931	7.42209002	7.275853372	7.045192581	8.116229399	8.183407656	8.256582712	7.811062642	8.202488154	8.276418938	6.510997722	7.444611982	8.177508082	9.265373237	11.62000112	9.441143544	8.281023888	8.107873241	8.306060573	9.0592489	8.581885422	9.251193465	7.830407457	9.309161785	8.555411112	7.969536253	8.164419941	7.830134649	8.675833147	8.181646898
C6	6.047555919	6.176032244	6.607079736	9.406411069	5.063082137	7.462061019	10.22008553	9.961243647	6.980176954	10.53965167	7.013130249	5.231205149	4.68263019	4.854683726	4.267697199	4.861959886	9.518586474	9.574296237	5.054980215	7.703150795	6.461279658	7.550196761	7.126765727	11.10487241	8.102058841	7.716307077	6.971690181	9.068246137	7.071232595	7.699740078	6.924209524	7.650019292	9.100703825	6.458635175	7.563593001	8.683015821	10.34702786	4.596656784	5.560124562	4.26144238	5.514035922	6.421473773	9.385714082	8.837021505	7.226202464	5.900794383	7.204736249	7.346665587	10.40174367
C7	8.707570556	7.871557968	8.933310811	9.436765053	7.82199996	8.345634983	9.618803586	10.47240511	6.409011765	12.11452167	7.143766679	6.883527949	7.155080207	6.854083425	6.79727609	6.62119164	10.35773172	8.588142275	9.119626055	7.660429926	8.723381727	8.560304011	9.955593988	9.044756198	9.958870038	10.05609947	8.250065431	9.038593535	10.19933068	8.401248573	9.280438064	9.6487648	9.4898071	8.719991884	10.41006996	8.889625776	10.52665283	7.032240168	8.568614573	7.865363861	9.259542106	9.801004049	9.39829516	8.578594314	9.681719646	8.865796814	10.24716335	8.82730582	10.48679783
C8A	3.952955513	4.249620107	4.316998917	4.46097181	4.348318288	4.173701159	3.894454789	3.798210921	3.874056156	3.988489059	3.897507375	4.218483473	4.198525132	4.714096604	4.393341328	4.359922561	4.15415231	4.769643436	4.213932064	3.741712492	4.784092619	3.794475426	3.83342024	4.016974608	3.874056156	3.888527077	4.774965811	4.581280129	3.934725377	5.052291236	4.648038952	4.336557111	3.956135004	4.388870601	4.511576277	4.275331848	4.192736675	4.625297662	4.262189408	4.082865786	4.16141526	4.080296945	4.705635709	4.325503155	4.769544772	4.219401322	4.238330367	4.134979369	4.887425439
C8B	4.830373983	4.351772054	4.383401786	5.721620032	5.08444058	3.98886212	4.070400623	4.452201244	5.153202838	4.93800939	4.602779334	3.959917293	4.637832581	4.503184465	5.065950257	4.271330145	3.987640423	4.744811049	4.137326239	4.649366675	4.534158021	4.555153429	4.714142072	5.562277747	4.637669252	5.73886889	4.808582067	5.111250741	4.767118043	5.055834828	4.088759184	4.735391592	4.881167726	6.05302924	4.757332552	4.573641575	4.094484219	5.095758992	3.738562816	4.694478341	6.143298795	5.521997044	5.962288058	5.293230128	6.402115343	5.017653511	4.637757174	4.599491368	4.714362052
C8G	4.45168405	4.327045405	4.635733144	4.193184258	4.323772375	4.27065445	4.436261067	4.153919535	4.084478557	3.75861675	4.290549247	3.689671929	3.787700288	4.240414313	4.330071968	3.914758342	4.060063118	4.602021621	4.102072174	3.613146011	4.191567339	4.171042331	4.13862621	3.739172504	3.952437461	3.617213414	4.332789033	4.515097532	3.961050042	4.561050221	4.196681532	4.054526372	4.037088963	3.98107988	4.215119827	4.129000652	3.697601606	3.991868524	3.448468135	3.502494282	3.95554014	3.452287957	3.611744746	3.627377861	3.804238151	3.708816636	3.506362633	3.572650578	3.285789663
OSGIN2	4.771438627	4.934729454	5.012258871	5.126229337	5.205353872	4.623074078	4.923994255	5.120263996	4.996134428	5.330166617	5.447930711	5.120085897	5.48953439	5.380681258	5.59995303	5.593804012	5.062747474	4.997454745	5.42613288	5.659186217	5.898392382	5.610870343	5.817285545	5.318830137	5.088354184	5.815474777	5.582619372	6.195255077	5.861436497	5.109245931	5.566082111	5.358295931	4.778469795	4.997319402	5.264617187	5.161879139	5.178475063	5.59938991	5.39476085	5.595854267	5.719853809	5.605026604	5.23988942	5.510270834	5.588246333	5.664655245	6.157247733	5.982413719	5.467700831
C9	2.358559891	2.301363754	2.204003348	2.189454792	2.242440025	2.426444097	2.295540053	2.232520216	1.9935591	2.088272568	2.564536063	2.56248862	2.159982878	2.190034401	2.449552269	2.595997906	2.253434032	2.381283726	2.847930192	2.420186001	2.067537091	2.298634175	2.286825845	2.538571741	2.113066316	2.271497678	2.148549442	2.252019267	2.17618862	2.479561166	2.131143442	2.206844615	2.522529009	2.986915912	2.267015897	2.719086188	2.41335241	2.749737823	3.329455822	2.925062627	2.370345409	2.482895945	2.430160657	2.704475509	2.001080927	2.605044601	2.488850098	2.400382768	2.442661303
VPS51	11.34719343	11.51943667	11.01922829	11.01066662	10.95093137	11.23057656	11.49302113	11.05194088	10.50098888	10.47850893	10.1930307	10.48980729	10.92890032	10.4346995	10.32645089	10.54416762	10.34275562	10.76837485	9.571264917	10.77412471	10.80008106	10.88406247	10.73354397	10.54347855	10.82955201	10.54253548	10.81350095	10.94447423	10.52533545	11.44693896	10.9546697	11.0432559	11.3115688	11.2407704	11.26373634	11.54888706	11.16752156	10.60072123	10.76325961	10.69948464	10.46404284	10.52657897	10.64180563	10.63027976	10.94928802	11.24032656	10.83760558	10.92847422	10.99721491
MRPL49	10.71672047	11.17155923	10.98692112	10.67424717	10.69678635	10.8400585	10.09828707	10.14424749	10.4164492	10.20233849	10.5458536	10.51602652	10.84360224	10.7392085	10.5542676	10.95601109	10.28733568	10.23077175	10.52740817	11.0600945	11.17888017	10.99409881	10.96843576	10.46852466	10.82694141	10.49309268	10.93479448	10.61226665	10.9005997	10.84085311	10.98653729	10.86898175	10.75967668	10.35065934	10.80746275	11.2733672	10.68236466	10.7590267	11.04848274	10.87895163	10.95039692	11.04136133	10.76897021	10.71821833	10.86345827	10.89859239	11.13940451	10.83058942	10.61693751
ZNHIT2	5.978248351	5.907622962	5.86528162	5.853843645	6.320626878	6.036473184	5.690016279	5.397160432	5.486876462	5.115795929	5.668814788	5.666409112	5.621057079	5.917049842	5.567137985	5.673329571	5.432204218	5.527191486	4.836909659	5.656066561	5.936041389	5.721331592	5.556851306	5.346258247	5.446293942	5.027024125	5.57357239	5.816354687	5.079528839	6.032021195	5.620376251	5.978599635	5.773890604	6.09944187	6.427570306	5.951599153	5.488508488	5.914398434	5.961953639	5.77587709	5.835221366	5.452909858	5.562992429	5.658826105	5.709010907	5.574390835	5.627849016	5.907162131	5.42480276
MPPED2	7.593686423	6.523656411	6.629477622	6.394866331	7.914391167	6.493707062	7.042781848	6.426058169	6.184517097	6.238164662	8.972314949	9.050477501	6.320589634	5.434604622	6.681015165	6.022070818	8.008711343	6.382728061	6.298213178	6.992543371	6.419719455	7.400743233	8.0477283	8.911937439	6.702688008	6.911053673	7.283577473	6.241740899	7.559819467	8.847988661	7.820030734	6.843110787	6.386764793	8.103934386	7.24068731	6.504615503	7.003453597	6.908396982	6.758994929	6.878229624	6.797753408	7.431487919	9.613549962	9.100790119	7.346945636	7.116326246	8.152757477	7.426471289	8.953559029
MYRF	6.393765699	6.194254028	6.315776221	6.227328309	6.315723343	6.361278678	6.345609103	6.184808303	5.894517997	5.799944041	6.071630748	6.280248833	5.876977701	6.229683455	6.183361815	6.056557353	6.402412594	6.604214948	5.676383926	5.898039779	5.961783742	6.016100898	6.061712672	6.211012943	5.989367005	5.673619725	6.110225914	6.43598656	5.832292736	6.717840661	6.367126139	5.953815077	6.32989038	6.527429478	6.402454628	6.152818234	6.38648061	6.108284607	5.333236866	5.964380689	5.638077554	5.639197909	6.240070808	6.266159931	6.325164863	6.08551915	5.894494649	5.890735327	6.378405015
TMEM258	10.42217589	11.18385325	10.92412644	10.70873111	10.10780596	11.0204448	11.5890236	11.45539393	10.66170836	10.65886862	11.09278763	10.42654681	10.83813818	10.8699712	10.66710777	10.60375998	10.5049708	10.94174781	10.38566391	10.38938294	11.33216847	10.68867676	11.00735426	10.69143301	10.86600054	10.3793486	10.54870649	10.53120393	10.38381064	10.91831843	10.7841455	10.87033123	11.07448595	11.09485527	11.84532049	11.050597	11.21487452	11.07828425	11.28414613	11.17593954	10.51793536	10.7579857	10.60391827	10.75114572	11.11681038	10.99435497	10.53508073	10.85135529	11.02476569
DAGLA	6.727587581	6.408087501	6.5679242	6.235033526	6.452987184	6.337404201	6.407561526	6.178121608	6.248520153	5.602079148	6.329260513	6.343640985	5.989117362	6.715359031	6.474795768	6.156563219	6.165732461	6.335979887	5.802823722	6.233725796	6.558114772	6.215440046	6.240558517	5.840886452	6.205238931	5.983893174	6.761826681	6.281692218	6.091838322	6.927633353	6.590710624	6.151597873	6.532545664	6.593609487	6.560942346	6.555888173	6.530707639	6.55693445	6.473129258	6.387875285	6.29673692	6.631123777	6.40977099	6.338824214	6.937858226	6.626170156	6.562791085	6.453927088	6.260493931
C16orf3	4.216549161	4.474202137	4.898744397	4.234090461	4.800483266	4.50463548	4.282078586	4.115937506	4.042029907	3.878520081	4.341290449	3.843729054	3.555207016	4.193420277	4.136587478	4.469841511	4.114134388	3.998418227	3.982578797	3.923389236	3.789307702	4.323561385	4.086316378	3.476696525	3.838523397	3.848564699	4.141009614	4.506885949	3.938352372	4.299213634	3.972843523	3.953550929	4.839104909	5.33197968	4.509215423	4.11497888	4.696731652	4.564523025	4.80267805	3.762514489	4.218452876	4.665077462	3.911315107	4.166053454	4.245360428	4.377560487	4.523519099	4.361127524	3.778856772
FMNL1	5.178733928	4.751350067	4.877326159	5.534760253	4.945463857	4.800397087	5.095025426	4.671633536	4.513789534	5.766262435	4.638936023	4.903315826	5.031154835	5.022813884	5.085810236	5.029667492	5.1953575	5.353778444	4.858961105	5.15733654	5.057927478	5.066641809	5.252781973	5.407436393	5.382429494	4.828443866	5.075679412	5.511855898	4.981738512	5.398107804	5.107234206	5.040015667	4.866759948	5.935991175	5.53212424	5.398135586	5.114756553	4.975763272	4.935403604	5.074386496	5.527008528	5.35929016	5.562580336	5.290450851	5.563742052	5.312128997	5.338187887	5.272121847	5.019836739
LDLRAD4	6.421042853	6.416320178	6.18931185	6.310207863	6.127754998	6.311755512	5.992032933	6.14918586	5.936287913	7.085912958	6.10803061	5.977205849	6.187105562	6.093219363	6.319956958	6.47843538	6.312142416	6.762138869	6.081057151	5.928875196	6.439602489	6.32520266	6.121770657	6.626537474	6.247727987	6.707438244	6.31837773	6.950433114	6.341175718	6.291001693	6.233194139	6.516562727	6.353186097	6.974846905	6.574820818	6.250432537	5.937177984	6.286397506	6.573013961	6.082135143	6.625678481	6.372790305	6.685474583	6.718768017	6.49133642	6.792430008	6.782576653	6.629243782	6.735133821
PTTG1IP	11.80958971	11.77241046	11.58072463	11.52069938	11.36809005	11.80092599	11.78914683	12.19741155	12.23409337	12.60468632	12.02919442	12.14855181	12.00085055	11.5978545	11.57611907	11.72377948	11.75566793	11.67760758	11.37744118	11.63067009	11.76578701	11.74619008	11.80202554	12.05751021	11.82841507	11.90447795	11.69450221	11.93855922	11.71644466	11.73971096	11.92013941	11.87213359	11.80720036	11.54775359	12.13154849	11.65586694	12.2157299	12.63669206	11.74309054	11.95451468	11.79497204	11.94516314	12.1649519	11.91453078	12.15220984	12.2057771	12.02927511	12.17403766	12.31163798
AP001062.7 /// C21orf2	7.546450935	7.563371176	7.634900667	7.407891675	7.578060636	8.28994815	6.951409243	6.498308229	6.983678261	6.406338633	6.975384185	7.308448152	7.375921518	7.790296557	7.256490284	7.660831643	6.978725892	7.415053951	7.141894046	7.261464192	7.108332688	7.141547821	7.063572644	6.765577709	7.227253166	7.081058138	7.367131311	7.446571117	7.204595371	7.5846115	7.253631759	7.223407431	7.729275105	8.094315086	7.695296781	7.741026939	6.987782985	7.481860821	7.451122526	7.474986525	7.237750705	7.185117466	7.316299898	7.317096068	7.322022668	7.423928448	7.215818084	7.417518439	7.036028464
TMEM50B	8.788413807	9.557849774	9.808244871	8.996700158	8.943677489	9.355365564	9.087078793	8.638860174	9.401704862	9.091829972	10.14240406	9.379804669	9.461004813	9.673944278	9.754537801	9.800210333	9.143321481	9.529907352	9.682699051	9.216856466	9.736156062	9.283376998	9.390160192	9.147790203	9.578958159	9.459951927	9.37708421	9.307119778	9.248683408	9.320227776	9.562225106	9.340322825	9.618085996	9.786943745	9.819835193	9.616457625	9.59264721	9.736198722	10.20912603	9.726136804	9.84341369	9.605904093	9.529075952	9.753327975	9.813600136	9.606248585	9.729689271	9.573085049	9.564570369
MPPED1	5.176304896	5.310292857	4.978914848	5.086191603	5.070835953	5.043748886	5.17292988	5.342007588	4.809374812	4.719458604	4.729324495	4.902471718	4.734058584	4.875076334	4.960981965	4.585158133	4.644664325	4.740226531	4.575667292	4.397700183	5.00517591	4.746736522	4.824287986	4.365296953	4.438153974	4.493505796	5.142223891	5.179629342	4.712617152	5.348907682	4.962882739	4.606095485	5.128071434	5.177145803	5.124933159	5.092709939	5.159667321	5.020747171	5.186243219	4.880375833	4.788157324	4.741709408	4.817703018	5.039161162	4.926208112	5.184460481	5.267416255	4.850403574	4.862967186
CA1	2.96015424	2.682255323	2.919592088	2.927476788	3.056715287	2.817172127	2.972479943	2.946328491	3.240421133	2.683415237	3.224181122	3.068868638	3.449185326	3.150411239	2.847082063	2.912884809	2.743022407	3.303049056	2.966071171	2.726029877	3.324749566	3.413456093	3.187511262	3.38306729	3.083408214	2.937216529	2.866144624	3.329992899	3.252482619	3.249338151	2.855188168	2.776923116	3.381245412	3.646301689	3.400249621	3.29368314	3.050216321	3.042318737	3.190416074	3.484074229	3.233743343	2.954477211	3.478577859	3.34601684	3.086625063	3.485054806	2.917832897	3.149613252	3.109439696
CA2	5.902935378	4.213970831	5.987432712	8.166258742	4.526709782	7.355063914	9.653568041	10.41944817	7.031032819	9.866922536	6.858564608	4.837242701	4.462906242	3.508813837	4.796027505	4.441651387	8.793433559	8.872829673	7.743279645	7.630405814	7.300388394	8.31629608	7.124838364	10.52174029	8.463497204	7.424151749	7.971343122	6.559086776	7.597680444	8.069437593	7.162268425	6.51186772	7.424372595	6.402837932	7.725128028	8.838387336	10.65248223	3.554238952	5.307025164	5.095924459	7.080709676	6.217631991	8.956274156	8.407685973	7.191233824	6.715479203	6.827686331	7.562220953	10.14146398
CA3	7.282149963	5.306217926	6.248704646	5.635084325	4.967593075	5.58124693	4.913836601	4.595072992	6.590166686	5.833497265	7.263707805	7.382482987	6.192353051	6.961439079	6.573888499	6.671616702	8.526695662	6.287092207	7.195719771	5.981100764	5.903587783	5.857358242	5.957731804	7.426686572	6.812897197	6.376134736	5.768921366	7.024605035	6.059137056	6.733130299	6.49562398	6.360342166	5.555833165	7.515841559	6.34602906	5.6593436	5.394545992	6.571551853	6.546714065	8.714528704	6.446504948	7.14753127	7.662655366	7.556439541	6.564694028	6.418935263	6.647251742	6.583682746	7.467302164
CA4	5.08456063	5.053737311	6.259503181	6.942074197	5.128119266	6.41622296	6.869453129	7.808134566	5.87150452	6.856698616	4.728847618	4.744435941	4.239075756	4.997339689	5.045675553	4.595237131	6.493057271	6.01804356	4.96964341	5.89577707	6.023320604	6.559425887	5.886993698	7.781715131	5.90970103	4.801840208	5.674552394	5.634245519	5.603351971	6.605264464	5.967555273	5.651592175	6.543450668	5.466060797	5.481096864	6.835000493	8.440035531	5.1301546	5.190197406	4.495991793	5.821799165	4.938053928	5.188400543	5.8240202	5.241178271	5.253714684	5.491225672	6.520717056	7.398980295
CA5A	3.230559361	3.154453579	3.515136495	3.062604974	3.134632494	4.007234077	3.470695898	2.866984523	2.791382081	3.223821241	2.678904569	2.69401289	2.768600856	3.281119807	3.352220974	2.924510599	2.751704733	3.113210157	3.102299344	2.965666081	3.255934632	2.615873916	3.112200987	2.789536242	2.782672302	2.815828727	3.236972561	2.826761152	3.180902442	3.873712751	3.400360408	3.233560888	3.459796043	3.488025246	3.580822749	2.936699292	3.539167377	3.568384558	3.33098976	3.173062432	3.021030873	2.80361562	2.605000699	2.739198109	3.462653811	2.712756881	3.163721758	2.92209073	2.925583338
CA6	3.256164596	3.45086576	3.399198255	3.51345148	3.452571842	3.283438754	3.258543704	3.163576253	3.282303401	2.918900107	3.361139856	3.305643799	3.108298526	3.433647899	3.146335617	3.234274221	3.095120556	3.58796218	3.165024677	3.013225032	3.232510551	3.18376575	3.257817102	3.176008341	2.894628925	3.182943859	3.119163276	3.595711098	3.19924786	3.542532045	3.149673087	3.11745456	3.828141217	3.694687952	3.584540934	3.857443354	3.791735818	3.245317165	3.592809952	3.597096536	3.488722815	3.557244172	3.404354145	3.245876027	3.749760429	3.48664831	3.661118144	3.62409456	3.460657323
CA7	5.611801402	5.787366342	5.92712713	5.858454693	5.967269647	5.544358662	5.915828014	6.047539414	5.468401809	5.56981325	5.527954065	5.531685557	5.204534752	5.788989376	5.840393997	5.868643602	5.74339525	5.929640524	5.105721016	5.352319093	5.542406869	5.61309999	5.478338331	5.609362211	5.292610044	4.719674482	5.680951057	5.389217185	5.191885093	6.317503366	5.358550134	4.974483026	5.513464564	5.883425462	5.820919621	5.626048567	5.887239845	5.161250063	5.602487916	5.540409541	5.540409541	5.367976549	5.474878355	5.243275202	5.548861821	5.534586267	5.549005178	5.479295765	5.423062827
CA8	6.092653545	5.938139019	5.86441635	5.937738409	5.79296001	5.653048143	5.039664022	4.482695279	6.612496173	4.426731954	5.545852258	5.421985077	6.320834823	6.508805417	6.160055266	6.479388731	5.335472285	6.573587567	5.619127037	5.985456825	6.499182719	6.248621191	5.414758158	5.370835943	5.733798786	7.295007053	5.756161975	6.524802688	6.112926333	5.91911151	5.930007407	6.479166601	5.623326507	6.210989345	6.20665672	6.379209063	6.094237513	6.657675295	6.058357903	6.503393229	6.247796423	6.30934832	5.813451103	6.138991192	6.326042556	7.018494717	6.464326704	6.532850753	5.44698181
CA9	5.781302816	5.988407412	5.75759589	5.746994245	6.10303171	5.794346192	5.887492864	6.420043976	5.398722199	5.51642644	5.630843846	5.737867684	5.43774335	5.686388865	5.592636161	6.106231742	6.419697158	5.589590811	5.346710689	5.621325109	5.537950306	5.708729289	5.54558118	6.121270473	5.598278763	5.19385702	5.573815055	5.731251783	5.244658262	5.880034389	5.467619919	5.329940583	5.820070907	5.872335971	6.044318012	5.822743426	6.258610883	5.339043908	5.674605036	5.335394943	5.668436457	5.237466835	5.7526116	5.787101766	5.53359399	5.932037592	5.675671444	5.679021088	5.795469364
CA11	7.885659166	7.983814748	8.234949108	7.708256424	7.602328046	7.855565293	6.521556509	5.647653019	6.884992282	6.297292835	7.173591899	7.45779583	7.24220582	7.701420008	7.302589178	7.792882874	8.217904199	7.732296657	6.897211098	7.457491332	7.525832668	7.569573997	7.489282097	6.872039978	7.845133062	7.322147654	7.740599877	7.273036461	7.295700191	7.577651353	7.644827355	7.539119438	7.651906415	7.637562389	7.66558211	7.918747658	6.288432553	7.587670552	8.084090453	8.389499714	7.674381353	7.487032924	7.567713886	7.582645891	7.616736051	7.406254424	7.626087438	7.56346621	6.683905267
CA12	4.36899856	4.658331569	5.971848412	6.582183383	4.76983106	6.421820204	9.39795685	8.29405733	5.502409945	5.506498454	4.258488888	4.365006305	3.980215053	5.064168024	4.375297438	4.486941143	5.38098869	7.464294148	4.473425442	4.993372088	5.050328292	4.934226964	4.385677771	6.480643756	5.54266945	4.04694407	5.331276458	5.207934986	4.553893688	6.749537331	5.09662754	4.458121879	5.817135234	4.735786649	5.996866379	7.616375475	9.415704043	4.980498489	4.239359781	4.40074234	5.78201679	4.499708413	5.401763027	5.566959232	4.811023225	4.353715188	4.380949971	5.130592002	6.233728412
CACNA1B	6.165119533	6.909214125	6.852291218	6.46718298	6.855457239	6.553917356	5.077790813	5.659627265	6.768652688	5.444503192	7.186498145	7.334992135	6.88004438	6.894140251	7.398110473	6.665710354	6.560311319	6.701870954	6.572992156	6.616690622	6.651992119	6.696561825	6.767882688	6.579671738	6.806552084	6.633913309	6.748062761	7.29462378	6.609029424	7.065570315	7.193188079	7.254504488	6.967271908	7.304835136	7.368248729	6.659837723	6.223690178	6.560710577	6.650823573	7.254337709	6.666822813	6.669940007	7.193906251	7.266626738	7.046515319	7.137661757	7.046970687	6.97816487	6.882996729
CACNA1C	8.941660027	8.437126082	8.615345515	8.396264667	8.667776195	8.560352169	6.772579336	6.931180738	8.719438719	7.331239449	8.610160795	8.638336845	8.534449581	8.320138886	8.474290122	8.237782316	7.992039778	8.005795758	7.898160983	8.234915915	7.916070754	7.954276179	8.056077785	7.774558168	8.249945366	8.261467752	7.817127143	8.280466047	8.101941599	8.367413375	8.138852191	8.076000001	8.28251298	9.183687602	8.411847007	8.96050106	7.781529867	8.876007477	8.612857244	8.499551278	8.344470431	8.530769476	8.42835532	8.536865893	8.52985438	8.405511531	8.364908578	8.40018534	8.027516185
CACNA1D	10.40936197	10.69217335	10.46114935	10.23125648	10.73595772	10.54713528	8.782877729	9.036720899	10.80224521	9.33823052	10.904505	11.22910161	11.03456574	10.61729099	10.65644531	10.75471132	10.52263923	10.64953976	10.6374953	10.60745773	10.2675706	10.36951125	10.20906647	10.57251426	10.68008212	10.75473553	10.4833749	10.82578171	10.25629277	11.2378256	10.46895788	10.65493436	10.60193389	10.90244731	10.63649989	10.57436505	9.882492262	10.46606891	10.64867771	10.95729803	10.97743664	10.90339309	11.12939806	11.14101127	10.85126877	10.92436489	10.63540763	10.52031837	10.42721583
CACNA1E	3.350761207	3.458069601	3.639454888	3.807744414	3.597260087	3.61758197	3.468512382	3.371464219	3.40102129	3.623753906	3.405437104	3.682211383	3.771104691	3.487920859	3.592179154	3.717310598	3.235145768	3.846639897	3.818130643	3.617573569	3.624674462	3.452747774	3.498872088	3.49195733	3.174263981	3.725794622	3.447545305	3.519261689	3.531187905	3.589679176	3.766752188	3.511082993	3.539586552	4.412699006	3.843691359	3.568439878	3.771291968	3.53509734	3.871322362	4.275976728	3.76025328	3.46534338	3.840688776	3.331188657	3.715504951	3.809538953	3.762721782	3.413577377	3.448008764
CACNA1F	3.831270896	3.82779795	3.92710864	3.875479662	3.793429202	3.705726042	4.225521265	3.68649822	3.464754472	3.270635433	3.209574455	3.555161406	3.763475256	4.023410297	3.669775721	3.673814818	3.610930524	3.395901892	3.612390763	3.534759978	3.844744525	3.636638898	3.54545994	3.443990798	4.031637731	3.302953803	3.759862918	3.653037716	3.475196588	4.187395567	3.733209077	3.776619253	4.298925455	4.220272836	4.082092368	3.86789243	4.176140834	3.851621151	4.04294244	3.368908494	3.721740751	3.643728076	3.495375149	3.5686106	3.908066984	4.003139381	3.782551443	4.069498906	3.673867857
CACNA1S	4.674716108	4.835139427	4.968495143	4.661758223	5.291129602	4.823107617	4.717742362	4.619705955	4.241804464	4.357913133	4.641915928	4.560776209	4.546858171	4.778606892	4.972173048	4.694226781	4.425021947	4.987009783	4.720415276	4.849931229	4.680437974	4.866508834	4.792886836	4.33636849	4.522974398	4.209244545	4.604546515	4.681213018	4.368430694	5.411918539	4.589493825	4.652479142	5.149860853	5.347341869	5.322468726	5.232541701	5.147317041	5.147317041	5.359175234	4.855395249	5.190154169	5.035975208	5.13007337	5.136756527	5.152404664	5.291394214	5.17084716	4.897862771	4.80163224
CACNA2D1	7.800393146	8.609643827	8.087946996	8.204599033	7.847381467	8.144257973	6.551732823	7.393857815	8.937678625	7.921319296	9.446775136	8.943150603	8.733777647	8.474901443	8.265084703	8.797699151	8.352050357	8.082254149	8.962435017	8.344033408	8.396133676	8.278805651	8.374885561	8.507858308	8.300683485	8.572712372	8.675796814	8.07313734	8.655521972	8.482764646	8.381637245	8.361758018	8.006071304	8.783510985	8.528049337	8.504679309	8.473349211	9.226030987	9.231521104	9.592942548	8.752420121	8.956666727	8.979774496	9.104164307	8.705942465	9.02948614	9.290053657	8.609865027	8.746315669
CACNB1	5.169680793	4.903908893	4.762641793	5.175777338	4.701532926	4.987813351	5.052366735	4.873079101	4.751741231	5.011494956	4.855238372	4.658947024	4.778066408	4.78750388	4.613425274	4.755520335	4.770710326	5.080868324	4.402209898	4.355183517	4.677447625	4.811066772	4.919353766	4.657326609	4.583555369	4.664800094	4.590180312	4.860430006	4.72045856	5.071590892	4.755393346	4.476196745	5.043068481	5.027711228	5.512411586	4.776113559	5.063656814	4.866075563	4.631566997	4.747683313	5.091509388	4.649182779	4.696224705	4.829284695	4.919307384	4.816952475	4.678746253	4.944466142	4.868641796
CACNB2	7.582738432	7.495882389	7.97080458	7.119355019	7.074830967	7.165577332	5.952224322	5.617424699	7.380337036	5.941215463	7.186932399	7.519420798	7.425354319	7.377020178	7.384123528	7.385781572	7.164072415	7.216265716	7.967092647	7.395455202	6.537700006	6.919345195	6.660490864	6.921610519	7.669378953	7.168963291	6.973775807	7.31689689	7.147804218	7.071889978	7.459267344	7.219748682	7.421453605	8.217525317	8.600927832	7.82878151	6.964367156	7.469515015	8.160893686	7.998172848	7.681225612	7.922245224	7.892242996	8.06704371	7.238853763	7.122419594	7.230899738	7.116499705	7.057792788
CACNB3	7.741054945	6.431980812	6.304683781	7.069844811	6.544670747	6.709309369	6.845596793	6.071021355	6.314065368	7.498443354	6.662810689	6.8569616	6.068923263	6.785670865	5.763476109	5.958884223	6.242169345	6.457540648	6.150142146	6.321679856	6.79219618	6.465104113	6.789992134	7.217273278	6.737440736	6.257322853	6.541833883	6.617247912	6.632781554	6.511983803	6.461641251	6.503867746	7.51267486	7.179806408	7.328033844	6.146368531	5.712285886	6.299827194	5.384779041	5.948020926	6.630774822	6.69387382	7.395337105	6.776065804	6.941660877	6.570777111	6.748863239	6.580296611	6.983313416
CACNB4	3.368366173	3.085492011	3.03706614	2.833822989	3.554309226	3.218043648	3.113912963	3.0331769	3.168776333	4.324269934	4.057558879	3.801604252	3.409738549	3.141543428	3.080120473	3.153214732	3.243918868	3.636165032	3.522211121	2.850616786	3.430656309	3.406921355	3.385376163	3.657761153	3.006258609	3.224781076	3.018865788	3.297627831	2.931101115	3.57602031	3.19443543	3.214404649	3.449065029	3.736172821	3.523005219	3.932438478	3.872538676	3.946920119	3.849584352	3.641209615	3.683095157	3.680914995	4.091902362	4.580781637	3.921511202	3.83815085	3.874196205	3.699822336	4.114986727
CACNG1	5.787566904	5.184098684	5.874104206	5.619288197	5.550371316	4.910022716	4.635567522	4.982145682	4.898878857	4.996342212	5.166832814	5.208962015	5.687089255	5.168627426	5.188298295	5.056547365	4.504354309	6.01947844	5.238293827	5.458006755	5.058378419	5.217236975	5.232142286	4.911604617	4.938302032	4.887216653	5.185040614	5.552636325	4.667090382	5.177168528	4.724024209	4.725912324	5.413413459	5.121123913	5.600766921	5.837256215	5.76705755	5.971148401	5.034695251	5.626965411	5.503504214	5.425489096	4.894299234	5.001095652	5.603242437	5.670520585	5.294342339	5.201381844	4.888906941
SLC25A20	7.235747505	8.464790824	7.872424379	7.381935945	7.779871344	7.892238062	9.239157878	9.650452677	9.157527704	8.405777756	9.082553153	8.847811485	8.513395533	8.531455726	8.408625327	8.547093399	8.08121894	9.34207932	9.017706187	8.914992341	9.199357258	8.824519394	9.153828397	9.10582734	8.735499742	8.768480787	8.80095284	9.283616149	8.970755753	9.491161977	8.875804336	8.862281534	8.815237913	7.297768139	8.789262283	9.435887711	9.562574663	8.995475908	9.233254343	9.337493405	9.23311518	9.265767114	9.147624391	9.3166636	9.397025593	9.495108626	9.400592301	9.268031721	9.447217321
CAD	6.102012114	6.166938199	6.13325039	6.007759694	6.227369103	5.701957959	5.482427125	5.473215988	5.776935573	5.866096389	5.828922793	5.937103962	5.987722475	5.983114436	5.754794749	6.201514308	5.407662229	5.856147048	5.37386818	5.539539458	5.812324362	6.077581154	5.724668435	5.906175983	6.026349143	5.747649778	5.719257163	6.019628734	5.555312043	6.101638409	5.645150119	6.186561671	6.281105054	6.443670246	6.420856379	6.245221223	5.891099462	6.271463837	6.008245337	5.881550279	6.01663329	5.818694009	5.938672369	6.126718169	6.135395147	6.179293	5.85186842	6.211195512	5.842238485
CALB1	8.582781994	9.076621825	7.911263046	7.996830128	8.301707745	7.219383205	6.89930601	4.950111418	6.85043075	6.277054825	10.88721546	11.5331751	8.773776072	8.163052132	8.500349191	7.921780903	10.72292121	9.627554096	8.931315409	7.529556613	8.919953708	9.332644215	7.222580756	11.33760677	8.753660874	8.3540408	8.811251625	8.825745425	9.268330923	11.36953768	8.792287014	8.92956109	7.345828696	10.73822235	7.914995291	7.640656634	6.966413885	8.877854186	7.688620294	8.700884375	8.752989056	9.203608067	11.6524734	11.24563282	7.499545573	8.229678104	9.831318894	8.40486707	11.58417057
CALB2	4.902281652	5.699621986	6.105102551	4.88695728	4.038927496	5.694364373	4.850045785	4.067409175	4.063716129	5.588381407	6.253120704	6.567057439	5.161680195	4.86622223	4.470872994	5.254336683	5.825562577	4.648376151	3.938716843	6.163707581	4.94630664	5.400687674	4.526097106	4.923484624	4.55557374	4.881640618	4.345835617	4.257530512	4.729493117	5.815017729	6.32283485	3.886454952	4.139594756	5.681482859	4.775104852	4.504477997	5.288609689	4.135533702	4.86353776	4.782863386	4.913153519	4.482948443	3.980331307	5.711216147	4.275737076	5.15688774	4.897457864	4.985027217	4.864645269
S100G	2.476250977	2.461431652	2.526269428	2.46431747	2.392142962	2.5023477	2.779083235	2.343583996	2.736938679	1.968878535	2.195755136	2.198518634	2.198518634	2.574986283	2.381686531	2.198518634	2.607358889	2.332228635	2.347206675	2.202973492	2.675784394	2.614149229	2.518872242	2.579608672	2.218383028	2.389315367	2.457200951	2.453541906	2.288679355	2.843070951	2.391457632	2.212441012	2.014486441	2.280478009	2.44298405	2.634237429	2.251988587	2.517276557	2.505843114	2.475559021	2.595828543	2.395347807	2.403106277	2.331259009	2.440338935	2.523124219	2.273386796	2.476650136	2.482043069
CALCA	4.34326582	4.380725293	5.366269586	5.96273871	4.962489295	5.079606474	4.072542028	4.100760138	4.154404219	4.153173685	4.009586012	4.336300641	4.213573829	5.496439338	4.086568385	6.35734147	3.846144601	4.076853029	4.038667628	5.894682553	5.062150114	4.845545152	4.536039688	3.943478312	3.806331986	4.032656524	4.055782498	3.949824798	3.808096425	4.427069484	5.033380709	5.454021229	4.311298061	7.007888957	4.912848209	4.005206075	4.189559004	4.656347588	4.527620287	6.920595545	7.070049177	8.399035066	4.212751332	3.924463317	5.440454206	5.250981396	4.366991391	3.796967609	3.769739152
CALCB	6.12298814	5.942065739	5.622536072	7.17384443	6.659609551	6.172484981	6.266221708	6.345046204	6.909976927	6.369042571	6.818677647	4.335343301	6.255104904	7.549331474	5.292940277	6.275717123	3.674863759	5.144894257	5.585797096	6.692938978	8.119396483	6.924578149	6.653763264	3.626545945	6.413517365	5.83394001	5.253478365	5.027053358	5.223259832	6.225743093	6.171545239	5.882973216	5.160591456	8.597537808	6.122218047	4.746042721	5.414014153	7.747450165	6.389167259	6.84224193	8.741856369	9.370734406	6.356492097	6.707332468	9.217564204	7.742293447	6.015775408	5.835980635	4.919005219
CALCR	4.599808979	5.085804031	5.082100936	4.918008308	5.133956559	5.113900099	4.323554079	4.382446672	4.740715819	4.318122016	4.783002752	5.040883542	5.126482092	4.980273052	4.822090965	4.70478666	4.14021304	6.136515596	5.82743192	4.789539769	5.174288818	4.874929799	4.878630194	4.869244396	4.767188455	4.385061853	5.519586883	4.677479206	5.41778207	5.057145084	5.554124636	5.481311624	5.145409213	4.997554301	5.288465081	4.532793112	4.558789693	4.663185106	5.201423923	5.228252859	4.702211079	4.928580183	5.197794564	5.276289488	4.603429391	5.243890501	5.725754817	4.924475999	4.169028254
CALD1	6.537345174	6.174391068	5.748957271	6.458706619	6.044197596	5.943505561	6.311999555	6.793424476	6.318588804	7.741146404	5.229630412	5.166690585	6.144757901	5.914946795	5.882686683	5.647695157	7.099975601	6.112565848	6.566053314	5.970519762	6.39558104	6.391625854	6.644297084	6.732158153	7.068040828	7.076449269	6.796769921	6.21621163	6.408959556	5.710033354	6.17637808	6.267806821	6.433965928	5.799175668	6.429234902	6.260968165	6.973501063	6.561259533	6.940355761	6.438760865	6.925304818	6.796092751	6.614399972	6.369128858	7.089686879	7.098812917	6.901112351	6.852088544	6.768877626
CALM1	7.954996193	9.605341163	8.862030768	7.99463797	8.233298161	8.682639881	7.800058962	9.133522942	9.860797073	8.807220564	10.06285184	9.474300375	10.5285434	9.361684142	9.685284959	10.18477013	8.61653602	9.621432643	11.47358454	11.22708609	11.43033831	11.50624728	11.51622433	9.784806812	10.04469205	10.14465673	11.27801086	8.756334769	10.9329006	10.54871986	11.04949994	10.72989592	9.692946225	7.3311861	9.013258941	9.438495943	10.31221916	10.6163098	10.6289425	10.66868338	11.06539122	11.55932975	10.20048778	10.50852644	11.01777767	11.18019022	11.22169396	10.70507288	9.982951694
CALML3	4.952204684	4.7733361	5.073316349	4.933889756	5.073638301	4.762800159	4.872107839	4.738826209	4.358449191	4.441750574	4.406455197	4.633497667	4.487068257	5.057658667	4.835856561	4.611063119	4.603505409	4.760560403	4.518038087	4.442319523	4.705125627	4.621849677	4.580759819	4.262250367	4.395540661	4.285508478	4.885756518	4.679682719	4.681234238	5.048760112	4.726395116	4.512687373	4.522647234	4.747948845	4.70595432	4.359992697	4.684032677	4.519151626	4.665109921	4.264434119	4.242555796	4.224626838	4.09376037	4.091077805	4.655060152	4.357980206	4.258005646	4.636858194	4.224088132
CALR	8.825211156	10.34458973	9.635444636	8.809603894	8.971432105	9.469212385	9.584351718	9.684144103	9.924160581	9.319218014	10.72663145	9.364372635	9.384949212	10.41351503	10.00689303	10.27442475	9.905730402	9.368809892	9.608327654	9.674602138	10.2760897	9.635540308	9.789307601	9.502853666	9.913699329	9.574302963	9.801383202	8.980272902	9.539412228	9.358512177	9.73181044	9.646530142	9.619362897	9.638739192	9.927600589	10.28819919	10.36712004	10.04737711	11.00571944	10.57250849	9.824104579	9.981035491	9.715353247	9.581893347	10.03276241	9.739847303	9.769726658	9.613549886	9.869473385
CALU	7.666446897	8.792437812	8.295606699	8.552978276	7.960293446	8.795650905	8.871194107	9.313961828	8.916489358	9.745672416	9.272979096	8.735323387	8.978521771	8.583071556	8.437620105	8.959339039	8.692819628	8.955240568	9.036736889	8.773196442	9.243891755	8.831390133	8.962269111	8.754062237	8.737543231	8.894246174	8.885584155	8.76449083	8.691253546	9.212715516	8.612584877	8.810179073	8.839964135	8.39861766	9.000856625	8.992437257	9.770232963	9.317387765	9.448765362	9.137425575	9.399765533	9.175608831	9.050758106	8.820993955	9.289823425	9.147450527	9.156919869	9.107287649	9.241205331
CAMK4	4.142851346	3.996593597	3.839142747	4.576871322	4.279993965	4.468236273	3.978576551	4.057223829	4.153924191	6.616227952	4.123661717	3.718249709	4.080847855	4.013445387	3.332880654	3.701869819	4.599024201	4.188328254	4.268487008	4.202112845	4.777473425	4.296089797	4.640522761	5.21560628	4.651925856	4.886388365	4.909647606	4.394783114	5.150617119	4.240085349	4.312294505	4.859184756	4.526436902	4.365655715	4.120402552	4.475486943	4.10226506	4.9578265	4.347784299	4.26138177	4.327840382	4.226313984	4.908607595	4.514104732	4.624568704	4.243441022	5.067471739	5.357850229	5.260950893
CAMK2A	4.634514358	4.781491426	5.180947318	4.892877115	5.034145743	4.678310145	4.702147673	4.951344343	4.629880829	4.54995108	4.591042753	4.689176961	4.513143682	4.657428066	4.572729569	4.537818251	4.475581124	4.785761571	4.970312216	4.497928729	4.975554962	4.619091495	4.695004645	4.319744848	4.640179003	4.460866153	4.920572105	4.793066286	4.539886841	5.409009816	4.531170616	4.698674717	4.853967564	4.598883758	5.233937855	4.877208846	4.896378656	5.053360283	4.536926551	4.503782399	4.643241413	4.54502482	4.680267924	4.559593165	4.857693498	4.90711765	4.549924612	4.657598376	4.604283106
CAMK2B	8.51295652	8.833600385	8.509858086	8.320914289	8.627199516	8.278536158	6.518880446	6.571009806	8.154547308	6.826130813	8.465870199	8.634239641	8.504774046	8.323098817	8.045653661	8.175259625	7.644446558	8.002640615	8.035078098	8.024105979	8.227276443	8.22357384	8.17419383	7.512367569	8.506546254	7.995449206	8.222985669	8.281979558	7.779541069	8.608678731	8.386590858	8.313362504	8.458591471	8.514579283	8.595018203	8.375104731	7.710761633	8.715298907	8.302484882	8.30062712	8.348763852	8.449795793	8.404942659	8.563550071	8.616601318	8.548475792	8.257153382	8.311912812	7.805452974
CAMK2D	8.001714855	7.867741643	7.90600647	7.921863392	8.101608417	7.944475522	7.864635642	7.951747302	8.370158662	8.388477693	8.428836568	8.265986768	8.138309752	8.025790282	7.980424753	8.359635314	7.948070258	7.888693578	7.977523796	7.969785041	7.956653134	8.000470224	8.371382433	8.044033489	7.799030705	8.069825659	8.250769839	7.365011403	8.284466723	7.900327311	8.04749662	7.910058488	8.135423439	8.334345738	7.938930413	8.117680192	8.310350591	8.719495917	8.252944178	8.607708947	8.101941659	7.953967685	8.173522481	7.995027395	8.128405301	8.260625146	8.375401224	8.215360287	8.103593624
CAMK2G	7.327650154	6.878829937	6.983644652	6.604963533	6.58525865	6.716172837	5.94764265	6.005329555	6.719228745	5.969888529	5.930030178	6.444681609	6.975321856	6.304301891	6.728891001	6.163157621	5.79579209	6.342354225	6.105642747	6.756785512	6.362014824	6.96740084	6.860048995	6.044860978	6.872228997	6.59569923	6.65375109	6.46507941	6.498638102	6.071674483	6.529943826	6.427966509	6.637056301	6.029885035	6.73003326	6.657699853	6.422744434	7.103674144	6.778236347	6.773978917	6.605120691	7.011280466	6.151264502	6.453001196	7.625259467	6.993437782	6.921438073	6.843720618	6.161688358
CAMLG	10.05666352	10.42309957	10.32389933	10.51762664	10.32562732	10.05528215	10.21514002	10.60221118	10.31215981	10.50669838	10.39320389	10.32978266	10.44854969	10.4548008	10.34583853	10.6835749	10.73315044	10.27242384	10.35025162	10.27693512	10.46188459	10.42461029	10.55350844	10.17727238	10.49394296	10.55690375	10.48645642	10.42216755	10.75390851	10.27189575	10.4505371	10.34669672	10.55781818	10.27319922	10.37748554	10.75239309	10.62802054	10.73754335	10.63281099	10.85658646	10.62449366	10.4164089	10.40441446	10.50746254	10.49207284	10.76343975	11.03086181	10.98467244	10.49836545
CAMP	4.648226929	4.508077817	4.712425284	4.816300864	4.76998577	4.463564829	4.931221672	4.87611239	4.498127014	4.385331229	4.515305351	4.291639577	4.41998871	5.025357087	4.53810232	4.213075057	4.538320751	4.854411888	4.779124737	4.548696746	4.776842815	4.869377261	4.58573224	4.059223462	4.520591068	4.163925095	4.804871042	4.735877113	4.376109965	5.304478699	4.446535436	4.323561385	4.891393399	5.190105177	4.936597134	4.677435019	5.033836221	4.746678284	4.543455195	4.531748666	4.684521432	4.747861964	4.75422403	4.611695734	5.081202229	4.867944562	4.808575934	4.832743087	4.720344617
CANX	7.962390077	8.993168884	8.592568791	8.376048769	8.447530853	9.006400095	9.053711548	9.394280061	8.908167783	8.895054628	9.155760084	8.524460623	8.867013993	9.069065927	8.881188723	8.982719983	8.917668348	9.217447323	9.335635322	8.881971694	9.583788304	9.180102024	9.272474978	8.932885294	8.906077214	8.781675673	9.313332976	8.585691017	9.044832508	9.061529902	9.226500864	9.298871002	9.065634	8.511385603	9.12661725	8.936948011	9.468120355	9.245124241	9.590885403	9.154580821	9.391668857	9.339123395	9.011859771	9.131631617	9.466876075	9.306361811	9.421477572	9.289724361	9.13246545
CAPG	7.566530076	6.470265417	6.016083637	7.762615248	6.171711609	6.71257805	8.554463005	8.509152174	6.095630678	10.43409531	5.852520227	6.217125533	5.280482515	5.403935314	5.987036753	5.575108812	8.184874441	6.567887863	5.412100299	7.138866092	6.571852699	5.991700349	7.054471879	9.021987254	6.533498616	6.565868219	6.334670117	6.617070582	6.003408373	6.704008398	6.545679237	5.91484846	7.613738211	8.99834083	7.113619463	6.518083133	7.904841619	6.174402707	5.458686503	5.312059409	5.778658451	6.266694336	8.944644567	7.022371114	7.587396964	6.355490826	5.789500233	6.30793221	8.381724301
CAPN1	8.840496934	8.706595495	8.841689544	8.324077965	8.509566792	8.551258317	8.33813469	7.149237626	8.093996066	7.79591864	8.204594078	8.39117966	7.920509368	8.11052401	8.390610599	7.885339147	8.431703469	8.09301752	8.183817133	8.28875481	7.92896479	7.803445136	7.867714517	8.209781092	8.689290444	8.233550922	7.961146597	8.447066976	7.909190387	8.396949913	8.534662897	8.277287225	9.063240433	9.508515518	8.916068627	8.852569706	8.133907006	8.676513727	8.764493311	8.582263039	8.539583471	8.82834941	8.898768357	8.750155036	8.758603601	8.280762766	8.424139215	8.531687846	8.572489249
CAPN2	8.41240904	8.184453882	8.046355815	8.291916222	8.121433777	8.802076098	8.119304395	8.208434097	8.190387984	8.448505698	8.569742633	8.619206463	8.588684713	8.05392638	8.068600792	7.957330599	8.216133864	7.984266466	8.640695919	8.339115807	9.322271205	8.103933658	8.005833486	8.39815886	8.321417938	8.922750856	8.173880911	8.467267492	8.389839711	7.819101151	8.319606904	7.891562149	8.594887312	8.237312819	8.890125512	8.554678584	8.889945295	9.315700372	8.350869442	8.888871819	8.852499947	8.414697103	8.823615806	9.220139048	8.808689807	8.630882655	8.456950267	8.294945635	8.488213009
CAPN3	8.649460414	8.43157589	8.067207856	8.126836944	8.656615356	8.46502299	8.405275415	7.15151594	8.797296407	8.473765027	8.715458052	8.916392567	8.933187123	8.450158466	8.061031719	8.177248934	8.335270231	8.711842507	8.694601297	8.299358966	7.694344002	7.75623328	7.849672268	8.745370026	8.543181809	8.57072953	7.80974978	9.169862289	8.142919145	9.228495946	8.352301044	8.458173357	8.908972489	8.746732114	8.648352969	9.901464589	8.147254255	8.428043669	8.530114125	8.541085312	8.701180892	8.781415734	9.198234195	8.996699755	8.739986753	8.987087118	7.99737235	8.676375423	8.766873186
CAPNS1	10.92076245	11.25482783	10.89904284	10.63862425	10.57660821	11.76666138	10.69874518	10.5512631	10.69893597	10.82929168	10.71231451	10.49998958	10.85502449	10.85185741	10.91596157	11.11581302	10.83775177	10.15991592	9.985836754	10.98427009	10.91635012	10.83184918	10.77531514	10.653466	11.14502695	10.85377518	10.91535559	10.76640761	10.91132755	11.15869691	10.90213862	11.09152523	10.79941552	10.89871955	11.30902999	10.97456866	10.85384837	11.15431859	10.93632945	11.19389983	11.06360734	11.0111304	11.17928427	10.7865197	11.0470212	11.01654011	10.84542726	10.9419205	11.07403796
CAPN6	2.62433808	3.423469113	3.57058531	4.8712278	2.54003133	4.099752454	5.231624312	5.322357687	3.354012254	6.402137798	2.735322656	2.863935182	2.502988362	3.141978145	2.296978975	2.546599684	5.000998225	3.953097117	2.849073385	3.190581376	3.065324558	3.389399703	3.526447878	5.747943082	4.343272307	5.021357313	3.246032781	3.863340411	3.51491733	3.356867296	3.31613072	3.27614432	5.153037143	4.081842806	5.543652849	3.806650849	5.418262763	2.752911986	2.930204084	3.578703141	4.07984302	3.291694194	4.658784409	4.132741643	3.517623277	3.455840756	3.686945107	4.360229039	5.800927308
CAPS	8.271275241	8.082406042	8.022075699	7.8843575	8.107654401	7.876184407	7.549532881	7.205416504	7.56405146	7.087669567	7.542853851	7.99178545	8.183613871	7.601890102	7.655021245	7.642187989	7.391266296	7.517487569	7.170777202	7.348560997	7.766083303	7.195563908	7.338302535	7.410074872	7.713438501	7.312044064	7.435708125	7.241536348	7.036135124	7.95615826	7.300235732	7.705560197	8.125137861	8.105123097	8.500867205	8.540429955	7.677319857	8.558771519	7.892816053	7.674927201	7.560834062	7.686754655	8.088363583	7.975962524	7.432923628	7.586846695	7.827210251	7.787902915	7.683877532
CAPZA1	7.173508027	7.051535281	6.931374035	7.206667248	7.278177096	7.215882725	7.609287361	7.836620835	7.879923382	7.574719249	7.507386301	7.529461162	7.406538502	7.768543035	7.295101933	7.985465953	7.328354478	8.380138079	7.607994212	7.561469794	7.158583296	7.263797493	7.34608016	7.807088195	7.994516606	7.541149134	7.540147885	7.306346633	7.942096519	6.80184957	7.17633818	7.131479354	7.405192114	7.253328713	7.645238628	7.606881823	8.263749123	7.840812682	7.542236459	9.17055302	8.154246622	8.387800834	7.954004235	7.939511757	7.831215256	7.910309711	7.94787059	7.567483679	8.026380807
CAPZA2	7.492630191	8.348531706	8.163457565	8.055234305	7.740608232	8.088557235	8.066143526	8.21703817	8.182353209	8.076475226	8.542440752	8.177404836	8.298971712	8.795783913	8.561670938	8.264235041	8.140314098	8.18294694	8.641081849	8.300031341	8.058953467	8.219428171	8.202803496	8.338548353	8.76843335	8.254156644	8.11440061	7.650166935	8.169118441	7.565243123	8.184614405	8.050346863	8.080667415	8.059025343	8.122007168	8.052430234	8.446241005	8.385741679	8.640423245	8.94110898	8.759758824	8.499567114	8.431314314	8.514928701	8.352535772	8.365265805	8.557510492	8.460378568	8.356331514
CAST	7.861877525	7.898194782	8.020614853	8.120627447	8.016066478	8.316168342	8.548698694	8.693861991	8.539106178	8.952336459	8.465782496	8.590129526	8.146210727	8.251872931	8.227137917	8.145675638	8.83598168	8.51644697	8.434472448	8.546734664	8.318425107	8.190091922	8.798605485	8.211286765	8.418933366	8.92907777	8.298971975	8.208715087	8.729488931	7.963498436	8.483343695	8.47727593	8.221891837	8.529841297	8.368921429	8.388440865	9.115057342	9.043433061	8.356365712	8.594613045	8.594987351	8.730371203	8.978943653	8.807467235	8.730501281	9.030392433	8.763265186	8.523412743	8.976452775
CAPZB	8.875384615	8.632591266	8.883568006	8.59226487	8.737203777	8.455277597	8.392955802	8.358931903	8.743499171	8.893708967	8.766049828	8.827619405	8.975320285	8.344176601	8.600856606	8.282235227	8.608917119	8.318497798	7.976430774	8.639063357	8.672885713	8.816799849	9.031076369	8.624782701	8.465000551	8.751840837	8.733746959	8.732846871	8.619487123	8.736129843	8.826192835	8.867035871	8.649510752	8.904928466	8.729554574	8.577732994	8.690200833	8.93950337	8.785662545	8.350153148	8.550142572	8.551894736	8.491267093	8.737015888	9.036285674	8.775752596	8.792999626	8.582760479	8.612998301
CARS	6.720475957	6.741257722	6.797441899	6.926065298	7.231984822	6.856904218	7.094696914	7.492045908	6.932947681	6.756417185	6.924338798	6.418794625	6.884356519	6.92652904	6.632635202	6.550153173	6.432201883	7.417263867	6.503727601	6.842814008	7.233415354	6.998123787	7.00158985	6.488699741	6.715834157	6.949045406	6.862144854	6.919754717	6.937002572	7.061755511	6.64276351	6.959422366	7.092503989	7.042131656	6.878928299	7.021727105	7.415059443	7.049394173	6.971979238	6.929994192	7.389758124	6.838275916	6.822307382	6.906104486	7.043688349	6.723686292	6.971947167	7.00439291	7.089580116
CASP1	4.21258564	4.549813592	3.47844346	5.166789544	3.591984975	3.542235748	5.645923186	6.743808548	3.814028698	8.764353146	4.481853981	3.636177537	2.974547772	3.221694475	4.366969821	3.185203066	6.501885601	4.03640561	4.303686454	5.003436145	5.550730836	5.373701367	6.016887083	8.04345586	5.552161498	5.711964907	5.202914453	5.094952929	5.877197128	4.663501754	5.539102468	5.390197719	6.429539319	5.75380809	6.070142209	4.994800634	6.167842996	4.114236459	4.664701785	4.066682306	6.280804775	5.916864975	7.332714135	6.366655358	6.597180052	6.280071949	6.176998691	6.61379643	7.773753794
CASP2	5.331396757	5.448331435	5.580048544	5.20314802	5.53121772	5.228656577	5.373436093	5.185535146	5.466523902	5.210383342	5.274281938	5.407648495	5.179427187	5.201340746	5.280282943	5.334705117	5.103155741	5.245656312	5.476199518	5.201732747	5.461274741	5.32077655	5.494761231	5.192985489	5.137731079	5.13548624	5.350005521	5.073005733	5.194674814	5.213693473	5.230471714	5.183177107	5.532377883	5.665105611	5.477032737	5.480517644	5.598089044	5.545661347	5.545604025	5.873790672	5.503052949	5.585326752	5.381896433	5.426369449	5.471676084	5.54203496	5.479204189	5.305325886	5.263967801
CASP3	7.404178327	7.745824849	7.579209103	7.605395496	6.52386061	7.781899829	7.55591805	8.14653819	8.027271448	8.698642542	8.447037911	8.696639696	8.371594331	8.030617381	8.213376304	7.795415789	7.782440603	7.753255134	8.304703423	8.233573981	8.276296128	8.493854616	8.45798021	8.198644868	8.114080291	7.779749547	8.23502098	7.663509209	8.135590636	8.581507723	8.161425518	7.978239866	7.389096951	8.178860915	8.132806355	8.207963911	8.553494445	8.575169559	7.990823488	8.426178612	8.755771817	8.61364284	8.682411435	8.481213182	8.566670061	8.56611068	8.59115712	8.75743383	8.64012682
CASP4	7.807827177	6.769647963	7.144020584	7.987232865	7.154843138	7.894001979	9.44715095	9.486751976	7.075396383	9.833596608	7.027888033	6.725695581	6.89334839	7.62502286	7.204849905	6.361458599	8.630664761	7.579850671	7.814793097	7.572169769	7.629343352	7.536569542	7.817981967	9.014975533	7.782485901	8.77642373	7.761167146	8.47275252	8.291283119	7.569480875	7.691470383	7.992965901	8.770842403	8.228395131	7.778302805	8.05022266	9.107490717	7.617736824	6.868243462	7.274018863	8.53198723	8.079852669	8.900530784	8.081547266	8.538084874	8.125318991	7.970320328	8.473021237	9.654748448
CASP5	2.30140214	2.36461034	2.817462797	2.739106929	2.605086189	2.61429182	2.305389894	3.310910069	2.744084456	3.367155995	2.413405483	2.407982521	2.659064133	2.960934668	2.38621106	2.763527006	2.58159608	3.165268235	2.669003219	2.453834217	2.777731598	2.983498386	2.695514776	3.574781311	2.617495534	2.582084859	2.62586408	2.874475658	2.873174917	2.969024817	2.6932278	2.79329709	3.282822935	2.969463708	3.110423703	3.137016825	2.952724813	2.771223302	2.897110285	3.089764698	2.986565486	2.910584822	2.914238552	3.193119566	3.279227926	3.66739018	3.288335166	3.927677665	3.717496717
CASP6	7.236624536	7.368185455	7.306272818	7.504417931	7.66492699	7.53426592	8.139581949	8.587954423	7.893135096	7.822629671	7.415575848	7.626630026	8.431957077	7.700567351	7.464864323	7.955269541	7.494036265	7.779169874	7.975039207	8.025356287	7.798798661	7.727582916	7.887618251	7.631989391	7.362029177	7.729881059	8.009650111	7.46960566	7.850974692	7.583492645	7.84784402	7.54713293	7.322528015	7.184030947	7.548332467	7.581226768	8.356647881	8.150915459	8.205033939	8.028234316	7.724300102	8.065194238	7.892841425	7.785974414	7.865728803	7.668953426	8.158414082	7.527839362	8.066443111
CASP7	7.550039016	7.849117783	7.872042339	8.743445915	8.165944826	8.114963752	9.588451786	9.827472284	8.964369289	9.712739491	8.250650946	7.893154768	8.281430868	8.912247906	8.561516714	8.513399351	8.779361013	9.499563062	9.321730537	9.000500256	9.249834815	9.381065091	9.441231467	9.501123347	8.689344621	8.842421176	8.696628097	8.702866543	8.870204601	7.731059622	8.878861809	9.02143032	8.669945705	7.755636629	8.302004332	8.02660577	10.05692681	8.624527859	8.838006264	8.653940955	9.067945152	9.152195793	8.948235437	8.527850106	9.705755082	9.120322644	9.362583549	8.925609972	10.01974148
CASP8	4.869238982	4.66145926	4.157699094	4.622134194	4.710552771	4.862094522	5.390869893	5.248941983	4.474851847	5.61288601	4.683004049	4.52079719	4.231495883	4.684491194	4.701908289	4.654706292	5.569109064	4.916530221	4.541988513	4.492813559	4.758990358	4.783614495	4.771801457	5.130207731	5.057138413	4.576403079	4.610100214	5.668817846	4.679364308	4.742734091	4.816617533	4.990893015	4.903046698	4.983499781	4.995253711	4.330751851	5.266703359	4.855322418	5.264198819	4.924078412	4.937398146	4.912634493	4.972632249	5.037100719	4.917105905	4.972916526	4.768284357	5.360582333	5.048586681
CASP9	6.953276212	7.85457946	8.682885848	7.772826469	6.960241087	8.702914527	9.639480375	9.153434631	8.480440054	8.165838568	7.625184042	8.042287549	7.626844935	8.102509866	8.444454319	7.75955073	8.089606281	9.18267666	8.202172764	8.085616187	7.75061056	7.791404795	8.097067892	8.926428664	8.428034431	7.085789038	8.3732263	8.702668686	8.152532442	9.274218304	8.455260388	7.993849658	9.36715043	7.24479983	7.945240428	9.181553394	8.8669258	8.71901177	7.23079669	7.967055685	8.862547498	7.685121641	8.289995407	9.421649178	7.856142445	7.450058281	7.483974784	8.384464061	9.185708731
CASP10	4.4437841	3.981460251	4.160294253	4.043547815	4.073709057	3.999808008	4.445906627	4.417358967	3.675833388	4.340116221	3.779295191	3.87686252	3.771561868	3.518868216	3.874537968	3.763960264	4.235031904	4.132392247	3.947923385	4.090187722	4.248450387	4.009443367	4.207659865	4.615696582	4.079413345	4.03841586	4.392389451	4.354408144	4.041576668	4.24414733	4.075242223	3.924063399	4.50963777	4.176676011	5.565826944	3.88770508	4.37076824	3.921655738	4.171072613	3.908511413	4.337237868	4.267378591	4.505837361	4.525599268	4.252325159	4.307608058	4.069295117	4.26428059	4.527261553
CASQ1	2.048128269	2.356181571	2.140463139	2.064656572	2.210515737	2.245278703	2.431102432	2.174063139	2.294888228	2.186386613	2.020687016	2.023510114	2.591286012	3.226641555	2.27217409	2.189981052	2.417217021	2.310203397	2.257329387	2.158758861	2.254983349	2.43932851	2.609536354	2.533000465	2.307502583	3.123500396	2.408997646	2.629522005	2.551161354	2.223572418	2.152997801	2.253873123	2.896489846	2.825789382	2.909366161	2.959142401	2.598797704	3.087673933	2.620632631	3.166675202	2.963019585	2.910546426	2.643752994	2.905672576	2.764272508	3.575452259	2.756203531	2.862729272	3.095759932
CASQ2	3.138208939	2.703108725	2.977531872	2.777074763	3.300416842	3.318183317	3.036048336	3.561947378	2.805236314	4.212097635	3.084666655	3.249088332	3.123640135	3.037497975	3.138364866	2.814599207	6.256915619	3.565075509	3.305885772	3.478906588	4.120810006	2.939260009	3.505338908	2.959931335	3.753837234	2.874856251	4.079023009	3.724155965	3.113257554	3.300416842	3.594953516	3.576193354	3.39889641	3.543841525	3.341547413	3.258694071	3.813275455	2.940461781	3.568183238	3.677824436	3.363348585	3.309903904	3.185538874	3.64207153	3.141736019	3.311292903	4.136560505	4.472717007	4.221307008
CASR	7.506683032	7.449975598	7.358320173	7.123559733	7.195147064	7.9902044	6.365528628	6.373843071	7.171116131	6.54768031	6.905765009	6.583561544	7.885732305	7.293200092	7.004527956	7.067287745	6.830708471	6.493935495	7.178249925	7.046180183	7.570611722	6.885295737	7.080240785	6.144762809	7.263244049	7.377043806	7.179157088	6.870681378	7.523234378	7.122780021	6.890329779	6.915952049	7.562582138	6.978765888	7.559993327	7.315360179	6.861100131	6.932795501	7.952980633	7.36757911	7.085272058	6.756409858	6.718591783	7.089065735	6.808580878	7.01574795	7.191986008	7.057473688	6.394367583
CAT	6.583562152	7.007468887	7.071029647	6.784345533	6.58286873	7.209741328	8.281357492	8.539736692	7.806634301	8.039833554	7.467541966	7.558645496	7.539169724	6.876916057	7.319535807	7.246061637	7.521720994	7.631902212	7.997555595	7.65152431	7.722871291	7.649097146	7.498228243	8.032746514	7.191092976	7.160741008	7.753675378	7.196004233	7.867364788	7.819400984	7.679038081	7.200561002	7.931167442	6.935687664	7.056976399	8.235696272	9.040916108	8.199328649	8.13585954	7.623827848	8.259377254	7.764238894	8.538054157	8.710534045	7.711816565	8.142697131	8.128992374	7.981625155	8.496289639
CATR1	2.441990633	2.599512978	2.31977001	2.489932193	2.630152719	2.153470515	2.417197478	2.174991832	2.534164753	2.583969013	2.661377845	2.474930224	2.110960347	2.270039416	2.521196247	3.38245346	2.465329896	2.25433102	2.440455055	2.143949903	2.23284418	2.174897019	2.329460696	2.615136848	2.219466888	2.740571032	2.530387373	2.388200383	1.982647487	2.774251289	2.367628522	2.668700903	2.352954997	2.140088167	2.068799235	2.213347921	2.348893943	3.452287957	2.751846573	4.997300756	2.22367759	2.564584506	2.233192246	2.499220006	2.640697532	2.283704702	2.488850098	2.359483291	2.369648991
CAV1	7.334875343	6.426753398	7.562144767	7.930260629	6.090431311	7.24734052	9.294844231	9.432182943	5.391753654	10.48252645	6.94916473	5.788726617	4.951389585	3.755604972	5.726568635	4.253743172	10.52906262	7.656230709	8.321683096	8.009278909	8.633118679	8.512343799	9.1802043	9.12461604	8.541585438	8.812646303	8.60475477	7.091795624	8.744786628	8.120298041	8.870196704	7.721014582	8.608055963	6.355512928	7.754617418	7.668878598	8.981083499	6.124469255	5.263536885	6.053778861	8.573244396	8.328311134	8.058731897	8.2120383	8.292887544	8.585033799	8.906809599	9.315169779	9.060253647
CAV2	6.193754069	5.863901152	6.031487905	7.902102562	4.696436714	7.173873448	9.076028405	9.987909767	6.375900125	9.312930551	5.433530043	4.587163784	3.837688181	3.986708351	5.23599464	3.802608766	8.700590148	7.592215392	6.733194147	7.539035139	7.348888398	7.157628416	7.774956714	8.946208523	7.478234748	7.245685416	7.417877372	6.971798612	7.556106787	7.223043555	7.516030911	6.683863711	7.928854652	5.822499627	6.527354471	8.214708556	9.767832137	5.190321522	5.859414639	5.439746279	7.368542723	7.48484586	8.357368989	7.963565857	7.42018004	7.030248314	7.545573259	8.178815509	9.432540321
CAV3	3.278106186	3.52806899	3.124137643	3.263207562	3.594074741	3.708684142	3.45104199	3.336864765	3.298288909	3.127197607	3.36870899	2.956347467	3.382284449	3.296839046	3.506698954	3.470512813	3.122172249	3.478913741	3.088097576	3.070984704	3.358260033	3.202169583	3.672699097	3.423523092	3.35213021	2.963056231	3.713160379	3.256787761	3.06893174	3.754140454	3.436800256	3.318365876	3.285226632	3.314705559	3.470914778	3.406338285	3.502477389	3.24268324	3.468605703	3.062442206	3.271697456	3.107414972	3.338014598	3.2857514	3.479553639	3.515890348	3.224513177	3.232049335	3.33945567
RUNX2	4.474805492	4.492589662	4.027926402	4.928161945	4.339343617	4.319249438	4.425827888	4.291033336	4.696674176	5.705202512	3.967959311	4.38413854	4.04691629	4.687471754	3.730404944	4.676149072	4.428653699	4.822706091	4.461671317	4.529308328	4.654977486	4.585616859	4.604436941	4.963715081	4.429141629	5.09031252	4.55075959	4.631146651	4.699120692	4.850552456	4.638705632	4.773748887	4.566471152	5.851209394	4.91718199	4.548254006	4.743662178	4.526467536	4.73151726	4.934736527	4.728633705	4.816027579	5.080038526	4.712696662	4.848589271	4.949798636	4.824443596	4.829279166	4.79917424
RUNX1T1	7.403962628	7.755175441	7.776257508	7.604254239	7.973151706	7.579199003	6.450657116	6.648612516	7.444757823	7.588347796	7.16925397	7.281705953	7.424643811	7.142143997	7.444963926	7.811490492	7.475930548	6.51844027	7.752787181	7.577119613	7.470906268	7.922547843	7.895719434	7.146397148	7.566495501	8.058374405	7.769096126	7.262796033	7.619089471	6.947020838	7.720021348	7.771393763	7.806641494	7.569587313	7.828980239	7.935454038	7.372902732	7.908297006	7.87146139	7.913432736	7.319721689	7.86937998	7.339322183	7.358657236	7.851952034	8.240524725	8.261863286	7.50843683	7.266959098
CBFA2T3	7.880037187	8.19173898	8.839132418	8.097552032	8.168242068	11.02350768	9.508141189	9.283533619	7.932759611	7.415119493	7.561535519	7.03283831	7.571115436	8.306669853	8.528502549	7.956217074	8.138221088	8.263471169	8.638627981	8.455558431	8.425881037	8.429194513	8.329140251	7.769242374	8.222641937	7.94725748	8.781055576	9.28031823	7.987665905	8.75148507	9.073793193	8.460827001	8.16892749	7.7671588	8.77370637	8.568551715	9.010777111	7.953410061	8.287259479	8.77370637	8.922918988	9.045334656	7.5007758	8.542820516	8.650746181	8.459102771	8.40405851	9.056658751	8.669867842
RUNX3	5.322935826	4.546720381	4.665368724	5.566493537	4.625899248	4.391072022	5.070015002	4.825994232	4.593378448	7.213760228	4.82833215	4.952801548	4.261170436	4.189999182	4.468427952	4.304980918	5.474081121	4.258936759	4.292267663	4.334624157	4.571064903	4.681056918	4.912671156	6.214614564	5.074397312	5.089715004	4.753471216	4.810917528	4.341819849	4.695538703	4.667685676	4.579878496	5.302097256	6.497950258	5.733847819	4.348948266	5.225216315	4.690336938	4.295048748	3.947068428	4.413706782	5.013133041	6.063510581	5.164427528	5.715168671	5.109021818	4.554103892	5.152595173	6.221821565
CBFB	8.359036943	9.24414582	8.970435616	8.3272092	8.623181393	8.641777712	7.888353683	8.746809054	9.001274333	8.775862025	9.141353976	9.415366553	9.371474359	9.055520347	8.835444866	9.412683437	8.530453758	8.717627848	9.407979339	9.361863243	9.05035145	9.004262469	8.986214727	9.006209395	9.223422526	9.329039846	9.061316709	9.156166152	9.081814965	9.237740332	9.111360301	9.231059388	8.865560757	8.422829784	8.715356865	8.939137446	8.830078188	9.524736894	10.14070719	9.344664831	9.240391888	9.391909712	9.61528433	9.430524767	9.171068546	9.203068979	9.382222686	9.28419616	8.839928677
SERPINA6	9.862171261	8.313283577	8.892612219	9.358717917	8.386841551	8.692016144	8.981532262	10.37531835	9.555415362	10.54410645	8.964170224	7.974850376	10.0473212	8.409620454	8.850539409	8.121229524	8.560727686	9.091388645	7.750203045	9.111120056	9.210299171	8.20004363	9.118009005	10.27988265	8.019791886	7.953343333	8.661177736	9.570742932	9.362467062	8.972165322	8.833917821	8.820357572	9.46661668	8.530600123	9.858245763	9.296476936	10.21909205	8.965394358	8.301741228	8.272428866	9.522926446	8.882409671	8.588919748	8.708417762	10.05212544	8.163976064	8.98208564	8.13605736	10.0184933
CBL	5.99455078	5.870520629	5.887871444	6.407885564	5.695353406	5.481756053	6.379762903	6.485487023	6.417670264	7.168288391	5.964085031	6.034667167	6.156542132	5.749409913	6.355570615	6.10758718	6.025551538	5.411642936	6.575578739	6.458634641	6.665016879	6.718611805	6.63505932	6.328287305	6.36189059	6.505733712	6.591759577	5.918173047	6.252667669	6.079716192	6.526463605	6.462749656	6.199344215	6.101837578	6.101567926	6.19045666	6.602772171	6.24436216	6.442206927	6.566300814	6.496377295	6.843240404	6.291592885	6.505129231	6.905635123	7.034380703	7.088535693	6.598740096	6.847919564
CBLB	6.141937663	6.370604847	6.600075326	6.431190506	6.276611336	6.120345516	6.23858251	6.306928411	6.674096566	7.03814351	7.443947993	6.893688753	6.630842785	6.827783396	6.882598499	7.14138619	7.152827411	6.827753264	6.576824373	6.570751988	6.641540375	6.832563156	7.01360116	7.320080466	6.815072807	7.100648698	6.515077314	6.577104511	6.757900407	6.778711353	6.55493367	6.747279368	6.681873193	7.001996175	6.372056715	6.920584242	6.871268845	6.936526427	6.757213615	6.74239282	6.824956296	7.684857405	7.626081399	7.313354849	7.127414248	7.225774772	7.093173275	7.082641768	7.287174794
CBLN1	3.076030721	2.647547765	2.273305451	1.963716125	3.623467827	3.048431945	3.138824193	2.886366872	2.390723248	3.107514802	4.447773653	3.349815203	2.557014351	2.663561315	2.209987987	2.220843432	4.238155173	3.069274426	2.85747891	2.330226622	3.172443475	3.039194861	3.99202223	4.244155415	2.956150572	4.171037654	2.934500106	2.467640221	2.932424865	3.372578287	3.425957317	2.538434215	3.056326733	3.613249642	5.103791537	3.466641967	3.466421775	2.634070184	2.744674728	3.992267068	4.730443256	4.223209702	3.488715511	3.209744302	4.081637033	3.242917819	3.001835553	3.633678104	4.475720457
SERPINH1	6.18870203	5.627353313	5.494051684	5.863606082	5.313287393	5.864336849	6.627355818	7.325281279	5.483989443	8.895657539	5.502403471	5.110596644	5.20873713	5.607893915	5.763200601	4.909888265	6.881481908	6.019895628	6.323139105	5.97059545	6.424821442	6.190085614	6.743405731	7.038115973	6.518508385	6.855222293	6.350973191	6.264580975	6.512397929	5.968432548	6.213446277	6.205382258	6.862578911	6.163194384	6.964615041	5.185398111	6.891514848	6.002208924	6.432123606	5.987603654	7.566095418	7.406499596	6.875298714	7.079779403	7.626422029	7.148852923	7.089722237	7.12539527	7.111391618
CBR1	7.264166129	7.811801054	8.424674337	7.579113049	7.777393505	8.320035765	7.868142352	8.423983775	7.878550921	8.32031201	7.98055004	8.238499551	8.11103597	8.237754657	7.986211875	7.832536376	8.087657503	7.968596511	7.907598484	8.016421999	8.267133994	8.164989242	8.0912182	7.882157209	7.550203004	8.436335209	7.901104192	7.870743661	7.873091201	8.398896171	8.093320791	8.341802278	8.12694646	7.712538533	8.139115819	8.40309938	8.153120705	8.06723515	8.150584453	8.403211275	8.13502613	8.067905777	7.921334448	7.698113441	8.110292707	7.984998429	8.144226794	8.382578972	8.385033904
CBR3	6.042477141	6.421923545	6.997718205	7.700355075	6.079325924	5.810220644	8.091996641	7.145258772	6.407190203	10.14736915	5.987239466	6.481497515	5.3811226	5.226730364	4.6986095	5.11001629	10.31854956	6.792310671	5.964125563	5.354923116	6.752332927	6.172526283	7.011472828	8.171890178	6.286721593	8.16610249	6.324269837	6.257894967	6.955030865	7.198267049	6.495086133	6.964921838	7.018087543	7.200276652	8.154893432	7.046237891	6.812047379	6.005373321	5.730024904	5.66256026	7.245072548	7.00567862	7.723933112	7.057158271	7.064134324	6.247726893	7.146418557	6.90993939	8.091202223
CBS	4.403428541	5.119987538	7.031439503	6.918683055	5.132070171	7.977694264	9.120025188	8.589544646	6.236946574	6.733211097	5.476443728	5.277193664	4.692326685	5.249529185	5.586456886	5.29742955	6.463885689	7.943872986	4.839711459	5.53080934	6.403461839	5.85272654	5.511997159	7.004318965	6.599536811	4.54229433	6.654612251	6.487141842	5.827155478	7.617314685	6.216439896	5.932825492	7.767035975	5.266390456	7.180547466	7.936613564	8.662203588	6.408142597	4.612443306	5.233661984	6.137769522	5.034978903	6.420701687	5.955265664	5.396201178	4.672047217	5.176347506	6.516935132	8.08994332
CCIN	4.598322275	4.74500951	4.929620205	5.006379256	5.117371655	5.175620228	5.097059708	4.999518972	4.272227243	4.509122356	4.559125106	4.656439278	4.732820373	5.101134057	4.558545047	4.986533895	4.754416906	5.093588897	4.858338633	4.691421351	4.976091371	5.22230851	4.85228428	4.630557505	4.56965653	4.784526952	5.104690606	4.780755688	4.513543428	5.563777493	5.181918645	4.745360082	5.048375475	4.905933041	5.068213873	4.976064202	4.950939237	5.113365157	4.678444775	4.638739496	4.989088458	4.767808761	4.733042349	4.414236659	4.884735787	5.223118567	4.835518736	4.8063343	4.707769508
CCBL1	6.20315464	5.828128439	6.203241679	6.249263833	5.828484562	5.652103337	5.35845419	5.255983127	6.21029153	5.053256171	6.14364392	6.003798213	5.998012549	5.983889146	5.857606915	5.582661775	5.27762119	5.561273157	5.686730625	5.873940318	5.800126393	5.666598674	5.707008551	5.227768401	5.384185433	5.160585138	5.932868826	6.019138844	5.488894039	6.040404394	5.938978883	5.852182314	5.865186829	5.748918233	6.083185172	6.033841372	5.778090986	5.718710386	5.715993923	5.771394736	5.34016758	5.638425279	5.892958982	5.788561995	5.430318738	5.677103787	5.844807328	5.868997741	5.471850045
CCK	4.466988825	4.137771498	4.840968894	3.993032201	4.485531082	4.501479458	3.853874482	4.123862415	3.828729366	3.839686431	4.634410893	3.95641167	4.166066178	4.2381792	4.196739625	4.128440099	3.771698152	4.58466761	4.035466176	4.123862415	4.200266122	4.181976351	4.173187788	4.15128602	4.055470966	3.798967005	4.308094132	4.849568215	3.816838054	4.711902921	4.075405114	4.071416227	4.068206849	4.289187675	4.653883199	4.60657782	4.247951663	4.05099841	4.25204944	4.497219101	4.340864374	4.350727356	4.235385205	3.798389573	4.276588434	4.81297548	3.919535913	4.018570056	4.149379795
CCKAR	3.762903393	4.460441001	4.673471855	4.43125277	4.504091012	4.451352151	4.1369396	5.41423168	4.364660335	3.451463704	4.25171111	4.227795149	4.761319036	4.413218287	4.384704459	4.490673486	3.99784628	4.349402852	5.714817627	4.173373385	4.422207687	5.018809712	4.307490019	4.125081825	3.968529295	3.828277902	4.855970503	4.046518284	3.867149608	5.045083926	4.656595502	4.252175317	5.041879991	4.57855839	4.416561811	4.397201175	4.519298548	4.571376683	4.883267921	5.295555863	4.757965063	4.705538196	4.644813858	5.160154935	5.243277427	4.464520648	4.692984435	4.053958792	4.121936413
CCKBR	6.444245855	6.346502192	6.306290648	6.620768049	6.438398802	6.068216802	7.851812455	6.160300902	6.128541849	5.287773296	5.894407409	6.066480812	5.968955049	6.261524223	6.066297023	6.085982179	5.646410453	7.04386103	5.924218511	6.192508496	6.074543955	6.045232467	6.210999874	6.449061937	6.089611918	5.865232446	6.21286258	6.612932841	5.68211549	6.746325756	5.928164091	6.194339502	6.524357423	6.776104279	6.116975967	6.54651886	8.611711064	6.033598274	6.177218831	6.078173087	6.317110412	6.526606176	6.790810009	6.11886357	6.473150891	6.613411138	5.887089512	6.111853373	6.325172613
KRIT1	7.684706196	7.798464995	8.106459349	8.167578523	7.860174907	8.907799644	7.72791109	8.087280145	8.107339003	7.52492886	8.270229887	8.195481773	8.148657882	8.285337514	8.482982939	8.208133602	7.66742007	8.067941666	8.150413259	8.115255156	7.975865836	7.937317309	7.938845796	7.566464725	8.177520865	8.022563882	7.909524996	7.859204279	8.32056649	7.040943886	7.795937769	7.830759626	7.667901195	8.686312709	8.019219594	8.28822432	8.16315801	8.586266137	8.675686752	8.635506502	8.397005918	8.116204812	8.143738187	8.221797569	7.918923767	8.032651266	8.280867658	8.228788429	8.10759731
CCNA2	6.91058941	6.116743787	6.258224133	6.363647785	6.376093392	5.837122427	6.554716253	6.62842931	6.894857182	6.649919047	6.86796974	7.073119523	6.602057015	6.976599962	6.770361808	6.961295088	6.648499093	7.030325932	7.420409661	6.731179178	6.551105211	6.515428358	6.661094645	6.867099645	6.61478376	6.417075614	6.662086937	6.425324146	6.488281758	6.19707574	6.736095097	6.946263516	7.017523203	8.532219495	6.846790304	7.430805078	6.690003165	6.801765413	7.107392583	7.347258494	6.624074402	7.634677592	7.196182801	6.999319417	7.095308895	7.367327166	7.084264962	7.341243268	7.367215301
CCNB1	4.986295474	5.703346612	5.846303512	5.066222214	5.364798711	5.25366846	5.942981087	6.289985393	5.76363123	6.379065307	5.317981304	5.223698096	5.590327963	5.038762329	5.717342782	5.752863664	6.61565435	5.407972652	6.056770037	5.433271974	5.7837179	5.977282513	5.868583646	5.5624252	5.726824749	5.945586728	5.840503158	6.077397708	6.481789681	5.303628012	6.029360934	5.688800623	6.447662103	5.497706522	4.938478583	6.068037858	5.691368683	5.243287681	4.718931936	5.472773564	5.5440316	6.423368189	5.271419961	6.076097235	5.607462592	5.476899007	5.949945319	6.147825017	6.207939012
CCNC	8.463077125	8.826816824	9.071803374	8.762155788	8.873847326	9.488031064	8.846391154	8.865701507	9.165407768	8.559752459	9.564595253	9.238180752	9.449162272	9.680245052	9.265476175	9.416572631	8.548228827	8.750805556	8.864818241	9.045324729	8.795555963	8.699037879	8.903947447	8.720659305	9.360895997	8.937940714	8.60685296	7.60333387	8.230070451	8.155788173	8.548857275	8.602952039	9.404791939	9.57546914	8.958445297	9.358462006	9.271596691	9.376607131	9.829367023	9.770631005	9.654325779	9.362976954	9.018108934	9.513737158	8.94260284	8.66191469	8.879006088	8.735119058	8.562318262
CCND2	7.921682143	8.028204102	7.341269265	8.151441311	7.50515594	7.672855097	8.335453437	9.000299007	8.414666658	8.86554009	7.878464751	8.018348512	7.808065681	7.485054351	7.429113286	8.118495127	7.649864553	7.208133608	7.97025288	7.450666908	8.083717242	7.771638313	7.609833659	7.2663195	7.100459015	7.283345646	7.332403663	7.21507204	7.136462833	7.121453128	7.198522627	7.335136767	8.093543428	7.735211625	8.011071516	7.998037549	9.469028651	7.970834889	8.192919294	8.173134826	7.772196227	8.090003994	7.732899447	7.952518299	7.37372056	7.679686973	7.802169233	7.581078441	8.110913374
CCND3	7.04048859	7.257913579	7.399966856	7.337630274	7.260686658	6.9597252	6.193078337	6.52840918	7.019390903	6.758598441	6.944846959	6.949356754	7.207381692	6.998456271	6.950943619	7.120223036	6.654716854	7.294228153	6.864060974	6.938769864	6.998842448	7.049470654	6.749893187	6.48188314	6.761329089	6.872061265	6.935203279	7.324342655	6.911784312	7.241664196	7.203825731	7.098924802	6.451846879	7.41395453	7.157898558	7.217420743	7.053588728	7.324164785	7.146919804	6.9857564	6.802051403	6.594090891	6.476131453	6.238572076	6.858704522	7.107914937	6.978533801	6.962807099	6.456972713
CCNE1	5.998025361	5.512922037	5.319927009	6.057985667	6.134634232	5.901759218	6.096115291	6.051005452	5.474911322	5.776546268	5.592570774	5.306706805	5.74284269	6.030156515	5.856765072	5.6733047	6.733642845	5.597346835	6.048971116	5.580695205	6.127946449	6.061243689	5.821692598	5.96129662	6.123522186	5.886921321	5.755704367	5.724490749	5.530883358	6.25471333	5.938101967	5.928655154	6.037711404	6.487171637	7.411371124	6.313183211	6.086278743	6.160028519	5.656028716	5.754082694	5.733899512	6.287461833	5.917894294	5.983544841	5.969064674	6.122867881	6.430022656	6.370345178	6.004045838
CCNF	5.007409841	5.620361864	5.428904662	5.142268265	5.252307092	5.626205786	5.900893873	5.099066262	4.927423573	5.044582649	5.372902979	5.584743969	5.402913928	5.406242148	6.337105091	5.705762965	5.32597677	5.078131051	5.495430669	5.507702899	5.388037138	4.954202545	4.968286192	5.545002044	4.964991293	5.040813581	5.484197608	5.87662228	5.0176173	5.836750969	5.225585908	5.160158487	5.480688515	5.286280985	5.463308093	5.343807725	5.274537311	5.111942587	5.447971009	5.759843421	5.422644428	5.231049583	5.211087275	5.535140149	5.227146708	5.20872276	5.698042606	5.890120857	5.85744756
CCNG1	10.29210503	10.41100145	10.49436636	10.7387543	10.95152627	10.83589967	11.84155747	12.32244111	10.87820191	11.39367765	10.7693629	10.90860095	10.97587918	10.91056168	10.81561832	10.80357297	11.02416871	11.21796923	11.26027665	11.18233395	11.43366038	11.40946162	11.43167424	11.32739873	11.1696165	11.28321064	11.57349041	11.07115829	11.54868812	11.14243998	11.53060307	11.35220992	11.33142448	10.5113676	10.73162865	11.24826921	11.98534952	11.03296949	10.92161425	11.33831669	11.64763404	11.34652677	11.31006137	11.0813135	11.4977948	11.25149533	11.73109452	11.38172731	11.85366624
CCNG2	5.453587255	6.414255455	6.236431392	6.06114643	5.925529407	6.698296531	6.451910616	7.171325652	6.181743746	6.910627339	6.680788221	6.318741502	6.361468034	6.217592866	6.665346122	6.357782155	6.426286918	6.565814829	7.368627884	6.816004481	7.163077435	7.056481046	6.820977618	6.870157407	6.764316219	6.758678201	7.321824403	6.088016701	7.35739512	6.366767922	7.221865914	7.16428072	6.39082837	5.312609493	6.318191373	6.53474192	7.004948057	6.807369959	6.946871303	6.746949451	6.928578	7.401827037	6.999060062	7.153720495	6.963800118	7.040306875	7.672534059	7.236796058	7.318907144
CCNH	10.54584215	10.78761207	10.99153534	10.5406976	11.12156703	10.59958295	10.88990773	11.33169741	11.23389673	10.93708044	11.20809998	11.04585451	11.42516783	11.03440233	10.86916268	10.96946696	10.94203677	11.21507912	11.36777706	11.33588071	11.83528078	11.72064811	11.71174909	11.15867008	11.37888903	11.40601779	11.5498525	11.49268914	11.55434317	11.24093891	11.43020149	11.59235132	10.80358815	10.59319554	10.91613929	11.05646927	11.49593898	11.14531543	11.23300517	11.21178279	11.77104103	11.79115245	11.663655	11.37517518	11.82466021	11.71792478	11.54418884	11.60534437	11.38698933
CCNT1	8.503031547	7.872517897	7.773262487	8.134341508	8.067825758	8.187975902	8.442853698	8.361500856	8.496128304	8.103702255	8.283230192	8.29561745	8.10528718	7.486418272	8.0078864	7.942735901	7.663636778	7.641186856	8.178486331	7.783052195	7.891210603	7.965636829	7.738490107	7.681921638	7.607173017	8.330148919	7.590771634	8.012251637	7.661920272	7.583958454	7.569636491	7.909350865	8.157054125	8.642895178	8.794044367	8.304644197	8.484823114	8.646161745	8.093401159	8.353197507	7.738194722	8.056111797	8.008369093	8.020450103	7.950819958	8.114352566	8.071987362	8.05068186	8.048098058
CCNT2	7.627655359	7.605513607	7.785246521	7.756707955	8.130754985	7.755684547	8.406859737	8.090253098	7.999968313	7.799515909	8.178014282	8.151098475	8.083491627	8.342392624	8.215748173	7.905121466	7.793914492	8.371042931	8.184296484	8.150650812	7.994938027	8.160752878	7.925596454	8.089748415	8.087944665	7.97049419	8.065139275	8.13094777	8.267046633	7.533463465	8.132070867	8.353429295	8.05063297	8.098462066	7.837517435	8.461533122	8.219108526	8.340938304	8.283879345	8.486456691	8.878171296	8.37992803	8.509059765	8.406849305	7.966205474	8.227522219	8.353782305	8.546587571	8.486409052
CCT6A	11.39645935	11.46550583	11.45978084	11.55067772	11.44238272	11.3780165	11.51382735	11.72542802	11.55093042	11.49513161	11.60473021	11.60798555	11.67640881	11.57405086	11.62284454	11.38322164	11.04837651	11.45383624	11.26553168	11.7343955	11.48784133	11.38335126	11.43582363	11.2290578	11.50595024	11.54198121	11.53483969	12.02745881	11.81447394	11.48157984	11.7359667	11.64343158	11.43972059	11.34683437	11.35407863	11.70307929	11.53656964	11.52683425	11.52554069	11.45304147	11.4639823	11.41720356	11.30624773	11.37060736	11.42151131	11.38407078	11.5789356	11.75291934	11.52064085
CD1A	2.468296939	2.491313782	2.675024076	3.045366508	2.503247705	2.451757158	2.58498544	2.229791545	2.604921496	6.519668753	2.488147587	2.488147587	2.783651611	2.572563823	2.241509867	2.224534105	2.229791545	2.785315711	2.715451014	2.705806135	2.287176615	2.464158427	2.44599515	2.48459286	2.355902339	2.259265866	2.490813605	2.722944285	2.376375001	2.188773975	2.582452203	2.497962832	2.283652236	6.340360372	2.280120555	2.579453754	2.528318556	2.24184585	2.318064742	2.90900639	2.239998113	2.582752767	5.513245277	2.479063605	3.596494709	2.573136479	1.900519786	2.239998113	4.404709768
CD1B	2.014801463	2.262916985	2.347104846	2.614157954	2.488090875	2.150511119	2.475406529	2.617015969	2.40530395	4.686913703	2.175076614	2.655439238	2.219569043	2.648528154	2.244309145	2.387133961	2.375404731	2.210637482	2.424759999	2.05065886	2.233126037	2.545298607	2.815088986	3.000303205	2.603949529	2.182061561	2.503875527	2.40530395	2.563467479	2.323692554	2.262320858	2.083519778	2.680800564	4.17037699	2.703519117	2.49832473	3.012107197	2.631366948	2.963818551	2.239729999	2.613437393	2.602827366	3.719741248	2.757359294	2.709752521	2.779348676	2.432929663	2.192968084	3.164085521
CD1C	5.7248955	4.026973749	3.947397388	6.25269585	4.7957705	4.065195672	6.034599179	4.962563084	5.090945703	10.77302162	4.141596643	4.805025342	4.010313473	4.025677966	5.591882981	4.300329352	6.328415501	5.58121258	4.697924672	4.791106518	4.385140071	4.959361674	5.210587392	7.82975339	5.154728597	4.394985213	4.930728174	6.506267214	4.178814645	5.206046462	5.266958996	4.796554477	5.590860283	8.118433738	6.376166729	3.905290085	6.323998321	3.336148386	4.123756952	4.357398776	3.177334688	5.330340604	8.105635314	4.814940074	6.650807878	5.090124741	5.130688833	5.601740464	7.324557931
CD1D	6.268052781	5.527368649	4.480570057	5.097418531	5.219357284	4.230208559	5.031663818	5.821327721	5.802662267	8.536446512	5.015328392	4.56882634	4.298372525	3.339828877	4.137653735	4.129757592	6.366541952	6.101145634	4.213532701	4.661170143	5.066922676	5.546925558	6.113731236	8.347567322	5.771593872	5.224100549	4.55973571	5.637559666	5.802026235	5.452729909	5.412989077	5.28366353	5.614728562	6.790640089	5.729173832	4.273861886	6.543001545	5.386269442	5.56127036	3.972804965	6.283096593	6.256300771	7.970173237	6.080932197	6.79073545	6.032861857	6.212122472	6.933502055	7.099480564
CD1E	2.831423819	2.856436465	2.935490582	3.199152679	2.675275312	2.864245145	2.845861229	2.768035431	2.685167488	4.734380438	2.591414391	3.87235153	2.850987672	2.66560998	2.986477962	3.429395052	3.624729682	3.010326009	2.788975155	2.575109464	2.435120326	2.559453064	2.858870091	4.3092952	2.53760395	2.602241483	2.772177409	2.90607954	2.624767466	2.924895467	2.847000441	2.504872553	3.229318661	4.252607701	3.478210059	3.614297603	3.280057183	3.220555282	3.353413775	3.38262447	3.074501538	3.279114665	4.477545307	3.487717423	3.348491992	3.192474384	3.06307757	2.964429729	3.829130858
CD2	4.236855789	4.146595396	3.877136648	5.20898575	4.206435982	4.175783712	5.024763601	4.743744158	4.353276979	8.846235659	3.953837227	3.917373962	3.506694637	3.575621482	4.155076665	3.785024786	6.224420857	4.528039455	4.193552213	4.031465182	4.305552023	4.28023203	4.234481018	8.177274651	4.510370366	5.013345433	3.932144155	5.102105659	4.238629731	4.296030987	3.820380742	4.204331477	4.66099847	5.586268492	4.879846639	4.566322739	4.694209315	5.020261466	4.093490755	3.792412721	4.130212918	4.595016033	5.909428406	5.361085677	4.982321418	5.744980109	4.318013985	4.579349026	6.526145204
CD3D	5.426677415	5.233853807	5.027355155	5.838544851	5.451432083	5.805282306	5.734215988	5.906236205	5.560118633	9.644896358	5.436136967	5.081428362	4.76301962	4.899035233	4.237541414	5.131701989	6.554174196	5.391204477	4.738023403	5.125965751	5.802561291	5.313725239	6.008450599	8.03496058	5.256137071	5.269845695	4.830709659	5.305912266	4.91707345	5.77318371	4.972736106	4.737298516	6.304120659	6.669412827	6.629499121	6.460494889	6.292135338	5.798695491	5.521416298	4.612545637	5.428594614	5.210057753	7.047384286	6.458033123	6.500471671	7.10518328	5.153607423	6.278847425	7.249722082
CD3E	2.254630748	2.329801199	2.770877514	2.815143098	3.571024023	2.223682378	2.511317185	2.960149445	2.696981103	6.782719671	2.488147587	2.086484048	1.852576797	2.10178627	2.151555642	2.26549507	4.708890917	3.069233198	2.392078872	2.455243531	2.262396233	2.587253788	2.256507291	4.798736368	2.668937206	2.7984224	2.137356193	2.51887254	2.063323216	2.86361224	2.023075902	2.248786522	3.028520923	3.34412535	3.892836722	2.957721283	2.818393178	2.649630869	2.403039523	2.003027098	2.610795342	2.119678817	3.022468672	3.004029316	2.999351906	3.324860948	2.194252366	2.83485487	3.912568828
CD3G	2.964912915	3.230091743	2.785957414	3.29589843	3.424706513	2.991789379	3.633521058	3.691427797	2.952559837	6.510625842	3.512446877	3.741928595	3.523819697	3.077181414	3.09157308	3.568876278	4.747145117	3.538407175	3.711982288	3.066315989	3.218311519	3.308701378	3.484370685	5.261051219	3.145686026	3.815003611	3.544358102	3.328896031	3.201278782	4.123590472	2.895685691	3.252784432	4.381753016	3.402331429	3.826803043	4.032883853	4.025320504	3.124149025	3.091894437	2.824429182	2.92225777	3.628889142	3.902767349	3.78853001	4.015227772	3.846276099	3.63260014	4.18480795	4.511689634
CD247	4.620359328	4.074995923	4.430848064	5.107080457	5.333220137	4.667520617	4.5270673	4.845369263	4.167159175	6.54692971	4.010527246	4.216904209	3.980887783	4.783314787	4.095879685	5.085069562	4.556492042	4.723432449	4.300363076	4.002428515	4.336423172	4.561600599	4.676291516	5.944341651	4.540024951	4.592752923	4.551210949	4.678649237	4.678249209	5.395116551	4.761058823	4.323561385	4.768678918	4.812912226	5.806398688	4.321769595	4.684413867	4.149047334	4.577207255	4.356736117	4.292738667	4.14339593	5.112460595	5.095436636	5.186676807	5.879335248	4.779296386	4.520368868	5.941362072
CD4	4.643758865	4.002251986	4.174127117	4.522007323	4.350031468	3.862188269	4.414748103	4.749154692	4.109302449	5.806209012	3.731888374	3.962076466	4.141818944	3.807725854	3.837415167	3.89025107	4.853537608	4.249330741	4.094702486	4.183343512	4.370024019	4.297409551	4.509156849	5.187904269	4.758013893	4.598863265	4.537203049	4.249426334	4.466470268	4.561921868	4.438745528	4.447423465	5.010877452	5.061845572	4.770815463	4.409536301	4.92967653	4.204459696	4.225329279	4.421887081	4.949772371	4.765408784	5.284625916	4.736314048	4.953963261	5.029212866	4.767284656	5.118298437	5.1698103
CD5	7.045770592	6.372081634	6.188576531	7.141341253	6.673341414	6.879739251	6.529574214	4.713440478	8.124303082	6.624869292	5.811033836	5.649453016	6.816976624	6.701711976	6.997722629	6.481050198	5.195136789	6.064380572	6.206318825	6.320737823	8.176048087	6.326410489	6.624220251	5.264565503	7.010671937	6.691305254	7.669412793	6.139794503	6.736857475	6.837736433	6.715320726	6.910733483	7.208629562	5.343956778	8.4858103	6.243912506	6.759917459	8.715966532	6.967624916	7.70675019	7.512302099	7.090551786	5.889497233	7.031325688	6.371241321	7.821786681	8.075063953	7.693532554	5.491801038
CD5L	2.695936568	2.86723466	2.751828481	2.689343695	3.004253557	2.725326222	2.924510599	2.695444822	2.647063255	2.374729405	2.80180006	2.702719144	2.58502929	2.88523676	2.604468797	2.75885795	2.617915883	3.031513966	2.360394423	2.719416086	2.646327712	3.155369668	2.608991276	2.944811625	2.576846094	2.620002825	2.754836042	2.778792583	2.824887011	2.796701523	2.641715799	2.553283212	2.784012845	3.258476799	2.512719895	2.643735028	2.364718402	2.708068497	2.583928441	2.493986938	2.784919976	2.440193083	2.45585707	2.404600866	2.59863652	2.631775032	2.500033328	2.609406476	2.753278128
CD6	4.060560348	4.176935215	4.296107345	4.249790179	4.388243427	4.364510967	4.155849213	4.077029057	4.334188841	4.175367527	3.849592181	3.84057088	4.038302436	4.246000471	4.153673419	4.088162455	3.815693135	3.98370708	4.300665808	3.970811086	4.185313469	4.288477982	4.097242935	3.959347956	4.042944989	4.047043523	4.27241521	4.133430725	3.953372825	4.395093112	4.149926684	4.005782027	4.25992837	4.344480463	4.79021732	4.278741188	4.350789315	4.518409156	4.222619901	4.362166591	4.247609424	4.085921007	3.928050238	3.954320528	4.150301176	4.279653943	4.40423307	4.262341909	3.955264266
CD7	5.372762975	5.14067589	5.515997695	5.516863197	5.885179611	5.490434974	5.762736847	5.564017648	4.67801199	6.074994658	5.038684062	5.0098141	5.194640865	5.25215108	4.996611766	5.407533524	5.111447963	5.063306696	4.893792998	5.195716325	5.360596333	5.141624934	5.387336572	5.348066495	4.841098222	4.611067154	5.154112597	4.846776874	4.563300038	5.492350717	5.087190617	4.866974287	5.378045776	5.409458032	5.674253535	5.420804539	5.760167006	5.666722522	5.068938283	4.88633801	5.336418275	5.020883041	5.336162049	4.975172071	5.502322017	5.393711114	5.169244804	5.16092164	5.510379468
CD8A	8.886744683	8.527654084	8.631068605	8.512800112	7.829562156	7.498708158	6.776250768	7.507521934	9.242438229	10.36289032	7.737295668	7.51172923	9.086860759	9.81524855	8.71273164	10.02357512	10.37384311	9.362178559	8.759276506	9.125215795	9.74750144	9.940675067	8.762035802	9.652767096	9.074969433	8.698662295	8.132758284	9.233256674	9.798778926	7.893771683	9.485968436	10.03257578	9.050073184	7.025699902	8.581708486	9.686716949	8.481657698	9.115922698	9.464230167	9.743459308	9.048220371	10.64726804	8.212996366	8.526119743	8.427682497	9.896221525	10.68794984	10.42893807	8.733158503
CD8B	3.465875129	3.546790361	3.379395372	3.420185118	3.750965905	4.832176146	3.753329463	3.273197233	3.319835946	4.15653325	3.148493942	3.473255792	3.355450366	3.636178177	3.026965902	4.335051943	3.411948795	3.618892211	3.337083886	3.634124325	4.015220734	3.765981854	4.26215209	3.387833756	3.150304654	3.55396465	3.173162	3.767755171	3.973328432	3.787880334	3.603719445	3.65420173	3.788809821	3.737964114	4.488466055	3.700934236	3.975606107	3.706599543	4.338275431	4.698533655	3.958091198	3.962429393	3.365917697	3.499007807	4.137657985	4.531152528	4.316939327	3.841425733	3.47075979
CD9	5.515410723	5.852996466	5.472116719	6.129004969	5.522217538	5.918193221	6.844982954	6.725376616	5.508104975	6.970324328	5.756932632	5.581890675	6.285560863	6.039412832	5.567788415	6.769366573	6.909167732	6.419565533	6.978067949	6.580420449	6.832651461	6.507667981	5.998980978	6.966210286	6.808412489	6.454194656	6.219548667	6.639287434	6.428630852	6.465265968	5.880644965	6.295152667	6.423943259	6.228791635	6.201313715	6.174723011	6.967797548	6.539271103	6.835585278	6.266074659	6.841924277	6.78254647	7.165580661	6.854359626	6.140103052	7.133156489	6.360860909	6.834367425	6.99197184
CD14	9.604260007	8.923722489	8.565034032	9.641462055	8.417448413	8.6780662	8.859601863	8.779909769	8.310289852	11.08958612	8.836998046	9.174973223	8.946524082	8.208510774	8.173680358	8.217656988	9.609833841	8.306039159	7.123056751	8.045010395	8.699315125	8.675325505	8.927909966	9.461162149	8.673918751	8.392874031	8.426212605	8.42295403	8.304497125	9.397721637	8.785525742	8.828262564	9.337678012	9.349456605	10.24146469	9.027953965	8.943610414	8.14084847	8.055390455	8.059639848	8.614584375	8.60217367	9.353949853	9.094116967	8.888845174	8.756898999	8.664173947	8.668659677	9.281285272
CD19	3.582712963	4.1302098	4.344433634	4.266651335	4.654265724	4.303492189	3.888643278	4.152020689	3.721686488	5.697202502	3.761984683	3.406463043	3.774286584	4.08245487	3.811846997	4.06121505	3.762701462	4.094555313	3.903077738	3.745522244	3.772516986	3.650536139	3.782684071	3.403438285	3.434636148	3.899342331	4.219004896	3.72706013	3.823306919	4.021215012	3.627400891	3.171539978	4.305449744	4.614885289	4.382890836	3.510735646	4.389443917	4.050148421	3.598456896	3.202060944	3.311285014	3.587394794	3.826682777	3.842061061	3.941408364	4.169096105	3.563885101	3.945563915	4.116229234
MS4A1	2.505395618	2.302745251	2.42278862	3.080632315	2.725502411	2.502693706	2.626410784	2.613497787	2.471862077	8.935613143	2.611914049	2.504891834	2.301272506	2.553001982	2.452364996	2.545474345	2.835289839	2.482507075	2.348496702	2.598435901	2.482700626	2.384439566	2.594376074	3.519038513	2.495503932	2.884086541	2.562637237	2.50515638	2.481340207	2.68713512	2.380327842	2.343919533	2.598501534	4.584809681	3.022965472	3.158098938	2.785022069	2.611713307	2.928357947	2.551075382	2.608751475	2.716496016	3.003319822	2.839737506	2.7842972	3.735331929	2.53527696	2.80871402	2.603599196
MS4A3	2.44896541	2.412463914	2.726350804	2.389453485	2.554600121	2.36484922	2.556578611	2.597700373	2.386732109	3.535591814	2.383162173	2.558678432	2.62245166	2.624035458	2.55235391	2.392400258	2.294606194	2.446252146	2.283416615	2.390254509	2.321059413	2.582680521	2.412781798	2.313743343	2.272022016	2.189197841	2.508975643	2.702371534	2.312422317	2.744251571	2.673706672	2.516044061	2.36594291	2.507951635	2.940385293	2.429709993	2.385216414	2.745472398	2.691675529	2.393176578	2.575258171	2.373849266	2.342408793	2.378819577	2.533993866	2.662356654	2.58071208	2.826870278	2.277183806
CD22	4.715364555	4.437202089	4.789141942	4.688608136	5.273176063	4.388217896	4.136931094	4.204657273	4.376807477	5.296074509	3.869577838	4.289293144	4.264089463	4.582408087	4.360606042	4.329359972	4.718198215	4.315906029	4.218906438	4.435930367	4.265438396	4.636440218	4.703130259	4.472764981	5.018676346	4.422680932	4.660005978	4.806799722	4.51768114	5.000311773	4.801952596	4.350313077	5.471345092	5.506084434	4.987459254	4.415493406	4.411059032	4.752931263	5.082537037	4.755560086	4.82723371	4.60185403	4.938672808	5.03618565	4.860671089	4.935240797	4.699221672	5.256456997	5.064604648
CD27	5.633811671	5.354494581	5.159082038	5.622250478	5.592133735	5.478649561	5.597446511	5.303755053	5.093158234	8.783840806	5.145584258	5.098902749	5.475679312	5.851444157	5.227620659	5.559443948	5.84369162	5.809293243	5.751217245	5.538613657	5.52832064	5.365437921	5.476991166	7.158124872	5.357266812	5.274641221	5.46461452	5.365103914	5.109274466	5.760400687	5.697522892	5.175705722	5.525483297	5.972852137	7.205887456	5.760663864	5.725008524	5.58240195	5.612855672	5.246816405	6.012172644	5.50840929	5.559889642	5.153884087	5.958226359	6.955056212	5.230372662	5.358077442	7.202759353
CD28	2.563589757	2.259852809	2.710595973	2.594944934	2.464398449	2.392642947	2.974473549	2.613641045	2.314494717	4.204348788	2.540788408	2.380587092	2.499245886	2.590941279	2.541005456	2.436368094	2.701264253	2.570253296	2.507695903	2.422857829	2.447575699	2.604130789	2.454313586	3.097123061	2.593068192	2.997936492	2.490277611	2.509909022	2.51556327	2.507513157	2.436268965	2.401225859	3.669667292	3.589712299	3.356341129	2.735273965	2.750624337	2.959514728	2.644092083	2.826466575	3.029402665	2.605394179	3.060108226	2.883054947	2.988410049	3.815345005	2.904285861	3.366980904	3.32125532
CD80	2.348255799	2.223341184	2.432121195	2.399699785	2.443109921	2.319739164	2.702782586	3.104837796	2.474303665	3.874162481	2.703860752	2.56971334	2.444229076	2.414774643	2.279006385	2.250143888	2.274351551	2.401497756	2.195364875	2.522499385	2.60958776	2.439905422	2.281668627	2.861374368	2.364441218	2.685007475	2.470941014	2.542559475	2.381197619	2.527055924	2.35602196	2.410580769	2.353022645	2.749131846	2.952768653	2.675468619	2.63512317	2.379751203	2.525954385	2.586136154	2.55587451	2.425140931	2.955003532	3.390887741	3.164720398	2.932028239	2.570642766	2.521869675	3.342805701
CD86	4.445298836	4.014279629	4.282087009	5.998804036	3.536444617	3.625561994	5.615971117	5.142845187	4.036248122	8.59722766	4.374626657	3.7688581	3.159253577	3.653007653	4.186572361	3.693761238	5.172271788	4.008459058	3.488399861	3.372709753	4.056566292	4.298982689	4.819052262	6.894673157	4.756098942	4.289819015	4.343440764	4.479865336	5.050649906	4.114054646	4.645433767	3.897361341	6.537224449	6.749658604	5.807413035	4.174289246	5.292558981	4.459140306	4.389147343	3.89291977	4.21602985	4.712963445	6.294474255	4.981550921	5.511527625	5.474412417	4.928189943	5.487730724	6.661758545
TNFRSF8	5.776011207	5.284533883	5.452042171	5.538685201	5.592504151	5.319262128	5.804585249	5.535907643	5.151923632	5.899847953	5.109192781	5.021749592	5.051669095	5.17445786	5.182996014	5.276948781	5.071710953	5.332124922	4.755987242	4.967901627	5.157822918	5.15237249	4.74138841	5.015894882	5.001730258	5.046294731	5.39285526	5.115859718	5.105534681	5.025375671	5.144690225	5.009346234	4.945155101	5.401137272	5.18917476	5.232231787	5.265510491	5.076212689	4.992531251	4.963485483	5.284363379	5.153418421	4.998943588	4.617030821	5.243929954	5.082550564	4.999499136	5.250148129	4.897364462
TNFSF8	2.716945096	3.032438754	3.003810364	3.198292318	3.09425351	3.229145301	3.371955247	3.188626729	3.067380418	5.467906074	3.060556207	2.91514036	2.622599809	3.046679421	2.954314285	2.958035057	3.845602961	3.012581513	2.867422941	3.016823024	3.137404523	3.051214645	3.245890587	3.911497727	3.084642215	3.317373667	2.809140621	3.015943917	3.21661245	3.347830515	3.045195759	2.90642525	3.779032894	3.537738146	3.552678122	3.748520251	3.634455171	3.156945267	3.337237103	3.238218608	3.738619642	3.717169393	3.544270121	3.585682248	3.640862156	3.673174377	3.468292048	3.657080728	4.159341618
CD33	6.582795626	3.825386814	3.990745676	5.028737457	3.872158201	4.312902709	5.780415136	4.087402715	3.416971179	8.104334845	3.410624416	2.844850417	3.188973253	3.343683347	3.581673408	3.409028565	6.010062943	4.332428881	4.144139231	4.371394426	4.506477841	4.748684945	4.868247589	6.063705761	5.143677226	4.802332129	4.575757448	5.070672119	4.614358253	4.791074568	5.33020215	4.91546366	6.002348582	5.971745662	5.471440143	4.238896724	5.537688838	4.122188241	4.081376332	3.996442972	5.361401983	5.717342843	6.316444334	5.242966588	5.589909766	5.313427215	5.583850483	5.663753672	6.30926525
SIGLEC6	3.450342562	3.272258742	3.531786152	3.507617563	3.285941023	3.231672056	3.35711536	3.004611227	2.890169827	3.924353518	3.213306149	3.161053723	2.933876577	3.204260178	3.441148404	3.292793808	3.869258568	3.609248323	3.217219607	3.925119158	3.227377173	3.374006506	3.998893235	3.380585952	3.72169426	3.941261638	3.415919324	3.885759623	3.451813693	3.277575402	3.276421125	3.207081281	4.071947474	3.656146272	3.903749548	3.368107181	3.829514803	3.64511078	4.270881092	3.67314251	4.128122499	4.059156237	3.936188058	3.856774693	4.067552478	4.410184353	4.318211994	4.679854336	4.589425759
CD34	8.73013963	6.870027543	7.358213947	7.727302084	6.257055483	5.788399833	7.809149412	6.661189895	4.925816087	8.658980675	4.838818043	5.210423976	4.642466969	4.607708693	5.232988641	4.965890813	10.18098016	6.35525079	7.542388643	7.960498363	8.148985177	7.943066839	8.37672424	8.46058259	8.892742636	8.606654106	8.313406833	7.574053061	8.876161087	7.382482037	7.975407577	7.246397661	8.162172637	6.594911002	6.601229533	7.147452663	7.063336866	5.407551082	6.699748452	6.577422103	8.405701151	8.570912322	7.699040041	7.68786534	8.049692377	8.624041582	8.592596163	8.882306127	8.342984397
CD36	7.943184587	7.193772689	7.638760222	7.383450481	7.099346302	7.021810357	6.860538606	7.641661023	7.312057621	7.857345997	7.774154101	7.431576414	7.183465961	6.574253229	7.140818075	6.72309942	8.764695249	7.793208846	7.551038492	7.373931181	7.806870556	7.736762862	8.867157473	8.296813155	7.730569833	7.445158951	7.954478632	8.160092586	8.361147254	7.839146063	8.487851474	8.102443956	8.421454685	7.650539911	7.686259287	7.262618544	8.016908484	8.041728247	6.477264757	7.700954047	8.614847252	8.653775858	8.132545771	8.669716299	8.821754976	8.096206774	8.498547967	9.094528113	8.551427028
SCARB1	5.755589519	5.749507463	5.361230511	5.445684049	5.646184996	5.37507017	4.788509408	4.720007402	5.267529339	4.85032814	5.181092182	5.709643867	5.602505486	5.310761309	5.271834549	5.272476701	5.62564644	5.283240885	5.246773019	5.286922754	5.369922475	5.237245505	5.381971468	5.123584692	5.363204505	4.840705599	5.460714518	5.142485711	5.442710791	5.1956791	5.471967957	5.196583	5.736047532	6.100822683	6.146142858	5.457690737	5.22944323	5.733794413	5.447664583	5.552117342	5.587699717	5.65700461	5.4004103	5.893690669	5.627091412	5.487870978	5.603791176	5.3595234	5.255408124
SCARB2	9.183814605	8.95481351	8.917882372	9.034012414	8.688914623	8.625377826	8.849888516	9.077123439	8.84859119	8.866973796	8.930147297	8.972248416	8.94382214	8.679420117	8.815128676	8.925456564	8.803536773	8.604254676	9.269094414	8.864629024	8.531666736	8.726208008	8.719565617	8.732603035	8.693426768	8.675525079	8.666172805	8.566521352	8.687005677	8.512897754	8.667038754	8.782042546	8.593079798	9.138893869	8.951802486	9.09683098	9.275593095	9.314306533	9.301735017	9.271848378	9.131768534	8.991843334	8.939068113	9.003605746	9.130335715	8.93742332	8.841085582	8.7021982	8.776882888
CD37	3.378660248	3.74736619	3.781989726	3.939918874	3.648000254	3.591985372	3.898483667	3.607111761	3.198357574	4.897557231	3.406474517	3.04564412	2.957953399	3.413334898	3.30204505	2.997311969	3.870219298	3.323957568	3.223755109	3.261028374	3.670943556	3.36611143	3.863351595	4.201802811	3.293165507	3.580297573	3.470058623	3.676701272	3.557727488	3.586629944	3.194194868	3.265292944	4.009349998	4.271206381	4.12794846	3.707953129	3.998022884	3.997403169	3.54171338	3.281533725	3.592071595	3.724581637	4.229050576	3.660422227	4.224317362	4.048333227	3.696180732	3.867830137	4.233917007
CD38	4.389223259	4.436085733	4.49259131	4.258222548	4.492636619	4.488525921	4.791684318	4.037453983	4.057552232	6.179986837	4.442409292	4.533875767	4.430263371	4.577318181	4.013527297	4.329192574	4.57130924	4.524708481	4.111225542	4.229651506	4.458879468	4.528794967	4.253497676	4.924835985	4.443291965	3.706275534	4.142752437	4.750531565	4.014297842	4.190494371	4.244832318	4.455619534	4.775311857	4.741850346	4.326062549	4.750044706	4.306457846	4.530670754	4.498342135	4.407236871	4.553894845	4.603253436	4.814195347	4.380975558	4.766539001	5.631616959	4.589753127	4.461781277	5.591369227
ENTPD1	5.876530507	4.733975532	4.693879783	5.663095871	5.476198299	4.478294289	4.778564988	5.173969151	5.035294833	8.683905097	4.575477018	4.712937508	4.808382205	4.632902545	4.795542184	4.529618216	6.754508513	5.246947111	5.102771921	5.578142343	5.655768981	5.424036064	6.054298591	6.507709517	6.08311598	6.261460993	5.553048058	5.737205251	5.701058366	5.097473638	5.218126713	5.302092273	6.456191319	6.508478442	5.652800271	5.285807321	5.146900777	5.318269006	5.345306373	4.945908737	6.233049899	6.091892969	6.903785916	6.342172408	6.571083299	6.233205534	6.059012004	6.492193732	7.096568012
ENTPD2	6.104779559	6.479124798	6.087796787	6.048406009	6.079715425	5.789079795	5.551703296	5.376129641	5.704680309	5.01959027	6.544448888	7.375572886	5.604719509	5.758291435	5.811052074	5.492422709	7.008063822	5.416146612	5.025461998	5.529172915	5.50934764	5.498695281	5.356310681	6.2569413	5.712043025	5.181937068	5.560633963	5.288712408	5.325147309	7.146683986	5.727427977	5.396177078	6.119872553	7.660399287	6.307191971	6.103628682	5.72842302	5.927168921	5.90103387	6.195437235	5.685381145	5.667203573	7.32901241	7.501576193	5.851735027	5.653007505	5.565498932	5.81642476	6.668082804
ENTPD6	10.34127271	10.11982738	9.727891903	9.867234109	10.79917648	9.818810563	9.811429036	9.536608683	10.14378008	8.959633517	10.26505112	10.14238474	10.08718395	9.919635183	9.847154673	9.707091724	9.660442601	10.24343332	9.241367953	9.550610238	9.594602191	9.590003607	9.525939	9.289022164	9.856897327	9.411548232	9.586160307	10.79867879	9.416481758	10.1423148	10.18685127	10.04277868	10.14889095	10.4226793	10.4441696	10.45134866	10.30281525	10.58037942	9.803582387	10.12563219	10.20645361	9.654829338	10.10613759	10.13684084	9.97889167	10.1841199	10.22596753	10.0978751	10.04826495
ENTPD3	9.446351911	10.19459019	9.168678278	9.979633737	9.633381294	9.530165785	8.046055414	9.867453695	10.15064413	8.27787545	8.886679928	8.540363752	9.976475893	10.56702704	9.706502682	10.31341941	8.440472466	9.594629645	9.297570772	9.362495472	10.23102311	9.332221188	9.513785915	7.856878771	9.588083625	9.685350935	9.086172297	9.363047789	9.351856277	8.348642376	9.536598916	9.899408397	10.12423352	9.076245324	10.10796798	10.35798447	9.659825992	10.3810027	10.61031654	10.43656456	10.13662604	9.795284395	8.267319747	9.191924713	9.369935682	9.288288713	9.50420378	10.38226517	8.400867204
ENTPD5	7.337110839	7.01350024	7.018324467	6.851675604	7.748920959	7.070130227	7.75620724	7.153586024	7.205454767	7.266846158	6.969215755	6.919469767	7.367473999	7.203259311	7.439244771	6.957533844	7.324572167	7.040856859	7.317957945	7.467781848	7.44121966	7.566880836	7.070618523	7.174262451	7.230158138	7.230841872	7.425315433	7.615391596	7.642021209	7.257738088	7.485593707	7.193992468	7.914033368	6.89476853	7.512337344	7.441285793	7.431122311	7.286582492	7.008674068	7.392103165	7.716472199	7.675094793	7.753355492	7.652823725	7.482524329	7.53957201	7.605962126	7.583747651	7.969478746
CD40	6.482323792	6.302195859	6.186938551	6.190629827	7.733836646	6.39208684	7.002899229	6.792969142	5.236041904	6.973911241	5.482787994	6.123538062	6.20523093	6.204419508	6.031222061	5.784817503	6.411325145	6.342854051	5.679371198	6.232581981	6.477589496	5.852835388	6.366999301	6.534164063	6.397988807	6.643249382	6.367652536	6.618603563	6.374924198	6.161810641	6.5109763	6.50171649	6.426222187	6.231554091	6.472231196	6.511119046	6.777109013	6.313822962	5.774028077	6.643545037	6.543413778	6.875447954	6.550347963	6.110452202	6.8175123	6.619512153	6.940844534	6.698811961	6.718861554
CD40LG	3.084396867	3.186803726	3.162999414	3.160658087	3.081523693	3.356256548	3.779747584	3.259852362	3.14010218	3.156795746	2.805911314	3.078650519	3.038191598	2.879578481	2.76518443	2.952825598	3.108884469	3.465993772	2.837420476	3.081523693	3.138462197	2.912013839	2.956322725	3.034827652	2.841889821	2.700192688	3.23449875	3.249128326	2.903377583	3.846578305	3.174715721	2.92543105	3.830949878	3.844538032	4.02305462	4.671188739	4.26942186	3.753803462	3.911568955	3.913939499	3.579897191	3.749380977	3.715111894	3.655746777	3.601471552	3.956745525	3.457674085	3.653820003	4.084020948
CD44	6.093996562	6.263683483	6.038911623	6.747146222	5.963804912	7.091841638	7.662994942	8.450472502	6.184172016	8.04446575	6.577607224	6.510116942	5.828159161	6.274409945	6.059112106	6.379711958	7.299878257	6.709093863	6.407843456	6.857635105	6.446040435	6.353039842	6.734115917	7.579607057	6.560334274	7.162732834	6.420763143	6.833390329	6.583823822	6.84525968	6.121165784	6.622359492	7.3631367	6.917121615	6.781379671	7.016711672	7.852716116	7.002169659	6.831101228	6.342695895	6.947908863	6.357392972	7.714475896	7.348230964	7.194742015	7.047395473	6.608726271	6.873219246	8.424312992
CD47	7.868600705	7.971664443	7.95266821	7.861565513	7.631028614	7.954302911	7.660371864	8.093147627	8.359303799	8.526635227	8.410517513	8.398294481	8.003952365	8.171441487	8.601598454	8.309841331	8.607498682	8.033431794	8.298541694	8.09091985	7.994579163	8.005373819	7.934001516	8.811602603	8.157387131	8.202690684	8.121438124	8.353299525	8.211768603	7.821033531	8.104947761	8.286532836	8.51704151	8.767213368	8.326117067	8.161333163	8.21983597	8.848507522	8.370269128	8.530136807	8.753025386	8.715688177	9.099968985	8.988919441	8.419702811	8.411869228	8.552198909	8.356942681	8.836841965
CD48	3.70331342	3.991609627	4.120103738	4.08463506	4.23755442	3.816602559	4.352853177	5.150253636	4.330840487	7.126185757	3.359254554	3.694213275	3.573417576	3.547286156	3.8814015	3.869654982	4.962100639	4.260856166	4.478158317	4.241793852	4.159759246	4.305037518	4.690477422	6.012657359	4.533414767	4.60672758	4.30003949	4.894625483	4.175358525	4.60614485	4.212505648	4.033812356	4.931066169	4.158799776	5.078199648	4.114664472	5.399172251	4.165757081	4.092626897	4.055167214	4.173811557	4.745278798	5.504730258	5.15983106	5.120122058	5.38371765	4.692504802	5.233814537	5.742315976
CD53	4.666967356	4.320255996	3.945384706	4.750981989	3.748222682	4.651614278	4.86937972	4.676776646	4.47904024	6.788995955	4.167402652	3.988161421	3.434154914	3.417526137	4.196173232	3.227284475	5.269422683	4.560692652	3.984897897	4.450023286	4.327891467	4.478602355	4.678477002	6.153492159	4.597903431	4.683867629	4.619689321	4.46232565	4.685952465	4.698519382	4.365463564	4.582563428	5.224912853	5.5087828	5.362293332	4.578949077	5.12964533	4.585590374	4.553034366	5.137228986	4.291987963	4.86489172	5.651417046	5.294379447	5.082957452	5.222840344	4.671243563	5.535887309	5.703286009
[truncated: 19,789 more rows]
[truncated: 3 more columns]
