# Supplementary material for: Identification of Inflammation-Related Biomarkers in Diabetes of the Exocrine Pancreas With the Use of Weighted Gene Co-Expression Network Analysis
Source: Front Endocrinol (Lausanne). 2022 Apr 14;13:839865. doi: 10.3389/fendo.2022.839865 (PMC9046596; doi:10.3389/fendo.2022.839865)
Supplement: Supplementary file 1 [file DataSheet_1.zip › Additional files/original data/WGCNA/geneInfo.csv]

	geneSymbol	moduleColor	GS.T3cDM	p.GS.T3cDM	MM.black	p.MM.black	MM.pink	p.MM.pink	MM.greenyellow	p.MM.greenyellow	MM.turquoise	p.MM.turquoise	MM.blue	p.MM.blue	MM.grey	p.MM.grey	MM.red	p.MM.red	MM.purple	p.MM.purple	MM.salmon	p.MM.salmon	MM.magenta	p.MM.magenta	MM.tan	p.MM.tan	MM.green	p.MM.green
SLC22A3	SLC22A3	black	0.88501097130371	1.60402100119233e-14	0.637297353044922	7.44138202943332e-06	0.559481617634666	0.000143024049868413	0.426335470119915	0.00544462416963245	0.284833439952317	0.0710720589695697	0.136045073507803	0.396367063045751	0.104640940909724	0.514982412771955	-0.0160097292605357	0.920861710462352	0.266851911502472	0.0916836698507284	0.0909948362034096	0.571523953598864	-0.153198569391546	0.338933725051266	0.0676152118586953	0.674455642252607	0.113413740817818	0.480171178487075
TREM1	TREM1	black	0.849056931787289	2.30707382748708e-12	0.856791065329617	8.89786385991472e-13	0.320146190056061	0.0412909098387243	0.294384728457209	0.0617164071350999	0.44492913737675	0.00355965031427103	-0.0357576818498371	0.824351981565694	0.199597053264156	0.210877662027973	0.0325764096657038	0.839765374977713	0.227050296049912	0.153409022093031	0.231426787730364	0.145426934138398	-0.124724879246961	0.437175152192241	0.0944481490030558	0.556951051690363	0.208437343033832	0.190943106713956
SVOPL	SVOPL	black	0.847658955288767	2.72520219888114e-12	0.662744140945913	2.34930048245267e-06	0.268215004534621	0.0899754642679825	0.292872630898455	0.063128496639884	0.436410728612763	0.00433732762669417	0.113489260274165	0.479876964742996	0.0483229922283027	0.764158417624543	0.194649072170432	0.222645529794476	0.314940218340321	0.0448991054661409	0.37993235548716	0.0142785920745962	0.0951628871716212	0.553956756123906	0.0694761432222068	0.666011058537812	0.0371433862043257	0.817658129858882
MILR1	MILR1	black	0.845852009683838	3.37160926314731e-12	0.848562207593996	2.44761679697659e-12	0.249283740773927	0.116006228635724	0.272120226294937	0.0852176132427571	0.591546808585877	4.63959212972179e-05	0.0803518002049895	0.61749749506894	0.127186814582113	0.428107891017691	0.236454746603592	0.136638791270854	0.324112526325274	0.0387033020115378	0.280819914342314	0.0753220962530912	-0.0697921335188122	0.664581146502193	0.0201597451103407	0.900439679729688	-0.00243975168917015	0.987921349443769
PTPN22	PTPN22	black	0.829480193468536	2.06602002798322e-11	0.729551512400894	6.26675107406225e-08	0.253930733138869	0.109144426436822	0.32268109163082	0.0396214470895032	0.517300714233425	0.00053342244784276	0.249840620782896	0.115167167749784	-0.105438872921781	0.511764942392081	0.193777334663203	0.224764680993241	0.300004327521191	0.0566872641025114	0.340664553207662	0.0292932750121372	0.104202360768986	0.516755172271172	-0.0656379956423448	0.683471260754414	0.0599653876925501	0.709574952297071
IGLV1-44	IGLV1-44	black	0.824924603194385	3.30773352110461e-11	0.712471940839621	1.74190578561826e-07	0.289718396525678	0.0661566598593465	0.356781913253313	0.0220325643154783	0.405367148551314	0.00855637944403095	0.00266021031264725	0.986830000716526	0.158479027749327	0.322344464568892	0.150296278426091	0.348271722499005	0.150426810517922	0.347848397834517	0.25806301880713	0.103305698330554	-0.113874841747925	0.478376264402043	0.239720034127214	0.131146380017119	-0.0104572655097743	0.948261472103117
GLI1	GLI1	black	0.806615260395204	1.92996594138679e-10	0.824063545670825	3.60998469120092e-11	0.140286676610022	0.381665757468918	0.192663776924608	0.227491770980528	0.659794383456545	2.7002114989865e-06	0.0949814948645926	0.55471595621343	0.144475864384079	0.367466557442762	0.271330024390805	0.0861642128479095	0.154590410043714	0.334510851023583	0.313656385988587	0.0458270888401523	-0.035968567741332	0.823332461068003	0.0583852817687047	0.716906399262739	-0.10305494562893	0.521407400518397
TNFSF8	TNFSF8	black	0.798601791686604	3.94257759927265e-10	0.807041943987597	1.85622256150592e-10	0.156644354530988	0.328049638453787	0.334858382588692	0.032351298050171	0.592919859127371	4.40936788093568e-05	0.212626302363039	0.181978049483577	-0.0123103676498705	0.939108870945792	0.116984415823456	0.466364255996445	0.214086205717483	0.178925288929083	0.357414684268924	0.0217814217231291	0.0898567352483139	0.576364591241744	0.0664864817844719	0.679596969696294	0.0568514396489264	0.724047254895678
GBP5	GBP5	black	0.789254646444666	8.72153808554228e-10	0.81775868966505	6.75248288642428e-11	0.157401423130829	0.325687844631654	0.233158098020138	0.14235513106556	0.55214948125434	0.000182092721535506	0.114005027448137	0.477870132930246	0.11171777610133	0.486803248311815	0.0907310749514646	0.572644142674697	0.1779921209719	0.265545673340043	0.255445150064604	0.106976207365803	-0.0323401871994115	0.840912315272539	0.0744445002455493	0.643666325901451	0.139040965893862	0.385949635986013
HTRA4	HTRA4	black	0.784604177931923	1.27578161324971e-09	0.636103834676575	7.83482534758572e-06	0.479626040508654	0.00150842741122997	0.389350365070045	0.0118652701959038	0.197328792425563	0.21621746634457	-0.0344488399531925	0.830685840056578	0.14041483318652	0.381226635844046	0.0706874547303171	0.6605360389679	0.225413821147787	0.156474460725014	0.123694457593801	0.441001473495548	-0.00122740522838679	0.993923231874383	0.0691974758832067	0.667273046616961	0.138404798966776	0.388148191484154
LAX1	LAX1	black	0.781736091413933	1.60563963033791e-09	0.611025679474671	2.20398126609307e-05	0.274116514206962	0.0828621951785207	0.357338564666888	0.0218115058650879	0.406773112559008	0.00830812212110553	0.158026907693781	0.323744584623286	0.0322217215257064	0.841487628697119	0.206351893934764	0.195520895391391	0.18418260416152	0.249005854329855	0.109912307275268	0.493915446919768	-0.174034277109158	0.276492771719504	0.204028014759966	0.200712517135592	-0.0928374169751255	0.563726628211992
DACT3	DACT3	black	0.779512075636369	1.91457164118396e-09	0.77343599024476	3.06526116008514e-09	0.211806857134407	0.183707744381911	0.224891503515023	0.157462197266693	0.458982216574851	0.00254102936798231	-0.0528418901959504	0.742821796674263	0.104849987326773	0.514138507987712	0.0699163002129867	0.664019590736585	0.0595119362941308	0.711676288171856	0.2231296689471	0.160827418882613	-0.0621015179987454	0.699704684314523	0.0435386419508642	0.786937162001172	0.0727690671764749	0.651168128430205
SNORD89	SNORD89	black	0.764419971601376	6.00458099008203e-09	0.656844973816739	3.09879632982224e-06	0.314326563033737	0.0453407518074356	0.267415530445565	0.0909743409225732	0.418331243651973	0.00649153122861251	0.270009039161248	0.087764850125337	0.289432817671939	0.0664364042495239	0.128563400902689	0.423084164563948	0.191994960650032	0.229140542676128	0.194777295652712	0.222334988156229	0.0431739604471068	0.788680916201281	-0.253940844334666	0.109129840171907	0.00270031145627617	0.986631488257113
LINC00951	LINC00951	black	-0.760428956607103	8.01071298433652e-09	-0.648058143407334	4.62963019675232e-06	-0.158673143268557	0.321744496565654	-0.442629526371415	0.00375653570220646	-0.466147229533784	0.0021280371622173	-0.300762377165099	0.0560347035123508	-0.176986806995404	0.268298715045816	-0.161822224401684	0.312109366504029	-0.211593728020144	0.18415953085827	-0.131736155845663	0.411632688541158	-0.0267770837661876	0.868011915993193	-0.0160482260285201	0.920672018705593	-0.156419091543747	0.328754437279895
PAX4	PAX4	black	0.754691625851971	1.20082276303439e-08	0.595908327003925	3.94382625361373e-05	0.439327400162964	0.00405585964441479	0.351270429285975	0.0243241035500019	0.277326318021591	0.0791815935087129	0.0742492616281051	0.644538736962183	0.20211519300146	0.205057758655426	0.110598977239187	0.491204201174231	0.0360313599798043	0.823028949452074	0.0747471978615351	0.642314674135435	-0.106124092819432	0.50901002560903	0.0322539641566208	0.841331038406203	-0.132990021340167	0.40715629589821
KCNS1	KCNS1	black	0.747109001241743	2.01673559745669e-08	0.733663386622257	4.84359143688671e-08	0.252155746835508	0.111728024781192	0.422076102202873	0.00598187068671106	0.396958101801709	0.0101782284370036	-0.00325246633362247	0.98389824514133	0.140312386169939	0.381577641139941	0.105370502657059	0.512040233708132	0.605754635287513	2.70886997348311e-05	0.260744766011707	0.0996461803627386	0.0461961816443454	0.774261409182344	0.0580298356355704	0.718559101281683	0.0771256125241171	0.631734085301855
CDC45	CDC45	black	0.745600446444063	2.23104624272318e-08	0.715327853168574	1.47574649420542e-07	0.265165563273957	0.0938314997126664	0.268963174901338	0.0890483901731441	0.322047316587643	0.0400335940725699	-0.00158343974663409	0.992160586758553	0.117443394469032	0.464604997176015	0.0809169209514042	0.615017675563853	0.214451745103053	0.178166683786806	0.331269999379534	0.0343692904186805	0.0270891392102273	0.866487546714216	0.0270010872644846	0.866917626302295	0.181340911412489	0.256510275328281
NKX3-2	NKX3-2	black	0.744943359449509	2.33086873955031e-08	0.777395897406011	2.2593297545829e-09	0.0456875642197743	0.776683017668929	0.210540789028691	0.186403128257066	0.633688944325122	8.68989580636875e-06	0.0978516979369307	0.542760703149233	-0.00339585355312151	0.983188487006597	0.179511050540156	0.261421679161424	0.198514244538525	0.21341519655863	0.272590289496261	0.084658359005088	-0.00377465817397274	0.981313489791699	0.0625862634891794	0.697471556659214	0.022776929539715	0.887592295934086
LINC00920	LINC00920	black	0.74253353898316	2.73366951370259e-08	0.792193886162496	6.82422264050395e-10	0.197855042152426	0.214970348515151	0.249980839909831	0.114956621714331	0.470630142462053	0.00190081360292996	-0.0428744788876537	0.790113673219953	-0.00292620833327122	0.985513247453553	0.133881471336217	0.403990794453049	0.205308581165079	0.197839863345711	0.299495267492227	0.0571288840939557	0.0125681079393171	0.93783645912549	0.130758665913919	0.415141777755472	0.105775983495825	0.51040866040896
FAM83D	FAM83D	black	0.74148331371087	2.92873112385373e-08	0.651240098938408	4.00915494529397e-06	0.189341924225803	0.235761242429562	0.131442960005533	0.412683451907865	0.459218086963854	0.00252638742035469	0.0989605097738749	0.538175451285161	0.233003317922165	0.142627787299781	0.0657356837088303	0.68302479463013	0.247127643245325	0.119298438319488	0.312895193054698	0.0463845866650417	0.00523282892664156	0.974096888341416	0.0177457384253135	0.912312032745117	0.0633705811104303	0.693863693145701
C2	C2	black	0.738979186078192	3.44731184460434e-08	0.752359849394245	1.41115374466558e-08	0.23805311673769	0.133929309502888	0.290679192543612	0.0652223333666316	0.548273392480112	0.000206424569455214	0.144863600617232	0.366168527141536	0.0265827976239517	0.868961228975554	0.265170672858353	0.0938249338081751	0.177998020328604	0.265529573393073	0.121942416842114	0.447549554204449	-0.108003391074745	0.501492843064198	0.07649560605583	0.634529787743698	0.00121148386415711	0.994002055618653
GPSM3	GPSM3	black	0.73440423180985	4.62161755866665e-08	0.935871598847326	2.90064286049479e-19	0.0571133306145106	0.722826358049877	0.269921028879059	0.0878723053469092	0.708238662459022	2.21923154890628e-07	-0.032777332984111	0.838790081191018	0.103891135581332	0.5180149979843	0.234932077321119	0.139257548519334	0.303946407214166	0.053359113728788	0.218619053243846	0.169680361089444	-0.159828682197632	0.318187491580827	0.149249137184937	0.35167905123595	0.0951597692800975	0.55396980162963
SLAMF1	SLAMF1	black	0.731107530639043	5.68780242287176e-08	0.76089649172397	7.74694638193643e-09	0.17083910088345	0.285543024132131	0.311533624144518	0.0473954742879446	0.422653758166351	0.00590642148111585	-0.0240993952609664	0.881111071072561	0.212716167006859	0.181789070853983	0.119663794145776	0.456144549915473	0.160396842352587	0.316447683122396	0.359701138723017	0.0208938023500235	0.0218844706404617	0.891970227541889	0.0622136161468226	0.699188047387999	-0.0257215666717003	0.873171508619402
MZB1	MZB1	black	0.727968634054219	6.91152701813695e-08	0.681140310480053	9.51361379126945e-07	0.27034566599323	0.0873547885534854	0.303234024202927	0.0539486539391214	0.341910662958347	0.0286691413936819	-0.0449810951034055	0.780050088100116	0.0956752169322563	0.551815093106373	0.0531934174752413	0.741169712817212	0.104325826714504	0.51625581060696	0.239368025778321	0.13173044125041	-0.148503881290467	0.354116377767886	0.181242962574152	0.256771602582273	0.0361868670895164	0.82227740223804
ST6GALNAC1	ST6GALNAC1	black	0.723157755459805	9.26959981453158e-08	0.642744511894278	5.86564159618563e-06	0.177977137556077	0.265586567516046	0.236853220996734	0.135959544332737	0.521756199521217	0.000467918652093937	0.130551246444358	0.415888570852705	0.109308403973132	0.496306240722987	0.210768808030096	0.185915627987902	0.576189456233041	8.07252137351286e-05	0.35799113545531	0.0215547197323018	0.0816472395697572	0.611819201015164	0.0170906108578232	0.915537379094682	-0.0274676960231039	0.864638963740019
OTC	OTC	black	0.719940463350071	1.12423525049364e-07	0.495780150517612	0.000980049074551921	0.156720532531507	0.32781150737398	0.115714013804655	0.47125216381895	0.344553849231933	0.027381632803141	0.161191910560122	0.314023132903575	0.00716157455383772	0.964554598004058	0.145319880671079	0.364644557245526	0.120827161614889	0.451745212372724	0.491220367677636	0.00110927082636798	0.233147865414428	0.142373144654467	-0.023618530074505	0.88346686339871	-0.0049612083145922	0.975441022662558
CD84	CD84	black	0.719932466054645	1.12477087178754e-07	0.879863582599543	3.5916064121962e-14	0.0500296565671465	0.756078968858854	0.166838915199388	0.297141646265246	0.61582977183667	1.82033381815971e-05	-0.01696217342966	0.916169864942271	-0.0153289270384307	0.924217049925871	0.0964314118412398	0.548661175067691	0.340275687952143	0.0294903280497046	0.514765081287889	0.000574258750358813	0.146028294826555	0.36228602257152	0.0174568660456376	0.913734051060511	0.111003757355861	0.489609574997135
CHI3L2	CHI3L2	black	0.718926064909804	1.19409826561765e-07	0.717601404506348	1.29140301901419e-07	0.40040358086869	0.00948443650289317	0.256389207238264	0.105641272379353	0.239006325879831	0.13233259835481	-0.240418189396046	0.129993694304465	0.101354747971927	0.528338769373611	-0.133196598796214	0.406421485662796	0.153910111096911	0.336668162134943	0.193378925600723	0.225737789459629	-0.238127433208238	0.133804310470283	0.154572702333236	0.334566895564964	0.20774485371538	0.192454709987651
WAS	WAS	black	0.717869411311229	1.27114147453618e-07	0.873662236715351	9.04544243396377e-14	0.122965458406997	0.443719605159876	0.360118961940653	0.0207349188090861	0.518847093219251	0.000509812897506557	-0.1329569105528	0.407274144001577	0.136160906409952	0.395961279316625	0.185270100629278	0.246173395091422	0.204505230314001	0.199638595572131	0.23941311137908	0.131655526106435	-0.117680827155849	0.463696315392662	0.0865809306780032	0.590400103989373	0.128884227951573	0.42191812035239
HLA-DRB6	HLA-DRB6	black	0.713764842949286	1.61633138121143e-07	0.871536345871211	1.22779647726297e-13	0.125722016282525	0.433489981908938	0.185921925735583	0.244486114225256	0.673430298128806	1.40033755101643e-06	0.0400462024253272	0.803677516752805	0.0398044657856131	0.804839537244723	0.173031721755552	0.279312013965718	0.205498523011462	0.19741624720948	0.321956739980919	0.0400927808022767	0.0144810797235846	0.928397478215637	-0.176990858205769	0.268287583183441	0.107433846221708	0.503765036657501
C18orf15	C18orf15	black	0.713099405688952	1.67987379676526e-07	0.505557872295204	0.000747079633444623	0.576386178045401	8.01685260880442e-05	0.242658987798551	0.126345068141524	0.101448778335657	0.527954251582518	-0.0539906521132261	0.737427180860883	0.0950744697209797	0.554326757808792	-0.137800057387943	0.390244924396135	0.143026259559935	0.372343770974907	0.163960495500035	0.305672281197602	-0.0885740408376313	0.581842389197488	0.13903579372597	0.385967481173553	0.0685948659526648	0.670005149438469
NUSAP1	NUSAP1	black	0.712311231713428	1.75813198974996e-07	0.836139047504361	1.01233764379952e-11	0.193729189375272	0.224882121940111	0.209821062620866	0.187947841739482	0.6111968856671	2.1891287460528e-05	0.0162438801176558	0.919708005860537	0.0619576850081659	0.700367776159766	0.206325736586987	0.195578800200134	0.275545726402998	0.0812072379619577	0.210927979893065	0.185575858782326	-0.131625302896355	0.412029786944961	0.0957066983835179	0.551683620561592	0.183386009771772	0.25109447788704
BTLA	BTLA	black	0.709227638809792	2.09795469907417e-07	0.422583227862818	0.00591558925563702	0.510370545659271	0.000651694312736921	0.319352133668635	0.0418254869576873	0.157995534327248	0.32384188234615	0.175787990105074	0.271606205635674	-0.125319795133289	0.434974409577059	0.0114109097789082	0.943550463279586	0.203909593012301	0.200979638520374	0.0628760486265418	0.696137773366146	-0.125416086394975	0.434618782901362	-0.063420853025894	0.693632668391127	0.0356846754765951	0.824704994793344
TLR4	TLR4	black	0.705479336114239	2.59283471848008e-07	0.863026093976348	3.96047467270143e-13	-0.0394561944447477	0.806514394755887	0.148674469245469	0.353557574433383	0.83842463118761	7.86678864433776e-12	0.268756270677873	0.089304026799359	0.0415664981188158	0.796379152102204	0.331056862877362	0.0344923307153698	0.247329994289071	0.118986504138213	0.294801545551005	0.0613316074593225	0.0501556714922063	0.755483409942945	-0.0603901288448221	0.707608585617866	0.0635231964880454	0.693162433241801
CD180	CD180	black	0.697974713666753	3.92415336781466e-07	0.793826421408091	5.94485655727299e-10	0.238657250478305	0.132915678522197	0.360990189180561	0.0204068745085524	0.425776421851402	0.00551266241027188	0.000211425223042516	0.998953244121501	0.0301722927025805	0.851453046044686	-0.016443330778133	0.918725403535228	0.178032371109447	0.265435839435377	0.0330901903595851	0.837271926899923	-0.22917537469544	0.149494125147164	-0.026406675585499	0.869821946179086	0.259546835003109	0.101268403196253
CLEC10A	CLEC10A	black	0.69645004232839	4.26232478286989e-07	0.71939311956367	1.16144552912696e-07	0.0641807162676036	0.690144057374472	0.233753798828989	0.141309348817569	0.543663425850679	0.000239156466843113	0.0823580545533449	0.608712957783489	0.0428013671311009	0.790463552709942	0.16773289679786	0.294523639759511	0.158897470196654	0.321052024938932	0.404785205377737	0.0086609847382205	0.18102147443668	0.25736318705013	0.020422723964612	0.899147565896732	0.0224035176982669	0.889423663647831
KIF14	KIF14	black	0.693611374348934	4.96484250997127e-07	0.708481060812159	2.1889195755524e-07	0.312492616004012	0.0466816444012856	0.192479803823955	0.227944490692677	0.299831513389718	0.0568368768284673	-0.0175629789969712	0.913211662811877	0.0158972115462861	0.921416163146202	-0.0154939869172341	0.923403429726478	0.214679345593477	0.177695507200843	0.25591348662272	0.106312364441011	-0.0916511664654736	0.568740887238363	0.127174403840435	0.428153334073398	0.142863041177694	0.372895325023718
CYBB	CYBB	black	0.690167034887005	5.96076942191847e-07	0.651576118064416	3.94830890563768e-06	0.206086769418431	0.196108363765763	0.221301627608248	0.164373975758128	0.505001361994752	0.000758875754526421	0.377030769011124	0.0151011628431874	-0.0703487722005597	0.662065111381631	0.18094441710905	0.257569216471419	0.0951879874068473	0.55385174001176	0.142351431584807	0.374627324930781	-0.0438919503116743	0.785248767885077	-0.14153778869861	0.377391650212054	0.179991041308821	0.260127368034841
RBP2	RBP2	black	0.690010220604773	6.01023404180467e-07	0.622957452385646	1.36260287988533e-05	0.356434507189513	0.0221714734118001	0.317381439307444	0.0431765511443611	0.14154410683875	0.377370138105154	-0.1849354369744	0.247042727992336	0.193313028988645	0.225899019087161	-0.065991805226127	0.681854742415504	0.103406100147769	0.519981438206487	0.217280191224824	0.172374441244569	-0.138738355102723	0.3869945282726	0.22396388121533	0.15922756839054	0.18639056056549	0.243277861909253
FYB	FYB	black	0.688097190264804	6.64503438028448e-07	0.891919112527791	5.10879828091402e-15	0.0608295101097348	0.705576411764494	0.251705509601455	0.112390683467668	0.707224195270955	2.35036245536423e-07	0.198293168084622	0.213935875303671	-0.0899446879426602	0.575989843928794	0.107316252514316	0.504234825065195	0.217787654949194	0.171349719961494	0.265240068900681	0.0937357937442115	0.00758562237681476	0.962457268800222	-0.0603276137290831	0.707897886175681	0.271586882081125	0.0858556265890295
TNFRSF11B	TNFRSF11B	black	0.687866368182231	6.7256837153371e-07	0.551057533558111	0.000188670840657163	0.393246399556678	0.0109737461250247	0.558243952166968	0.000149034037354782	0.271924445169508	0.0854513872651638	0.304706254673637	0.0527360032564076	-0.0892761021798603	0.578841311305834	-0.0760674346195708	0.636432698247999	0.238879387135287	0.132544410560182	-0.0343980262242725	0.830931958153595	-0.0108397358738467	0.946371848346792	-0.0652086421211141	0.685434805117618	0.319965278886146	0.0414122117043466
LOC731157	LOC731157	black	0.687333322393954	6.91540125333453e-07	0.582763267173074	6.39043483332061e-05	0.300616550082436	0.0561597683705257	0.157695109800965	0.324774510899646	0.338649440614097	0.0303263174201872	-0.038931030625327	0.809041549489554	-0.0263839517306935	0.869933009609736	-0.079644987509841	0.620604981005085	0.382541071439752	0.01357177673241	0.550924619436463	0.000189486012401617	0.152972237491786	0.339656336280844	-0.00535829321596141	0.973476042840433	-0.0470694959760934	0.770108351758947
MMP14	MMP14	black	0.68661208735407	7.17998027601052e-07	0.832897501398696	1.43823979985247e-11	-0.0341379342621462	0.832191971851932	0.174669912115433	0.274715020628577	0.67768970788731	1.13265626702283e-06	0.124207230302328	0.43909506603518	0.0362154722855305	0.822139173796839	0.224365798015505	0.158460916636053	0.284393710236129	0.0715282734589816	0.400838794857374	0.00939975259529067	0.0981304865477095	0.541606075047267	0.090833818896385	0.572207671994148	0.0890454107352104	0.579826669181291
ITK	ITK	black	0.686309873975174	7.29360214564725e-07	0.747762059847162	1.93004397989617e-08	0.246990650861029	0.11950996812941	0.161949396440683	0.311724142598214	0.54271679105996	0.000246430060226347	0.0645092957064449	0.688637467180388	-0.0569601771533701	0.723540254675329	0.240600564367718	0.12969383353697	0.279293293778818	0.0769900439788847	0.2059530802896	0.196405065741732	-0.179715657332962	0.260869427989105	0.0242979618136957	0.880138573238197	0.00693349350149538	0.965682779159984
EVPL	EVPL	black	0.686049760721941	7.39272454525795e-07	0.620010894928465	1.53724249243506e-05	0.211852051842404	0.183612043076677	0.244520538830806	0.12337267963131	0.230567761772628	0.14696905168094	-0.15648927127676	0.328534759093115	0.147282996029324	0.358131324557496	-0.0933334014893679	0.561636197730788	0.238330577659728	0.133463067488317	0.428177303707467	0.00522559110358485	0.114088063329411	0.477547455932268	0.133032697499252	0.407004431499007	0.0989497278905795	0.538219947327863
NRG4	NRG4	black	0.683721813345003	8.33695464379434e-07	0.565321144692899	0.000117518081971116	0.247379024657903	0.118911013924935	0.241870328805578	0.127620374360754	0.373475021506365	0.0161635247213396	0.103022821684964	0.521537945357628	0.121138598386665	0.450571422415994	0.0492406884972254	0.759810862716982	0.0891932910822874	0.579194937345706	0.238138195318991	0.133786215974628	0.0160697223220904	0.920566098201538	-0.00213962693818322	0.989407108414529	0.182666683403572	0.252990574417313
ITIH2	ITIH2	black	0.683715581965476	8.33962530881956e-07	0.643059707910734	5.78461024014242e-06	0.239449122468066	0.131595712149356	0.128577931682538	0.423031313356819	0.460174840237587	0.0024677530901538	0.0954193597653597	0.552884149623989	0.00713027289618946	0.964709424677941	0.186429158496368	0.243178527296888	0.250522887753279	0.114145445171498	0.357469263552755	0.0217598721502506	0.157408782197052	0.325664939148071	0.000209316729683121	0.99896368316273	0.0308645889504877	0.848084101787042
FCRL3	FCRL3	black	0.682564184963942	8.84689302365487e-07	0.734124369256436	4.7043344151437e-08	0.282279352826508	0.073754178169353	0.410922872421865	0.00761114863079068	0.326244855096255	0.0373678651169422	-0.108645337132323	0.49893807167791	0.0754929195262593	0.638989623920395	0.026547350854969	0.869134447146274	0.224984300874434	0.157286380640278	0.121389528197318	0.449626888952439	-0.273671937201867	0.0833823124681401	0.155116235727712	0.332849274083623	0.1137201052504	0.478978209540287
DNAAF3	DNAAF3	black	0.682356970213311	8.9411575116327e-07	0.565016536502766	0.000118739167138499	0.178069356074608	0.265334941988651	0.0708895112924361	0.659624448526714	0.341189252270022	0.0290291159534211	-0.0542889230838153	0.736028511119068	0.0325356569235685	0.839963220113224	-0.0705702673476978	0.661064958917653	0.157038786820902	0.32681781626654	0.584351267946649	6.03514663345843e-05	0.285049858939291	0.0708483699785148	0.0543669516750669	0.735662753353065	0.129367318825585	0.420165749450213
EMR2	EMR2	black	0.680281532703446	9.9378644236642e-07	0.832452814844727	1.508341074552e-11	0.0988239320907058	0.538739228428818	0.202071372108619	0.205158067758757	0.704585411681307	2.72585089180607e-07	0.0638092644106072	0.69184864635719	0.0906227728863587	0.57310438939027	0.227391357077562	0.152775712255249	0.346431865147662	0.0264962723905025	0.249361552779511	0.115888711285788	-0.13797407438771	0.389640903654427	-0.0160281903887986	0.92077074322416	0.10411204841985	0.517120595466085
DHRS7C	DHRS7C	black	0.676310609419759	1.2136509311262e-06	0.647792839443267	4.68515912442764e-06	0.231460729124067	0.145366248242972	0.0517252742985301	0.748077114159542	0.312437122539069	0.0467227128537391	-0.171677248921172	0.283150592678126	0.0351751208722624	0.827169827772435	0.127766948482411	0.425986690297837	0.162307752782857	0.310640246457853	0.421483462416825	0.00606014245534863	0.0325345271133686	0.839968705218856	0.199827330363883	0.210340729084931	-0.0418667061758486	0.794939966885559
TTYH3	TTYH3	black	0.673934235629463	1.36587261968906e-06	0.766882604146776	5.01200479960258e-09	0.217951101670342	0.1710206070161	0.329397191636561	0.0354628523883916	0.356502617819257	0.0221441821004246	-0.148916439123878	0.35276586117447	0.244835719575869	0.122874659166709	-0.066395400554795	0.680012470473867	0.268330091215597	0.0898323741248406	0.281249526934671	0.0748578599007117	0.0413366656845083	0.79748140965172	0.00324879194589496	0.983916433303403	0.189885184136818	0.234395053409622
TOP2A	TOP2A	black	0.672958767285232	1.43331126311222e-06	0.869138633393843	1.72186793686229e-13	0.142842970227194	0.372963183136359	0.256898137554828	0.104926911989592	0.593380257471599	4.33453217677112e-05	0.0481190925830004	0.765125361281944	0.0654502401629886	0.684329662784147	0.138074603416293	0.389292212078051	0.202447056929649	0.204299210921139	0.0893161823514794	0.578670193017895	-0.289333045842183	0.0665343580715536	0.0399904161181723	0.80394564288343	0.230835453757963	0.146487209723489
COL9A3	COL9A3	black	0.672368041931126	1.4756310926567e-06	0.665547113916737	2.05527067928486e-06	0.161521415656032	0.313021762336631	0.084877965384403	0.597755829831331	0.304723552093053	0.0527218868840692	-0.166133206091407	0.299218826749153	0.0886765996476385	0.581403548988762	0.00725714859214182	0.964081870293192	0.252475559399743	0.111259127020386	0.614849329613192	1.89327066340794e-05	0.283533992548952	0.0724268787768054	0.00192115746296948	0.990488657768694	0.0491805219798942	0.760095677884577
MKI67	MKI67	black	0.669304825611116	1.71417999387096e-06	0.803948945049618	2.45665349417752e-10	0.281499705738734	0.0745885547067279	0.353635675250485	0.0233174941349385	0.290679585682376	0.0652219532102789	-0.275664573979779	0.0810707878130243	0.069873869789568	0.664211466019441	-0.0374056238724771	0.816392772986919	0.256500209470785	0.105485148804147	0.177262749210377	0.267541181465571	-0.246711583143086	0.119941749549256	0.174206496491884	0.276010364062359	0.248545916690892	0.117125020373371
TIFAB	TIFAB	black	0.667758689218415	1.84764854268559e-06	0.552001674753154	0.000182970850502859	0.415458392848101	0.00690754513088932	0.196109549785956	0.219126058526002	0.0837849777951866	0.602497811209323	-0.249492027095229	0.115691861283052	0.220913148513754	0.165134894304044	-0.124015757464057	0.439806398919642	0.0258142271120595	0.872718353840689	0.192164504178598	0.228721811410948	-0.14504231892061	0.365571155884313	0.241427018211994	0.128341443365373	0.179605732284575	0.261166028606814
DLGAP5	DLGAP5	black	0.666650719110675	1.94911671747113e-06	0.611154752050611	2.19277542247926e-05	0.213821561695839	0.179475944239348	0.162135787463896	0.31116007966962	0.410514118548918	0.00767748780922271	0.153700471624632	0.337334683643878	0.0956653264921042	0.551856400523708	0.170133078350736	0.287568471743697	0.0639826670363042	0.691052716046984	0.172294532401759	0.281396972100613	-0.139195435005127	0.385416904653085	-0.029161978375596	0.856374234940453	0.0641448291493009	0.69030867727479
SHCBP1	SHCBP1	black	0.665380866144219	2.0717159365485e-06	0.620146024006407	1.52880540954057e-05	0.237162337672315	0.135434346114918	0.382881780555318	0.0134816945181136	0.300389123067562	0.0563552609213914	0.161595003304026	0.312798404745682	0.0652502676617256	0.685244351136257	0.0565691685640183	0.725363916529917	0.184611796091277	0.247885390636279	-0.0345299102243696	0.830293206375861	-0.230966413906971	0.146251906688149	-0.0278308207827642	0.862866407712366	0.181688913474688	0.255583242383113
IL7R	IL7R	black	0.665085929772493	2.10118991356788e-06	0.808796537660246	1.57983835896709e-10	0.19118018818423	0.231160144387295	0.298589464088211	0.0579214825518778	0.38151759808564	0.0138454573899292	-0.073987591288104	0.645708731786463	0.105609198128613	0.511079454745752	0.0116677257324944	0.942282108409587	0.381876599737928	0.0137489307732638	0.407680630505885	0.00815118651041396	0.0356109705098355	0.82506142054631	-0.0256012404194729	0.873760022381918	0.14892314337158	0.352743940570244
IKZF1	IKZF1	black	0.664747041437923	2.13553313809199e-06	0.93992921035601	8.41205476064233e-20	-0.064088889761583	0.690565308189388	0.234179186258283	0.140566039654083	0.738519397934988	3.55135331247239e-08	-0.00739286249651145	0.963410623911127	0.022608016402491	0.888420645690851	0.178220228395135	0.264923615270222	0.309808286471044	0.0487019266051165	0.365909723499129	0.0186350489400041	-0.0445386208996013	0.782160969561146	0.114341072493494	0.476564970256053	0.213501765463104	0.180142970855278
AKR1C4	AKR1C4	black	0.662189999533861	2.41183203536768e-06	0.576114136891351	8.09392811269202e-05	0.364617606883935	0.0190874036361421	0.298498216590027	0.0580018105569159	0.25721582455073	0.104482861882677	-0.101598304389249	0.527343077996254	0.0863109361013513	0.59156363416643	-0.222249271851405	0.162528465271985	0.463413480706005	0.00227805286686785	0.263399999126152	0.0961215553906654	0.0527882509604752	0.743073987015176	0.140247573643719	0.381799801034956	0.283574677232058	0.0723841545967432
LINC00644	LINC00644	black	0.660501625615689	2.61193400072556e-06	0.451293496099883	0.00306099969433645	0.35536823910706	0.02260239421347	0.275533319066063	0.0812214932740623	0.14458963376249	0.367085404793634	0.178447551093217	0.264304657828198	0.255881946220344	0.106356972544697	0.0500964106426461	0.755763465170109	0.0691442886760843	0.667514016046206	0.119058797467165	0.458441495025583	-0.116644482156909	0.467669503852142	-0.00125439291357734	0.993789620942161	0.145866388688922	0.362824248083235
LOC219688	LOC219688	black	0.650875258231557	4.07619584545382e-06	0.58445068643563	6.01351252418956e-05	0.192651628818089	0.227521645952484	0.232041555503577	0.144330639063767	0.253588942400701	0.109638360675592	-0.0516517276503485	0.748423657248986	0.119779356836207	0.455706510394589	-0.0793066114157835	0.622094954635155	0.112130089322328	0.485186535243281	0.290130315043059	0.065754800376349	0.0979012816110136	0.542555261766948	0.177334841191107	0.267343503120009	0.224903250844109	0.157439932521826
NKAIN1	NKAIN1	black	0.648572634089137	4.52366658607694e-06	0.477821536151915	0.00158082767322874	0.359770060475609	0.0208675238369545	0.490145283670134	0.0011418584319117	0.0807498065830317	0.61575055561815	0.0887488443445907	0.581094509555928	0.0108551149753367	0.946295872727022	0.0553861355059449	0.7308906602333	0.0494925091212255	0.758619138817074	0.125333856519797	0.434922467449198	-0.0217356378414471	0.892700634063885	0.0174363184869873	0.913835209712401	-0.0189801905691966	0.906238346964601
C4orf47	C4orf47	black	0.647237394029443	4.80340390629938e-06	0.449006352620747	0.0032326619812877	0.396350049519206	0.0103050675375605	0.393993862172598	0.0108094109440814	0.192872602280674	0.226978641676872	0.274232474991463	0.0827269471797649	0.197937513478363	0.214775358653077	-0.158172595455107	0.323293005337389	0.0373448039046905	0.816686202433489	0.102008079630431	0.525669940068151	0.147945065136525	0.355950671324033	-0.106843318951611	0.506126440849153	0.182915324890368	0.25233409118702
CD1E	CD1E	black	0.645705795353625	5.14381375735088e-06	0.567395720597384	0.000109499603807329	0.470704607970808	0.00189722734385243	0.394873674689724	0.0106186744850145	0.0205366825666481	0.898587724080193	-0.156158572027698	0.32957072144488	0.204473946842461	0.199708871835391	-0.247304050738671	0.11902646304489	0.11442284110997	0.476247673857753	0.163084899948024	0.30829788468773	-0.045636643599213	0.776925574149009	0.0123163935918161	0.939079120368041	0.350767951177695	0.0245425444866925
STKLD1	STKLD1	black	0.643567866138629	5.65613457082786e-06	0.367243586278372	0.0181775657410642	0.293658891071088	0.0623910706904419	0.27269024205573	0.0845398098132943	0.240276653008713	0.13022676442303	0.252391161537823	0.111382722949928	0.39776939617809	0.0100110741490388	0.413932321576403	0.00713774546699555	0.0469474368554777	0.770688427658655	0.00361098067542056	0.982123644809595	-0.153967217815959	0.336486739882163	0.202358174810349	0.204502177883504	-0.318099616684054	0.0426801395679236
DHRS2	DHRS2	black	0.6426542014883	5.88905025983732e-06	0.530760525104352	0.000357075604750145	0.260310413340147	0.100232057509725	0.206719855416913	0.194707614534914	0.433146699248988	0.00467234650008898	0.325618705514549	0.0377560430515849	-0.00616927849357356	0.969463364547894	0.482089571693488	0.00141432703505623	-0.0343863797173963	0.830988370668144	-0.0674536994859685	0.675190437531983	-0.139654122700232	0.383837534346258	-0.0767038098789836	0.633605310309978	-0.270936558935485	0.0866385868406157
BTNL8	BTNL8	black	0.640664421013107	6.42708980239611e-06	0.513203852830572	0.000600771505798807	0.0724035307493153	0.652809382229592	0.220440004066581	0.166065084818282	0.367391183647388	0.0181275289670687	0.184380509824512	0.248488772783013	0.166820311183757	0.297196286038361	0.327636853534302	0.0365165882605843	0.179430084796029	0.26164042689996	0.318459088236538	0.0424334159915407	-0.00172979006162972	0.991436050159072	0.0565338272213389	0.72552882230242	-0.168047164466247	0.293606853807429
LOC100128239	LOC100128239	black	0.638085687415543	7.19154236088144e-06	0.54198314506564	0.000252203519342579	0.279719678943212	0.0765213023020181	0.0510385867478539	0.75131459941516	0.207946327288501	0.192014053481621	-0.240752950707895	0.129443676008263	0.23740653939352	0.135020506156727	0.13196299261452	0.410820792327415	0.0721109062991582	0.654124427492661	0.295392304507567	0.0607894996366594	-0.125724132235485	0.433482180275288	0.27197816886271	0.0853871885294345	-0.0307734792981354	0.848527320681933
LEF1-AS1	LEF1-AS1	black	0.63672810238543	7.62671578302647e-06	0.767402273024391	4.82314819507109e-09	0.0560143190179533	0.72795430035176	0.189919071540612	0.234310012365929	0.630727031803715	9.85527776891467e-06	0.108862320733268	0.498076041234233	-0.0167081392955187	0.917420997420192	0.221751067307575	0.163496822892555	0.175002181664024	0.273788717278405	0.181254541453539	0.256740700908194	-0.0652289386749385	0.685341937629385	0.202253384567822	0.204741652846192	0.024715671488743	0.878093370620128
IGLL3P	IGLL3P	black	0.636051352344524	7.85255649084623e-06	0.591905912367973	4.57834631189043e-05	0.182083084762344	0.254535926044719	0.316273524707948	0.0439515376704097	0.331622017465505	0.0341668650819132	-0.130320272387548	0.416721066095871	0.217421762398878	0.17208812472059	0.174673858325647	0.274704007304825	0.110891926303752	0.490049864138523	0.246718227133505	0.119931456158539	-0.130482600746957	0.416135890589765	0.282648989577361	0.0733611646606556	-0.0317222507520674	0.843914135837976
LILRB1	LILRB1	black	0.635378502889695	8.083164591561e-06	0.907603550151828	2.7751418141103e-16	0.0408296590739451	0.799914341712942	0.201840765475385	0.20568650733015	0.594700854979862	4.12624663479607e-05	-0.169084391483243	0.29059411018582	0.0148988403919163	0.926337407237519	0.106704438639979	0.506682607885703	0.293393667325675	0.0626390524347722	0.379973628413316	0.014267171214602	-0.0683398692721573	0.671162516017024	0.170722800965099	0.285876027881485	0.194781390570867	0.222325075676853
LOC100507560	LOC100507560	black	0.634445548096017	8.41320862535391e-06	0.312348141638322	0.0467886249601079	0.529984779914649	0.000365598763619853	0.422465474681302	0.00593092267723645	-0.118475662137233	0.460661326059352	0.0333696636440939	0.835916262427112	0.0682447658125074	0.671594359136125	-0.212650043110465	0.181928110862065	0.150864063588171	0.346432647622788	0.148918225470911	0.352760020347782	0.104826764453076	0.514232222857973	-0.0559707629368752	0.728157774219822	0.0182982937722893	0.90959275005787
RHOH	RHOH	black	0.633299541149454	8.83552974690774e-06	0.651903037367062	3.88992706437684e-06	0.0200380720667785	0.901037591072328	0.0295744329930948	0.854364530662067	0.549795640304929	0.000196539339573237	0.123861129505186	0.440381314404284	0.0492705534174557	0.75966950031977	0.165364658560527	0.301491529887957	0.258805930479597	0.102281794710646	0.227931388553552	0.15177685042646	-0.182778700752473	0.252694675845131	-0.02403454469871	0.881428720019807	0.0810732001695645	0.614332646941075
CD96	CD96	black	0.633279205679665	8.84319622036205e-06	0.592108643439117	4.54409612830698e-05	0.246279169443166	0.120613109335565	0.295525400343823	0.0606678928080188	0.268725540523415	0.0893420432521429	0.0905173683135987	0.573552484601896	0.0815401998305238	0.612287545380537	-0.0354330320221997	0.825922046099318	0.115567490349071	0.471817657905196	0.185708113766864	0.245038714845159	-0.139319660012492	0.384988792254409	0.103452292258744	0.519794006003309	0.0830380235328602	0.605747842872332
MIR142	MIR142	black	0.631981732045085	9.34514957214643e-06	0.759013187355911	8.86142150870362e-09	-0.00616005873169861	0.969508979066418	0.115181942490757	0.473307360676395	0.491936775631735	0.00108801644852978	-0.215879669220264	0.175225350992923	0.0828187367034559	0.606703399773321	0.0649050023520503	0.686824662530651	0.278389288932653	0.0779912868748936	0.473611022908878	0.00176183511374766	0.0894536764540806	0.578083349343526	0.280800925995716	0.0753426669163556	0.0789305790412339	0.62375248757771
RNASE2	RNASE2	black	0.630682530586454	9.8738309214841e-06	0.806107284677287	2.02133617723831e-10	0.0369999090591039	0.818350633484872	0.238753864442884	0.132754107886369	0.544051954883768	0.000236227562455947	0.0983493288140777	0.540700546355948	-0.0479674929898161	0.76584451303311	0.24036529812908	0.130080754723811	0.258191643569457	0.103127865577396	0.193042905354997	0.226560757528649	-0.0581795718648452	0.717862724693147	0.103048950221308	0.521431763346439	0.119646676634759	0.456209453056483
DGKB	DGKB	black	0.630471146850596	9.96239775228648e-06	0.40442506755416	0.00872626859277141	0.288395832009593	0.0674600833480927	0.43910695623211	0.00407656231318154	0.212156377332504	0.18296854750866	0.445433465427258	0.00351769743163105	0.22958172330368	0.148753954211957	0.303292269849811	0.0539002568981414	-0.075083146455981	0.640815876863871	-0.148926646709077	0.3527324861805	-0.1314900286029	0.412514663322781	0.0534336113953987	0.740041524414376	-0.00327458311888841	0.983788767568644
SLAMF7	SLAMF7	black	0.629396814911496	1.04238917419535e-05	0.799574491166426	3.62132456356368e-10	0.107237042319916	0.504551395955779	0.31498658973298	0.0448658742295356	0.574058385508339	8.69846509189463e-05	-0.00162160791264863	0.991971626972197	-0.0283438720621699	0.860363133274255	0.184810247768521	0.247368453762849	0.335448589876259	0.0320289187766201	0.121937089341182	0.447569545849155	-0.259852389687971	0.100852717795732	0.115448502456871	0.472277145271024	0.138407824650023	0.388137717580822
OVOL2	OVOL2	black	0.628894237273655	1.06464383505211e-05	0.355592021468438	0.0225113798645538	0.567150420015805	0.000110421160881475	0.160720703073332	0.315458652986478	-0.0218740833608527	0.892021200932164	-0.167381517068796	0.295550870289826	0.222688046579637	0.161679070192806	0.0892454272371064	0.578972290337645	-0.0587642664237496	0.715145653510798	-0.0348159415899387	0.828908245774514	-0.278171430862143	0.0782340950434778	0.0797822442915239	0.620001023107426	-0.0317753634824747	0.843656037828209
CD53	CD53	black	0.628215382285882	1.09539585081997e-05	0.826819994857399	2.72401173453121e-11	-0.0111578562902044	0.94480037075977	0.144152566681758	0.368550968955145	0.708754558283168	2.15517979529827e-07	0.0667614741320201	0.678343057950582	0.0739421953003438	0.645911794705039	0.159546906050922	0.319052569996841	0.262766181347685	0.0969540603134321	0.382284474781297	0.0136399566988626	0.023432270709919	0.884379628387656	-0.10520761015944	0.512696415631709	0.182637353310893	0.253068089398323
IRF8	IRF8	black	0.626640559356579	1.16989518286968e-05	0.679998465277926	1.00814899172655e-06	0.0731006847275766	0.649680573938623	0.356605834405373	0.0221028776529066	0.584170779883738	6.07460291560727e-05	0.41239826099718	0.007375788235297	0.0728455459055106	0.65082494503176	0.218992798947028	0.1689337495231	0.260976279214585	0.0993349777025748	0.173965415939355	0.276685814799495	0.0476199131980953	0.767494078629782	-0.231610374367939	0.145098910522044	0.0310190768680692	0.847332673753232
HLA-B	HLA-B	black	0.62644355152119	1.17953464148895e-05	0.605732949512363	2.71114914673592e-05	0.176555323272666	0.269486085970806	0.30056155438109	0.0562069919714936	0.482134620343384	0.00141265582252217	0.234422201279285	0.140142701329668	-0.10782759255335	0.502193632651249	0.472671580043968	0.00180463369724487	0.275020344824562	0.0818125811115593	-0.116568898755717	0.467959986565235	-0.254634208660711	0.108133131664803	0.0312297689881137	0.846308083985129	0.0212537764568989	0.895065996790862
KIAA1045	KIAA1045	black	0.625153614159546	1.24447009775288e-05	0.658276224817886	2.89906339334629e-06	0.284334407286214	0.0715899756176341	0.352111595131994	0.0239620501260979	0.153395332007795	0.33830629073819	-0.177555531466336	0.266738963808406	0.0740318512109217	0.645510775081204	-0.217003189280891	0.17293564583508	0.275751798707248	0.0809707580212855	0.267410733883053	0.0909803595780337	0.0975731503634825	0.543915508746895	0.0590260346273566	0.713930339399798	0.41488825973028	0.00699278594255076
TAP1	TAP1	black	0.624701455424215	1.26799589313355e-05	0.801335081267125	3.10128415097162e-10	-0.093043615969094	0.562857121980937	0.255254002913881	0.107248053611882	0.693984522234774	4.86674345950849e-07	0.0715908386332497	0.656464141507929	0.0733405894458868	0.648605256152836	0.387584442781889	0.0122892510013868	0.273684543878504	0.0833675288118016	0.225425244265916	0.156452909439402	-0.119428512112598	0.457037087528872	0.16362011217144	0.306691273211174	0.0453222338122177	0.778423703212554
PVRIG	PVRIG	black	0.624435520656197	1.28202200627013e-05	0.708861280562147	2.14214538799761e-07	0.28615790737604	0.0697117764265427	0.284565433218577	0.0713498392489808	0.277606208752438	0.0788668060689486	-0.145118522744258	0.365316620209699	0.143040530357241	0.372295569637522	-0.0569663298962548	0.723511570337131	0.185535877565294	0.245484474142307	0.180894000116242	0.257704076683381	-0.175225989749293	0.273165941058424	0.0855921450704647	0.594666156794267	0.113052277736394	0.481580698075231
GAL3ST4	GAL3ST4	black	0.622838355698274	1.36929350097968e-05	0.855087667797114	1.10270442275346e-12	0.143343010093978	0.371274782250212	0.195845477294653	0.219759562413413	0.610917313223849	2.21342980575293e-05	0.00852142906099958	0.957829697027414	0.0286830352322494	0.858709030302351	0.0640796411555387	0.690607740947011	0.161668271732271	0.312576116299388	0.092537515896985	0.56499236920041	-0.161930608918121	0.311781033958807	0.0414816396791008	0.796786080902682	0.319224065420456	0.0419122301730781
SLC6A12	SLC6A12	black	0.621399324020229	1.45254807702815e-05	0.612426763535171	2.08509342199805e-05	0.214026014011014	0.179050425992197	0.149887805031049	0.349598461895251	0.267457837355273	0.0909212681621039	-0.0264303366757294	0.869706304608294	0.113040131379491	0.481628100141751	-0.059711131907885	0.710752936928528	0.186248562501014	0.24364354017485	0.276944779325437	0.0796122826847957	-0.0331477829971317	0.836992519349972	0.0314734284176513	0.84512348654395	0.191549388629216	0.230243495454051
PARVG	PARVG	black	0.620781085037171	1.48971868128465e-05	0.884085234089548	1.85944356280562e-14	0.0161176747007513	0.920329823275703	0.261309557483092	0.0988882903578184	0.669069467447152	1.73390589582679e-06	0.0106082881857809	0.947515299170812	0.112254436842992	0.484699507654686	0.0662201587957933	0.680812163300075	0.304330945715857	0.0530430398524469	0.273071378284398	0.0840889453054774	-0.106043911357465	0.509332007821194	-0.00309751290250007	0.984665269082554	0.137375590421506	0.391720560107139
G0S2	G0S2	black	0.620264712734195	1.52142979921431e-05	0.283671734517382	0.072282311953822	0.398036723379189	0.00995651262414931	0.248778436720725	0.116771566278241	0.109797336763626	0.494370146968945	0.340280858662167	0.0294877006838194	0.293329573268928	0.0626990971143512	0.239390319609108	0.131693393404858	-0.0297251135725813	0.853630558251505	-0.113544368699744	0.479662329295431	-0.190226125896813	0.233540411317841	0.0982391337171016	0.541156422307925	-0.0150727950513668	0.925479737196601
HLA-DQB2	HLA-DQB2	black	0.620063556641191	1.53394938737362e-05	0.686669812615533	7.15846459536588e-07	0.23414073696607	0.140633105779085	0.296811965003149	0.0595023445014906	0.349838355150184	0.0249509704239789	-0.15654855710503	0.328349252540633	0.212110581356117	0.183065280200021	-0.0384778111982112	0.811224039336793	0.12418708565638	0.439169874679386	0.0640727175800963	0.69063950703727	-0.369807222465687	0.017324799767868	0.143727223036338	0.369980576196251	0.143867432582871	0.369508957560562
CSN1S1	CSN1S1	black	0.619738817229163	1.55435968354352e-05	0.52483345817102	0.000426984565884252	0.0851314913890466	0.596658227294696	0.173905311111556	0.276854382780437	0.400404903468406	0.00948417816471868	0.128336462544647	0.423910064415005	0.0847540383736428	0.598292673653711	0.0158615059429697	0.921592117060149	0.114921680003396	0.474314382281541	0.217948916710396	0.171025003604493	-0.0819083687404168	0.610677289729802	0.0535598725641883	0.739448692244096	0.126633397604163	0.430136897646587
METRNL	METRNL	black	0.618077105381427	1.66274469102974e-05	0.844869873498206	3.78083803306265e-12	-0.00995720172636979	0.950732495358992	0.197783200916631	0.215140305160619	0.654680385990817	3.42503882635786e-06	-0.171965935783095	0.282329587973767	0.0880675521405231	0.584011788137466	0.0576211586516011	0.720460872643969	0.330959788908703	0.0345484896694912	0.455804064481472	0.00274571202767634	0.0322860441557999	0.841175243942164	0.105155282094104	0.512907298779932	0.186408117964869	0.243232673254672
LOC100310756	LOC100310756	black	0.616723905358607	1.75606750807187e-05	0.66301687093363	2.31907628480784e-06	-0.0914829322684045	0.569453664720348	0.0879583272030327	0.584480095689531	0.494112902266375	0.00102565595980073	-0.14919090038008	0.351869143525835	0.0324536339232425	0.840361452252027	0.2652638897967	0.0937052105633369	0.256832548447989	0.105018768805436	0.586475439148966	5.58797193895992e-05	0.234862487088074	0.139378113934448	0.164148042685266	0.305111751592732	-0.100462453517433	0.531994431714924
MYO1F	MYO1F	black	0.615736018770442	1.82719547318856e-05	0.858837296390211	6.85118282307482e-13	0.10712310386325	0.505006938104253	0.192922636026466	0.226855815749123	0.58890578298206	5.11344559548012e-05	-0.0165823950320526	0.918040367938915	-0.0245769291687367	0.878772598871975	0.0321331610013911	0.841917764731207	0.323145439004874	0.039321681183161	0.210985040774876	0.185454163785058	-0.141499920285889	0.37752060042584	-0.002695065600565	0.986657456741341	0.243417019316575	0.125128298364123
CLEC2D	CLEC2D	black	0.613653250672195	1.9858637814062e-05	0.776306684428221	2.45860221204785e-09	-0.0457184165211081	0.776536065268958	0.169284351311055	0.290015610433858	0.684402367515581	8.04999169466652e-07	0.230539718164401	0.147019597106926	0.188063295019347	0.238998070587835	0.254293500393852	0.108622029778559	0.193944416899888	0.224357443434415	0.284725758810917	0.0711835644264097	0.152584426070757	0.340896708997757	-0.0417515241177657	0.795492065981325	-0.011527551042811	0.942974381695908
PENK	PENK	black	0.613133907756205	2.027342222109e-05	0.477917759786475	0.00157689081881885	0.177201550590275	0.267709065642051	0.264003600468326	0.0953338592906512	0.253139158265855	0.110290944770929	0.0488662092407383	0.761584073226669	0.0316685706464078	0.844175007337849	0.207919340014394	0.192073037790806	0.120183585470852	0.454176075521426	0.187946312685622	0.239295706042297	0.122972557507981	0.443693091343708	0.0793060054440763	0.622097624251868	0.0542343855520724	0.736284189066271
GIF	GIF	black	0.613124479768752	2.02810247355418e-05	0.566485111759143	0.00011295609827434	0.339330161933624	0.0299740359749846	0.223775174299011	0.159588453462894	0.383461089055292	0.013329692624105	0.108032780250923	0.501375736899903	0.267122800923758	0.0913422174418411	0.294344126841361	0.0617539923642351	0.105681775230315	0.51078750240776	-0.112969972944382	0.48190194641628	-0.293317731713447	0.0627101955389857	-0.0105490893338466	0.947807783658935	0.123093334680343	0.443242144423188
RMI2	RMI2	black	0.6126990985452	2.06267660801792e-05	0.578021221929905	7.56747311181241e-05	0.126628263329266	0.430155746649769	-0.00185712530740872	0.990805656976055	0.420054126730531	0.00625257476598138	1.11825846783875e-06	0.999994463555811	0.0183741203215679	0.909219664660111	0.183343924532675	0.251205148612128	0.247407665134561	0.118866933954142	0.575005031644027	8.41517248666822e-05	0.143980038345462	0.369130449091884	-0.00883768073774069	0.956266131072586	-0.0387452370390702	0.809936071663884
RTBDN	RTBDN	black	0.612394072604534	2.08779923833369e-05	0.39582166885998	0.0104163822107595	0.182593826472481	0.253183153520726	0.185186493150691	0.246390383191827	0.211617647057074	0.184108788463472	-0.0223244790712331	0.889811375156493	0.101901596743615	0.526104465352294	0.377297293173948	0.0150239705968269	0.0489214372444981	0.761322485188609	0.151363585259017	0.34481960422936	-0.0279669679329369	0.862201989941275	0.115628790938443	0.47158103008071	-0.411951001901157	0.00744646528585327
ALDOB	ALDOB	black	0.611418956081745	2.1699998994354e-05	0.597442944167294	3.72259315506841e-05	0.126952477419233	0.428966393068553	0.423758702032196	0.0057643944858395	0.395484072032174	0.01048804097369	0.299349752406687	0.0572556254174894	-0.126057008894241	0.432255817942768	0.291031063048995	0.0648827843206902	0.114367660193836	0.476461786662878	0.0792083373931069	0.622527964609217	-0.0763107169921158	0.635351201323209	0.0669074311906572	0.67767786934455	-0.0321659719379026	0.841758397620217
TGIF2	TGIF2	black	0.610950972429783	2.21049107771253e-05	0.702182015003725	3.11548528424569e-07	-0.103709969435938	0.518749052680993	0.112766687382111	0.482695881126902	0.614520896495612	1.91829457387122e-05	0.0686542600824474	0.66973568217823	0.0728850284438475	0.650647802660341	0.301456886204298	0.0554421302660922	0.320612066598159	0.0409798677250885	0.433796881528198	0.0046038727503158	0.0642805414638676	0.689686217485373	0.142873821904497	0.37285887937142	0.144226505904395	0.36830279194792
FLJ31104	FLJ31104	black	0.610809418204886	2.22287401502513e-05	0.406014937253792	0.00844121619246818	0.423542772805047	0.00579191462339435	0.274985449876675	0.0818529111815385	0.124021545064536	0.439784888333237	0.0760902247592423	0.63633135441529	0.220577555951711	0.165794271637032	0.334747781533654	0.0324120059865811	0.15431312042474	0.335389134378575	-0.0671728894237079	0.676468681943227	-0.241472500244098	0.128267324574333	0.0592025378426113	0.713111279255324	-0.053843098830637	0.738119405736195
LY86	LY86	black	0.610302385005702	2.26775039084263e-05	0.87226417398224	1.10652663375008e-13	-0.02522362039361	0.875607390311095	0.102483657042739	0.523731404124532	0.721126683966591	1.0473588654492e-07	0.00246445780421928	0.987799044255619	-0.0346072068141878	0.829918887029961	0.0983766079392513	0.540587721395916	0.103803987225304	0.518368043992866	0.448693367465275	0.00325679653432068	0.144738684666379	0.366586409657	-0.00990312853588368	0.950999721181563	0.202024975388529	0.205264310462065
LOC100132319	LOC100132319	black	0.610020274675818	2.29307624586138e-05	0.658168419786004	2.91368440665816e-06	0.235214873128913	0.138768397123384	0.272830737929122	0.0843733922676713	0.424010372581241	0.00573246211799776	0.124406792094892	0.438354358508504	-0.127768493160898	0.42598105021604	0.254088547035849	0.1089169351993	0.338707337307168	0.030296222832617	-0.00278376772559564	0.986218357733388	-0.248186552700171	0.117672876932917	0.0732203952029652	0.649143911402034	-0.0109181439279309	0.94598450289702
TRANK1	TRANK1	black	0.608227175004713	2.4601823292318e-05	0.469652296408713	0.00194846455409467	0.463532699127472	0.00227132166158398	0.441074180138335	0.0038950288348186	0.202651303509332	0.203833336878453	0.309752587927073	0.0487445815328164	0.0670048823140436	0.677233877345958	-0.0529281887650813	0.742416110810555	-0.0104439444220414	0.948327291043752	-0.259133304729301	0.101833068179726	-0.0882806719553457	0.583098509633212	0.0415050833203216	0.796673654329391	0.475424125328585	0.00168176178557763
NRXN2	NRXN2	black	0.607184604310713	2.56238375776484e-05	0.767251941780925	4.87708686735474e-09	0.0796930345099521	0.620393536393243	0.0806275324200362	0.616287022386019	0.456905569325514	0.00267319094655644	-0.261069332436786	0.0992101046511218	0.100638632202222	0.531271666781532	0.0792623079229583	0.62229014687438	0.210223363743419	0.187083287660118	0.346709052438869	0.0263676319721346	0.0763377138095021	0.6352312346313	0.0564106313334643	0.726103760588395	0.0728490928619479	0.650809030480714
RASAL3	RASAL3	black	0.606341191905266	2.64788246410641e-05	0.688964204468355	6.35002075066551e-07	0.0966159424112987	0.547892840021871	0.291452651640426	0.0644778052950254	0.537124761790055	0.000293612193167262	-0.0629345692100879	0.695868532257144	0.207875741672542	0.192168354862078	0.149335996896059	0.351395646319701	0.278453876657827	0.0779194156814739	0.158241476498034	0.32307963648758	-0.052651738436781	0.743715934049666	0.105934665260948	0.509770868885838	0.029676707499428	0.853866333338312
TRAC	TRAC	black	0.606007058144479	2.68246871624143e-05	0.801799136081275	2.9763535244042e-10	0.102241568092684	0.524717760211934	0.155554122068526	0.331469494891174	0.567424063361221	0.000109393574593561	-0.101087491343365	0.529432408179179	-0.0985812505104132	0.539741691855492	0.0702853005018273	0.662351822213321	0.199560742506783	0.210962414028925	0.365561682257304	0.0187559981477	-0.0441705650535604	0.783918004461629	0.151916008721161	0.343041101996091	0.0585888790660107	0.715960314922226
LGALS9	LGALS9	black	0.603508502729444	2.95445767294409e-05	0.907087346289102	3.07898655080896e-16	0.0289470623637408	0.857421778782852	0.224072474909686	0.159020161811445	0.572535924747414	9.1722635123889e-05	-0.310167967073802	0.0484272013479795	0.0161226221286953	0.920305446283853	0.0739903728774792	0.645696290153621	0.352861345347169	0.0236431388297345	0.370116318815015	0.0172242972534454	-0.0957555990887667	0.55147943122303	0.190514085211243	0.23282023638235	0.173399411002981	0.278275878200537
ADAMDEC1	ADAMDEC1	black	0.601986918838337	3.13218938934974e-05	0.584802985723128	5.93741626205339e-05	0.401914911664127	0.00919313862945829	0.365364756486176	0.0188247243505488	0.126160348193993	0.431875495212881	-0.0738184727779901	0.646465352420005	-0.0489107864699655	0.761372930658336	-0.0950309156783632	0.554509061695747	0.215767845782401	0.175454427862374	0.189032567150228	0.236541627349934	-0.0956129936129937	0.552074993051556	-0.0273897114670668	0.865019722995874	0.188478337422485	0.237944112906929
ANXA2P1	ANXA2P1	black	0.601632499431611	3.17496419979012e-05	0.510163573946886	0.000655561025329292	0.159348507607737	0.319662557867131	0.178023300818273	0.265460587670161	0.240364126108455	0.130082684392955	-0.161374670615126	0.313467472754909	-0.0333880719827044	0.83582698395199	0.263531305207078	0.0959497772822405	0.450095696659334	0.00314987781888738	0.375723421913329	0.0154846816397613	0.0500723676542584	0.75587709644471	0.146296092478157	0.36139683683314	-0.206970714248288	0.194154526765284
PAPLN	PAPLN	black	0.595877569725221	3.94838022264648e-05	0.836439391872792	9.79553480817307e-12	-0.00156284487235206	0.992262546327861	0.123070999549239	0.443325518349126	0.63481500892199	8.28105645120246e-06	-0.0245235752066825	0.879033821902365	0.00776896737473064	0.961550525817952	0.199332052513014	0.211496737474116	0.290071398686841	0.0658121592289803	0.31345803830449	0.0459718335606954	-0.0251774372889449	0.87583336917643	-0.0878473720582619	0.584955993398145	-0.0112170137946061	0.944508162203051
FLJ32255	FLJ32255	black	0.595763080475202	3.96537381686994e-05	0.736530892488415	4.03586008480347e-08	0.0455447239420354	0.777363479304567	0.204004713181651	0.200765058319818	0.642509166098847	5.92682341113609e-06	0.0180237309858658	0.910943826672032	-0.0463435476655475	0.773560169178125	0.188481701570133	0.237935582904301	0.40572506913121	0.00849258299206889	0.200119249902883	0.209661432949927	-0.145229348941481	0.364946628873382	-0.0600533429219621	0.709167604728631	0.0299116195547104	0.852722247221541
RRM2	RRM2	black	0.595504548647654	4.00399300748561e-05	0.705909733855307	2.53096055195635e-07	0.238043331902081	0.133945773892543	0.150160346130356	0.348712894689068	0.482559404000781	0.00139698299765289	-0.0664040242664943	0.679973126213283	-0.0610095340199398	0.704744368157156	0.140122065033546	0.382230227498148	0.220899350992293	0.165161966438673	0.151969223522745	0.342870077329478	-0.319818875553942	0.0415105880028063	-0.0175484831551685	0.913283022927208	0.078734394835663	0.624617986218253
LOC100127940	LOC100127940	black	0.593344453189255	4.34031025208022e-05	0.735182953432679	4.39851988970013e-08	0.151187227892137	0.345388566668996	0.345174885652382	0.0270861811030847	0.292417444900309	0.0635585642108297	-0.220309066539345	0.166323172456498	0.300425823735482	0.0563236768481696	-0.0820032897105259	0.610262427974631	0.297328055953716	0.059039844206061	0.144121826317483	0.368654178412371	-0.167014507373924	0.29662625207702	0.20717110161047	0.193713514087432	0.3353777659143	0.0320674635546275
LINC01215	LINC01215	black	0.593248878644046	4.35576838978051e-05	0.64578087077186	5.12662402263192e-06	0.188277463877013	0.238453816215181	0.276814778572037	0.0797594475581519	0.278643870885356	0.0777082964444001	-0.0449623988275265	0.780139249740662	0.108209936483998	0.50067012270264	-0.0885828179214602	0.581804827001047	0.100811103219275	0.530564576214554	0.123227362918156	0.442742016628742	-0.176243954512624	0.270345069581712	0.131647804088826	0.411949165322432	0.32341901109206	0.0391459406860242
RARRES1	RARRES1	black	0.592929445759224	4.40779769730136e-05	0.768331792223401	4.5018077864897e-09	0.0830655973736111	0.605627733872914	0.321128084221244	0.0406375780635098	0.611329694809831	2.17767031066476e-05	0.247415282519606	0.11885521226514	0.0968517417933585	0.546911780019413	0.240441711983494	0.129954989469354	0.234484500288168	0.140034326803195	0.00752930370693256	0.962735805365158	-0.194974255861949	0.221858555229483	-0.0317838806364118	0.843614650748673	0.0640612132774319	0.690692291142135
NRK	NRK	black	0.592689577789787	4.44723881010341e-05	0.767395046514008	4.82572826779149e-09	0.0150105790289612	0.925786478989873	-0.0131669186736502	0.9348808454179	0.647988278385628	4.64419416173614e-06	-0.00413545756730702	0.979527706469644	0.264673403854502	0.0944655942397774	0.130391961098883	0.416462578856578	0.108037318602197	0.501357654308976	0.400616398274916	0.00944294520015967	-0.0397264440924929	0.805214673672438	0.0182382288701278	0.90988829785295	0.0273540151480863	0.865194020170592
GNB4	GNB4	black	0.591425188147903	4.66050320101333e-05	0.579456361396769	7.19201656860831e-05	0.341660621663359	0.0287934882300655	0.395712304355867	0.0104395501045546	0.380298117215493	0.0141776495218855	0.20131813045646	0.206887651148488	0.164651942258272	0.303608975227406	-0.0184827190578763	0.908685365514973	-0.0123453822193974	0.938936002239684	-0.144602412103757	0.367042609311835	-0.276727151414178	0.0798587640134365	0.0131062326673421	0.935180341168655	0.155070476653093	0.332993666195431
CD52	CD52	black	0.59120843790893	4.69798345268431e-05	0.893848740766535	3.66020983445591e-15	0.016858968554176	0.916678130895677	0.117609889652818	0.463967701558513	0.619246938011921	1.58574861823912e-05	-0.157629683527451	0.324977840708008	-0.0849794003653805	0.597316576614733	0.0688627390279754	0.668790150414602	0.358427869988047	0.0213842812167078	0.295809062879696	0.0604093626675766	-0.15688087908367	0.327310619207924	0.0111549761587251	0.944814597354826	0.20331618423063	0.202321931433465
LINC01346	LINC01346	black	0.591154349149652	4.70737911048651e-05	0.511820688833058	0.000625168725546243	0.193072993228828	0.226486983732882	0.132162839029843	0.410106258086418	0.331435621484272	0.0342739283896795	0.184853749576558	0.247255235065378	0.057848347265309	0.719403448339112	0.256698010883088	0.10520737907696	-0.136328702095635	0.395373888297287	0.0187796774927133	0.907224551509966	-0.340440309948225	0.0294067744394928	0.106306304518919	0.508278704980197	-0.08757641432165	0.586118884967399
CAPN9	CAPN9	black	0.590468054732285	4.82808869889019e-05	0.511560420916485	0.000629857221193786	0.219134922890671	0.168650458651469	0.149418148623722	0.351127730541424	0.140312546580473	0.381577091390384	-0.0975573730877149	0.543980953474535	0.48042274423469	0.0014774068299699	-0.00821361839992576	0.959351679916681	0.0894890059274741	0.577932601761902	0.231229143978855	0.145780683848273	-0.0399074081082484	0.804344645905716	0.0431315821522766	0.788883617634394	-0.0101497724101232	0.949780868316526
SCGB2A1	SCGB2A1	black	0.590434013643485	4.83414874207321e-05	0.619322942514574	1.58086085854159e-05	0.233634062701446	0.141519094619901	0.470802513953185	0.00189252127455473	0.262646940298372	0.0971112979305274	0.0565798173450533	0.725314230792085	-0.0232726475970206	0.885161979690999	-0.0588474269382996	0.714759487899185	-0.0115627130187715	0.94280072520572	-0.0480307924006926	0.76554421234088	-0.0380125997977552	0.813465743953455	0.0649520676166825	0.686609162816584	0.539847976803635	0.000269706020977233
AS3MT	AS3MT	black	0.589629167070801	4.97946101742439e-05	0.539222030240899	0.000275040296465089	0.0757824565565259	0.637700498256446	0.377782427355455	0.014884320154238	0.430396378631316	0.00497188651539338	0.191317191637083	0.230819702678095	0.243559237502004	0.124900995130016	0.152050406418414	0.342609268159382	0.0820883355745542	0.609890828526384	0.333758026799038	0.0329594584601615	0.218161624541114	0.170597373082406	-0.127968758061059	0.42525017801927	-0.120659971202128	0.452376029625848
C1QC	C1QC	black	0.589319202112238	5.03647628475487e-05	0.909946723073596	1.71825909234824e-16	-0.0459527454123569	0.775420186016572	0.187744191940587	0.239810548934809	0.661115661265628	2.537454813061e-06	0.00635698997028106	0.96853468825035	0.0209462687912616	0.896575961489972	0.125923773521489	0.432746443043133	0.189726277033756	0.23479411385155	0.321911581162679	0.0401223161838259	0.0286976155581867	0.858637935179919	-0.0132663869208499	0.934389971892098	0.295516067793936	0.060676413440778
CXorf30	CXorf30	black	0.588912223980134	5.11223826479811e-05	0.470574834519977	0.0019034811021843	0.330806681309608	0.0346372175385953	0.0472130476387686	0.769426292472258	0.110886752045707	0.490070240621349	0.0774379797340054	0.630349802891441	0.22195511967691	0.163099703336547	-0.0769883570827789	0.632342737670817	-0.17705105428975	0.26812221309854	0.184956750973549	0.246987300552402	0.0604535771117724	0.707315008194858	-0.0422845424787981	0.792937993336081	0.130458567278846	0.416222499136931
FPR3	FPR3	black	0.588715244166176	5.14927864933543e-05	0.835218042440114	1.1194114253359e-11	-0.105669330244687	0.51083755828928	0.274820218458706	0.0820440889289334	0.713721003234301	1.62044801104703e-07	0.207093030004317	0.193885250030389	-0.00701534695431613	0.965277891160493	0.180730515690856	0.258141704211157	0.141946645408915	0.376001065923542	0.313436925542259	0.0459872624124271	0.093853297082203	0.55944886323379	-0.0369025629585959	0.81882055962325	0.139572652517723	0.384117777086663
OSCAR	OSCAR	black	0.588148191958647	5.25727543946957e-05	0.691537231535558	5.54430690201196e-07	0.177871329862595	0.265875466642577	0.386512074891253	0.0125529554894604	0.425682221423118	0.005524199215082	0.146006370094063	0.362358878939424	-0.0923097336983821	0.565954606989443	0.0386162722694704	0.81055712608479	0.252604621158236	0.111070324492791	0.178550272327052	0.264025281539257	-0.00412841537930486	0.979562560995033	0.0763053491616868	0.635375055633472	0.230505191152044	0.147081845675881
UBE2C	UBE2C	black	0.585966362879991	5.69230505804212e-05	0.532659965400482	0.000336954768374664	0.443510856928423	0.00367998327849593	0.367814373456763	0.0179847059470934	0.19287254252425	0.226978788397869	0.0681961029259318	0.671815366512748	0.0442090361652416	0.783734300318153	0.128823480230329	0.422138768560409	0.164726794164188	0.303386148738519	-0.00927764466180903	0.954091195055559	-0.101670505618501	0.527048086525439	-0.0425402880679446	0.791713288709417	0.101254293659194	0.528749707962014
PBK	PBK	black	0.585186017713004	5.85567597784686e-05	0.563498931830409	0.000124995719414501	0.15803857549425	0.323708404128546	0.0387229664891877	0.810043311536807	0.444609503383195	0.00358646506206567	0.21374022799117	0.179645421431122	0.0122729497990414	0.939293607821249	0.130924311004717	0.414545936414198	0.180399502905255	0.259029299795673	0.238206003969564	0.133672250119825	-0.152301144762804	0.341804512831947	0.024209592024023	0.880571350990503	0.0476454431172331	0.767372882619187
BIRC5 /// EPR-1	BIRC5 /// EPR-1	black	0.584889912474334	5.91877534172845e-05	0.828235803718376	2.3526510810263e-11	0.112288706511169	0.48456532960206	0.233543957445212	0.141677086528597	0.472843478616988	0.00179673452580166	-0.168792634850866	0.291439522790921	-0.119483996893482	0.456826522238009	0.096788568028522	0.547174536959764	0.307827310524704	0.0502376143098487	0.232678720264873	0.143200839916807	-0.163341736743563	0.307526240141595	0.063017438408527	0.695487331219181	0.187764814240929	0.239757985371339
ADAM12	ADAM12	black	0.58474909834271	5.94899887174605e-05	0.835951385307387	1.03334202595324e-11	0.197109308975665	0.21673907890541	0.255990231981068	0.106203881764684	0.482530701001023	0.00139803715206411	-0.146852335598474	0.359554113809246	0.183730914327748	0.250188721074889	-0.233432268963201	0.141873103461685	0.252415960118724	0.111346396024593	0.204821190352765	0.198929784920299	-0.111804375171562	0.48646345457432	0.0883089334649315	0.582977449172619	0.521786827483177	0.000467494494403241
PRSS54	PRSS54	black	0.583916390262471	6.13061295586424e-05	0.38710833456877	0.0124057423268978	0.271748582408081	0.0856618019819319	0.343029168524812	0.0281183287979982	0.248665626401135	0.116942948779779	0.365348769759692	0.0188303129195475	0.00681597010365335	0.966264123339146	0.258591702659882	0.102576250582167	-0.017059531588829	0.915690423224344	-0.031038291476784	0.847239223356443	-0.0591588648840892	0.713313913320934	-0.114300786789584	0.476721336525274	-0.0311313826465082	0.846786502985487
GAS2L3	GAS2L3	black	0.582562690114461	6.43663725722264e-05	0.849233760309368	2.25870691610707e-12	-0.0527632516422704	0.743191532915227	0.235022614801435	0.139100807398629	0.754804956602234	1.19138575123342e-08	0.0553913051013325	0.7308664801145	0.113978858860677	0.47797184765998	0.284919398481729	0.070983146395067	0.230151807440885	0.147720073020354	0.134088154046043	0.403258899627557	-0.204922159433918	0.198703648507164	0.145516692095067	0.363988386865712	0.0920783493518249	0.566932834945319
GPR173	GPR173	black	0.581834854591565	6.60685312303288e-05	0.511693367383359	0.000627458398287896	0.445651123913854	0.00349972526953917	0.286420321824656	0.0694447197080415	0.106778971867425	0.506384090021879	-0.0954288453876062	0.552844498118297	0.319060636882557	0.042023136008107	-0.250146138019669	0.114708792120036	0.136203905069313	0.395810708573695	0.0909475084458826	0.571724879942644	-0.0644337916925313	0.688983560601089	-0.115137258594282	0.473480173603517	0.342292397877326	0.0284801597576036
CD3D	CD3D	black	0.581375018547621	6.71649078883001e-05	0.821535025555786	4.65420800428155e-11	0.0586000606011084	0.71590836822572	0.269384612022955	0.088529443626807	0.478624016629936	0.00154825967385249	-0.111835762342242	0.486340329360069	-0.160274300682655	0.316822419375998	-0.008181202932555	0.95951196795157	0.277024040404716	0.0795226608196177	0.440897743665156	0.0039110171564721	0.00817338386717987	0.959550631909414	0.0890018870943307	0.580012657471469	0.218187812626948	0.17054477748551
TSACC	TSACC	black	0.580638109074134	6.89564153524907e-05	0.359258536105314	0.0210632191596104	0.294126711751465	0.061955565005985	0.225814407463284	0.155719991005415	0.17046060108022	0.286627714556298	0.152603394694247	0.340835975160549	0.246775849910886	0.119842210316124	0.188014195800059	0.239122962024314	0.136716836520418	0.394017112989721	0.109954460914083	0.493748786226234	0.0458200102046712	0.776052219387223	0.219408087840858	0.168106930357194	-0.0769706696644905	0.632421189062684
CLEC7A	CLEC7A	black	0.580605279162395	6.9037229166212e-05	0.802710258536226	2.74465363842852e-10	-0.00540007760543984	0.973269281039923	0.166645831023155	0.297709046321598	0.744631037143257	2.37975975145937e-08	0.121669035990083	0.448576055469573	0.202947070161533	0.203160028753033	0.239055134614181	0.132251222339557	0.20946270223895	0.188720348603087	0.199153996669601	0.211913406968429	0.00367668854578493	0.981798408187942	-0.0525082838766098	0.744390710345146	0.121351372122543	0.449770443947666
KYNU	KYNU	black	0.579941993027381	7.06885070217323e-05	0.837946377873498	8.29574571879863e-12	0.0679481819913275	0.672941747243862	0.254363166767923	0.108521925852819	0.630092454397768	1.01228880654674e-05	0.00949509701174557	0.953016352366655	-0.0427242391119364	0.790832696190568	0.145565882275693	0.363824497420281	0.426677745982029	0.00540332831449838	0.122018498100313	0.447264109691318	-0.225490174722086	0.15633045028145	0.0430860946904622	0.789101205939874	0.159809546308868	0.318246193723999
ITGB7	ITGB7	black	0.579181213435776	7.26266138487115e-05	0.813681402784371	9.9965356589738e-11	-0.0133967682345819	0.933746579420063	0.192896976401761	0.226918800889016	0.482694019761057	0.001392048448118	-0.20958850358118	0.188448906520837	0.247115020222971	0.119317917717543	0.0849761662704547	0.597330579336259	0.327817449600792	0.036407317581122	0.34807589494184	0.0257408489451364	0.0148583278899737	0.92653716285154	0.0813258301410755	0.613225961635721	0.122708508292444	0.444679850963508
FERMT3	FERMT3	black	0.577217128459062	7.78553202848518e-05	0.776127077185697	2.49299732604669e-09	-0.00875966254218012	0.95665184258754	0.203726854817772	0.201392325986847	0.556298715007445	0.000158942386257497	-0.241718187475916	0.12786749852359	0.007149450103193	0.964614568745128	0.200676968963808	0.208367868870091	0.386708129090775	0.012504387720926	0.279484168987799	0.0767799302839151	-0.167636930436261	0.294803961204747	0.139272198841222	0.38515232308034	-0.0841981760652521	0.600703215718931
LPCAT2	LPCAT2	black	0.576279473476182	8.04700470732242e-05	0.815164370807832	8.67681569018093e-11	-0.0808443210488099	0.615336017135234	-0.0133727790033948	0.93386495593298	0.829458688291297	2.07068219984942e-11	0.117890748067826	0.462893717276217	0.135384562615678	0.398685558562132	0.308563405563924	0.0496624908401192	0.239497812095173	0.131514871486697	0.414867695280494	0.00699587742155306	0.022441633508173	0.889236701636395	-0.114661855209028	0.475320837475128	-0.0617737396194805	0.701216112053362
CXCL16	CXCL16	black	0.575612813134343	8.23772848522502e-05	0.489497953219213	0.001161887487172	0.180677440093064	0.258283887406448	0.374620530023391	0.0158145951913483	0.31071911474279	0.0480086603443344	0.441639409876286	0.00384419216464916	-0.132093080740508	0.410355592369512	0.00850956498670124	0.957888356743942	0.224547431378341	0.158115335427116	0.266670204728954	0.09191326043409	0.334443627379786	0.032579437110831	-0.358210698378851	0.0214688923933384	0.0528553555996121	0.742758491867955
ANLN	ANLN	black	0.57518603088818	8.36196990727366e-05	0.703620233858946	2.87655143750586e-07	0.0603180138038043	0.707942315240911	0.313226862827873	0.0461410010707747	0.59382056752749	4.26404570824054e-05	0.276899535487381	0.0796634760276608	0.111753083524573	0.48666469567319	0.310449162303445	0.0482132955909229	0.245729984552231	0.121469835448397	0.0868751638092997	0.589133272962061	-0.114135545699713	0.477362991178999	0.0147017322649268	0.927309333035344	0.106016514833377	0.509442046682669
SIGLEC5	SIGLEC5	black	0.574565778391334	8.54556522838458e-05	0.620558132514654	1.50333552980769e-05	-0.0447734711752677	0.781040392366035	0.137695947806572	0.390606554693792	0.451519538197713	0.00304447577412808	-0.0509642097215896	0.751665514118417	0.0662842701421232	0.680519559508658	0.0525714263213579	0.744093679964833	0.168267844355277	0.292964184062673	0.474948275733974	0.0017024595694554	0.195989159820571	0.219414714848697	0.180544232026252	0.258640965669008	0.153682154552322	0.337392959086901
CLEC4A	CLEC4A	black	0.57418428875197	8.66029514746117e-05	0.668373109494607	1.79350201840473e-06	0.201831798169372	0.205707075262798	0.207885141120971	0.192147802450536	0.311873544193737	0.0471414511978619	-0.107282495855981	0.504369724370064	0.475697167795918	0.00166998605757002	0.0672132839326685	0.676284751291147	0.205596666673546	0.19719761329626	0.306044778408827	0.0516525731089131	0.0661091275213182	0.68131901855013	-0.00576471903700519	0.97146499964035	0.0358283108557229	0.824010496291252
FAIM3	FAIM3	black	0.572713533343962	9.11580995972926e-05	0.747974278648053	1.90262836152325e-08	0.0899837007101825	0.575823654400861	0.428992851884377	0.00513107423774639	0.383862743099258	0.0132251609621195	-0.130843208361159	0.414837609691701	0.0481535460558144	0.764961949460387	0.180378409545524	0.259085929444087	0.249742902322271	0.115314069124116	0.0112904363147803	0.944145501568809	-0.297666842939622	0.0587377986932735	0.378180448688016	0.0147705679404704	0.167870866288417	0.294120926485096
C1orf226	C1orf226	black	0.57161371131857	9.47052230667916e-05	0.363257293132629	0.0195735624946794	0.425216573367322	0.00558153547617338	0.274187112356454	0.0827798342843963	-0.0429575754057008	0.789716060581831	-0.0127089261382365	0.937141332311977	0.204858018394266	0.198847281698167	-0.192375048851122	0.228202546394376	0.00346473889348467	0.982847513218167	0.177402248316797	0.267158758100204	0.0396682021124459	0.805494735273773	-0.118666293826148	0.459935010518259	0.20424550460862	0.200222578647849
ADM	ADM	black	0.569638584100615	0.000101390987822125	0.542397307172491	0.000248929457161215	0.025666251223225	0.873442047231475	0.259101725879525	0.101876287059947	0.352373458768492	0.0238502598467215	0.00527527498534746	0.973886847231033	-0.0966459882274113	0.54776778582472	0.299885403313582	0.0567901881415055	0.17190786328793	0.282494617231425	0.160055546035612	0.317492072980227	-0.141732750890318	0.376728174398547	0.117739973500502	0.463470103725895	-0.22116940194554	0.164632682301649
SPIB	SPIB	black	0.569619311033217	0.000101458282471208	0.724712478815577	8.43627748711432e-08	0.0932289132262045	0.562076285766029	0.168901312965581	0.291124424679199	0.405823726651519	0.00847507008395217	-0.142110583437544	0.37544434244248	0.0112590790940385	0.944300384973978	0.147833515092308	0.356317518338525	0.408945952477957	0.00793663444604143	0.472995606455148	0.0017897693437936	0.111169135338587	0.488958841889209	0.149925001065885	0.349477520140327	0.054042721656461	0.737182952948246
CXCR6	CXCR6	black	0.569376486556359	0.000102309613332361	0.783609820374756	1.38220219117771e-09	-0.0340129398765194	0.832797653932023	0.275493210523602	0.0812675890193408	0.503351921558469	0.000794820034016382	-0.135299481262826	0.398984776639394	-0.0496774388786277	0.757744321981403	0.128937841718783	0.421723438120575	0.211930789777281	0.183445397638897	0.3699551728818	0.0172766322955141	-0.0708509133193172	0.659798548151487	0.193149403827797	0.226299703205754	0.0559443658915083	0.72828109796975
SOX4	SOX4	black	0.568108491313887	0.000106861228381051	0.781913643212769	1.58310156500024e-09	0.0576479646417293	0.720336080343515	0.0718622329108828	0.655242769699496	0.630735558466461	9.8517265402762e-06	-0.0977281916479856	0.543272591988479	0.0191582419624577	0.905362734473495	0.0180101859045342	0.911010486141969	0.264406141799189	0.0948113124790472	0.414103379116511	0.00711161737150577	-0.0127653201647214	0.936862964982	0.00220257419601233	0.989095486729227	0.257742895903127	0.103749307598234
SPATA16	SPATA16	black	0.56774646831179	0.000108193998827722	0.28339116115397	0.0725770272982541	0.208776680845738	0.190205455225228	0.277425790132353	0.0790696069788036	0.187414136858568	0.240652878782879	0.127550344750252	0.426777989596836	-0.0209362043033068	0.896625387579634	0.274827738532988	0.082035380424982	0.0606975989555729	0.706186300308648	0.251762903200023	0.112306046435839	0.133545789367979	0.405181121842696	0.184614547223017	0.247878219388602	-0.263038897672796	0.0965951773396315
CD86	CD86	black	0.566941218111114	0.000111212645077484	0.891203600499865	5.77195174767656e-15	-0.013656860154519	0.932463228840338	0.25509268269241	0.107477889352271	0.616449059033089	1.77559776963155e-05	-0.0695014691243874	0.665896411247591	-0.128758058292063	0.422376467153577	0.070272925874821	0.662407725732698	0.193675078655246	0.225014164652255	0.316809394770874	0.0435752993123995	0.0652380991679611	0.68530002501613	-0.0427624423068789	0.790649845709395	0.220797569329016	0.165361771553734
LSP1	LSP1	black	0.565555156005973	0.000116587734121871	0.89023574436116	6.7988638643844e-15	-0.0940918933242331	0.558446359094305	0.0183592213557288	0.909292969744926	0.729404187090421	6.32431458140406e-08	-0.130647444654057	0.415542124072564	-0.0349565698303387	0.828227512508644	0.209868375259764	0.187846019091496	0.267976291883692	0.0902728235886711	0.471716429884514	0.00184908614909642	0.0538522316253696	0.738076554620442	-0.0740019061105153	0.645644704745293	0.135064642674097	0.39981134170455
ZNF850	ZNF850	black	0.56498670444975	0.000118859370566713	0.288967966248652	0.0668937598484789	0.346565480305403	0.0264341977835956	0.282343029474627	0.0736863567841997	0.130856521744822	0.414789722143821	0.29284129783932	0.0631580263963014	0.432719317454616	0.00471783698169921	0.261037634733504	0.0992526279554877	-0.0746053800401017	0.642947799409112	-0.109820893206571	0.494276965424081	-0.0352405561394158	0.826853210215487	0.0121358599833105	0.939970465111473	-0.134268512122177	0.402620848404764
MMP9	MMP9	black	0.56483938091186	0.000119454603951951	0.330720077586005	0.0346874882789515	0.270507305308717	0.0871584164269573	0.370573142069884	0.0170766612817262	0.212972381058833	0.181251040004978	0.2303765838049	0.147313881585431	-0.0867196059512933	0.589802882607435	0.167662613014021	0.294728924574132	0.385967229047462	0.0126887714312021	-0.0586335565282725	0.715752761846837	-0.236233683245924	0.137016703461999	-0.0248593030897152	0.87739029719978	-0.072639197360465	0.651751056664762
CDKN1A	CDKN1A	black	0.563836429477378	0.000123579093196482	0.54153666039509	0.00025577649280061	0.21523299667837	0.176553066758439	0.394693183413405	0.0106575674001309	0.213898608293339	0.179315505571607	-0.101667195812047	0.527061607581585	0.0444592999184026	0.78253954423782	0.225171399398072	0.156932332989557	0.125968058308641	0.432583334666616	0.153072231833668	0.339336966770243	-0.106916147914359	0.505834909752323	0.30247430896298	0.0545831082170696	-0.158156419759899	0.323343124653162
TDRD10	TDRD10	black	0.563306767460151	0.000125808868872598	0.708515731513623	2.1846155126555e-07	0.052817153616922	0.742938094931996	-0.0161651800059919	0.920095757871032	0.5871889087204	5.44467502578939e-05	-0.163252452385936	0.307794348058109	0.0797063404986058	0.620334984901379	0.0732936586816861	0.648815557223579	0.230968289458224	0.146248538805568	0.225205777424482	0.15686734243002	-0.13679591658601	0.393741010613677	0.183878764941935	0.249801121576899	0.257845012303156	0.103607642435897
DOK3	DOK3	black	0.562931344924936	0.000127411308313226	0.842423040902982	5.01255021509923e-12	-0.10328846158333	0.520458927535742	0.242900791611003	0.125955974154606	0.641129875984616	6.29733419852273e-06	-0.00147981291424403	0.992673615975519	0.131908928939462	0.411014214525334	0.0601578486204875	0.708683710737674	0.382101591562345	0.0136887275671566	0.340803217351322	0.0292232723192766	-0.0470260034600663	0.770315032197317	0.0778438349583465	0.628553081755391	0.123671340281189	0.441087527217082
IL24	IL24	black	0.5628156891171	0.000127908677603368	0.697627048812793	3.99900196132365e-07	0.200874137810531	0.207911891713424	0.393608241285088	0.0108939281826645	0.407077446190902	0.00825520729513874	0.0316665107186535	0.844185018384072	-0.0655946194018515	0.683669538348653	0.132590976253541	0.408577880540582	0.22587485067725	0.155606382162224	-0.0714540390566244	0.657080123619963	-0.295859109243177	0.0603638415801058	0.113288905382053	0.480657727846192	0.26956516520074	0.0883078331506796
ASPM	ASPM	black	0.560506382276759	0.000138214699013274	0.342215660394684	0.0285180663879668	0.485571923835229	0.00129018198818615	0.131512273502249	0.412434906517337	0.0599410953703762	0.709687471536599	-0.0435110216611157	0.787069194845422	-0.00112652596538392	0.994422667473474	-0.108804254522543	0.498306651492223	0.0561055250142343	0.727528287816103	-0.04477015662819	0.781056204540065	-0.288329626284978	0.0675258606093765	-0.0608831011204071	0.705328686703713	0.165119550322211	0.302218665926921
CCR6	CCR6	black	0.559243831429928	0.000144161418567106	0.637944370214938	7.23575435301426e-06	0.236144146784737	0.137169988051733	0.419483063057683	0.00633092182961757	0.20308828745124	0.202839099347152	-0.134652176373245	0.401265498617295	0.211319092046878	0.184742862989752	-0.220075793537798	0.166783688792876	0.231207192103966	0.145820013101123	0.154575496708952	0.334558051036571	-0.0357619413680562	0.824331386249094	0.0781495326288153	0.627201152059588	0.329469459573652	0.0354201313146543
CORO1A	CORO1A	black	0.558620854333303	0.000147180100285983	0.875722689403509	6.69147137302032e-14	0.01786654119645	0.91171744244075	0.150969333824164	0.346092328101568	0.558624115225486	0.000147164151732182	-0.249362212214612	0.115887715743278	-0.105197234174219	0.512738227607542	0.0359967891775665	0.823196047215143	0.248745783827527	0.116821153359325	0.28890606095829	0.0669548543611705	-0.107248778001113	0.504504486863513	0.108419074793861	0.499837775335247	0.297897081452768	0.0585332340766948
LINC00290	LINC00290	black	-0.557195238036019	0.00015430416131597	-0.455914301455298	0.00273837730705208	-0.35295391533856	0.023604010091654	-0.209715347359394	0.188175495454074	-0.24382425028267	0.124478258311879	-0.0334010867447917	0.835763864973056	-0.398137491917753	0.00993601188824524	-0.0264781660996309	0.869472550536898	-0.222153787987686	0.162713733953417	-0.0202233108208092	0.900127334168178	0.255964471064438	0.106240286458001	-0.182474572036368	0.253498584516638	-0.262701850214581	0.0970388664650931
TMEM52B	TMEM52B	black	0.556605373813336	0.000157341879382633	0.717838034129946	1.27349827082723e-07	0.287378910208944	0.0684760267409174	0.35631391290126	0.0222198633760714	0.281940923579297	0.074115459189301	-0.320190983586109	0.0412609202473949	-0.00689236312743247	0.965886233718507	-0.0767164535847145	0.63354918675172	0.210892013809048	0.18565259358788	0.0703953196260036	0.661854880188533	-0.340070040374006	0.0295949796328586	0.136838459774341	0.3935925207033	0.323106581414495	0.0393466951002487
CDC20	CDC20	black	0.55598348515234	0.000160602946905876	0.433803335478115	0.00460319745373571	0.134699428096862	0.401098757288749	0.219800641401523	0.167328063780897	0.326231217967509	0.0373762844773119	0.0841696063453599	0.600827224500686	0.165541051878047	0.300968936156178	0.0532914101535087	0.740709377472578	0.0675584727426805	0.674713741064571	0.187415410973455	0.240649623283112	0.088907899192622	0.580414384855845	0.0645039841031188	0.688661812328429	-0.019827571567635	0.902072135084423
TMEM119	TMEM119	black	0.553344011906796	0.000175134354085937	0.811594921521321	1.21744222910946e-10	-0.103024170852719	0.521532462303285	0.106743465524362	0.506526287693609	0.720864504612505	1.06391736273431e-07	0.0145386543306959	0.928113537291759	-0.0880638148573689	0.584027809157608	0.195608854065891	0.220328288040391	0.225734332322358	0.155870593073474	0.367265083808682	0.018170270673472	0.0860419627771179	0.592723768770456	-0.0512878655803247	0.750138849541783	-0.00774495217469679	0.961669291642484
MAB21L2	MAB21L2	black	-0.553059405025333	0.000176770091087831	-0.217948351970582	0.171026139990274	-0.321676749733628	0.0402761897759418	-0.252309159525576	0.11150290998468	-0.073210501676619	0.649188257490917	-0.146085622324269	0.362095563710216	0.0255666577689554	0.873929178001013	-0.29375054537718	0.0623055563874025	-0.0811802106781462	0.613863767367134	-0.0761783886011284	0.635939366570295	0.118739072100802	0.45965788447199	-0.0720416883708401	0.654435641856749	0.138168393742651	0.388967058706461
F12	F12	black	0.551844755863498	0.000183907298680773	0.564882179159567	0.00011928140807785	0.207657153619676	0.19264674776096	0.41056757092894	0.00766878450041615	0.156519577286769	0.328439922819269	-0.272207054723565	0.0851140942313556	0.124009723443531	0.439828825985179	0.0869479598457399	0.588820033170292	0.146753721916003	0.359880387028808	0.0993723318050834	0.536477221006016	-0.223550855755321	0.160018215430541	0.236904610815037	0.135872126981897	-0.0526121350813562	0.743902199985522
C20orf197	C20orf197	black	0.55183024427056	0.000183994117987811	0.549607147889859	0.000197739758062289	0.412285123545825	0.00739361166970692	0.453102235770204	0.00293095195071752	0.207877191321822	0.192165185022821	0.0262511416756201	0.87058217145022	-0.0149431312118883	0.926119026918994	-0.0622182808580324	0.699166551607932	0.054288663516124	0.736029727934445	-0.0547600569217214	0.733820956040956	-0.219550619662543	0.167823830757901	-0.124943483158281	0.43636576670762	0.23258377566018	0.143368777837974
GPR19	GPR19	black	0.551588759890875	0.000185444300658955	0.341628163484552	0.0288096625161236	0.220517542571921	0.165912387145007	0.456603597467886	0.00269290297969526	0.266597738457218	0.0920049468883256	0.39012561776731	0.0116831131799561	0.086552329449955	0.590523311813196	0.327641147680295	0.036513986950778	-0.0292645891840501	0.855874174867549	-0.150918417910137	0.346256904427155	-0.113080263202442	0.481471491985897	-0.0544089724393591	0.735465805543672	-0.161076769301989	0.314373525633093
BLACAT1	BLACAT1	black	0.551077397604345	0.000188549285281066	0.567363230312364	0.000109621263259387	0.168286793738257	0.292909041509307	0.250572304312507	0.11407170902012	0.354657283072868	0.0228935875488341	-0.00156522526287282	0.99225076166157	0.0861591274276431	0.592218291479168	0.111829772388302	0.486363825428911	0.601387154644452	3.20488618439698e-05	0.24429876950154	0.123724006236505	-0.00154001807750587	0.992375555665031	0.129012147064463	0.421453704372488	-0.0510722327921582	0.751155871845489
ENTPD1	ENTPD1	black	0.550124533771339	0.000194460509143866	0.822454654549098	4.24536928345573e-11	-0.134244449711379	0.40270594015577	0.171048254729704	0.284944784257414	0.8562330903897	9.54854899572155e-13	0.202705829442565	0.203709092276906	-0.0263091509138828	0.870298617948997	0.360095267210675	0.0207439019411389	0.290693156922816	0.0652088312020251	0.132086258861532	0.410379980185803	-0.156892638491077	0.327273904148581	0.115634937272525	0.471557307942914	0.0705466355654015	0.66117163961552
CLDN2	CLDN2	black	0.550040296394971	0.00019499104796512	0.56324167384903	0.000126085398113032	0.178404473724852	0.264421875855983	0.244084173743464	0.124064682249347	0.418205018396882	0.00650934423741758	0.135180440190919	0.399403643772063	-0.0208215705668216	0.897188374061155	0.193996897039839	0.224229635717287	0.546216449248964	0.000220494172271746	0.217357925270855	0.172217187917893	0.0454095497126783	0.778007572648398	-0.0145337840818096	0.928137555577923	-0.0715001526312304	0.656872458045124
LDLRAD4-AS1	LDLRAD4-AS1	black	0.547940757748115	0.00020864344911799	0.289118757418989	0.0667451281213228	0.374137221525145	0.0159610301334919	0.329325719943986	0.0355051442963501	-0.00614161352742416	0.969600236495282	0.160362437548632	0.316552865855927	0.17960568564096	0.261166154508515	-0.021139061789604	0.895629241444893	-0.10713146097158	0.504973518121367	-0.0655226886343198	0.68399838804855	-0.146092538203155	0.362072591195598	0.244676094406335	0.123126695694097	0.0242180669768361	0.880529844695865
AMICA1	AMICA1	black	0.547823272562422	0.000209432273481741	0.890096489217437	6.96006943478709e-15	-0.161284338346873	0.313742039477767	0.176145543361466	0.270616934517249	0.755807572199142	1.11085793726068e-08	-0.0666788509314347	0.678719713966429	-0.0705361098284124	0.661219157964577	0.123716720891006	0.440918607568331	0.31601057899578	0.0441371151457336	0.427818885031832	0.00526760514877745	0.167958653302406	0.293864873485555	-0.0355193685019105	0.825504441903836	0.205547366008414	0.197307418726716
SULT1E1	SULT1E1	black	0.546418795261046	0.000219072759173763	0.310481903695808	0.0481884387945448	0.504864127617142	0.000761810063024412	0.452126431170624	0.00300049717720908	0.0112594094043226	0.944298753454623	0.0672804755191084	0.675978845074679	0.0852474098719245	0.596156669632907	-0.121075019431332	0.450810913464399	0.214859637319548	0.177322902093359	-0.0277731210531839	0.863148018885579	-0.204721500736541	0.199153233031665	0.126426713621308	0.43089604204898	0.131785335485193	0.411456586706958
CCL21	CCL21	black	0.544865986620694	0.000230195575266083	0.708398520349152	2.19919790834623e-07	0.235841844052493	0.137688463080298	0.324433610852327	0.0384997568931347	0.26803730219346	0.0901967521518997	-0.207810439031128	0.192311185560083	0.210367239112189	0.186774782472664	-0.124364044155942	0.438512966632285	0.142407076689436	0.374438713057361	0.197607124988053	0.215557245860597	-0.038663170296751	0.810331266417361	0.0337460216953299	0.834091371427766	0.322612391030094	0.0396659555379716
SECTM1	SECTM1	black	0.544775907184092	0.000230856165615359	0.758971128884231	8.88793709747428e-09	-0.0779299320669426	0.628172201070593	0.160211699283401	0.317013964313825	0.590356106844173	4.8480438834929e-05	-0.172839811449213	0.279853810495267	0.199266882504517	0.211649176103796	0.224792637269695	0.15764966957399	0.270673213565729	0.0869572142149331	0.456784985574427	0.00268104713594603	0.149474394043495	0.350944372981085	0.0899258106537743	0.576070266637277	-0.0877400969372131	0.585416271602945
MS4A14	MS4A14	black	0.543811202222733	0.000238038629603075	0.780282375877101	1.80177892780276e-09	-0.0576058476166911	0.720532154672216	0.337593445130143	0.0308795653883403	0.627969285097345	1.10674357684299e-05	0.167414618985455	0.295454001252088	-0.000735928775051103	0.996356464002142	0.0665779586203904	0.679179758324332	0.359293002307839	0.0210499852380867	0.291512274690085	0.064420693396696	0.0978809820475807	0.542639364995939	-0.0393714506723093	0.806922061895866	0.251043603683377	0.113370276396416
DDB2	DDB2	black	0.542581226200732	0.000247487841699519	0.325537721427252	0.0378064885007551	0.474350010356338	0.00172880111025324	0.0849911448282198	0.597265727599613	0.0149325363875504	0.926171265274125	-0.145994103474712	0.362399645031953	0.485749556833809	0.00128411678837458	0.0602178778614252	0.708405807687707	-0.0139899456578287	0.930819958685649	0.0909469073323178	0.571727432131468	-0.0544110505276922	0.735456066150884	0.0792762548768375	0.62222869665991	-0.210130508439572	0.187282584811755
CCL5	CCL5	black	0.541606552346092	0.00025521419373032	0.723636283614569	9.00530488497261e-08	0.0585772050985926	0.716014550687887	0.100403072736705	0.532238146431769	0.499058620482551	0.000895595057462735	0.0153909387521635	0.923911370160996	-0.0436899020508284	0.786214200151334	0.065197815092752	0.68548434637735	0.214652753453902	0.177750511980144	0.392266006834623	0.0111925219815639	0.0807224541005398	0.615870545029643	0.0158406744796379	0.921694774290664	0.0691735771973892	0.667381317686536
OLR1	OLR1	black	0.541455752765	0.000256428808865187	0.811462697530813	1.23264316481924e-10	0.213938326909954	0.179232837193829	0.360076088104091	0.0207511754992742	0.31923998845872	0.0419014372207217	-0.188738024112038	0.237286271480672	0.0642913226485542	0.68963677701365	-0.134930204923835	0.400284969390664	0.319754275645122	0.0415540565767803	0.182887283796996	0.252408070397261	-0.138303859563194	0.388497704761725	0.070121339740909	0.663092676697943	0.372578244049909	0.0164412051906005
ASF1B	ASF1B	black	0.54114418034709	0.000258954870142546	0.54983048537134	0.000196318149384395	0.176326300151408	0.270117724620586	0.248783497086026	0.116763882967588	0.287729328594047	0.0681245899725571	0.168399479222865	0.292581265941047	-0.0778134730715881	0.628687420856078	0.107597212611074	0.503112754433049	0.186349952974728	0.243382398103159	0.0272038870296018	0.865927131225943	-0.130746354383413	0.415186082922941	0.159138364277538	0.320309454979705	-0.0146673627139726	0.927478817495957
SLAMF6	SLAMF6	black	0.540738270589548	0.000262279368454864	0.561367695743391	0.000134286112104096	0.0478748309408093	0.766284174897787	0.354875059719846	0.0228040598494239	0.348191967050527	0.0256881977994253	0.130423477545505	0.416348969107649	0.0176667131316693	0.912701020174522	0.257075568976258	0.104678728368021	0.228382233381534	0.150946618264445	0.11009056564677	0.493210873405539	-0.115958524481119	0.470309297393902	0.1046947916394	0.514764955298874	-0.0426419826981438	0.791226434439396
COL11A1	COL11A1	black	0.539571947691184	0.000272046737082947	0.717433623431468	1.30423956189494e-07	-0.090334675098814	0.574329526549489	0.322767797989695	0.0395653315505229	0.585039394975168	5.88684410038802e-05	0.0217963281167903	0.892402782043602	0.184991479815453	0.24689700550203	0.17604873019776	0.27088456059718	0.15020353769676	0.34857267824867	0.278707466561043	0.0776377297929796	0.05731682329014	0.721878173101557	0.0567598952920617	0.724474180451805	-0.00368107729626534	0.981776685134009
BCL11B	BCL11B	black	0.538752362761967	0.000279104915815223	0.784059453434883	1.33309228259008e-09	0.0343499401484081	0.831164879442834	0.150831803778763	0.346536978694624	0.583105092801892	6.31239015260902e-05	-0.0538984779051805	0.737859578867401	-0.00946038545398897	0.953187922262106	-0.0209489212365263	0.896562935556432	0.241237638288485	0.128650406111818	0.363898987154696	0.0193429500195992	-0.0553194236300912	0.73120271951433	-0.00222631200403762	0.988977972638482	0.199291621879429	0.211591299452705
BCL2A1	BCL2A1	black	0.538708227727161	0.000279489635849591	0.769131259179177	4.24152789865223e-09	0.0685102857892839	0.670388954516033	0.0798832767706461	0.619556616853763	0.565407865675834	0.000117172528329032	-0.0142736066862759	0.929420746257645	0.101544352962099	0.52756355934728	0.184283248466705	0.248742803869865	0.221724355362986	0.163548860535029	0.221205172097118	0.164562667045083	-0.10544540886623	0.511738629447883	-0.0402517305615372	0.802689877153442	0.099415769257446	0.536298249181622
WT1	WT1	black	0.538370988951365	0.000282445096800936	0.647382179006855	4.77232014697439e-06	0.201667023429985	0.20608526778527	0.0392988157980435	0.80727151827135	0.340598983325958	0.0293264253046136	-0.231564474943144	0.145180870267333	0.247618623146752	0.118542631905765	0.0300918228168319	0.851844809565255	0.211158974228015	0.185083562003135	0.439885437647329	0.00400386158305435	0.0309899169963152	0.847474496953363	0.0395807017751454	0.80591553328188	-0.0701432845304598	0.662993501087332
KLRB1	KLRB1	black	0.538213603797537	0.000283833973028731	0.805532596963403	2.12958514007918e-10	-0.104245533438715	0.516580531793295	0.092649820546545	0.564518230472579	0.647203789269907	4.81064504512291e-06	0.0201315980122901	0.900577992069773	-0.0917796461798189	0.568196818287002	0.187067155651408	0.24154056252798	0.134284943815899	0.402562747061941	0.417872016189675	0.00655654058592663	0.101470463099757	0.527865595661231	0.0955367857823049	0.552393383427229	0.0744334341428081	0.64371576146217
GAGE1	GAGE1	black	0.536768534374651	0.000296876412974593	0.326502675518414	0.0372089822206358	0.455072261708629	0.00279484174330537	0.126436156532602	0.430861342231522	0.103973078697956	0.517683147920897	-0.036365310621768	0.821415199117935	0.386947324497379	0.0124453492978467	0.0313732745394511	0.845610363415961	0.0851175422813523	0.596718594923515	-0.0453433995494241	0.778322825823261	-0.309172299557242	0.0491907714566409	0.0147435034510041	0.927103353612277	0.163166590660153	0.308052318467859
CRTAM	CRTAM	black	0.536135768581126	0.000302755209777241	0.720910490074558	1.06099558521827e-07	-6.77520491047003e-05	0.999664562854886	0.259687118527851	0.101077394943899	0.563637668463119	0.000124411611158687	0.0900354969195044	0.57560304263	-0.0831869687808583	0.605099173569631	0.225078632616505	0.157107803491555	0.138678289472678	0.387202127417192	0.344987709219356	0.0271749487371653	0.126060865589287	0.432241620684736	-0.0155177784018546	0.923286162055439	-0.104806540864373	0.514313841200476
LST1	LST1	black	0.535970453965242	0.000304308235148576	0.820635673266788	5.08951642769454e-11	0.033599464359845	0.834801899467383	0.0993756449381775	0.536463569154323	0.59357864258611	4.3026436452896e-05	-0.109143037721758	0.496961942257551	0.0807194732527166	0.615883621959182	0.0255812519898007	0.87385779197955	0.17632073978194	0.270133072066911	0.251064078043631	0.113339878667092	-0.0332422323038538	0.83653434645679	0.00130926813455132	0.993517944607323	0.210799361560322	0.185850373995701
MFAP2	MFAP2	black	0.534373975929088	0.00031967890306977	0.801675971110591	3.00904387220399e-10	-0.129686564149338	0.419009972790108	-0.0408034065926116	0.800040368429582	0.694380455191101	4.7646180683305e-07	-0.185220105871211	0.246303131974398	0.167476596576567	0.295272685743096	0.176748489410383	0.268954097474774	0.263519203170814	0.0959655996042448	0.468287707289246	0.00201672144171648	0.0352892080584151	0.826617818729179	0.0581548603544215	0.71797763473376	0.0113612557166439	0.943795709225645
DKK4	DKK4	black	0.534367355788634	0.000319744067769459	0.277121115904669	0.0794130032725824	0.324987934498467	0.0381504120688569	0.287373157287758	0.0684818083039842	0.0618588096528158	0.700823733852306	0.113736825208547	0.478913147579475	-0.215763244498763	0.175463858457797	0.0798018249946615	0.619914884071688	0.0691337509456877	0.667561762093599	0.164322969520864	0.304589531987118	-0.0840734727704877	0.601244580309745	-0.0150167535590002	0.925756036414629	-0.276951625331362	0.0796045386768489
SLC7A3	SLC7A3	black	0.534202395268864	0.000321371700752692	0.67492398716991	1.3004501447765e-06	0.0245324602234315	0.87899031964303	0.260662155806796	0.0997574066329918	0.483474697949096	0.0013637346463661	-0.0887228524774585	0.581205685844546	-0.181442931461584	0.256238274838777	0.126815813055383	0.429467511247947	0.174883642838845	0.274118944984615	0.247865191632834	0.11816443191375	0.00938280690823495	0.953571379676745	0.177400734474969	0.267162906212168	-0.0113987261954538	0.943610638635215
KLHL41	KLHL41	black	0.534181831072263	0.000321575124792755	0.496824197668884	0.000952416424163031	0.286642047619897	0.0692197011579298	0.34836352776314	0.0256105405297292	0.194690693009441	0.222544696512357	0.113878862374794	0.478360628936399	0.0645961989756348	0.688239199663848	-0.0821984916974439	0.609409655940367	0.171358825706812	0.284057966291443	0.120332416475706	0.453613294206766	0.0135994944354062	0.932746269492666	0.0556411352854672	0.729698238190895	0.267318635956448	0.0910959823632187
CD44	CD44	black	0.533926942966982	0.000324106140229027	0.671252686084325	1.55869532596505e-06	0.0332972561071022	0.836267450943899	0.118813057558277	0.459376253808728	0.541047973290916	0.000259739379727731	0.131665373635694	0.411886220004725	-0.115787201324798	0.47096983777061	-0.0795139016654655	0.621182015083993	0.412710582611252	0.00732677779797899	0.499202222001414	0.000892048693608573	0.152230748104085	0.342030336453534	-0.185105133687616	0.246601660586158	0.131709137409232	0.411729454104506
TBC1D10C	TBC1D10C	black	0.533487986986687	0.000328506928031132	0.883787998941931	1.94927130211459e-14	-0.134748458602158	0.400925781290555	0.115781030452118	0.470993638886811	0.663691598776529	2.24583549633414e-06	-0.0881668733922424	0.583586088940698	0.101989000800457	0.525747782180575	0.0452302362872548	0.778862211543723	0.346934031702774	0.0262636024380648	0.38521159277837	0.0128791985966891	0.0178830812718557	0.911636036007266	0.137952544058767	0.389715606748826	0.193059925270066	0.226519023618901
FLJ33360	FLJ33360	black	0.533102795671279	0.00033241284967655	0.374559548788853	0.0158330087489201	0.263871612059039	0.0955056776058466	0.353513575022019	0.0233685936003488	0.0415782887109583	0.796322615892625	0.0269578474403208	0.867128840112802	0.443644656669074	0.00366848135678162	0.122935056300618	0.443833161183752	0.111642245786068	0.487099711522775	0.00790381346613274	0.960883667337196	0.0291884971863036	0.856244993739925	0.217978099355162	0.170966288837345	-0.025376685303008	0.874858497130932
LCP2	LCP2	black	0.533076938285851	0.000332676537592039	0.874424186964314	8.09632049097668e-14	-0.162541022106462	0.309935978413669	0.153465166938551	0.338083774363417	0.870081945141259	1.5085617544695e-13	0.121585866029305	0.448888599953317	0.0258676330466556	0.872457190975592	0.271025844502518	0.086530764114894	0.281118121115577	0.0749996171215284	0.201155001942627	0.207263560321546	-0.141097496365962	0.378892553198659	-0.0361067871082567	0.822664399659324	0.115424358664657	0.472370408592544
CDKN1C	CDKN1C	black	0.53277186496424	0.000335801829127401	0.322947927555308	0.0394489605598244	0.311637786074626	0.0473175165856123	0.208700811292621	0.19037020491868	0.0989945322129035	0.538035054802513	0.255436975831252	0.106987821874772	0.0650413691870057	0.686200341239678	0.370886805273766	0.0169759105224737	-0.0527207716358554	0.743391285578176	-0.00612634922935415	0.969675756717824	0.0426175974878467	0.791343169404619	-0.00494098145898877	0.975541119452733	-0.19890459967943	0.212497980079425
LINC00494	LINC00494	black	0.530656526706033	0.000358207786289669	0.560775456086739	0.000136976389352719	0.324699553879414	0.0383318301925848	0.148901867665966	0.35281350772977	0.127985475738076	0.425189198243666	-0.202709716466261	0.203700237198629	0.238498785370128	0.133181001465336	-0.319112031676186	0.0419882327968545	-0.00544657979244788	0.973039176180096	0.184228401516663	0.248886132240711	-0.0621680713897062	0.699397937523481	0.0370696832274743	0.818013845976072	0.311727155382243	0.0472507127015608
LMO2	LMO2	black	0.529984949939937	0.000365596875700947	0.523800973794448	0.000440345932521695	0.28952705090407	0.0663439929359768	0.187520006110024	0.240382473190856	0.338874133818236	0.0302096601130574	0.0292554002436611	0.855918953677535	0.160459549002568	0.316256032379441	0.306362178932276	0.0513983053977021	0.0728434878515795	0.65083417921708	-0.0771075515838097	0.631814161943126	-0.29480460858422	0.06132878679199	0.115096637759924	0.473637301755398	-0.144813983343947	0.366334478078132
SMC5-AS1	SMC5-AS1	black	0.528700154204481	0.000380115377388135	0.377613591864677	0.0149327958634548	0.177894045431753	0.26581342614769	0.141881919610831	0.376221005529509	0.26702813263	0.0914614337049711	0.0351023252649928	0.827522091071807	-0.083104121669369	0.605459942907429	0.277515860134074	0.0789683122334618	0.0527561888044267	0.743224743168519	0.171466012700241	0.283752317045347	0.117177036132509	0.465625512651803	0.0333598079888042	0.835964062137104	-0.0230668219742098	0.88617093933834
GCSAML-AS1	GCSAML-AS1	black	0.527680400279487	0.000392004946662816	0.335910918206869	0.0317782405153793	0.126811663929069	0.429482730292718	0.284015539434295	0.0719224625652394	0.269253479570081	0.0886906650453483	0.385074502431135	0.0129140056215464	0.129815470456007	0.418543797982039	0.283736990275231	0.0722139021955763	0.0227402483736294	0.887772170316488	-0.0388735675816669	0.809318185619396	-0.03840466740693	0.811576397776502	-0.00512181437476955	0.974646243578704	-0.20943339314456	0.188783628730855
LOC101928207	LOC101928207	black	0.527477391648487	0.00039441132052566	0.305452618715362	0.0521296516441354	0.250236570199305	0.114573379221269	0.339828786897293	0.0297181415715961	0.113504609708407	0.479817176946111	0.219016930039174	0.168885625668203	0.32992229992933	0.0351533949188129	0.341695503628661	0.0287761145173942	-0.0169056398587826	0.91644827882091	-0.109819202983152	0.494283651091695	-0.21224701438982	0.182777206431279	0.0541584892564397	0.736640045946708	-0.232843786433549	0.142909216344778
ST6GAL2	ST6GAL2	black	0.527372422888839	0.000395660764561973	0.575330085162975	8.31984518046587e-05	0.122473145512695	0.445560421604378	0.0696750253267655	0.665110945347839	0.523862753095462	0.00043953602894961	0.304507358150631	0.0528985403145714	0.00463218461360088	0.977069309756061	0.233455537568394	0.141832249802601	0.049170876370078	0.760141341005578	0.170423548250621	0.286734042640336	0.00620591883343876	0.969282088423519	-0.00650332466822759	0.967810746163423	0.0489379026630703	0.761244501626202
H2BFS	H2BFS	black	0.527340000993774	0.000396047399861658	0.538103594999278	0.000284808412621088	-0.0173556436214674	0.914232396892817	0.0426261009228367	0.791302461917124	0.43953763433267	0.00403620126515398	0.0395631152758537	0.806000115065205	0.150386051307855	0.347980549018211	0.368595751938281	0.0177234850054795	0.114415115290814	0.476277648504579	0.369826333557966	0.0173185715095349	0.221501848157792	0.163982793878322	-0.102411639613116	0.524024733116303	-0.0482977003706795	0.76427833884192
KCTD16	KCTD16	black	0.526666405818415	0.000404157172323126	0.597566250561392	3.70531764514127e-05	0.227732033596845	0.152145026651907	0.359658656628979	0.0209100137378153	0.290030270704864	0.0658522234366941	0.0862022961789392	0.592032098738182	-0.0877307415225775	0.585456419917908	-0.186758513985511	0.242332020834446	0.234127697126836	0.140655856207681	0.265333472287115	0.0936159190076783	0.113672267661154	0.479164384384838	-0.136733329157328	0.393959520839479	0.454598487743704	0.00282705833425007
POSTN	POSTN	black	0.525729618518738	0.000415683299295848	0.813384831279136	1.02820863000157e-10	-0.0743216120133119	0.644215389030141	0.206689702967564	0.194774168653338	0.808965420633777	1.55537672731083e-10	0.0784520271320187	0.625864571169724	0.107900043397652	0.501904759936058	0.361713234712369	0.0201379379559762	0.303239461318572	0.0539441346971411	0.102878597938752	0.52212423889261	-0.282984356826237	0.0730060137079404	0.035355306683126	0.826298039229663	0.0386298550670462	0.810491710128428
MMP7	MMP7	black	0.525652745510715	0.000416642098401821	0.73927842789002	3.38113026987815e-08	0.126620914670346	0.430182725924309	0.173829835380684	0.277066154711127	0.432836348709981	0.00470534205909759	-0.186023641319944	0.24422352389944	0.0443558057773078	0.783033564392442	0.0968783292449576	0.546801213497513	0.587356286194719	5.41154586266777e-05	0.445747674808682	0.00349177874800382	-0.00286495350706953	0.985816470129494	0.0272996964302359	0.865459258459296	0.0371787668776611	0.817487383276277
CYP1B1	CYP1B1	black	0.524960227724903	0.000425369356105797	0.816774756340779	7.42959675338982e-11	-0.00827562624765745	0.959045067855142	0.11974038692242	0.455854200140072	0.779504321887495	1.91573982337539e-09	0.0410314402074529	0.79894584581681	0.0773495715739196	0.630741465096046	0.27965074678976	0.0765969301948101	0.242186919297894	0.127107278786583	0.123896788493329	0.440248695544316	-0.288603664035132	0.0672539253923179	0.0707500838629204	0.660253431991193	-0.0022334235051241	0.988942767175369
IGSF6	IGSF6	black	0.523991748183787	0.000437849254875192	0.713925352924001	1.60134185172152e-07	0.308472382631004	0.0497333198049098	0.225957314020311	0.155451481871321	0.296674571982971	0.0596259562033835	-0.281133994680458	0.0749824819514907	0.036382977070701	0.821329849663287	-0.0281979696373256	0.861074882768372	0.130220156264752	0.417082205886238	-0.00444911593528883	0.977975328333044	-0.332012163293266	0.0339436594761512	0.128755057286576	0.422387372563149	0.326049260548079	0.0374887707805632
CNTNAP1	CNTNAP1	black	0.523804397296834	0.000440301016696728	0.346378379134837	0.0265211546763034	0.308570977683565	0.0496566023033642	0.0302973022298614	0.850844513456744	0.191667837743598	0.22994993752778	0.188895871880399	0.23688701357657	0.481484160950649	0.00143695699657563	0.0146403463126048	0.927612044040545	0.054923579159826	0.733055245688435	0.27552039854347	0.0812363402809507	0.181104455379491	0.25714144246904	-0.101155580178417	0.529153677400586	0.0436749328284355	0.786285739068967
ACKR1	ACKR1	black	0.523778884959198	0.000440635833398481	0.776220849625518	2.47498405259723e-09	0.0989857809518261	0.538071165936564	0.222187356047535	0.16264858393679	0.496426609181883	0.000962856545161353	-0.181233742794888	0.256796210072233	0.0730538448720715	0.649890604767421	0.0671460901332964	0.676590718937725	0.179747383359357	0.260783866224753	0.306839644495959	0.0510177075242086	0.0527263483043439	0.743365061603792	-0.0016351332290939	0.991904667062162	0.0925345340477576	0.5650049607697
IGKC	IGKC	black	0.523667546784225	0.000442099676960118	0.640102102646331	6.58712152022108e-06	0.0770107332297264	0.632243495425344	0.29524607741539	0.060923327834293	0.455404041288567	0.00277247291980213	-0.0522913172490941	0.745411628204554	0.066516725816774	0.679459021009542	0.152933083794043	0.339781438768817	0.172337815804045	0.281274275991075	0.212106924131908	0.18307300675299	-0.181040785809767	0.257311571143834	0.275489849538932	0.0812714526411934	-0.0912152132032066	0.570588785352815
FCN1	FCN1	black	0.523634589181211	0.000442533829766195	0.736698281825598	3.99281944649942e-08	-0.155758408063291	0.330827007451808	0.0646920674631166	0.687799941959192	0.659753616906316	2.70538276863653e-06	0.0305934295744088	0.849403339386627	-0.180841487802251	0.257844591691293	0.146837999088834	0.359601536487353	0.098234186519466	0.541176893138774	0.399206007861455	0.00972084178248053	0.0346017652656679	0.829945237262835	-0.0146620936184638	0.927504800943489	0.0105452057759751	0.947826971437228
C10orf107	C10orf107	black	0.522341199538335	0.000459876467257507	0.390217931931702	0.0116615822451657	0.152942052453206	0.339752779925136	0.256148794073014	0.105980014956466	0.3279569837185	0.0363230751128733	0.251846335116248	0.112183097423103	0.227415703407965	0.152730577212262	0.271131514595318	0.0864032897225727	0.0426410596750439	0.791230852981235	-0.116382319203918	0.468677461529138	-0.0715048567402937	0.656851275225685	0.114798250712492	0.474792356631555	0.110621235375252	0.491116445939383
GTSF1	GTSF1	black	0.52207153589393	0.000463568103836744	0.499524618166043	0.000884132340643383	0.222444310910516	0.162150503531345	0.385257158124523	0.0128676472964416	0.217859232901698	0.171205536044682	-0.0125798400951791	0.93777854344423	0.0389042752459836	0.809170351242789	0.047172362512303	0.76961958297346	0.268201088823334	0.0899927779574051	0.243784473338571	0.124541640269854	0.0923965119957428	0.565587933644413	-0.0141680117518101	0.929941589251161	-0.175219201360634	0.273184816966214
THEMIS2	THEMIS2	black	0.521903822040621	0.000465877440190795	0.603891614504028	2.91118243014552e-05	0.0189242084547004	0.906513675768677	0.136465701882851	0.394894677875772	0.462936037611403	0.00230518605855511	0.00167608122699021	0.991701945763701	-0.0461413053508474	0.774522582839416	0.358021267076165	0.0215429242942911	0.0974634161349137	0.544370768332309	0.111463886959336	0.487800157526625	-0.257489915690815	0.104100901807427	0.010653724038529	0.947290818308515	-0.354410604829512	0.0229953507678629
TNFAIP8L2	TNFAIP8L2	black	0.521704006501302	0.000468642252397671	0.876108989512039	6.32005414119974e-14	-0.126878359220397	0.429238127656155	0.183246320141533	0.251461942821873	0.680442242940348	9.85716531517094e-07	-0.0692171555344512	0.667183894540907	-0.101039523979522	0.529628812081912	0.257489156525921	0.104101958268683	0.269664698825497	0.0881858497178698	0.219258886481107	0.168403646025038	-0.00538096638573844	0.973363848923473	0.0667904839174021	0.678210828778622	0.189453690287752	0.235479732009274
NINJ2	NINJ2	black	0.521591950830962	0.000470199171818288	0.84072074355682	6.08202167623777e-12	-0.0986443059663634	0.539481137582775	0.0882723605769442	0.583134114237851	0.587063207529881	5.46967634789977e-05	-0.218796109204641	0.16932637020863	-0.131415146747834	0.412783209084719	0.186304648902546	0.243499060247756	0.332808038944662	0.0334920453667242	0.493982281520037	0.0010293074646509	0.067342105687769	0.675698303769753	0.0413050387139089	0.797633120445627	0.0691238944837552	0.667606422510515
MTUS1	MTUS1	black	0.521441492717364	0.000472296948456837	0.718670468279486	1.21232634072469e-07	0.0583861025629533	0.716902584322797	0.19087347662784	0.231923538228193	0.603122418203468	2.99866180106215e-05	0.223646291751601	0.159835271186434	-0.0609932131187618	0.704819786949431	0.0771910958073412	0.631443787432371	0.170042563801283	0.287828813102543	0.191002548921352	0.231602072694422	0.0359444783740812	0.823448905812775	-0.0419545487552545	0.79451897969308	0.394674660179903	0.0106615657298659
NCKAP1L	NCKAP1L	black	0.520621318837786	0.000483880418073812	0.89331998416483	4.01293744958685e-15	-0.0635875656382205	0.692866735950805	0.113262757178641	0.480759673831746	0.580518092710778	6.92522643486645e-05	-0.226820127860304	0.153837499806051	-0.0924155574765433	0.565507473475594	0.0778272604147987	0.628626415959608	0.269458728756238	0.0884384208992565	0.367525415830973	0.0180821237630785	0.000252891917361937	0.998747944706483	0.184742843427627	0.247543950565998	0.287365197368936	0.0684898084883066
ITGAX	ITGAX	black	0.520528832587146	0.000485202452615569	0.83298362656018	1.42502140172316e-11	0.0548283230114792	0.733501261796752	0.187205049716098	0.24118752266631	0.547380989528995	0.000212426048874891	-0.169021993928143	0.290774783901586	0.243049722161835	0.125716772120331	-0.019181245499732	0.905249616837765	0.362470288355242	0.0198595426214362	0.290248412425206	0.0656399442181168	-0.106450811529952	0.50769909177693	0.0217747342050423	0.892508757653151	0.182492268092605	0.253451761395016
XCL1	XCL1	black	0.520499063341607	0.00048562867349662	0.57106044543989	9.65365046205099e-05	-0.0833237061433496	0.60450393422206	0.221823665234911	0.163355455178336	0.479923023342357	0.00149679731711501	0.0804913598048482	0.616884699203975	0.0697288531878159	0.664867407491294	0.173996117961896	0.276599734883114	0.11711786122208	0.465852395578484	0.328555838564325	0.0359633323952678	0.112487169039442	0.483788658111314	0.168664791353621	0.291810470338551	-0.0438736495816572	0.785336199860528
CEP55	CEP55	black	0.520301419874119	0.00048846694547271	0.849935574170023	2.07598352913129e-12	0.0512673507822401	0.750235588728679	0.219328869465542	0.168264424370981	0.539680975916622	0.000271120006195735	-0.152598913352544	0.340850322942888	-0.0719629468035764	0.654789746136623	0.0404619481211583	0.80168001632854	0.319663986106572	0.0416148734594786	0.203114193123215	0.202780264840902	-0.198179079058385	0.214204921673339	0.0530718256922818	0.741741032279944	0.313488773638211	0.0459493801832997
GJB2	GJB2	black	0.519550619674332	0.000499384760451547	0.567531863845131	0.000108991146067983	0.12228032873884	0.446282524388615	0.0721189718282094	0.654088167400881	0.301051542026644	0.0557873677629542	-0.120539176718279	0.452832090311088	0.229413211453894	0.149060574447696	0.0837217229064242	0.602772743404614	0.248285677810022	0.117521566401096	0.496171214687624	0.00096961642498383	0.128913167217804	0.421813029843658	-0.0822494895718872	0.609186947241367	-0.0924857613364645	0.565210933574171
CKAP2L	CKAP2L	black	0.519418278603229	0.000501331698565216	0.630305968620573	1.00321114217255e-05	0.0200611802306305	0.900924031493862	0.311981963201323	0.0470606612274172	0.408911137501505	0.00794247212888014	-0.0268120314354802	0.86784117548986	0.0400460137094727	0.803678423741776	-0.0808231370161129	0.615428919610478	0.145876081263086	0.362792013472847	0.33876257472568	0.0302675335136392	0.0709838602844776	0.659198953510173	0.178288473597276	0.264737695546174	0.329797910346011	0.035226499442708
CXorf65	CXorf65	black	0.518998703846375	0.000507549289073474	0.528085276120502	0.000387245027839682	0.0899177045521311	0.576104802536915	0.173408487563371	0.278250332597671	0.397929208052411	0.00997842585243858	0.0613029478388327	0.703388980939794	0.0813365742995667	0.613178913913379	0.319059723412437	0.0420237565768475	0.21629404457137	0.174378348413013	0.15381730646921	0.336963121943295	-0.188752957137786	0.237248480543482	0.0832616680248741	0.604773964666652	-0.0618614013341539	0.700811781148603
S100A9	S100A9	black	0.518789592737759	0.000510673764072275	0.755238428358624	1.15592482958995e-08	-0.0256332901381743	0.873603261152452	0.060219144420564	0.708399944602851	0.644866744515292	5.3395659399223e-06	-0.0618085572172114	0.701055509618767	0.0456513490394841	0.77685552376211	0.243560470909878	0.124899025163646	0.156505975259687	0.328482485387256	0.258565899932355	0.102611760074583	-0.137403117272537	0.391624766007966	0.0764575745108669	0.634698716629598	0.0631058903561819	0.695080530935949
ADAM28	ADAM28	black	0.517116007858136	0.000536306896984662	0.822225095686387	4.34414460822499e-11	0.0223342162724663	0.889763609483258	0.221011037278076	0.164942918786013	0.646593117782983	4.94399286624873e-06	-0.0640122086581559	0.690917150593996	0.0193045176427959	0.904643469708858	0.062265208458567	0.698950314163327	0.485164553615439	0.00130418745968537	0.333895804167073	0.0328827986040751	0.0514513896000591	0.749367873940777	-0.142310202910074	0.37476710798686	0.258470535467851	0.102743081371267
AOAH	AOAH	black	0.516853127697031	0.00054043620632526	0.784310252173238	1.30641308015143e-09	-0.0764392598097227	0.634780073569605	0.0550017800319249	0.732689151903284	0.59797982971267	3.64790645277468e-05	-0.164129269170407	0.305167831194792	-0.176739687620329	0.268978322937133	0.182215231308605	0.254185454612024	0.204745827139741	0.199098690654219	0.430995831190912	0.00490521516009749	0.0194783184609274	0.903788956482808	0.0869432090814447	0.588840473353921	0.00352632227782134	0.982542685742984
TMC6	TMC6	black	0.516591283902069	0.00054457749150419	0.753835442917452	1.27440092768541e-08	0.0703441914340791	0.662085801772276	0.0866744376064317	0.589997376018941	0.347820245302367	0.0258571297434722	-0.421249567165098	0.00609127673425016	0.0382391416748948	0.812373926662979	-0.172013582464695	0.282194233503681	0.348646992030433	0.0254826574403504	0.451475690548749	0.00304767496188351	-0.0605879353432644	0.706693465877498	0.0974036432507016	0.544618827467479	0.29256624373765	0.0634177214111141
GABRP	GABRP	black	0.516545151311402	0.000545310052614443	0.686976414212262	7.045182104447e-07	0.259406635437663	0.10145957299022	0.243405377541168	0.125146918789111	0.425558763635783	0.00553935087911665	0.0335511038962573	0.83503638542784	-0.0341427733858244	0.832168524957415	0.023522689140294	0.883936513905462	0.3313610889438	0.0343168158786013	0.0334561465765163	0.835496847110866	-0.276459643787982	0.0801625541342693	-0.0142687760291645	0.929444572657433	0.17509556037749	0.273528765132337
CP	CP	black	0.515500461693747	0.000562136961652783	0.616191219506275	1.79409994835817e-05	0.102438428059116	0.523915613579333	0.22353742463588	0.160043974168929	0.435400524703155	0.00443870491326226	0.14379536281201	0.369751331610954	0.0237432783789827	0.8828556167251	0.0657926323779852	0.682764569899005	0.235735577676211	0.137871063407355	0.0710547722934823	0.658879224322445	-0.004098174703096	0.979712234280118	-0.0182767036180584	0.909698982470428	0.264089968379013	0.0952215571000708
TLR7	TLR7	black	0.515116149488772	0.000568442994576068	0.73485649795184	4.49079853735808e-08	0.00379301772361301	0.981222616612757	0.277005389441262	0.0795437426909778	0.4938437052959	0.00103319399200578	0.0701809717436336	0.662823193611604	-0.0878878791583008	0.584782234338207	0.0784980046254985	0.625661521506716	0.0857276108399761	0.594080898936467	0.266787046278203	0.0917655776391824	0.230541044085834	0.147017206996162	-0.10060745899168	0.531399518588534	0.271408279883977	0.0860701064373675
PTPRC	PTPRC	black	0.514722105795258	0.0005749743202411	0.850577134339834	1.92119041498739e-12	-0.161983275149437	0.311621569545915	0.113253830436501	0.480794479790276	0.846205122895218	3.2349365383049e-12	0.18415324360492	0.249082628176427	-0.0851864382424664	0.596420459493007	0.245178678505178	0.122334461873764	0.242244948430582	0.12701339896365	0.293364909786067	0.062665987458221	-0.0115596438905408	0.942815882783376	-0.129009485303556	0.421463365076258	0.187878668179334	0.239467926974529
ITGB2	ITGB2	black	0.514450086235352	0.000579522147199182	0.931461191324025	1.0195220361833e-18	-0.152451852374516	0.341321370057828	0.0985163209114398	0.540010053604557	0.717018546888233	1.33650679209802e-07	-0.134107936147005	0.403188888253554	-0.0211453247715998	0.895598489134145	0.115124421991496	0.473529824743191	0.252591345688813	0.111089733759469	0.428618189055215	0.00517430937775667	0.0502293947298574	0.755135051388111	0.00509428829949237	0.974782458092477	0.240789910791212	0.12938305659564
MGC24103	MGC24103	black	0.513660405435119	0.000592907393132339	0.686322437813392	7.28884564686432e-07	0.188055916533305	0.239016836081262	0.0568279127079732	0.724156967086853	0.562450875453426	0.000129489065292183	0.0540835746197649	0.736991353333764	0.0807184773577694	0.615887990959772	0.133140633510222	0.406620482879839	0.258686716715706	0.102445574022715	0.0157895766117789	0.921946589347833	-0.197867226693729	0.214941532459348	-0.0901181709853905	0.57525099459816	0.119674461180062	0.456104107071355
CBLN3	CBLN3	black	0.512332203249634	0.000616045011436208	0.26408339543124	0.0952301001707871	0.417758071608263	0.00657275767187581	0.455992520398473	0.00273318336903774	0.00595338471640313	0.970531517967778	0.113680229370858	0.479133396284501	0.121776976665406	0.448170602173885	-0.272290817625408	0.0850143226298217	0.161753702882408	0.312317053774204	0.0368385423909839	0.819129645020044	0.0933280190489351	0.561658863806764	0.0229502867259109	0.886742275241634	0.0408163299224084	0.799978328532417
HAMP	HAMP	black	0.512323324397839	0.000616202360344334	0.80777248406865	1.73605824130118e-10	-0.0299176273607904	0.852692991452865	0.186686558287102	0.242516790464722	0.538292756597296	0.000283134707401314	-0.0738756196250748	0.64620964333996	-0.043488603364035	0.787176365009463	0.0379775965302294	0.813634473130103	0.300931368876224	0.0558900509609328	0.288713672641315	0.067145004708635	-0.0189345282978771	0.906462920351562	0.064539335764661	0.688499787720346	0.310648024115363	0.048062481878535
TXLNB	TXLNB	black	0.512081292756449	0.000620505443875074	0.420429950846052	0.00620147226129537	0.127942159825626	0.425347208457605	0.270532929692938	0.0871273173726811	0.334003121928168	0.0328231882486674	0.255385584435991	0.107060864270077	-0.0269692149693761	0.867073312196295	0.385672327668891	0.0127628024374456	-0.0370611616790407	0.818054976246767	-0.0745966536282983	0.64298676536545	-0.290708943883156	0.0651935694503521	0.1050261708829	0.513427805240426	-0.205864324432306	0.196602219824919
TSPO	TSPO	black	0.511454044548739	0.000631782522936136	0.730477062063253	5.91611224870871e-08	0.0712086234562575	0.658185743805638	-0.00111722248173964	0.994468727503534	0.403129649715072	0.00896459947501103	-0.361572062609837	0.0201902121517897	-0.144457584466746	0.36752782130356	-0.0255979975885025	0.873775883946279	0.27301057532671	0.0841607464321992	0.460231141488289	0.00246434025441387	0.0670842414682413	0.676872392814459	0.0276414580980491	0.863790679896127	0.401052259264665	0.0093584540886633
CTSS	CTSS	black	0.510852714534587	0.000642765166092753	0.896206728453962	2.41393871222078e-15	-0.0655063826065683	0.684072943189722	0.25607224865335	0.106088041114869	0.702299578253482	3.09528509644277e-07	-0.055341059666537	0.73110150757146	-0.0671846836205035	0.6764149768275	0.158479354296626	0.322343454695059	0.357107894591239	0.0219028839641847	0.314614160941244	0.045133332224594	-0.00866740968003832	0.957107940967679	0.122727435757948	0.44460907847327	0.185740497037816	0.244954965671038
LINC00525	LINC00525	black	0.510672302405342	0.000646093290044058	0.34060794517718	0.0293218926154985	0.262135740662414	0.0977876141678439	0.339344424079326	0.0299666914442557	0.065904886790252	0.682251733839894	0.272529918892327	0.0847300244030314	0.138335702411838	0.388387425676356	0.264009295950384	0.0953264504501057	-0.0165400022210388	0.918249190302886	0.131145592887671	0.413750722881976	0.0481725954090917	0.764871603246477	0.116380679409301	0.468683769804778	-0.0829380127400186	0.606183566231853
VSIG4	VSIG4	black	0.51047865593732	0.000649682671064493	0.897274407503012	1.99269623607349e-15	-0.233046260248026	0.14255210273811	0.0478067568766056	0.766607218063291	0.781933745016252	1.58056860049586e-09	-0.0366528555806036	0.820026276432996	0.00800158155613916	0.960400188245622	0.263030611093032	0.0966060670606633	0.187492650279065	0.24045232427611	0.385155817974234	0.0128933500990333	0.0440930723025336	0.784288076708711	-0.0534946368191891	0.739754974105949	0.105506743164029	0.511491737836186
ISX	ISX	black	-0.510103642170548	0.000656684508960571	-0.326881412710625	0.0369765862249452	-0.281954243751477	0.0741012133753767	-0.228896349988821	0.150003934723411	-0.0879210518496283	0.584639954100457	-0.208702937712867	0.190365586051415	-0.125575649037063	0.434029835239516	0.197846205758074	0.214991247982569	-0.163874967620784	0.305928119425214	-0.0229684320937528	0.886653310448243	-0.0224210668286267	0.889337582603657	0.0122348011267544	0.939481956090796	-0.24556173776912	0.121733212578858
C11orf87	C11orf87	black	0.510046046798873	0.000657765814116642	0.439357025591679	0.00405308441480784	0.228542955258619	0.150651453964769	0.4026998744681	0.00904489326100748	0.0712001931219645	0.658223736029561	0.219039478803151	0.16884066633193	0.0664547458091048	0.679741734499049	0.0277757541297699	0.863135167442371	0.0174231838818725	0.913899874007154	0.0884607967411313	0.582327123545068	-0.0133004331669579	0.934221959943421	-0.101783307901925	0.526587373980243	0.0532243027324067	0.741024615059842
MFAP5	MFAP5	black	0.509058699612888	0.000676551358379622	0.652218684696344	3.83431278872685e-06	-0.0448582623837277	0.780635922248003	0.219016368252624	0.168886745908534	0.571724506422295	9.43423046542631e-05	0.0888959917966691	0.580465288930477	-0.0417854858480551	0.795329267880081	0.00396839546518016	0.980354571723172	0.131107215205163	0.413888577292864	0.315841198552995	0.0442569938102038	0.195625854503869	0.220287393574915	-0.0213863276295796	0.894415238892059	0.155146699873908	0.332753166443934
DUSP5P1	DUSP5P1	black	0.508391038450597	0.000689524456509002	0.351037024627659	0.024425368722037	0.307123706783824	0.0507923534162947	0.292594491685895	0.0633910118398601	0.137837919746599	0.390113455938027	0.291080236388808	0.0648354446811862	-0.00844245248110989	0.958220186206473	0.141353291249035	0.378020150394024	0.0161767876025749	0.920038566600059	-0.0740798714181256	0.645296027439978	-0.169885652921238	0.288280487936059	0.0664390956273476	0.679813127548602	0.0375896392396695	0.815505130999852
SLC5A11	SLC5A11	black	0.508316820500664	0.00069098018580558	0.320683793799899	0.0409321489976956	0.407742320285446	0.00814061174115426	0.19970620284915	0.210623041288844	-0.13739900925281	0.391639061147423	-0.111724696645353	0.486776089246612	0.278230639351781	0.0781680472998834	0.00786575231277669	0.961071889673053	0.0875687709399536	0.586151703635183	0.227408585720973	0.15274377150268	0.151067425853115	0.345775398675962	0.0321354271803354	0.841906757396559	-0.0240904449289107	0.88115491021029
SLA	SLA	black	0.506342654394354	0.000730722846169802	0.855047226661928	1.10829860881569e-12	-0.148466369887586	0.354239327585338	0.26010195397759	0.100514173559077	0.680749730242937	9.70444822377525e-07	0.0579360499588421	0.718995383733137	-0.0771841454460661	0.631474596905665	0.146165455324134	0.361830435377065	0.320143366141204	0.0412928010642742	0.354269797099459	0.0230536077983301	0.0177010673107529	0.912531915590671	0.0254442808420595	0.874527809992492	0.152020412761976	0.342705611950097
ADORA3	ADORA3	black	0.506225564073002	0.000733142837821526	0.828562860216291	2.27390222040511e-11	-0.192517195551444	0.227852427490471	0.226392675792511	0.154635556170891	0.740299672864977	3.16406399262065e-08	0.127962902388665	0.425271538462433	-0.160734958975628	0.315415162125872	0.23603770372154	0.137352381703217	0.30246130596032	0.0545940191171404	0.18869759900179	0.237388595621004	-0.0585632820024969	0.716079237419377	0.0226561287140086	0.888184691026191	0.17598844095208	0.271051309584178
C5orf66	C5orf66	black	0.505632116445456	0.000745518338616441	0.416781178372903	0.00671322110554944	0.399141525771416	0.00973371265098714	0.207760463085092	0.19242054417442	0.0958721905576873	0.550992737004902	-0.109339966600774	0.496181140669739	0.180727270875001	0.258150395188861	-0.00145678223559053	0.992787635216255	0.0164880218311335	0.918505247429636	-0.127132455679262	0.428306951034828	-0.222690659176977	0.161674022301115	0.151433068718671	0.34459559521131	0.326948824089119	0.0369353468527376
PLA2G7	PLA2G7	black	0.50544016833845	0.000749560829897413	0.810133950218725	1.3955982946755e-10	0.0995484415165006	0.535751789238899	0.332475426723427	0.0336801795087054	0.464161739875935	0.00223609429052664	-0.0707773100687542	0.660130591291975	-0.0292098516878987	0.856140923838303	0.00367995552528369	0.981782237576834	0.374854944633844	0.0157439810068617	0.17936828446637	0.261807476607257	-0.0855536991695151	0.594832302166849	0.032516165358308	0.840057850589244	0.209229956401739	0.189223275482975
BATF3	BATF3	black	0.504748076897395	0.000764299318772683	0.777205770948098	2.29298911748291e-09	-0.0575860070942392	0.720624527646788	0.164631673498167	0.303669331232758	0.663411642204323	2.27596168930464e-06	-0.0412189665993583	0.798046035263675	0.176768842290785	0.268898085070818	0.193700297598097	0.224952617960321	0.226153910987148	0.155082645127958	0.155107151249826	0.332877936934107	-0.307100334644636	0.0508108648541691	0.149607246039202	0.350511513012264	0.0830892738699518	0.605524609509469
POMZP3	POMZP3	black	-0.504012658338942	0.000780243145308901	-0.374423203532428	0.0158742443443836	-0.410839290218684	0.00762467340750737	-0.442901220128779	0.00373278949396355	-0.146215675562342	0.361663712035392	-0.285441249971508	0.0704452401962821	-0.176536937748008	0.269536756693349	-0.0430667974175497	0.789193518810829	-0.0266825343826151	0.868473876555216	0.279257795177736	0.0770291701243494	0.29012131098951	0.0657635638363221	0.0372105942092461	0.817333792175724	-0.088257024349142	0.583199814721373
ALPK3	ALPK3	black	0.50360781085302	0.000789146164105747	0.457071568333489	0.00266240895287047	0.313582707968912	0.045880812440268	0.484357340295938	0.00133233826567606	0.0801287203981506	0.618477553405969	0.159502542229424	0.319188905624413	0.386321707847154	0.0126002678390585	-0.218846482654807	0.169225755060711	0.0375778335110566	0.815562071928588	-0.0583477079613344	0.71708104447076	-0.0408927929048138	0.799611284220422	-0.13241543313999	0.409204145216822	0.26547448656584	0.0934351639162373
AMPD1	AMPD1	black	0.503514141861214	0.000791218897240014	0.411542636132843	0.00751150509775318	0.103031414669485	0.52150302372284	0.326554890484753	0.0371768719099423	0.200921744364975	0.207801900003251	0.0948781843978718	0.55514857064927	0.107996886970451	0.501518761653291	0.110037243030766	0.493421578984335	-0.0166455619746037	0.91772922455138	0.074333846105612	0.644160718886222	-0.177437898732748	0.267061083897381	0.0930792840400052	0.562706778883116	-0.0304081693991136	0.850304895709027
BMF	BMF	black	0.50296819973159	0.000803396505283578	0.739034198518518	3.43505534704097e-08	0.120193050214992	0.45414027480373	0.167068193589961	0.296468788277793	0.367343905427176	0.0181435440602703	-0.176970176826409	0.268344414399186	0.116944913547841	0.466515833555135	-0.293790578623804	0.0622682342459264	0.188718562026159	0.237335530222649	0.365084788947246	0.0189227959092876	0.182273921198195	0.254029904205854	0.0302303127851094	0.851170600091558	0.513459992817231	0.000596348094900595
STEAP1B	STEAP1B	black	0.502867022912644	0.000805671579298134	0.792799832125948	6.48452074389699e-10	-0.135713274247198	0.397530750593282	0.192555869065578	0.227757235151166	0.507478367792523	0.00070761738102567	-0.16464038363846	0.303643393370982	-0.156202664333374	0.329432478685544	0.068615321450632	0.669912339580294	0.22348567012214	0.160143259213788	0.353925384707417	0.0231966222602015	-0.0431204796211342	0.788936724896614	0.1749506163239	0.273932336860044	0.11854490084099	0.46039745215425
SULT1B1	SULT1B1	black	0.501851915125537	0.000828817184035835	0.588621834159248	5.16692882044297e-05	0.189281803167836	0.235912766757392	0.390264895948551	0.0116506415561107	0.228846640935893	0.150094892310582	-0.188340553401048	0.238293651030461	0.045531754079273	0.777425273193308	-0.133657066129704	0.404786311717891	0.0951480605650483	0.554018793113558	0.113228041388089	0.48089504040604	-0.136482758354866	0.394835039817582	0.225536948545739	0.156242277918894	0.279455794921101	0.0768111357480019
MS4A1	MS4A1	black	0.50143609201161	0.000838468188137487	0.656327432558562	3.17408500738204e-06	0.226641823988042	0.154170028027688	0.331018716748027	0.0345143899618197	0.227529733379629	0.152519309699578	-0.244217774199299	0.123852505736667	0.0252217948893943	0.875616322513371	-0.217785429621377	0.171354203977203	0.259367614008365	0.101512829939086	0.129867780424667	0.418354708714042	-0.352835783363635	0.023653953236696	0.132366391007985	0.409379205136906	0.332543055405497	0.0336418568018305
LOC100506119	LOC100506119	black	0.501401276362359	0.000839280761960675	0.736050420446084	4.16181279051917e-08	0.120417419417714	0.453292038496573	0.258966558214658	0.10206143636823	0.476902597243345	0.00161886481070357	-0.131651050383889	0.411937534611064	0.045036347317951	0.77978660919729	-0.0637325089684399	0.692201063794353	0.150196478329034	0.348595593318309	0.014960367745189	0.926034041912274	-0.26534941683803	0.0935954674409712	0.236381564550636	0.136763811767145	0.400015616122326	0.00956047684640045
ATP10B	ATP10B	black	0.500403959486503	0.00086285734486519	0.570724704120998	9.76633825172686e-05	0.130830436367042	0.414883552840965	0.184889785659441	0.247161473226544	0.207370683635838	0.193274976759935	-0.21975811707309	0.167412310376026	0.14335750585912	0.371225904900217	-0.109994391055585	0.493590943140607	0.431935179234562	0.0048023027072083	0.459240865025736	0.00252497737625498	0.271877947980496	0.0855069807318572	0.00364472087941394	0.981956639342065	0.0368523032822895	0.819063206425439
PILRA	PILRA	black	0.499904424624913	0.00087488658134339	0.440185310494942	0.00397616023772308	0.289588645592597	0.0662836441311853	0.178219467815145	0.264925687797701	0.257154871748175	0.104567947901444	-0.0425856845181766	0.79149594746195	0.164344438599833	0.304525478360181	0.183393266124409	0.251075399304299	-0.105035001781619	0.513392195423407	-0.0167223947843893	0.917350783098216	-0.272617242640609	0.0846263783882096	0.183914944866272	0.249706335101339	-0.0264842495043655	0.869442820238091
NINJ1	NINJ1	black	0.499338090861409	0.000888704809421058	0.655250352293874	3.33620014592519e-06	0.199366381657233	0.211416469131086	0.38097804025362	0.0139916119260111	0.2532895074258	0.110072478541136	-0.296977313393162	0.0593538524598533	0.00642705149347976	0.968188079099024	-0.0520003643327315	0.746781356592715	0.278272339639091	0.0781215563360523	0.397335312705225	0.0101002155946404	0.0900450182134041	0.575562493460629	0.250560492762579	0.114089330163211	0.240722663175784	0.129493367353304
ALOX5AP	ALOX5AP	black	0.497155049371282	0.000943805610212813	0.714409717801086	1.55688672004267e-07	-0.0755073305065642	0.638925436087714	0.213393351880489	0.180369499591298	0.651651535113269	3.93476971481843e-06	0.24246004413452	0.126665868301147	-0.0915819791891246	0.569033971455972	0.373180022698464	0.0162544285339821	0.239251526468944	0.131924165834083	0.00617965430011426	0.969412030644972	-0.165668591210593	0.300591441671579	-0.116604998314849	0.467821236479925	0.124466490051352	0.438132913599937
HLA-DRB1 /// HLA-DRB1	HLA-DRB1 /// HLA-DRB1	black	0.495055569416431	0.000999643280358839	0.872971720327108	9.99519789171589e-14	-0.160352395577757	0.316583570431843	0.101289152831008	0.528607088320317	0.812910889241947	1.07543372505957e-10	-0.0068396843086648	0.966146816662269	-0.0400746971022039	0.803540571144678	0.168200939525928	0.293158930135717	0.227691824233518	0.152219365918374	0.352645557247492	0.023734561026171	0.0921708361253211	0.566541733453396	-0.0907254484218282	0.572668049347161	0.258251514399035	0.103045169766166
DTL	DTL	black	0.494346938419869	0.00101914226232927	0.757992905621254	9.52592684883613e-09	0.100599747042173	0.531431150196591	0.229024585862988	0.14976947534408	0.560357996872257	0.000138901909389469	-0.114144206991727	0.477329346876677	-0.0323632848158081	0.840800154147171	0.152179567187111	0.342194575954783	0.334153570206972	0.032739770445542	0.108607949778455	0.499086680717378	-0.222452968740967	0.162133740506512	-0.0445048296807126	0.782322238611513	0.152236136364353	0.342013048352363
CD300A	CD300A	black	0.493582429938921	0.00104055724841363	0.874693403649022	7.78400701787344e-14	-0.0883375447422581	0.58285490193003	0.234221055204841	0.140493035594474	0.635462356032617	8.05409020327138e-06	-0.11487545072039	0.474493373329975	-0.0390463578240986	0.80848641544449	0.0841485952938487	0.600918431468045	0.279125710065875	0.0771748895611129	0.173578246103175	0.277772836816185	-0.152406829356242	0.341465662114724	-0.0253919004244203	0.87478406072618	0.251015528524751	0.113411968857484
LY96	LY96	black	0.493322995981727	0.00104791471594993	0.832879303005137	1.44104756135095e-11	-0.132370631856936	0.409364065387416	0.0380299458439155	0.813382132439152	0.819620558161919	5.62662294079805e-11	0.00551763646354903	0.97268757354759	-0.0464923566336962	0.772852243096104	0.229380098732231	0.149120880038145	0.25252697665327	0.111183880339768	0.318091739655877	0.0426855589920659	0.0235940379128965	0.883586878901644	-0.150313890777382	0.348214586061328	0.0740488083006887	0.645434939280712
LILRB2	LILRB2	black	0.491455123036991	0.00110226584646992	0.814418724707291	9.31849290171269e-11	-0.113452172633794	0.480021441443653	0.116902224416966	0.466679669202808	0.793451466148163	6.13689769091836e-10	0.0565963398222471	0.725237141400909	0.0535141345811906	0.739663427943922	0.225275433144542	0.156735720632152	0.306583802846155	0.0512213613230001	0.211994294605408	0.183311070871329	-0.113561716724916	0.479594772890186	0.0132538311294399	0.934451933117434	0.072092990037919	0.654204976196566
CBLN1	CBLN1	black	0.491350192293335	0.00110539205586374	0.526145810935428	0.000410526611763356	0.166252244605833	0.298867798252365	0.284479483775065	0.0714391038784351	0.416069008897122	0.00681724755709135	0.191257957156307	0.23096685319219	0.121646249464435	0.448661673169051	-0.0406212704844933	0.800914862079506	-0.0228004557902845	0.887476932578715	0.0440417138876671	0.784533368375651	-0.041798760371593	0.795265637783111	0.160654148734193	0.315661742161235	0.321599201817394	0.0403271086220396
CSF1R	CSF1R	black	0.490941759388668	0.00111763563428827	0.880169589218508	3.4270987045975e-14	-0.141115731876782	0.378830320581854	0.14135646648702	0.378009328543609	0.699397652960826	3.63112708182668e-07	-0.105893584321901	0.509935947536947	0.0554919727056003	0.730395671568832	0.0840546557035739	0.601326287734421	0.218718963130445	0.169480544135861	0.360619296437988	0.0205459916483605	0.100081499284356	0.533558913489877	-0.0581181152354782	0.718148513128298	0.308793004814876	0.0494841905726426
UBXN7-AS1	UBXN7-AS1	black	0.489604842820648	0.00115855887448431	0.360418010014861	0.0206218236293902	0.454026365854469	0.00286639634932562	0.345844957285089	0.0267703712160177	-0.040225449077756	0.802816152665702	-0.0852832637806769	0.596001573843287	0.128249602781786	0.424226413952265	0.145763447887888	0.363166704795385	0.0799467641555654	0.619277426546659	-0.249505871926661	0.115670988055878	-0.353311119261191	0.0234535279782545	0.102404209252976	0.524055001784561	0.0823363991702089	0.608807491540874
CSTA	CSTA	black	0.489504134493502	0.00116169476723407	0.8597500028581	6.08915739133572e-13	-0.2043298184878	0.200032870975808	0.07323486737492	0.649079044447129	0.751830974326714	1.46341067676067e-08	0.00963082920167174	0.952345484811693	0.0447474087483563	0.781164726520681	0.189251432520568	0.235989335680007	0.198105742221495	0.214377989397557	0.424991382720584	0.00560944823039422	0.106538267692569	0.507348469798287	-0.0902693719761642	0.574607393914623	0.0742121505134152	0.644704618827664
TFEC	TFEC	black	0.48923406689694	0.00117014145271454	0.871318803494916	1.26640497775527e-13	-0.168926362899444	0.291051826870733	0.101227574618835	0.528859036552124	0.764947449042509	5.77769203465407e-09	-0.0340379901462509	0.832676260830167	-0.0124338294189934	0.938499346260541	0.285843791957289	0.0700325131749669	0.263059979681783	0.0965674768942131	0.280009299933332	0.0762041879567621	-0.0315421950986249	0.844789224785056	-6.47898904325948e-05	0.999679228359603	0.113299253970713	0.480617384144088
LOC101929988	LOC101929988	black	0.487980276235366	0.00121007337800258	0.414324761898636	0.00707792485283309	0.465170742364399	0.0021805921688003	0.264535461085944	0.09464390940568	-0.0820294571981959	0.610148081451859	-0.10076935853769	0.530735677460317	0.45203868238269	0.00300682128055378	-0.244700920398009	0.123087471807301	0.105968935978813	0.509633176828061	-0.0519087754750388	0.747212691734418	-0.228236833182714	0.151214009065175	-0.0486435252243076	0.762639083845723	0.27332250841994	0.0837928948082201
COPZ2	COPZ2	black	0.487360356798927	0.00123026017139453	0.59289563449743	4.41333787582024e-05	-0.172849497494593	0.279826448652658	0.129212924993727	0.420725352645044	0.506045305221104	0.000736882356228395	0.0148293625979327	0.926679985189686	0.108366164292768	0.500048286573328	0.206320124625685	0.195591225034266	0.122478471941857	0.445540483103124	0.582511878276863	6.4483897259664e-05	0.350177085325566	0.0248014965496475	-0.105062353355624	0.513281910464596	-0.257350258499747	0.104295387872247
SNORD8	SNORD8	black	0.487190236736276	0.00123585186341706	0.445486806879211	0.00351328555810826	0.409037966059863	0.00792122361929427	0.293100405629133	0.0629141603748034	0.105236987445549	0.512578043617294	0.175514392897402	0.2723647940419	0.0339929304553135	0.832894621936244	-0.137162997121497	0.392460850002558	0.0809241876230787	0.614985815942941	0.037658855360755	0.815171309355669	0.0110664716392419	0.945251779357182	-0.104831619160664	0.514212631196506	0.275586206181087	0.0811607426066693
FAM109B	FAM109B	black	0.486718029435706	0.00125149118919542	0.400769895729525	0.00941311565730442	0.126701705650808	0.429886168290646	0.126031052027988	0.432351377057146	0.127535287565891	0.426833027268995	-0.278757686714156	0.0775820402530735	0.279366408865469	0.0769095064175639	0.155224166774034	0.332508853087163	0.0569486452046331	0.723594018095667	0.345768201812135	0.0268063910123703	0.155138677704197	0.332778472943885	0.0600964152797464	0.708968152600466	-0.229644486474241	0.148639870157977
MATN3	MATN3	black	0.486406299822496	0.00126191148611459	0.695907415572766	4.38905005694798e-07	-0.00808912765961689	0.959967270410055	0.268009932694936	0.0902308720070273	0.573272335915585	8.94024168136322e-05	0.102563386447131	0.523406758454453	0.198092679993988	0.214408825132134	0.118182609005319	0.46177907291135	0.158806069037358	0.321334056866896	0.209157889847409	0.18937919218426	0.0878422384362309	0.584978016204697	-0.130155814492648	0.417314393679014	0.00890100313080235	0.955953080868783
MADCAM1	MADCAM1	black	0.485897550897238	0.00127908291338567	0.615299864695468	1.85942903677257e-05	0.148897536671167	0.352827670209162	0.299242203723405	0.0573494429228067	0.241932550531127	0.127519410109266	-0.382708764736706	0.0135273756192957	0.0162094568431895	0.9198776055773	0.0571385113454468	0.722709004885477	0.24303269458947	0.125744103408062	0.371960683261887	0.0166347599853862	0.121411729097227	0.449543373766452	0.203485023960401	0.201939378047296	-0.0740113556657532	0.645602440352965
CACHD1	CACHD1	black	0.48583173878644	0.00128131928455886	0.559939318426396	0.000140857608842346	0.0157769889512118	0.922008623668018	0.0915077710492777	0.569348401579363	0.489992700151966	0.00114655170513947	0.108577244345959	0.499208747035725	0.0280443315827995	0.861824485856102	0.168857221760962	0.291252234866239	0.20559711872655	0.197196606655312	0.256496672532242	0.105490120759724	-0.137341867718074	0.391837934541208	-0.0729290745107913	0.650450207934962	-0.02538816116877	0.874802354056774
NAPSB	NAPSB	black	0.483303328762054	0.00136990581754137	0.774159800203199	2.90034149558863e-09	0.0788609047396341	0.624059810058013	0.195853060971783	0.2197413517495	0.342162964194795	0.0285441213242885	-0.345894199803711	0.0267472838447625	0.0720881173835112	0.654226883556831	-0.152941768847641	0.339753686147895	0.315874669289228	0.0442332840579522	0.299689959371248	0.0569596613455897	-0.0379081727460351	0.8139691469826	0.163501345000535	0.307047330053929	0.333714238938027	0.0329838529513266
LOC101928152	LOC101928152	black	0.483201475825121	0.0013735853498376	0.510761349556345	0.000644448688221198	0.0492167789540793	0.759924041533153	0.31287880276782	0.046396650969699	0.310379324161556	0.0482663502876792	0.0350204864716778	0.827918154829592	0.0203706437257552	0.899403435368212	0.0466060488804247	0.772311499463745	-0.0550350351176026	0.732533487453342	0.000343521956831936	0.998299240459677	-0.261704054365782	0.0983615455758033	0.170528628477543	0.286432567395372	0.0120254731451822	0.940515511370872
IGJ	IGJ	black	0.482000684204157	0.00141762971448772	0.6576845948804	2.98014297090804e-06	0.0522233525051529	0.745731518965109	0.0251759421708122	0.875840685111859	0.548136905426983	0.000207332434830557	-0.0761708785181215	0.635972753554988	0.179065762126067	0.262626232959423	0.13943011868741	0.384608357034127	0.231787537825569	0.144782880138816	0.271560142139939	0.0858877116170749	-0.0168581825570005	0.916682001920076	0.0905119820558076	0.573575386910018	-0.120882906757986	0.451534989648238
TMEM61	TMEM61	black	0.481107510951294	0.00145119720371563	0.322010476151481	0.0400576586330487	0.271588081509266	0.0858541876234994	0.408252244621068	0.00805365209109591	0.043711251645236	0.786112172008953	0.0788672464046403	0.624031835360853	0.163499103243624	0.307054053234909	0.165807670590598	0.300180136366879	0.027743228624444	0.86329391941701	-0.209721945854529	0.188161280133314	-0.238922637293437	0.132472214275856	0.0842005463374684	0.600692927893018	0.312718917865529	0.0465144697136593
SUSD2	SUSD2	black	0.48055953210993	0.00147213800492496	0.823296440014798	3.90089719897909e-11	-0.195453440719415	0.220702376609808	0.103094890479518	0.521245095729207	0.748289236856315	1.86260824589385e-08	-0.171816640126256	0.282753980250875	-0.0655840098668145	0.683718038898592	0.277299195824185	0.0792121493968599	0.229543154145039	0.148824092886438	0.412713247393204	0.00732636084299293	0.0459080902737527	0.775632800463013	0.0959788506638886	0.550547677716936	-0.0260265049111523	0.871680363299466
DCLK1	DCLK1	black	0.478767992182967	0.00154247975440141	0.789166400064152	8.78548627530551e-10	0.0224782629817801	0.889057035837242	0.00713282510195447	0.96469680071294	0.692219199945748	5.34721699337238e-07	-0.0126545450344269	0.937409770619502	0.0717130865555742	0.655913872473911	0.0688300361035682	0.66893843735554	0.220162573789208	0.16661226394948	0.223296254707444	0.160507012287287	-0.19243664106875	0.228050794562097	-0.0680378397599184	0.672534322991231	0.126617875328303	0.430193884595869
DEFB124	DEFB124	black	0.478605394503077	0.00154900865915509	0.795645355386045	5.09045611930991e-10	-0.150374829337512	0.348016938735336	0.110420686364449	0.491907425189202	0.73665693330455	4.00341145338524e-08	-0.0717361962258102	0.655809870115317	-0.0342974485709161	0.831419156549942	0.212710940538675	0.181800057892752	0.205797760299499	0.196750170621332	0.261127206369942	0.0991325012810749	-0.106039884665516	0.509348180385744	0.0484515604260164	0.763548896252045	0.0581651779750853	0.717929656418583
LGI2	LGI2	black	0.478392283284067	0.00155760287710876	0.443071615556843	0.003717963788208	0.209348560897826	0.188966871471884	0.422139352753864	0.00597356889830184	0.0681138774423958	0.672188863736998	0.0290267398285522	0.857033386557243	-0.0172390288448445	0.914806563667254	0.155208366313889	0.332558675180981	0.122179037468114	0.446662118639286	0.171981237892061	0.282286113204161	0.129526154088813	0.419590486965345	-0.0139090029032581	0.931219262214557	-0.041222534963656	0.798028915625938
DENND1C	DENND1C	black	0.477647798577683	0.0015879579182292	0.751572542717469	1.48959639041513e-08	0.0860718510592314	0.592594805268176	0.255906592925681	0.106322113091462	0.345433835558135	0.0269637717379488	-0.247702825342233	0.118413375651296	0.125317399050622	0.434983260941528	-0.0724333912914305	0.652675248063779	0.278750113168804	0.077590436617291	0.18759921494818	0.240180296783676	-0.0633549048900866	0.693935738861805	0.000566857123031603	0.997193523057124	0.212358090230316	0.182542912082594
IL13RA1	IL13RA1	black	0.476743306114049	0.00162553990157484	0.52464258380566	0.000429426929605718	0.159143598106714	0.320293333383212	0.40628461374735	0.00839366739422209	0.308633797660069	0.0496077713944105	0.290678656552531	0.0652228516607952	-0.14747603507815	0.357494680480488	0.165523835306832	0.301019917481787	0.0680713433829795	0.67238209900001	-0.147018050829565	0.359006230729914	-0.0923164340325132	0.565926291465891	-0.221745386747037	0.163507888210396	0.0811946937112898	0.613800319844315
MYOF	MYOF	black	0.47663270249685	0.00163018904285614	0.754319659159896	1.23228820014095e-08	-0.0537819993301984	0.738406104987281	0.211083784851512	0.185243704122255	0.629204917436797	1.05083577151028e-05	0.227902660598325	0.15182986605215	-0.0690886316599699	0.667766210446278	0.243335313777735	0.125259026032796	0.316963937050512	0.0434672809445718	0.215160297687989	0.176702777941301	0.0424782103394191	0.792010518868137	-0.195128653092343	0.221485570843833	0.138112774456311	0.389159861109011
IMPG1	IMPG1	black	0.476143985078289	0.00165087291620889	0.471299217481601	0.00186880439796865	-0.00125310638045794	0.993795990320877	0.182430109480769	0.253616256361005	0.38364175048133	0.0132825884630763	0.243446496478547	0.125081160428723	0.137056750976867	0.392831124341381	0.0158704427282982	0.921548077061466	0.20528917310089	0.197883183964886	0.388777958691358	0.0120013130893641	0.266130009226264	0.0925984310153225	0.0583316304620899	0.717155777951014	0.014742329459848	0.927109142658941
JAG2	JAG2	black	0.47607458959947	0.00165382865037933	0.61600312731426	1.807708212033e-05	-0.0881899649301688	0.583487136585472	0.15047809059278	0.34768217903803	0.457632401898275	0.00262626343732123	-0.0685816820909934	0.670064969288226	0.188809290942252	0.237105953638774	0.183081388223146	0.251896273496069	0.174313538177956	0.275710805289632	0.225115060074198	0.157038883086054	-0.0710431212587516	0.658931752580802	0.00867561225304878	0.957067386877586	-0.0447240182242279	0.781276318597536
PTAFR	PTAFR	black	0.476059734951979	0.00165446195583357	0.841412096820499	5.62413821854557e-12	-0.14549203269188	0.364070562552584	0.140706348296027	0.380228885561293	0.751663464436887	1.48033432290602e-08	-0.0633992601380362	0.693731895227869	-0.0925646053808393	0.564877983336339	0.126751769706856	0.429702456559449	0.336062698282153	0.0316962973407704	0.339420831344455	0.0299273695472978	0.0125585827171429	0.937883480531025	-0.0125089504195031	0.938128494494959	0.213479320776251	0.180189852049399
SAT1	SAT1	black	0.475935076732908	0.0016597850218332	0.65830962145292	2.89454771440019e-06	0.17921898533712	0.262211332567824	0.24332731911396	0.125271822869822	0.385488741807166	0.0128090743851651	-0.0661405690969657	0.681175474427369	0.212886846045934	0.181430530864665	-0.105266928859296	0.512457412610897	0.410249093947961	0.00772076578612032	0.269764966054753	0.0880630992357394	0.0674346091580463	0.675277308036008	-0.157775246443226	0.324525573085011	0.319381605571117	0.0418055457203935
IGFBP7-AS1	IGFBP7-AS1	black	0.475506744749892	0.00167819087278538	0.657715062903844	2.97591702723346e-06	-0.111167886478751	0.488963754253294	0.0604316997494232	0.70741623081938	0.58058461844632	6.90881314966364e-05	0.0601593688813176	0.708676672288823	0.089922460213593	0.576084541013303	0.0778440898128895	0.628551954176863	0.245288999711681	0.122161073712952	0.364760127783091	0.019037060592502	0.0930460623536484	0.56284680972568	-0.0314953416100517	0.845016967771374	0.218324180302357	0.170271088178178
HIST1H2BK	HIST1H2BK	black	0.47535171700374	0.00168489688050477	0.538973451897643	0.000277184870236754	0.0967220169150022	0.547451406127729	0.149416996323977	0.351131487596931	0.210758964746978	0.185936654016789	-0.300003556305808	0.0566879310771033	0.322253466733037	0.039899151965364	0.147204372929164	0.358390820377015	0.153093389108596	0.339269416793447	0.445018124710183	0.0035522162307374	0.215148144313134	0.176727814611517	0.181255607271396	0.256737856581806	0.0313530497711506	0.845708688726767
RGS10	RGS10	black	0.475235836393737	0.00168992495883009	0.830010134826351	1.95419762562252e-11	-0.221780462232255	0.163439572386899	0.0661444488013094	0.681157762700968	0.830870862637649	1.78460164333698e-11	0.053221086422177	0.741039724749596	-0.120957908198202	0.451252232655057	0.161792567358132	0.312199245635955	0.198003274470069	0.21461996543358	0.399513484594983	0.00965966848037636	0.131554017305159	0.41228526210277	-0.176683502410227	0.269132997297775	0.225741992205101	0.155856182085888
SIRPA	SIRPA	black	0.474348654877531	0.00172886119820354	0.850288202155185	1.98950894802209e-12	-0.172522680002037	0.280750631461207	0.053970024362023	0.737523940679933	0.650553592848256	4.13615687127463e-06	-0.170135263053952	0.287562189905454	0.00549313333221964	0.972808819373512	0.252264612714356	0.111568241648072	0.349052784257755	0.0253005110271021	0.498872678362237	0.000900205702744525	0.167687991632855	0.294654788100745	0.00713329591858456	0.964694471915485	0.197714268312524	0.21530346822385
ARHGAP22	ARHGAP22	black	0.474256494438111	0.00173295097026374	0.763359944227007	6.48589953368333e-09	-0.10490978587824	0.513897232896275	0.186474594837464	0.24306162863932	0.64916351429623	4.40472375913084e-06	0.0112725123514856	0.944234033544044	-0.0698976832416358	0.664103776229469	0.254465516999401	0.108374985573911	0.189072015302651	0.236442017841918	0.198137389476617	0.214303293107564	-0.0645997249195054	0.688223042428283	0.0225250909605223	0.88882735483949	0.0617558252401606	0.701298750350867
LINC00184	LINC00184	black	0.473997005281426	0.00174451216606791	0.517544744136062	0.000529632866731667	0.0813879873548761	0.612953801878295	0.325669336594669	0.0377245326215573	0.259614813188209	0.101175810502713	0.101448193685272	0.527956641966262	-0.00410453598360473	0.979680749683893	0.194640117842253	0.222667227224324	0.123789523827793	0.440647688587603	-0.0493303514181201	0.759386476089251	-0.10780078993403	0.502300520249884	0.0757850461599436	0.637688973129435	0.00671208092289474	0.966778038517164
ECM1	ECM1	black	0.473712324956963	0.0017572740248521	0.64052945173483	6.46517200450338e-06	0.0932547556178379	0.561967426799595	0.203721216791668	0.201405068080358	0.399386882040276	0.00968481634947216	-0.226207705846116	0.154981831624118	-0.0951175133420544	0.554146618080417	0.26711762309189	0.0913487348075286	0.128781260644388	0.422292157046073	0.245453676676873	0.121902599859127	-0.090581056780379	0.573281713537874	-0.00197800473082249	0.990207229455555	-0.140731278414533	0.380143630462232
IL2RG	IL2RG	black	0.4734441331519	0.00176937206470509	0.860354669807582	5.62903045892742e-13	-0.176277807056169	0.270251592118918	0.114720646306429	0.475093006250031	0.737930869349088	3.68879093239962e-08	-0.0374484135313079	0.816186346626374	-0.0219747651563694	0.891527144285704	0.209589251906563	0.188447292684396	0.278005343440313	0.078419600408742	0.327627710349943	0.0365221275285535	-0.0776453487576181	0.629431516877612	0.0148012568831951	0.92681857128622	0.0951648580815688	0.553948509754732
SASH3	SASH3	black	0.47322551852198	0.00177928803839392	0.876817853529772	5.68847401914623e-14	-0.124127910719842	0.439389665890022	0.143629660254935	0.37030895712977	0.734074495821251	4.71921888849304e-08	-0.0297928729135376	0.853300538859233	-0.0723748335933288	0.652938300605907	0.1298404358043	0.418453547596816	0.343177235593521	0.0280460737715556	0.309060403199696	0.0492771872646914	-0.0631969646732927	0.69466175821753	-0.0966536158020119	0.547736041126386	0.263159078467256	0.0964373490645338
KIF18B	KIF18B	black	0.472670644443019	0.00180467677420105	0.493400457356238	0.00104571310945656	0.263008127133802	0.0966356188708531	0.16251291368659	0.310020787367866	0.269361492875209	0.0885578510815027	-0.0441527158461365	0.784003240485397	-0.063255464583534	0.694392814490633	0.219505921800701	0.167912573508248	0.185392541995837	0.245855852979778	-0.0322901119698386	0.841155489290326	-0.290295780438151	0.0655939209099082	-0.0310581191802079	0.847142793332768	-0.0747394007056308	0.642349476934335
NGFR	NGFR	black	0.472550874414125	0.00181019872888277	0.734274608534983	4.65975970343951e-08	-0.0181626577147753	0.910260160783772	0.0573071171076691	0.721923390263479	0.653672235467539	3.58752634047628e-06	-0.070682307708844	0.660559266397804	0.20525598963538	0.197957268017895	0.171006354689329	0.285064565069315	0.100023191485529	0.533798565728716	0.112163764285686	0.485054616554054	-0.32152978696893	0.0403727316745231	-0.0433864779370539	0.787664622296186	0.105757430996402	0.510483254862302
PDPN	PDPN	black	0.472533031548778	0.00181102264294644	0.78267148309642	1.49018637808193e-09	-0.203248601457419	0.202475201135784	0.117807306130814	0.463212654648473	0.70032277628354	3.45163084438449e-07	-0.0236912119331583	0.883110725825473	0.14038495155465	0.381328996998521	0.213276330601988	0.180614242089101	0.249013475937007	0.11641510138533	0.259557331239513	0.101254102101358	-0.099844800157249	0.5345321004115	0.112990313201577	0.481822544826705	0.0472406672782891	0.76929508248832
LOC100506351	LOC100506351	black	0.472397594382405	0.00181728740342591	0.370768630431014	0.0170138100943546	0.00327601052039635	0.983781701974434	0.183924565847607	0.249681133505159	0.258300211127733	0.102977945408681	0.129645401582447	0.419158894274535	0.283647158583131	0.0723080889267203	-0.0328176602327573	0.838594358936326	0.0499665417057736	0.756377308266239	0.20515106404679	0.198191648889632	0.161322173187592	0.313627021228148	-0.112931301643786	0.48205292515291	0.00975040441970025	0.951754501295138
C1orf204	C1orf204	black	0.472038989584687	0.00183396743572284	0.262523106263239	0.0972747993910837	0.289040224262756	0.0668225039871881	0.247718899016925	0.118388713513112	0.0893333842399271	0.578596758280232	0.185435306821114	0.245745010801601	0.42508776189836	0.00559748709879236	-0.00594014487916728	0.970597024897013	0.149137920929955	0.352042129446182	0.085703290785918	0.594185951134871	0.00184645928527273	0.990858460591576	-0.15757941049935	0.325134131782996	-0.0475047631309151	0.7680407885999
KCNB1	KCNB1	black	0.470985668449556	0.00188374518896307	0.366845638652947	0.0183130526330857	0.240597432007298	0.1296989794022	0.498619933894359	0.00090650666184188	0.135698358322829	0.397583110220994	0.314484242442265	0.0452269358583992	0.0228506386948562	0.887230863274946	0.130966440069348	0.414394471664683	-0.0604045836352676	0.707541699104388	-0.263583942905518	0.0958809815731325	-0.245158598282411	0.122366041158214	0.0229323229256901	0.88683035117946	0.277256384358681	0.079260399574843
EXPH5	EXPH5	black	0.470247255086416	0.00191934804210986	0.569086615374542	0.000103334361307129	0.339854580091275	0.0297049537472171	0.346612226247429	0.0264125091893256	0.215862845340443	0.175259801986394	-0.191939777990723	0.229276943430865	0.172107316401861	0.281928078007688	0.155206871170038	0.332563389916339	0.140270353225099	0.381721710072944	-0.125620730403695	0.433863519698532	-0.348684772863855	0.0254656530155545	0.278008102850688	0.0784165155773959	0.0390433904464311	0.808500697926155
INHBE	INHBE	black	0.469298262465652	0.00196597474659937	0.442121592041502	0.0038012834093978	0.112486849054119	0.483789909832576	0.230902265293398	0.146367131152371	0.245230047038016	0.122253704689105	0.12355283139928	0.441528819252187	0.000966852637465349	0.995213186429646	0.261443269798636	0.0987095116071208	0.142778942533351	0.373179704231428	0.207983978880358	0.191931782260585	0.0532038776927415	0.741120570124503	-0.0867832781220774	0.589528760564193	-0.191786229586454	0.229656777238064
IGFBP5	IGFBP5	black	0.46910021265567	0.00197583049839073	0.691701953204363	5.49609591600237e-07	0.261372664177682	0.0988038832462256	0.104772826136258	0.514449921460521	0.354492110182562	0.022961685350201	-0.375429647264233	0.01557198619102	-0.0949193069230904	0.554976350358522	0.00725564838485961	0.964089290515768	0.129025002193072	0.42140704920076	0.12142496327638	0.449493593547696	-0.218035139290738	0.170851567769988	0.113473815450859	0.479937128031597	0.1675356638454	0.295099951048668
CYP4F30P	CYP4F30P	black	0.468839094395288	0.0019888913511032	0.444818923164676	0.00356887655358437	0.184638146947806	0.247816708810689	0.0620613206756567	0.699889977927499	0.214550933279575	0.177961235553573	-0.170189477386342	0.287406331935088	0.137668828369621	0.390700787643745	0.242076765754317	0.127285628447755	0.0496223752729208	0.758004771224406	0.123678605699705	0.441060480849633	-0.211446777527421	0.184471493348386	0.254147949535988	0.108831398962372	-0.303601644614998	0.0536437768486845
MS4A7	MS4A7	black	0.467581083902954	0.00205288818385421	0.777147524042107	2.30339433060514e-09	-0.225486423976453	0.156337522304349	0.180732056492957	0.258137577365193	0.813325093587766	1.03405214532031e-10	0.311830368420085	0.0471736554293468	0.0361270963950941	0.822566248335935	0.226516560949258	0.154403951291587	0.120084887227289	0.454549496084274	0.214498627749252	0.178069554745494	0.0644949948692859	0.688703014196349	-0.187506542024817	0.24041685101667	0.194933977612001	0.221955928284223
PLAUR	PLAUR	black	0.467165215655942	0.00207443945223797	0.776901304472359	2.34786818378063e-09	-0.0232948234057826	0.885053284261474	0.221728405374905	0.163540969919764	0.666085662557261	2.00282011125572e-06	-0.0110973285391716	0.945099355038273	0.0743839441519204	0.643936866455448	0.175177035549956	0.273302083124809	0.551554505972231	0.000185650838588409	0.0728675759694423	0.65072610260085	-0.277120624531312	0.0794135580356893	0.0523383879555129	0.745190104466457	0.189738343737307	0.234763794754961
KCNK6	KCNK6	black	0.466822727956834	0.00209233738676912	0.557676971189663	0.000151862734800848	0.117613499370017	0.463953889782992	0.0658421849135207	0.682538170989492	0.287280624839132	0.0685748544193737	-0.0725560853777378	0.652124217016372	-0.00163442852404074	0.99190815585068	-0.136266080048882	0.395593045852097	0.284277204964031	0.0716495318593453	0.436279053719757	0.00435042629577266	0.282372414659378	0.0736550754336522	-0.238686614706504	0.132866556315028	0.114108805824365	0.477466868589444
FN1	FN1	black	0.466647795418245	0.00210153149607719	0.812793647160158	1.08742576992192e-10	-0.142881867124873	0.372831682836722	0.159762067554546	0.318391871198899	0.817954812190244	6.6246280219681e-11	0.0918994321292206	0.567689780134954	0.13503381653521	0.399919914367771	0.127295118351521	0.427711441447423	0.304751591029055	0.0526990108381384	0.177018234342997	0.268212367385835	-0.0969620697156003	0.546453040065439	-0.0941934972819702	0.558019707043172	0.16151619829257	0.313037602217343
SLC31A2	SLC31A2	black	0.465962220015745	0.00213790793736365	0.578264805233682	7.50251971158139e-05	-0.0711338915421871	0.658522560909592	0.132203905795619	0.40995951524911	0.413584545075388	0.00719112173250559	0.124576682200631	0.437724326829015	0.255197296360413	0.107328801754648	0.0205006230835975	0.898764867445126	0.116446124907414	0.468432036607894	0.285288727917975	0.0706021212098102	0.084546105676394	0.599193896758161	-0.00395869139442555	0.980402602152161	0.0315627980939124	0.844689082768119
LOC100128108	LOC100128108	black	0.465686365944011	0.00215270040377627	0.197667112695803	0.215415134622483	0.376641765400645	0.0152144304108027	0.142994436804332	0.372451269549609	0.119459767896837	0.45691846507609	0.15230930115848	0.341778354068296	0.292281647082067	0.0636873177163467	0.20545513859725	0.197512948661892	-0.0857236735106742	0.594097905955847	-0.096139903748181	0.549875975930042	-0.104604259630009	0.515130563634084	-0.154498935012442	0.334800430195101	-0.260900041174717	0.099437375342544
FOXC1	FOXC1	black	0.465658131863129	0.00215421950742708	0.765828394493055	5.41651247030907e-09	-0.164832645376509	0.303071218799544	-0.0267088359265883	0.868345365021657	0.695492165536633	4.48837379605886e-07	-0.13435160528842	0.402327086214287	-0.0410059122637079	0.799068356783083	0.0873741286613287	0.586987722167409	0.38173673750735	0.013786468144923	0.622726831739882	1.3755859600978e-05	0.148696715157457	0.353484741910116	-0.0441918207645835	0.783816504476837	0.0601745767324236	0.708606264843049
LOC102723479	LOC102723479	black	0.465433951724883	0.00216631481406893	0.501414887851755	0.000838962995482542	0.106929627409327	0.505780961249302	0.168434627578981	0.292479076084702	0.338942145600154	0.0301744225517982	0.0437084557427475	0.786125533220619	-0.04792829619938	0.766030484694583	0.0929468441378738	0.563265114953485	0.0768136133313852	0.633117976490124	0.179275588981797	0.262058170379618	-0.204405407847665	0.199862900869216	0.00858310941892319	0.957524733472169	-0.0399770799581972	0.804009743849683
CD300LF	CD300LF	black	0.465347825437903	0.00217097750477399	0.793453734670876	6.13571856521774e-10	-0.0157969981542691	0.921910014827145	0.243054297009662	0.125709429701068	0.510468354466978	0.000649874114402811	-0.0958117239474088	0.55124512077765	-0.0468772601285002	0.771021992594673	0.0317424081867385	0.843816180140175	0.42496369073436	0.00561288903632045	0.298670862621491	0.0578498998844904	0.0441073099669298	0.784220080193162	0.000414270711942302	0.997948967689958	0.193700027291047	0.224953277581925
SCGB3A1	SCGB3A1	black	0.465306837864302	0.00217319958477217	0.518807173705645	0.000510410413183212	0.0830176339091353	0.605836664702975	0.192331812342085	0.228309114434888	0.371419135120458	0.0168060694869995	-0.204935505345956	0.198673771718848	0.12438468644659	0.438436373368816	-0.00624767068999446	0.969075525203039	0.534863599630057	0.000314892302403332	0.415771500230391	0.00686111488735783	0.138371234302356	0.388264392223347	0.0631534654103265	0.694861762879846	-0.0162437880989796	0.919708459221837
NRTN	NRTN	black	0.465020372506047	0.00218878585978243	0.511139777642618	0.000637501174783049	-0.038624516858277	0.810517419263067	0.178799551953742	0.263348116697407	0.268409679356794	0.0897335231939136	-0.0544728833150235	0.7351662926492	0.249767662275321	0.115276833794308	0.0741074905308917	0.645172526907081	0.289704256995798	0.0661704885372024	0.333447941743035	0.0331325287230309	0.0750846845943029	0.640809017860665	-0.0965143505096072	0.548315777801571	-0.108967583692663	0.497658128000769
C19orf18	C19orf18	black	0.463444575456925	0.00227629553272581	0.506666383997771	0.000724069132027231	0.290101441530201	0.0657829056446748	0.364366726215298	0.0191762945369543	0.187901980991887	0.239408563754312	-0.150523329523709	0.347535582261201	0.384331739802499	0.0131039850458082	-0.0497075725159645	0.757601801944355	0.203092436818704	0.202829674893641	0.00644711191104401	0.968088837037565	-0.223064679818609	0.160952543057799	0.0760420304864709	0.636545673766437	0.244145067940689	0.123967939836667
IGLC1	IGLC1	black	0.463202971202062	0.00228998133540901	0.566729666949284	0.000112018239420666	-0.0241201786317816	0.881009274517665	0.209107414759157	0.189488449699639	0.430535289274051	0.00495636715255334	-0.135665534667843	0.397698345733971	0.097988042523103	0.542195872555115	0.141733254903243	0.376726460088737	0.14168133735129	0.376903072647982	0.327023753274313	0.0368895525779248	-0.0477750904683934	0.766757503220883	0.269080915798242	0.0889031707054559	-0.0710376505682783	0.658956417543947
ITGAL	ITGAL	black	0.462252052091148	0.00234455240714039	0.744621621663721	2.38124837263925e-08	-0.0938791839461158	0.559340054444194	-0.0118843785641663	0.941212219189644	0.566335527695968	0.000113533246209597	-0.142480239280221	0.374190810670261	0.0233501427227792	0.884782143940411	0.198215213806499	0.214119682836392	0.239712057359503	0.131159593872486	0.24911338658323	0.116263824059244	-0.110813039700119	0.490360571021728	0.121871015959495	0.447817529198755	0.0428508357239282	0.790226814163683
FCGBP	FCGBP	black	0.462194329017947	0.00234790151663572	0.760532932934814	7.9513391786113e-09	0.0621695886945526	0.699390944764426	0.235286174235338	0.138645268691025	0.354602837648741	0.022916015768075	-0.248188744052548	0.117669530333834	-0.0898690213540835	0.576312236174651	-0.0749908868124647	0.64122734316069	0.189935338752761	0.234269196969229	0.289017742834589	0.0668446671808476	0.0122431076834931	0.939440944541075	0.0439230534366703	0.785100178274282	0.368225397509507	0.0178468964046637
PTP4A3	PTP4A3	black	0.461500116080551	0.00238851077107126	0.527248237767263	0.000397143526343851	0.388933352758611	0.0119642501315116	0.395595579878549	0.0104643257154389	0.0989859995658027	0.538070263835356	-0.245777519542676	0.121395500790594	0.112630497568811	0.483228154164158	-0.124539733272579	0.437861308055763	0.191600924907683	0.230115739258371	-0.119243029480198	0.457741376111395	-0.249003639551522	0.116430002944472	0.199282911776654	0.211611675091092	0.485054993438211	0.00130797708123622
CD2	CD2	black	0.459189905590513	0.00252813290625405	0.792377909163049	6.71933607126437e-10	-0.046468975141739	0.772963463413749	0.213870666924345	0.179373677684253	0.547463365620589	0.000211865545046686	-0.118608890750639	0.460153654056325	0.0219187280099482	0.891802119746456	0.109574241110165	0.495253087439754	0.266739776212976	0.0918253029280942	0.30139572967875	0.0554941083167675	-0.142630534587867	0.373681859742512	0.0603933402460302	0.707593725344428	0.169418340290074	0.289628386723111
LOC100507311	LOC100507311	black	0.459092007659612	0.00253420470218509	0.613096761028941	2.03033915927467e-05	0.15286166975467	0.340009691438249	-0.10424648352537	0.516576688868668	0.537107641180555	0.000293768332939928	0.0128173790107377	0.936606003177709	0.242151633310779	0.127164389994633	0.0335273628823997	0.835151503925634	0.024526198479035	0.879020977964999	0.191561297396937	0.230213969832029	-0.122283829144105	0.446269409595507	-0.0241658981555603	0.880785347811212	0.00941711848547442	0.953401782170266
HSPB3	HSPB3	black	0.458954344518894	0.00254276447563807	0.32782933628334	0.0364001348761919	0.314551311383863	0.0451785944380192	0.211293785303735	0.18479668103611	0.0157145753181845	0.922316216327078	-0.00916931879089859	0.954626667801982	0.0859096782121154	0.593294705446584	0.120440702528161	0.453204065050119	0.235347626983221	0.138539212084671	0.0804637997245599	0.617005693176024	-0.113197395588677	0.481014553521435	0.0473078332919425	0.76897602981848	-0.20877033032594	0.190219241421214
C2orf71	C2orf71	black	-0.458925306555592	0.00254457327095222	-0.432925393324281	0.00469585443463052	-0.304610357193258	0.052814319970758	-0.322040451020561	0.0400380778397351	-0.073423318977854	0.648234603086369	0.141054847886296	0.379038123942977	-0.0656716027619695	0.683317653313987	0.0439873547930481	0.78479301392237	-0.110544245372649	0.49142002220062	-0.133136676062592	0.406634556593673	-0.0566302686448708	0.725078847119114	-0.0513370784711867	0.749906797577323	-0.273824315403452	0.083203757536544
FCGR1A	FCGR1A	black	0.458856281850433	0.00254887740603892	0.824011758167225	3.62896506427405e-11	-0.0617987121642819	0.701100920395523	0.0384443461712925	0.811385247160777	0.646172064117967	5.03790518290691e-06	-0.0653099409412426	0.684971354850964	0.0136165605049005	0.932662065187533	0.141004271573639	0.379210797369147	0.140160897783925	0.382097021689706	0.240890384252717	0.12921837393002	-0.0822311080511239	0.609267215686391	-0.0978593876225797	0.542728839825835	0.261045058527508	0.0992426674872428
PALD1	PALD1	black	0.458557257721799	0.00256759743797857	0.782971550225744	1.45482559407158e-09	-0.180852583919435	0.257814895906532	-0.0358767034153486	0.82377654083271	0.764569126709789	5.93959460860145e-09	0.0670660325100682	0.67695532912147	-0.0300322374727073	0.85213492040808	0.23810701442674	0.133838645868523	0.256815122347847	0.105043184173802	0.351943397179256	0.0240340842693744	0.12151962645291	0.449137606656689	-0.260012977648333	0.100634773639605	0.206598881505868	0.19497473158587
PINK1-AS	PINK1-AS	black	0.458475306252054	0.00257274894359934	0.270579439135101	0.0870708931346032	0.404834639840041	0.00865205633791685	0.046321322426873	0.773665916437205	0.00885624724429526	0.956174342195927	0.101983600548393	0.525769816375009	0.313424523809714	0.0459963273434624	-0.185235791025677	0.246262423890179	0.0488394877722883	0.761710649152629	0.086175453046948	0.59214787380949	-0.0454961163326924	0.777595073393099	0.132836287185691	0.407703632644461	0.00975015257074229	0.951755745996126
NSG1	NSG1	black	-0.458282940338749	0.00258487682803785	-0.471410665945637	0.0018635190564882	-0.168896863511898	0.291137320970242	-0.375794978512982	0.015463479089433	-0.261241493716503	0.0989793896821108	-0.00431470319839728	0.978640562996531	0.0483198729232314	0.764173207500262	-0.124122572253808	0.439409497334965	-0.0792445389301838	0.622368440638663	-0.319540429382633	0.0416982156363466	-0.16041464946102	0.316393251696835	-0.0650465109148245	0.686176805153035	0.118405179196547	0.460930025290117
OOEP	OOEP	black	0.458278516878354	0.0025851562986753	0.447870266127072	0.00332102069179541	-0.077578457339832	0.629727670071379	0.0640941544521191	0.690541154119405	0.272956033479836	0.0842251944817843	-0.0710891531214427	0.658724229061091	0.114631784953234	0.475437390020107	0.131760888950009	0.411544119181645	0.100408062509132	0.532217664971257	0.425854963855019	0.00550305927913938	0.125366198357852	0.434803011216602	0.0504624665025198	0.754034050913861	-0.114450520151619	0.47614029281827
PLCG1-AS1	PLCG1-AS1	black	0.457917841243369	0.00260803297579238	0.438118750819475	0.00417050442498985	0.370528240473401	0.0170911251348717	0.268195952061307	0.0899991696796901	0.213238023608979	0.18069441016903	0.100452078484589	0.532037009727094	0.438293039846203	0.00415380019582936	0.0465534741289002	0.772561542569919	0.149908677069387	0.34953059396629	-0.178346101153821	0.26458076867201	-0.232685446782227	0.143188947563134	-0.00437257886946877	0.978354123316976	0.11045716808655	0.491763489879954
RNASE6	RNASE6	black	0.457687990108405	0.00262270437762229	0.833976120468533	1.2807003468348e-11	-0.233085799883397	0.142482441516063	0.124519544616286	0.437936163725028	0.776220282437408	2.47509264052772e-09	0.0778703662671187	0.62843570109318	-0.111391732042724	0.488083670684883	0.209520638458589	0.188595304984564	0.132831764145222	0.407719742316847	0.365900739878197	0.0186381626116436	0.143899810744315	0.369400099174658	-0.0865568541229034	0.5905038197563	0.214039249193217	0.179022905014732
SPIDR	SPIDR	black	0.457546216869084	0.00263178985611745	0.428113678817609	0.00523302795060222	0.100223693204039	0.532974698127132	0.18746695367628	0.240517951160687	0.330708475524758	0.0346942274560063	0.344678719613185	0.0273220134239265	0.21307220820905	0.181041718024475	0.0396490012510863	0.805587069534666	0.176076380804768	0.270808106693587	0.10452391751149	0.515455129175756	-0.0782000894786777	0.62697768312647	-0.109441520858809	0.495778734990948	-0.0371905751122648	0.817430398770351
ASB12	ASB12	black	-0.45726217274486	0.00265007588395519	-0.31857528524863	0.0423539124048892	-0.367366468229311	0.0181358996196866	-0.241105012041272	0.128867108836029	0.0675547110702218	0.674730853720406	0.116817858904391	0.467003543896177	0.0551665001729046	0.731918213401769	0.0587187044155727	0.715357255762503	-0.14007968885777	0.382375619336747	-0.254371067923377	0.108510577076738	-0.13849919633246	0.387821497329294	-0.126396044290665	0.431008753225307	-0.111274992277718	0.48854254871372
ITGAM	ITGAM	black	0.456911884545181	0.00267278005916221	0.772080647608039	3.39787275353089e-09	-0.223842573567535	0.159459490223023	0.0214399172617187	0.894152160795874	0.88021880150182	3.40131450755118e-14	0.256179247159518	0.105937060781714	-0.0889558328352616	0.580209489038349	0.220494363838199	0.165958022714702	0.258893016507208	0.102162279999822	0.337540814997846	0.030907355240824	0.0176919346881331	0.912576869527568	-0.138137347171457	0.389074673720951	0.149328800595751	0.3514191210457
SNORA68	SNORA68	black	0.456421987870319	0.00270481937499669	0.256317516279906	0.105742198594724	0.388183225851884	0.0121440670571332	0.130682398923206	0.415416280880424	-0.0474222203524672	0.768432753811806	-0.0572280776216611	0.722291637872525	0.24699450796313	0.1195040085216	-0.0122006877106472	0.93965038418085	-0.0109982352406863	0.945588854610862	-0.067904889718997	0.673138509714424	-0.0441585142758261	0.783975550742406	-0.182264235099132	0.25405557164491	0.259302524002054	0.101601713208621
LOC100506388	LOC100506388	black	0.456376884398765	0.00270778602373573	0.507759908152017	0.000701991415034785	-0.0346966203541258	0.829485935963503	0.0148322715444151	0.926665641626008	0.412603472342858	0.00734355414308686	-0.122467635277176	0.445581048664865	0.292347960889625	0.0636244180039174	0.163928885575594	0.30576681959064	0.176153229484956	0.270595694798012	0.473822351149466	0.00175233194942098	0.00567489013614072	0.971909469126022	0.132898029956736	0.407483760430611	-0.291510485705076	0.0644224064507983
GPNMB	GPNMB	black	0.455675871071643	0.00275426317026749	0.792729856588094	6.5229259878273e-10	-0.0361262144261859	0.82257051068601	0.0357765911807736	0.824260553414072	0.672402457854536	1.47313423354161e-06	0.0334568604489721	0.835493385238443	-0.0189191026831197	0.906538787290429	0.103637784135525	0.519041679155918	0.213415104572614	0.180324031334117	0.220437930772526	0.166069169179188	-0.0462387837068878	0.774058669402136	-0.106315545366816	0.50824163024325	0.0225902033386976	0.888508007768581
PPBP	PPBP	black	0.454589279487985	0.00282768770808268	0.474550955404101	0.00171991365808266	0.0360659929358946	0.822861559000653	0.145353335796394	0.364532967596929	0.411977620122096	0.00744224273639745	0.25886871367856	0.102195621853689	-0.038178562211287	0.812665854802585	0.140148943126561	0.382138026166385	0.04585692372022	0.775876437275873	0.0403871541461229	0.802039281531699	-0.161179127840089	0.314062020519804	0.00122485684626732	0.993935848441462	0.145944568094812	0.362564295800143
TIMD4	TIMD4	black	0.454580453936951	0.00282829103981065	0.506599672342069	0.000725435838608224	0.177584052433692	0.266660901998598	0.303942216345411	0.0533625667469756	0.221009140661234	0.164946636820507	-0.0326824902090609	0.839250424129153	-0.0292639773870422	0.855877156213982	-0.0160452252214522	0.920686804943479	0.0245450738978859	0.878928561967686	-0.0669764566211909	0.677363375043891	-0.457229112852954	0.00265221142401731	0.210019424276687	0.187521204749773	0.150016374520134	0.349180530557581
CCR5	CCR5	black	0.454392619142723	0.00284115858878819	0.737704495391585	3.74296095968617e-08	-0.0863458058832693	0.591413307405956	0.279981038584401	0.0762350867006938	0.571782199986029	9.41538243679107e-05	0.0943048664700786	0.557552224237684	-0.0264678698765703	0.869522869767526	0.158384139673885	0.322637997614115	0.25670436397449	0.105198466774299	0.353498459463859	0.02337492601669	0.160100409990847	0.31735466242992	-0.0135259266207061	0.933109262729476	0.192322672315303	0.228331646856889
LAPTM5	LAPTM5	black	0.452514405990032	0.00297267509320269	0.899017234133459	1.45047943880763e-15	-0.0850591164836422	0.596971473587962	0.153158425298189	0.339061824135133	0.676711764147284	1.18955619483759e-06	-0.244358779690859	0.123628864236479	-0.0662220884543427	0.680803355676205	0.0658020196406162	0.682721678644626	0.341924047834304	0.0286624975727926	0.370679378762692	0.0170424810388335	-0.0156897122097697	0.922438752117888	0.0292387516780485	0.856000085272442	0.270197826648468	0.0875346955653677
CTSG	CTSG	black	0.452400760648868	0.002980801211707	0.571234212083092	9.5957917591833e-05	-0.0312625341384995	0.846148770383513	0.167997718066713	0.29375097743559	0.391778764054116	0.0113026278849527	-0.173774701113877	0.277220919006645	-0.115197964391165	0.473245404830958	0.10599617975538	0.509523730793379	0.307210656132514	0.0507235345617042	0.492338933433044	0.00107624444664365	0.246126645386781	0.120850589113777	0.02395865780173	0.881800450059422	-0.00454968089606246	0.977477622469934
LINC00540	LINC00540	black	0.452292978106077	0.00298852609441129	0.282619559806091	0.0733923952155416	0.120045366315732	0.454699068354464	0.374367966806713	0.0158909756741938	0.0681010682952055	0.672247054416245	0.129350240697539	0.420227628752237	-0.0690214627536465	0.668070615809114	0.132790853122048	0.407865471299061	0.0616794839172721	0.701650947802209	0.200040926881994	0.20984354043834	0.135652844741845	0.397742902024994	0.0813745569889534	0.613012603343777	-0.197726624060645	0.215274215941943
APOC1	APOC1	black	0.452254999511599	0.00299125223492177	0.807644842077319	1.75651398431038e-10	0.0619983776763139	0.700180154517231	0.232720186851692	0.143127539376814	0.385380245256079	0.0128364874119586	-0.225283891285395	0.156719743566781	0.0176656830252374	0.912706090816306	-0.088386474016917	0.58264535581969	0.296670344427219	0.0596297629539743	0.377464867066468	0.014975608058011	0.135353004560557	0.398796528253885	-0.0164825917658279	0.918531996580634	0.253607299046995	0.109611789753982
GLUL	GLUL	black	0.451352039219674	0.0030567126088176	0.669161326457598	1.72618220586664e-06	-0.221490476182024	0.164004993861886	-0.0684196779801699	0.670800203377332	0.582799020436799	6.38223088022752e-05	0.046096173121137	0.774737399789767	0.0602059657202948	0.708460951518889	0.0788316578914206	0.624188832083643	0.273742302326395	0.0832998224462873	0.595907296234041	3.94397879341631e-05	0.169254023583977	0.290103303013606	0.0053120885161645	0.973704679667433	0.154103093726791	0.33605531890729
BC052775 /// FNTB	BC052775 /// FNTB	black	0.451323701344143	0.00305878712108272	0.372791652618578	0.0163747624600882	0.584920444250303	5.9122406227983e-05	0.128601119942578	0.422946980943493	-0.114727654505795	0.475065851445703	-0.276201018535051	0.0804571141338318	0.159121962045587	0.320359981551684	-0.395160904469763	0.0105570311972113	-0.0346837846471748	0.829548084937793	-0.0814345370457469	0.612750014342635	-0.223799330828501	0.159542223116857	-0.00464051117721282	0.97702810172854	0.335123106504407	0.0322063734657865
MX1	MX1	black	0.449355915486736	0.00320589205497294	0.380586999542331	0.0140983522032045	0.200854672401593	0.207956876901426	0.364874164434651	0.0189968594774158	0.213736613590174	0.17965295550568	0.19373460282992	0.224868914782241	-0.127837820348028	0.425727959093832	0.186101220173327	0.244023373246892	0.136064227749697	0.396299945609818	-0.151080073433935	0.345734548043741	-0.181035519243954	0.257325647064099	0.122640636096204	0.444933685545711	0.0213356895785934	0.8946638375698
DCSTAMP	DCSTAMP	black	0.448714929226298	0.00325512884600838	0.707899681027661	2.26227430485005e-07	0.142313713304231	0.374755205024475	0.265972537555779	0.0927989040597677	0.368532459160369	0.0177445247039034	-0.0726153830046258	0.651857970993871	-0.129456606024012	0.419842318272934	-0.0170711524090227	0.915633198286167	0.362062157608101	0.020009222921991	0.0526611971582755	0.743671449101885	-0.288706548969004	0.0671520537049281	0.0770247372747628	0.632181388199335	0.220715253529008	0.165523491501396
GPR3	GPR3	black	0.448621407306506	0.00326236768514317	0.576015280071615	8.122102691218e-05	0.0190560024065035	0.905865509745554	0.11223657274852	0.484769459667215	0.391141957970986	0.011447923432778	-0.149692844484122	0.350232787547809	0.126646175265806	0.430089990163323	0.177441189164581	0.267052070036406	0.214794462613963	0.177457532697469	0.110940613991333	0.489858151080085	-0.308684398879413	0.049568466452376	-0.0808226272904406	0.615431155082998	0.0213834926471666	0.894429156480536
HSD3B7	HSD3B7	black	0.447852309911539	0.00332243402282842	0.619058257869272	1.59794225152688e-05	0.156574159637965	0.328269161884936	0.0633336879177709	0.694033253332431	0.16233811254784	0.310548529288954	-0.422594913560589	0.005914069457051	0.130197456174649	0.417164114511264	-0.209724093700355	0.188156653133824	0.142377837712784	0.374537812999484	0.414669029813334	0.00702580381062874	0.159147036249246	0.320282743260227	0.0279856813729525	0.862110672961655	0.31970937582756	0.0415842909808684
HLA-DRA	HLA-DRA	black	0.447625272159454	0.00334034956796659	0.794240059985557	5.73953291151133e-10	-0.201743393294937	0.205909922666047	0.0998242099477025	0.534616797598908	0.789143876252327	8.80187837471605e-10	0.146435429125957	0.360934708934713	-0.0873392353411458	0.587137650422919	0.20248857576115	0.204204448768728	0.150803745634651	0.346627736839869	0.336680378782578	0.0313646170131174	0.169793239986778	0.288546717362036	-0.138630699707794	0.387366653738478	0.276118173435135	0.0805516485800018
PCDHB2	PCDHB2	black	0.447083064695295	0.00338347742276737	0.409638041672162	0.00782135040920202	0.355914393259797	0.0223808064256902	0.209175401595507	0.189341296979137	0.0872445570235297	0.587544546335157	-0.116480097931324	0.468301389249355	0.324869812012178	0.0382246370596174	0.143464103348238	0.370866593451612	-0.016148507949428	0.920177902711526	0.00260647435226848	0.987096010756813	-0.329851594435457	0.0351949336971401	0.129172100175601	0.42087339318456	0.00524240021119309	0.974049525412662
LOC100505549	LOC100505549	black	0.446526909702821	0.00342821982081227	0.40961509292463	0.00782514984436462	0.296237816435605	0.060020262599594	-0.105779000180364	0.510396531675025	0.268085945575532	0.090136136087991	-0.0239640907449938	0.881773836092184	0.00272757147523556	0.98649654359628	0.0404373295980669	0.801798264439249	0.0759797100154769	0.636822855489136	0.0874832226444964	0.586519081355646	-0.134850363883407	0.400566404752976	-0.198734800033447	0.212896621095927	0.195842320057658	0.219767144185106
SLAMF8	SLAMF8	black	0.446481843600501	0.00343186792044437	0.81954656996252	5.66777977024393e-11	-0.11690749968761	0.466659421700035	0.266392487856505	0.0922650191432212	0.639650546153762	6.71827126329376e-06	-0.086784850587488	0.58952199148527	0.0458912952554822	0.775712769989965	0.0504159710244962	0.754253651170375	0.351557283026422	0.0242001279780867	0.241921207647402	0.12753781121914	-0.0642797025437725	0.689690064667478	0.130496786208411	0.416084775748566	0.150801108210803	0.346636268718289
FPR1	FPR1	black	0.44509678466026	0.00354565620622034	0.828694515711274	2.2429060486231e-11	-0.0980738965244168	0.541840352377104	0.121010466235827	0.451054145144824	0.646522376109825	4.95965784169592e-06	-0.223328833706565	0.160444404941665	-0.0879551316460875	0.584493799331855	0.0380636568357726	0.813219644362989	0.290769219331441	0.0651353253082823	0.331071527901891	0.0344838532655187	-0.169855051429858	0.288368629150026	0.0941138503244956	0.558354145066132	0.238646745064716	0.132933255876409
LOC100132207	LOC100132207	black	0.445083647786364	0.00354675104861077	0.330416481959922	0.0348641890104232	0.380676812123228	0.0140737756746931	0.315269060082685	0.044663877049409	0.0122641336827011	0.93933713461028	0.0262471595876113	0.870601636781461	0.0543870203252071	0.735568691183827	0.0844223692553825	0.599730476250408	-0.0364985561488274	0.820771518745118	-0.23958290439127	0.131373679334136	-0.276964778451182	0.0795896618914767	0.185727210749158	0.244989324154603	0.19042165806082	0.233051227891875
TRIP13	TRIP13	black	0.444690605495895	0.00357964458597648	0.475807223349445	0.00166526024090982	0.0695705493171201	0.665583731735055	0.265400953696492	0.0935293863100427	0.362627461296329	0.0198021510984296	0.227332251795206	0.152885326606203	0.0733254925157044	0.648672903948568	0.136899275014516	0.393380311834772	0.114521089752992	0.475866575254957	-0.187004365684562	0.241701434734113	-0.100167709173732	0.533204675985831	-0.0411560030879537	0.798348125288996	0.178115263766958	0.265209738062957
P2RY13	P2RY13	black	0.444567262496693	0.00359002190507134	0.613589769534967	1.99089188132561e-05	-0.160548482553734	0.315984349750397	0.167577718845423	0.294977006216094	0.62994293120768	1.01869062589086e-05	0.293213746806158	0.0628077217920762	-0.0233632708222713	0.88471780019823	0.204837159259873	0.198894007970439	0.0236297278623314	0.883411993306226	0.177422390694266	0.267103569569922	0.161554781791037	0.312920474964897	-0.0760329015344158	0.636586273399832	0.22149500077726	0.163996160840635
ZNF385A	ZNF385A	black	0.444556093037566	0.00359096293097221	0.730424227294381	5.9356269863513e-08	-0.148959744568515	0.352624281737141	-0.0347680530213475	0.829140086181788	0.599860212589685	3.39696553174177e-05	-0.263703909507426	0.0957243310040817	0.181987361087141	0.254790000486309	0.259949436544889	0.100720966162219	0.293931397494193	0.0621370929824055	0.376259012619244	0.0153265784742882	-0.0345141660664456	0.83036945416136	0.223964886941087	0.159225646620875	-0.0620942661551616	0.699738111148739
GLRA1	GLRA1	black	-0.444119636295372	0.00362790351467412	-0.535152162973045	0.00031210155429328	-0.146122835252852	0.361971963654023	-0.210921230146383	0.185590257867506	-0.438937981754369	0.00409249361592846	-0.0791150751529184	0.622939008004768	-0.130149929612969	0.417335633882163	-0.169558306820253	0.289224245515924	-0.138862469897604	0.386565768811484	-0.292966704813105	0.0630399028056242	0.0249175679844555	0.877105118331789	0.00462987697718991	0.977080730221437	-0.0750374025578206	0.641019875593865
FAIM2	FAIM2	black	0.443940715066781	0.00364314261600562	0.494378233046367	0.00101827406293417	0.128011587964861	0.425093960516102	0.418372291598468	0.0064857475924804	0.146104204791029	0.362033840212356	0.0550748682593511	0.732347045555657	-0.117390124892013	0.464808996549919	0.0356044535593296	0.825092937173892	-0.00448293509119874	0.977807953081703	-0.0800988524727402	0.618608821974348	-0.109476511847529	0.495640123038762	0.177738086790654	0.266239571433206	0.252325657670987	0.111478721422027
SLCO2B1	SLCO2B1	black	0.443653412090791	0.00366772980395658	0.817519283313587	6.91169112824082e-11	-0.0736337791978556	0.647292055992887	0.0683868997028026	0.670949000101338	0.455654134757172	0.0027557154058063	-0.313588684696226	0.0458764525076062	0.00420968042804307	0.979160350981296	-0.134542178694709	0.40165381200289	0.267612169584369	0.0907278657591509	0.583756151113155	6.16613404393405e-05	0.206583934835031	0.195007752573806	0.00396321589893111	0.980380208047626	0.240247647561016	0.130274566580218
S100A11	S100A11	black	0.443563910182352	0.00367541886156932	0.707025693961211	2.3768466154779e-07	0.106879426231681	0.505981894398042	0.264032883388052	0.0952957719758493	0.414225276631308	0.00709304856729235	-0.205414110495549	0.197604428663867	-0.107141139342495	0.50493481582367	-0.257435379199071	0.104176816144682	0.467022873186464	0.00208186162647398	0.2055209962861	0.197366168619632	-0.0414121552533807	0.797119324944458	0.0568707290718835	0.723957307407058	0.464080595316211	0.00224061134360124
NHLH2	NHLH2	black	0.442671742785517	0.00375283732927155	0.318412530300501	0.0424653055802076	0.2478989475727	0.11811272609217	0.258764880128042	0.102338168255224	0.0896134970334421	0.577401551483615	0.125733033863497	0.433449360343217	-0.0929817973775533	0.563117735227085	0.080169644469381	0.618297712429916	0.0384783733800229	0.811221331258626	-0.186542898616301	0.242885968043372	-0.217165434815208	0.172606778146432	0.252133154291862	0.111761205722753	-0.101693592180236	0.526953779187171
C3AR1	C3AR1	black	0.441317548019732	0.00387306891195903	0.832340371711749	1.52656813746717e-11	-0.259217632517326	0.101717725718159	0.0221899469008311	0.890471359675028	0.839536533872272	6.9486462055501e-12	0.0860699348963316	0.592603072855795	-0.0496119912794638	0.758053890168689	0.210374234025988	0.18675979281824	0.219064224423887	0.16879133667711	0.326735886362139	0.0370657414105018	0.0429085874921035	0.789950458912791	-0.0969620215618048	0.546453240247407	0.197897757931896	0.214869338793824
STK31	STK31	black	-0.441278023652923	0.00387662796723193	-0.299703241445053	0.0569481314162552	-0.325363490038419	0.0379152049690169	-0.344544222138751	0.0273862337336536	-0.108398725183064	0.499918733531487	-0.208436162446285	0.190945676598082	0.0468942283267279	0.770941335400819	0.0236580156363059	0.883273383253496	0.000904772160516071	0.995520538920407	0.127441095562604	0.427177412166462	0.112311135952611	0.484477520762145	0.0301328952139408	0.85164484630639	-0.119978360343812	0.454952722452657
CLEC5A	CLEC5A	black	0.440389754435757	0.00395737028865809	0.744354417669265	2.42385748949111e-08	-0.0146546255528274	0.927541628281661	0.026300308222959	0.870341840650316	0.509590998916449	0.000666365020698464	-0.23039882199214	0.147273739794072	0.168169132554482	0.293251542900955	0.140678828538244	0.380323009722575	0.234609986275894	0.139816221147365	0.260074295710521	0.100551650199291	-0.185463563078717	0.24567179186574	-0.0245202369684893	0.87905016646463	0.139721293509107	0.383606569349903
CCR7	CCR7	black	0.43990842914765	0.00400173175690256	0.56334809747888	0.000125633576612915	-0.0163822484712959	0.919026315565006	0.0957871358721513	0.551347765453539	0.40190792899557	0.0091944666436068	-0.208075677588513	0.191731518723212	0.0543208336014499	0.735878924127551	-0.0102474029963611	0.949298433207809	0.0608822712545423	0.70533252253944	0.331574113903266	0.0341943539805121	-0.050687914889624	0.752969519228615	0.0952622735070316	0.553540991549707	0.0960414453596827	0.550286568815969
NCF4	NCF4	black	0.439838354279174	0.00400822625343393	0.796312767133246	4.80686853319119e-10	-0.261374870540619	0.0988009331692288	0.281825743706146	0.0742387328322357	0.725568753263632	8.00759115471499e-08	0.086869296823137	0.58915852169531	-0.0316602763938582	0.844215316736584	0.259211128302193	0.101726618541357	0.270496689176383	0.0871713032258686	0.207691609797228	0.192571282593654	-0.0568839855553793	0.723895493922997	0.0864828469737493	0.590822674456879	0.0850409778695242	0.597049990706583
ACTC1	ACTC1	black	0.439542605630754	0.00403573742094929	0.297449618148744	0.0589313232692814	0.039465561346591	0.806469337574423	0.0801267245139432	0.618486324887941	0.137868876405046	0.390005985185168	0.184337495910574	0.24860109672217	0.37005912721603	0.0172428559410513	-0.0762863839750638	0.635459338675219	-0.121900113627733	0.447708312024842	0.272031043887402	0.0853240405218881	0.144914473147701	0.365998424645218	-0.152302031491626	0.341801668902226	0.0484933117392573	0.763350990187109
TCTEX1D1	TCTEX1D1	black	0.439141318192189	0.00407332921187306	0.53201309576447	0.000343689668519605	0.124459572821207	0.43815856935828	0.414846257072679	0.00699910150886655	0.292452530945984	0.0635253318117732	0.0918266811054231	0.567997700822214	0.0788450592278694	0.624129710916938	0.0298785262634904	0.852883402661798	0.233617917578675	0.141547394150815	-0.0686719041392456	0.669655640120826	-0.119765831763309	0.455757765327727	0.0985889399585522	0.539709914701849	0.29205550452217	0.063902188757258
SAMHD1	SAMHD1	black	0.438742044829782	0.0041110349299068	0.799492017793708	3.6475815126072e-10	-0.252952676301375	0.110562371171852	-0.0397271902613902	0.80521108581044	0.71758810298052	1.2924163919686e-07	0.0180414264130021	0.910856742994042	0.0833936746751636	0.604199447835072	0.0948435069293684	0.555293818674464	0.231292475663735	0.145667261737808	0.539606892517952	0.000271749398973455	0.206620669783439	0.194926602812232	-0.189130769347594	0.236293712366199	0.201686266054077	0.206041076925429
CD109	CD109	black	0.437577405219661	0.00422276197973244	0.722958084792198	9.38199517091137e-08	-0.237965812892682	0.134076263916068	0.173449270683122	0.27813556912646	0.70902259358365	2.12258228286729e-07	0.210092886190068	0.187363377044046	-0.119094837831431	0.458304488971451	0.30828018057466	0.0498831481018913	0.127213048554354	0.428011841828167	0.229444674334021	0.149003290157983	0.0181349980086855	0.910396270606807	0.100264332702262	0.532807784570334	0.29093714356197	0.0649732776357353
PSMA8	PSMA8	black	0.434785006790173	0.00450148013213464	0.370729174132446	0.0170264799018659	0.432536055687401	0.0047374610100696	0.011875051772954	0.941258275275175	0.1761156233293	0.270699625545763	-0.218560621001811	0.169797302550318	-0.0111037242207262	0.945067762429941	-0.0703828135636886	0.661911361234962	0.0856138171517411	0.594572509079668	0.00435731489353052	0.978429667899154	-0.362175314577275	0.0199676285935469	0.062079808922807	0.69980475235542	0.154978943126566	0.333282615520229
TGFB3	TGFB3	black	0.432419322944517	0.00474999794612838	0.809070933613332	1.5402744347644e-10	-0.274409490462489	0.0825208211219122	0.011696647528013	0.942139279073456	0.763713586364495	6.32146121374399e-09	-0.10340429688539	0.519988755923887	0.0133889335272732	0.933785240167993	0.212297735439286	0.182670193014272	0.246780877651865	0.119834425749611	0.525817001539355	0.000414595817510436	0.0563894167519961	0.72620278110431	-0.0849679061780898	0.5973663438642	-0.0817112048526881	0.611539398463449
AHNAK2	AHNAK2	black	0.432361688984151	0.0047561983828913	0.695917730154716	4.38660901097109e-07	-0.166667529680117	0.297645247648058	0.185798330867698	0.244805444625886	0.594956257170272	4.08703255973559e-05	-0.0286340753388891	0.858947771674879	0.123399434068429	0.442100386148842	0.240923282676789	0.129164485243338	0.383863207871182	0.0132250404083035	0.237644624340441	0.134617936748222	0.00870953017893169	0.956899695433506	0.212297293320197	0.182671125622975	0.106914460253601	0.505841664421901
DNAJC5B	DNAJC5B	black	0.432134283606729	0.00478073205049007	0.664510383415057	2.15982227358059e-06	0.0113075952762526	0.944060748794317	0.0854405988482261	0.595321187439305	0.375445615636317	0.0155672300073768	-0.141244641916703	0.378390559681642	-0.128680385176322	0.422658775978416	0.110822761639819	0.490322274185418	0.21178761771756	0.183748495261261	0.377337416005885	0.0150123789597744	0.203146502361736	0.2027069039016	0.0312098190740518	0.846405089173003	0.0729569204325182	0.650325300737613
WNT2	WNT2	black	0.431976168017413	0.00479785514448717	0.488606255672302	0.00118998796642673	0.283579141029598	0.0723794682390967	0.236914215467558	0.135855793483258	0.0623939650688831	0.698357137826229	-0.239420535388898	0.131643193264886	-0.00606685480907087	0.969970108270607	-0.215921727207175	0.175139248257209	0.2142958342287	0.178489964361722	0.223194835094749	0.16070202481094	-0.00587415251514335	0.97092353908094	0.0405663858419011	0.801178427853066	0.210986654176968	0.18545072367155
BAAT	BAAT	black	0.431548496213136	0.0048444371319081	0.340887966431992	0.0291805560378501	0.102552691524251	0.523450300745465	0.351190436890702	0.0243587696806497	0.195986754920322	0.219420483694966	0.0730803035687676	0.649771960166989	-0.142837571188591	0.372981438063751	0.270843818976702	0.0867506914763223	0.185280601900909	0.246146150039885	0.0800773251423385	0.618703441149396	-0.101374600287121	0.528257576009122	0.200419440706382	0.208964482965224	-0.0918428897283981	0.567929090736552
EGR4	EGR4	black	0.431072338511509	0.0048967621385354	0.499291810145312	0.000889842574188428	0.0508758241550464	0.752082586007294	0.191876479742729	0.229433472692626	0.314282288543588	0.0453727516367875	-0.0998477270190137	0.534520061384756	0.22727060292747	0.15299971943508	0.0403930294593699	0.802011058609326	0.237089694550422	0.135557633320194	0.00872215982354101	0.956837254484798	-0.221257782399599	0.164459728614258	0.0805052128921162	0.61682388530188	0.109479335287013	0.495628939241435
FAM179A	FAM179A	black	0.430628517529425	0.00494597512726436	0.318651040987952	0.0423021445115618	0.44125486907575	0.00387871429541142	0.221831480836521	0.163340241378271	-0.0185516772255032	0.908346116134444	0.037885513056488	0.814078390469416	0.351535360048949	0.024209584279173	-0.104059394289156	0.517333704731148	-0.0343794021930628	0.831022168300893	-0.0130011775916734	0.935698826630102	-0.113126232492538	0.48129213675626	0.0512154503242671	0.750480346379887	0.167350188316538	0.295642569181897
NME8	NME8	black	0.430533800958634	0.00495653320672259	0.666508875492165	1.96247137122375e-06	-0.0578427291484551	0.719429591030915	0.172961067779821	0.27951140279258	0.568880304542133	0.000104069364128996	0.145625000915419	0.363627587505259	0.0257957393227543	0.872808764953672	0.107637959599013	0.502950128468189	0.249206463094694	0.116123028047505	0.251173703850811	0.113177225133651	0.197917416674316	0.214822862942405	0.0274591991755125	0.864680448097019	0.172171087396451	0.281747095194017
SLC47A1	SLC47A1	black	0.43050723084713	0.00495949849774706	0.675267150614815	1.2784510151837e-06	-0.0930825372909888	0.56269306715842	0.106102142302008	0.509098161433196	0.522157594080581	0.000462387111661274	0.0313975234242027	0.845492477391894	0.0291768372389996	0.856301818818098	0.0802377707395158	0.617998380029816	0.211626913892863	0.184089132258605	0.261779195320587	0.0982614595395043	-0.0281841424629694	0.861142340909424	0.0519824632149717	0.746865655413762	0.151015531575541	0.345943043809229
GABRA2	GABRA2	black	-0.430352930811528	0.00497674924680799	-0.475682021195528	0.00167063738369545	-0.286610367747796	0.0692518162159967	-0.314675579159502	0.0450891363072739	-0.217733338220603	0.171459191801304	0.00837034223832658	0.958576734112789	0.090797699688581	0.572361094139641	0.0885350611455312	0.582009218905049	0.0135480946312752	0.932999881450409	-0.11808735779393	0.462142687846529	0.147100282711494	0.358734545273533	-0.00628494832155132	0.968891099456752	-0.240512593983072	0.12983840988014
ARHGAP30	ARHGAP30	black	0.42984146554951	0.0050343043453047	0.763700564459251	6.32744658380996e-09	-0.0655952691906766	0.683666567937337	0.16628795899803	0.298762532867803	0.582177090597492	6.52631285951883e-05	-0.161136841399605	0.314190686101156	-0.155829706362772	0.330602953890209	0.0761272943278423	0.636166526388421	0.291957487779779	0.0639954986003082	0.181887352029295	0.255055630378995	-0.157454068275563	0.325524005986981	-0.00455471790602614	0.977452694033182	0.2089790753992	0.189766451899354
MAP3K8	MAP3K8	black	0.429551773151358	0.00506715910369685	0.52105688618828	0.000477697521468489	0.20395008410356	0.200888275613442	0.301219906605827	0.055643760901772	0.124855126638639	0.436692808577924	-0.0727129311172134	0.651420073279885	0.286486562338855	0.0693774351156885	-0.119677860927524	0.456091217723781	-0.00110529948622846	0.994527756335464	0.175810794619919	0.271543039608739	0.0161885067141542	0.919980826291719	-0.08547623201018	0.595167141208406	0.228377108866136	0.150956036352362
CPXM1	CPXM1	black	0.429313184936017	0.00509435765946503	0.794728290389294	5.50572472458913e-10	-0.0642539062799335	0.689808366852986	0.11380266385204	0.478656996379763	0.625638630437955	1.2196797208169e-05	-0.199796021358818	0.210413675833314	0.107723294689935	0.502609632713281	0.163188582499051	0.307986231190346	0.251905918541708	0.11209535506175	0.204637588584797	0.199341453491691	-0.23285753666521	0.142884943486892	0.0197175058065197	0.902613137564433	0.0979639577608508	0.542295627282563
ELFN1	ELFN1	black	0.429081093198777	0.00512093716414246	0.411802366430613	0.00747008185606981	0.228801686681362	0.150177184367113	0.36888140098158	0.0176287910384067	0.358806634366518	0.0212373802342732	0.268056208893962	0.0901731881682754	-0.124859519643923	0.436676545151	0.383509980295812	0.01331693115045	0.0420906828851312	0.793866668000274	-0.169573230331642	0.289181176718312	-0.175953006528004	0.271149346223222	0.0361796544528933	0.822312256586164	-0.0200299257957294	0.901077624449171
OPN3	OPN3	black	0.428734585782705	0.00516084375855958	0.66555007080988	2.05497927524028e-06	-0.17666362773818	0.269187725067174	-0.00595902773419346	0.970503597987192	0.639187272000831	6.85531237586937e-06	-0.0107429880360142	0.946849811369002	-0.0304120507507635	0.850286005436226	0.447745728304658	0.00333083388049142	0.296468401377879	0.0598118306114866	0.411296120830844	0.00755100359419775	0.028006226865435	0.862010418056503	-0.144047370907026	0.368904230871612	-0.33889937657945	0.0301965776323539
FCER1G	FCER1G	black	0.428174935691026	0.00522586772669944	0.831596194736623	1.65251258459723e-11	-0.256647013338362	0.105278940787413	0.0477468462620971	0.766891554113332	0.825913730239857	2.98987258415773e-11	-0.0435918413512874	0.78668287031837	0.0878895159261326	0.584775213751615	0.211858988232986	0.183597358179256	0.224855135025093	0.157531141099789	0.363675687067986	0.0194229396326922	-0.0162498997297853	0.919678348248814	0.0187877483991133	0.907184852857604	0.119551050718301	0.456572122229205
NKG7	NKG7	black	0.428128917288803	0.00523124595356787	0.596780303079255	3.81669446080854e-05	-0.0768237197517889	0.633073129478958	0.00189429862930583	0.990621625616424	0.561371053011501	0.000134270998779785	0.0148600971997845	0.926528438795531	-0.25676502886207	0.105113393285932	0.330629368097768	0.0347402064629638	0.0582347191927769	0.717606308352079	0.234018381018369	0.140846685482343	-0.162134959962948	0.311162582450842	0.0894805079528071	0.57796886020711	-0.0361992341690236	0.822217640342461
FOLR2	FOLR2	black	0.428066009396893	0.00523860584640508	0.850281307388034	1.99116679094882e-12	-0.256992249999306	0.104795215622078	0.0336957787947642	0.834334940572448	0.820140781222395	5.34505882121588e-11	-0.0275380721705554	0.864295378427006	-0.105270071404138	0.512444752432093	0.238676859695943	0.132882873571898	0.215541431891008	0.175918907189649	0.246993199092075	0.11950603083297	-0.162367247165758	0.31046052945277	0.0465768301962886	0.77245045938211	0.178010247163684	0.265496207168203
TRIM5	TRIM5	black	0.427721616300556	0.00527905748563368	0.668006391894718	1.82564061839715e-06	-0.0964600998841497	0.548541692320079	0.0351571265556577	0.827256900487998	0.592190608599308	4.5303149639712e-05	-0.0338789182216275	0.833447185185927	-0.074943052612055	0.641440719330919	-0.0188533388635615	0.906862238994799	0.216492446207494	0.173973847823323	0.557969034408987	0.000150399612574414	0.183418961207972	0.251007848967228	-0.140717571049303	0.380190505006687	-0.0213198640152609	0.894741532452528
SALL4	SALL4	black	0.427269178555742	0.00533261151329653	0.413479497506645	0.00720731181165924	0.368416802751932	0.0177830253655426	0.301823287668111	0.0551315347360571	-0.0711170595283146	0.658598432069342	-0.0649800104841016	0.68648123120875	0.0877458667303722	0.585391511423855	-0.127754258465359	0.426033026919254	0.0911991681700094	0.570656848687669	-0.0386187566893112	0.81054516080373	-0.123015690326055	0.443532017017246	0.0953236138176088	0.553284458900061	0.463668546770176	0.00226367288974228
REEP1	REEP1	black	0.426988521360673	0.0053660685821393	0.361936682076379	0.0200554302395714	0.241648859797151	0.127980226442657	0.234251832896081	0.140439388479357	0.282334356482418	0.0736955914214205	0.420944041654924	0.00613215424926462	-0.226475725498553	0.154480265690338	0.0234306981876316	0.884387335170822	-0.0489393802412679	0.761237503630071	0.0179269052481491	0.911420348822112	0.0689654825706479	0.668324354654261	-0.196818370278205	0.217431848301121	0.198822081685071	0.212691643981634
SUGCT	SUGCT	black	0.426577707088453	0.00541536989820072	0.457469187771349	0.00263673780984645	-0.125037283550737	0.436018723417699	0.0689029026412373	0.668608050985823	0.36526703893739	0.0188589058037761	0.215388864635644	0.176232389460322	0.276345646084971	0.0802922873472073	0.203334556469429	0.202280279426717	-0.00486802161013317	0.975902179461928	0.256255650145454	0.105829352523432	0.225755037331434	0.155831641759063	0.0581113576639099	0.71817993981074	-0.0727825391446022	0.651107670440325
APOBEC3B	APOBEC3B	black	0.425367932902612	0.00556284192989289	0.596248466270224	3.89378285842387e-05	0.00302985305740576	0.985000191574605	-0.0464777892720089	0.772921536120305	0.481767300355698	0.00142633378700108	-0.0263581470753052	0.870059133522678	0.00521910844820124	0.974164783460852	0.204746232725239	0.199097781377403	0.451472664612942	0.00304789584711431	0.464833939814006	0.00219898224999112	0.122330255580157	0.446095485938138	-0.140115827742718	0.382251625477581	-0.0373735767872773	0.816547382919741
EOMES	EOMES	black	0.424791468541016	0.00563432920792696	0.5706438099633	9.79366711301655e-05	-0.0565772224760249	0.725326337989287	0.211724560611775	0.183882101186462	0.461299655732992	0.00240035139090592	0.151483907250316	0.344431752456224	-0.170845816766443	0.28552380211605	0.120663662356255	0.452362097567505	0.083708534304357	0.602830073420394	0.0824808133254902	0.608177189087592	-0.299972317118918	0.0567149531160022	-0.00412692698199703	0.979569927656581	0.0942917710627404	0.557607183956469
AOC2	AOC2	black	0.424582988020363	0.00566037814815826	0.355337936738751	0.0226147420507317	0.191996441779017	0.229136882379503	0.0463224721965273	0.773660445756224	0.26939806997592	0.0885129105322889	-0.0381668065091181	0.81272250759757	0.393725304099637	0.0108682118778162	0.119516454481349	0.456703369659498	0.206873715819864	0.194368255126191	0.0503493764231681	0.754568213758093	-0.261840384839813	0.0981800142461445	-0.235740899346265	0.137861914776962	-0.17322739344359	0.27876030447305
KLHL6	KLHL6	black	0.424255164323341	0.00570154966471946	0.718737333225705	1.20753302819724e-07	0.0506861485891871	0.752977857669249	0.108910821761229	0.49788346098032	0.509899131614034	0.000660531228587502	0.0177156326758895	0.912460220366951	0.0344074116610256	0.830886498257455	0.04105653082911	0.798825438234109	0.21086450286129	0.185711304301264	0.270568583181853	0.0870840608037996	0.00768433077947872	0.961969094981864	-0.0413967084290263	0.797193412019351	0.0924186552330865	0.565494387090405
TSPAN15	TSPAN15	black	0.424125556880946	0.00571789853554735	0.51361341670244	0.000593712503399647	-0.0704945798229446	0.661406657614875	0.026441224336276	0.869653092990616	0.32734266945201	0.0366951607705362	-0.219557806259265	0.167809565709272	0.108543098410906	0.499344508616122	0.348042647420117	0.0257559467700751	0.0677815239835998	0.673699322296549	0.428540467789945	0.00518331770886566	0.212462970411876	0.18232188281862	0.0961818477337298	0.549701104464682	-0.171876917184709	0.282582584909713
LAPTM4B	LAPTM4B	black	0.424082133413551	0.00572338510955085	0.51877864460727	0.000510837821039111	0.137907452477801	0.389872086684879	0.38794211744678	0.0122023508374522	0.385387649903295	0.0128346149498885	0.329180266315016	0.0355913411797695	-0.11285832555842	0.482337902390775	0.197634393622332	0.215492638260834	0.154683777629657	0.334215440692439	-0.145231292786161	0.36494014138949	-0.0852988522819051	0.595934147073146	-0.0797855039637034	0.619986682875395	0.143871880009009	0.369494003765645
TPRG1	TPRG1	black	0.424066614371154	0.00572534705320489	0.553918306127835	0.000171875229486184	0.0377471229717345	0.814745651275971	0.282938900876524	0.0730540718151431	0.278541548764089	0.0778219398310629	-0.00560015603932092	0.97227925657382	-0.0330264938009648	0.837580970260305	-0.0631167421480311	0.695030628152402	0.198603442850744	0.213205365920578	-0.0158971467738837	0.921416482335272	-0.129485442782956	0.419737890938376	0.0193901670570844	0.904222350444848	0.413854024632017	0.00714973248229868
CBLN2	CBLN2	black	0.423325212400391	0.0058197576623161	0.523308751076866	0.000446846728735673	0.109916749099583	0.493897884141993	0.237338215797532	0.135136197001608	0.35995078555223	0.0207987482995202	0.113041629876483	0.481622252013225	-0.108513174393495	0.499463499671087	0.250704236469522	0.113875025010939	0.27830296672475	0.0780874244806651	0.103248588153599	0.52062082114365	-0.0853023415326872	0.59591905506573	0.0823861201342651	0.608590450486378	0.0535228228969309	0.739622635585101
AIF1	AIF1	black	0.422819711397776	0.00588489880722855	0.832686629724674	1.47109173961134e-11	-0.238733924383703	0.132787442315068	0.0715962956593189	0.656439574222159	0.771814183825096	3.46710695469185e-09	-0.0514191821246676	0.749519705273092	-0.105806803621482	0.510284753341592	0.284707389130366	0.0712026002592039	0.195544248909391	0.220483743133647	0.295713436890869	0.0604964180143243	0.0172055700219423	0.914971310076068	0.0401961345883867	0.802957006796706	0.267829894673165	0.0904555630220418
CD27	CD27	black	0.422590814645703	0.00591460250825206	0.504898532725297	0.000761073473601281	0.0524168342412319	0.744820966254609	0.241018510753799	0.129008593105924	0.246611759932443	0.120096483529	-0.0908727587233984	0.572042289849743	0.257601671975321	0.103945469928927	0.0497036663512173	0.757620276092738	0.193587609290662	0.225227722718693	0.195532988087163	0.220510847035394	-0.158058821649642	0.323645629158833	0.072023228274851	0.654518651016434	-0.0359746368559251	0.823303124377912
PPEF1	PPEF1	black	0.4220490079916	0.00598542992149532	0.496968031230778	0.000948664432965095	0.189031429342109	0.236544500822692	0.210628324836079	0.18621587115177	0.108853947600957	0.498109291805612	-0.261551820111076	0.0985645578910519	0.0545355277899943	0.734872752184589	-0.22154522467008	0.163898135704936	0.231667431710284	0.144997074260985	0.150878622127337	0.3463855703168	-0.204438254295201	0.19978907400086	0.471075622718461	0.0018794480749917	0.273353799180617	0.0837560638606822
CCL17	CCL17	black	0.421310629229201	0.00608313531831805	0.5073697231467	0.000709799141814703	0.0864119686490752	0.591128120163358	0.082734025872984	0.607072706082486	0.134042905042041	0.403419067921436	-0.398832291167671	0.00979564000473624	0.0741617843874366	0.644929776060914	-0.138865670996513	0.386554714175286	0.291693828397929	0.0642470332456168	0.374230880740797	0.0159325637302401	-0.0732385125986422	0.649062706282511	0.21112614995292	0.185153460689055	0.095300806612468	0.553379834870809
DIO3	DIO3	black	0.420687893677601	0.00616660800611214	0.672949443287501	1.43397044668871e-06	-0.201135834708754	0.207307760048017	0.0833840470591831	0.604241341000671	0.580879504647404	6.836483212548e-05	0.0886800666112782	0.581388716753176	0.00869921259931739	0.956950705724122	0.203875750841284	0.201056021343862	0.479937133603251	0.00149624672745281	0.247275146743307	0.119070993603674	-0.115687382640289	0.47135491767878	0.0905487029447629	0.573419258360266	0.0459301802716699	0.775527622356547
LINC00441	LINC00441	black	0.420125156365915	0.00624288873350111	0.306744262364923	0.0510935568347054	0.187497341339925	0.240440345024094	0.276849585711674	0.0797200239898549	0.07853779989502	0.625485796324605	0.0992510691987912	0.536977002296327	0.488212750077094	0.00120257929925546	-0.0612191275744494	0.703776085629743	0.0637528540044841	0.69210764469162	0.116559521930569	0.467996030347689	0.181720712271618	0.255498646166209	-0.0183347403243516	0.909413421600977	0.102725066146842	0.522748728757273
CTSK	CTSK	black	0.419582249173509	0.00631725340396529	0.728012852803809	6.89270745419719e-08	0.0269296503931465	0.867266579298187	0.106070450230443	0.5092254251445	0.478336538239141	0.00155985787540422	-0.154798400869513	0.333852999632442	0.157416811108325	0.325639949884538	-0.108351831012417	0.500105321154296	0.261073789580752	0.0992041263953855	0.283706107416134	0.0722462713609783	-0.0219710694671767	0.891545278724893	-0.0924912445034438	0.565187775795129	0.164683086607018	0.303516248987465
PHEX	PHEX	black	0.419385889167067	0.00634433774523775	0.392778620006595	0.0110776720511708	0.136158250963077	0.395970579129025	0.246304670370081	0.12057343868869	0.23766085915522	0.134590518379519	0.303599811483979	0.0536452936752912	0.287308198725948	0.0685471170283631	-0.0657810467903029	0.682817506857116	0.208677516698789	0.190420809063696	0.151331074160275	0.344924448009272	0.0365180084376478	0.820677558628885	-0.174191007613024	0.276053727726917	0.0879686458605795	0.584435846733602
LYZ	LYZ	black	0.419082264501906	0.00638641492800317	0.731978615490996	5.38581521893352e-08	-0.0543646422503294	0.735673577917914	0.185135729601457	0.246522193630766	0.635312001489949	8.10629105249628e-06	0.123941350804744	0.440082995401883	-0.0354325518147815	0.825924368965265	0.191876101175992	0.229434409064209	0.431753006901651	0.00482211303329608	0.253248799563149	0.110131597015521	0.0558284754203294	0.728822603946929	-0.115673690411554	0.47140775248572	0.0283231038482904	0.860464439314697
PRG4	PRG4	black	0.418955283052824	0.00640408378828136	0.438896766777544	0.00409638768212726	0.268258850228888	0.0899209290516879	0.366443360809956	0.018450875991335	0.186483937799085	0.243037595765103	0.232710835397615	0.143144067538259	0.216934541357017	0.173074928913478	0.0445158109426821	0.782269829403321	-0.0897034329625451	0.577018043045643	-0.293305607871921	0.0627215601513916	-0.241232351002513	0.128659039984847	-0.0168746352665952	0.916600972966202	0.216823321163472	0.173300759917492
TMEM98	TMEM98	black	0.418489942705846	0.00646919527018282	0.622982656044492	1.36119083060184e-05	-0.123653197319522	0.441155070494259	0.0612283624657331	0.703733432781678	0.538699417970435	0.000279566486594523	0.0928781847840614	0.563554667949921	-0.0306889750140851	0.848938447747144	-0.129666524435511	0.419082470458582	0.210075115709531	0.187401547016103	0.610533684421904	2.24717691910262e-05	0.455738891804184	0.00275005645624775	-0.226696923829076	0.154067213466737	0.354215565991036	0.0230760779059021
LOC101927746	LOC101927746	black	0.41787654289228	0.00655589704053919	0.222660501630616	0.161732297720144	0.0879084954042578	0.584693807845728	0.187711181720866	0.239894703942146	0.0710064650816333	0.659097026141982	0.243843774899021	0.124447155959844	0.117082246186315	0.465988975869079	0.266795909964094	0.091754381794227	0.00672149909839584	0.96673144848339	0.236472305039448	0.136608807940674	0.049663344633056	0.757810984835236	-0.0177927440896703	0.912080665604302	-0.192666563773331	0.2274849178611
PCOLCE2	PCOLCE2	black	0.417151299830026	0.00665970086974747	0.415840432071233	0.00685092933799264	-0.0374078637433208	0.816381967072667	0.124684815194461	0.437323580172207	0.359772226957749	0.0208666982486125	0.301438528673404	0.0554577285719451	-0.172655551190665	0.280374654975575	0.251909674666421	0.112089825547531	-0.0291841195596991	0.856266328141244	0.144762883402688	0.36650543508639	0.0264318497341505	0.869698909754712	0.0160536665427271	0.920645211072248	0.0126522912078941	0.937420896201213
HCLS1	HCLS1	black	0.416876946383047	0.00669933738590122	0.821314890455679	4.75740759742934e-11	-0.291793009459447	0.0641523213104996	0.0109656630360928	0.945749758612691	0.847838706513119	2.66770674923578e-12	-0.0162923339034391	0.919469285294446	-0.0518999097060487	0.747254448864396	0.261060244331127	0.0992222951557748	0.264023027927537	0.0953085893363933	0.327396701750926	0.0366623091865161	-0.0334717569007435	0.835421146680573	-0.0153494653033247	0.924115807667035	0.112153705099853	0.485094020569118
ACP5	ACP5	black	0.414646152951664	0.00702925699436973	0.802915154686967	2.69492874167359e-10	-0.0628660213520462	0.69618391047765	0.18685969803786	0.242072358910956	0.427716987198145	0.00527960305027022	-0.330951023463415	0.0345535643215038	-0.115863228990445	0.470676650660032	0.0529687823111281	0.742225306064314	0.354522925073453	0.0229489681173241	0.375620992063885	0.0155150748444486	0.0329817543623913	0.837798051747741	0.0542469076741146	0.736225481497772	0.176700389751632	0.269086501340576
HN1	HN1	black	0.414262131601102	0.00708744264138335	0.616812248738145	1.7498317840897e-05	-0.137513795132243	0.391239742326568	0.327853720628587	0.0363854039036181	0.527533042229463	0.000393750348183328	0.0315672691093772	0.844667351464517	-0.0702200832433799	0.662646467534021	0.323887430760545	0.0388465199804777	0.509300189292127	0.000671912993149122	0.0571726920299311	0.722549718049527	-0.152959779991339	0.339696136959771	0.0829540078217763	0.606113870395322	-0.0362700835670739	0.821875291291075
LINC00963	LINC00963	black	0.413118574933496	0.0072631774056832	0.510980417623616	0.000640418648242565	0.305057746733442	0.0524497467810458	0.175674181455338	0.271921587755243	0.109096978841863	0.497144651445605	-0.444198256427869	0.00362122489951748	0.102930214719681	0.521914370681836	-0.318858068638713	0.0421609338499621	0.271170569045753	0.0863562135525638	0.356930121037004	0.0219735256728598	-0.0442663453793388	0.783460663471741	0.0507228053221281	0.752804812383823	0.262840753869777	0.0968558244685861
MOXD1	MOXD1	black	0.410905409845934	0.00761397261289533	0.798237966612509	4.06944904209452e-10	-0.103062886266214	0.521375133957433	0.067103147885986	0.676786283774091	0.747731476773193	1.9340250698377e-08	0.0402080124414766	0.802899933777627	0.0205712888499115	0.898417724171767	0.107511046433283	0.503456741559311	0.239451109079822	0.131592413001835	0.132073409738661	0.410425917291911	-0.0995636580970312	0.535689131336393	0.00421340923320968	0.979141895902094	0.168328225908944	0.292788497547135
PTPRK	PTPRK	black	0.410528909072251	0.00767507871245932	0.321487091609172	0.0404008141667281	0.302749710608372	0.0543524271613342	-0.0296202312263076	0.854141432405616	0.234507768220249	0.139993866113178	0.161408163605718	0.313365708773836	0.0997582961347948	0.534887975768306	-0.409425186914086	0.00785665202052329	-0.0111276463531579	0.944949595531838	0.0477396071102235	0.76692591320451	-0.102762683167711	0.522595687608061	-0.0246083997102792	0.878618523846143	0.427065517646097	0.00535687180199799
LCK	LCK	black	0.410211360793225	0.00772694457910844	0.630094792213548	1.01218900671751e-05	-0.136312480540431	0.395430651893168	0.210223149655202	0.187083746988678	0.456688784027852	0.00268732931879692	-0.160458169774226	0.316260246936484	0.0130129340085924	0.935640803079766	0.247350911879629	0.118954293698204	0.260006358938209	0.100643749181301	0.364785029822253	0.0190282758332953	0.088078572564555	0.583964546826145	0.0424842944441675	0.791981386694268	-0.0934706520816578	0.561058363335041
TRBC1	TRBC1	black	0.409798347693156	0.00779485411265043	0.767219194655755	4.88891092747277e-09	-0.0929318964599829	0.563328147032758	0.0202479764680477	0.900006137517876	0.558108370519813	0.000149706093192847	-0.157069078890448	0.326723332886629	-0.0177013772747494	0.912530389845064	0.0465381182946914	0.772634578496113	0.216732550328466	0.173485225562702	0.417873911251563	0.00655627116500284	0.0831573334811119	0.605228213991794	0.00771252685739285	0.961829650526582	0.137332923803182	0.391869067957218
RBPMS	RBPMS	black	0.409155544755859	0.00790156851086678	0.665361907063483	2.07359905747009e-06	-0.031771506149813	0.843674781753395	-0.0535072778846793	0.739695621196302	0.444914242553235	0.00356089596876115	-0.277878427226765	0.0785615866059187	0.146399159213638	0.361054968452687	-0.316454963048831	0.0438238545374912	0.143853267341547	0.369556588442427	0.54455190002607	0.000232506316761462	0.0988598343144987	0.538591000567934	0.0093083757181567	0.953939289962905	0.453285511637347	0.00291804875020273
MS4A6A	MS4A6A	black	0.408790432022358	0.0079627403169109	0.820794720123348	5.0098547964759e-11	-0.272605878478602	0.0846398611210833	0.0897908269271397	0.576645484697625	0.816605525247034	7.55228600253246e-11	0.0696548106152326	0.66520241321717	-0.0477478743313091	0.766886674637687	0.215149160005128	0.17672572212874	0.129871650963251	0.418340719471397	0.323498781170924	0.0390948178775406	0.108601730691663	0.499111402832535	-0.00364059697335491	0.981977051592358	0.266737242955894	0.091828504521933
TREM2	TREM2	black	0.408771085796838	0.00796599296023997	0.781314544574273	1.66035680590371e-09	-0.0237835462320403	0.88265832499896	0.21774085407876	0.17144404107898	0.406482859879042	0.0083588599827622	-0.257558737716235	0.104005162400968	0.00715805626443851	0.964572000374552	-0.0404815306216864	0.801585960444452	0.203563669931831	0.201761356800978	0.371408707342139	0.0168093826804699	0.115443934385366	0.472294790198817	0.0582878296930715	0.717359391465059	0.273418786015395	0.0836796110199953
ATP1B2	ATP1B2	black	-0.40873417963982	0.00797220109068179	-0.647377498438892	4.7733221145888e-06	-0.0140712041553313	0.930419114377656	-0.512937819575205	0.000605396793717175	-0.431573440076468	0.00484170949448863	0.0469985594770819	0.7704454565973	0.00439174153526843	0.97825928357441	-0.0238634182708692	0.882267013883132	-0.441629489102468	0.00384507942071729	-0.165021453829862	0.302509992045778	0.0933736651970059	0.561466656107188	-0.158368089725614	0.322687664144596	-0.381713064700038	0.0137928302419198
TLE3	TLE3	black	0.408617288916408	0.0079918912139819	0.609241105706517	2.36437278903762e-05	-0.128740812382413	0.422439139547232	0.139050183623038	0.385917833867308	0.509553054778669	0.000667086578766829	-0.0250640705284319	0.876388126062893	-0.0467897844444448	0.771437840129021	0.415853916560802	0.00684893836138489	0.311370891911847	0.0475174752975451	0.130201447737968	0.41714971111243	-0.0642825462560516	0.689677023791637	0.129968775489826	0.417989770072024	0.172896930893077	0.279692480579611
PLEKHA4	PLEKHA4	black	0.407320241450866	0.008213200196971	0.669221941141298	1.72110299381325e-06	-0.0641572312326969	0.690251785359882	-0.02253439217243	0.888781735495594	0.53742527747407	0.000290883620421243	-0.332664523692653	0.0335731151266923	-0.0873703259176455	0.587004060820633	0.157659119857672	0.324886349516859	0.237220203167607	0.135336198514792	0.34519749955125	0.0270754728551042	-0.145720891574214	0.363308335121727	0.104990854657421	0.513570227143377	-0.086802835600153	0.589444572854963
C1QB	C1QB	black	0.407131566450515	0.00824582774674341	0.864064371062288	3.4477661881148e-13	-0.19113592322696	0.231270212198122	0.165851988648779	0.300049148490195	0.663586768459774	2.2570730024827e-06	-0.116520251028823	0.468147000675454	-0.122020144344096	0.447257934352041	0.0899455647857476	0.57598610844751	0.145089447729474	0.365413723896718	0.275209876411298	0.0815937991555162	0.0174746876366877	0.913646313835323	-0.0447087634462041	0.78134909879249	0.371859382372424	0.0166666923118728
FCGR2A	FCGR2A	black	0.406910866841042	0.00828413463242314	0.772478006538021	3.29702281162376e-09	-0.12843669356302	0.423545180634459	0.10099977270617	0.529791601905623	0.690157745772359	5.96368900304132e-07	0.0472230392408313	0.769378825589816	-0.0779252760695759	0.628192796071896	0.151577011349165	0.344131819819676	0.127412252599734	0.427282898940716	0.217252900497113	0.172429673925465	0.0744112576009447	0.643814835207478	-0.151943798372334	0.342951783547415	0.158312337694414	0.322860225913976
ZG16B	ZG16B	black	0.405308766658138	0.00856682448919316	0.519360842080141	0.000502178789757666	0.309554366538531	0.0488966274810905	0.104988923540609	0.513578015446052	0.17270994329417	0.280220840220487	-0.26933737938517	0.0885874878461032	-0.00699520869594859	0.965377504235661	-0.113218839769534	0.480930923433652	0.306976930402551	0.0509086947594604	0.0578680063914728	0.719311971330138	-0.157122070270858	0.3265580895541	-0.0207872851764836	0.897356765330957	0.182583257507524	0.253211098086518
TLR1	TLR1	black	0.405060953511042	0.00861128246345724	0.615200583625939	1.86683858662986e-05	-0.151508043265991	0.344353983470718	0.145353420305883	0.3645326857413	0.563154840384412	0.000126455138448436	0.233771267423373	0.141278767691154	-0.141932497567412	0.37604913406773	0.15560449283409	0.331311004907878	0.107395309802359	0.503918965699512	0.287985875863798	0.0678682018111049	0.217702229487023	0.171521912086528	-0.130428321064614	0.416331510861463	0.229543078275934	0.148824230879607
CTXN1	CTXN1	black	0.404981136817737	0.00862564378871753	0.494812983955558	0.0010062806951174	0.100901428251241	0.530194448115248	0.298761660103204	0.057770135059124	0.0460892384700247	0.774770408283203	-0.420196185437253	0.00623321575596634	0.234433371248713	0.140123265639605	-0.149485890707835	0.350906901547865	0.142725601609703	0.373360143197988	0.224511125862458	0.158184367522026	0.0325068453944294	0.840103099285798	0.306002650200382	0.0516863976602023	0.189236986789855	0.236025761444945
SPOCK2	SPOCK2	black	0.404030043530701	0.0087983617728011	0.691206866864228	5.6421799608083e-07	-0.0423257811917188	0.792740477699449	0.0653957279201074	0.684578961589463	0.495642627529629	0.000983741510550126	-0.261471051554088	0.0986723974090951	-0.0621676718581838	0.699399778836953	-0.0571342668610294	0.722728785590861	0.285249787247588	0.0706422188607783	0.163200509768251	0.307950392539761	-0.248602481434626	0.117038962015893	0.16990081264915	0.28823682996729	0.272783796995753	0.0844289655075673
SERTAD1	SERTAD1	black	0.403732701720965	0.00885296427622756	0.592377791473901	4.49898565267778e-05	-0.058615166768793	0.715838190646278	0.0512711012169799	0.750217902968836	0.45433465629953	0.00284513966247657	-0.241306984613302	0.128537207082	-0.00871048863762395	0.956894956805896	0.0954189121750051	0.552886020660501	0.392481396070177	0.0111441413153653	0.252388063769011	0.11138726143837	-0.104593742835435	0.515173043506552	0.0839161467746477	0.601927869022342	0.239540453912008	0.131444102548312
CASC7	CASC7	black	0.403701969091968	0.0088586244219846	0.529829861658493	0.000367322579637873	0.0312715168477954	0.846105094918107	0.359694358518249	0.0208963890054314	0.178457264848476	0.264278230440908	-0.0926419394609357	0.56455149760486	0.136068779586187	0.396283996713355	-0.0571152839375699	0.722817254490184	0.24152551290858	0.128180974010686	0.0645137066046191	0.68861725055063	-0.102333845916415	0.524341679903685	0.156655121137199	0.328015975691668	0.201356862808817	0.206798467205602
SPHK1	SPHK1	black	0.403102949804396	0.00896956987386548	0.723095929845414	9.30426729206787e-08	-0.0199595598053878	0.901423435446052	-0.0360080275956488	0.82314172554397	0.500272295617858	0.000866013545583876	-0.433326520726699	0.00465332062654795	0.277507894336977	0.0789772666574279	0.0365858395928543	0.820349934110872	0.42887599113871	0.00514452589115522	0.567373260494089	0.000109583692314886	0.000886463730375312	0.995611181737216	0.0499356948386019	0.756523131886887	-0.0209025533635319	0.896790648101346
TGFBI	TGFBI	black	0.40280722239685	0.00902478015676099	0.809850141361635	1.43292513962355e-10	-0.233535667568636	0.141691628660416	0.0367441595650331	0.819585365847919	0.824083972569927	3.60252377635522e-11	0.0218483369035498	0.892147548104915	-0.119109838966751	0.458247469238933	0.10570856868437	0.51067974286905	0.252096155751354	0.111815560419721	0.325207515992489	0.0380127458492658	0.058029399100914	0.718561131797185	-0.182956177345007	0.252226338489961	0.270647577704824	0.0869882800850437
C1orf162	C1orf162	black	0.40189725614131	0.00919649680164874	0.790063031895419	8.15566115567845e-10	-0.2653047141998	0.09365281479679	0.0845464173205277	0.599192545586136	0.667488121070631	1.87196741862269e-06	-0.0520817394633922	0.746398186641064	0.159696369347196	0.318593520017944	0.214568704231389	0.177924444530153	0.270782937082281	0.0868243470462323	0.376150276930557	0.015358565677516	-0.0774918604317658	0.630111151773225	-0.0114701096720335	0.943258076325202	0.119216912204664	0.457840591947761
SLC7A7	SLC7A7	black	0.401756726817191	0.00922326373010653	0.813062750311359	1.06008489769142e-10	-0.187051734386812	0.241580066156099	0.115518270899736	0.472007696549668	0.696521702024933	4.24584492955489e-07	0.0355733685705361	0.825243271030911	-0.0755283569660224	0.638831786964641	0.04580554323134	0.776121114102101	0.229728619242534	0.148487043497556	0.377160780690217	0.0150634663042578	0.0387872526969548	0.809733762072481	-0.0831005761107477	0.605475384604242	0.18253188926287	0.253346946202745
REN	REN	black	0.400721508779807	0.00942251008706439	0.402549810293411	0.00907307426915816	-0.0155868726537036	0.922945607196901	0.21116240790619	0.185076251132933	0.286944825615544	0.0689133565107189	0.0560250980077542	0.727903948739745	-0.0159164141161994	0.921321536183932	0.256535327173918	0.105435792735856	0.117425984542702	0.464671664376071	-0.0175191049148643	0.913427648158816	-0.0525791393430578	0.744057399400738	0.107613632287182	0.50304721838608	-0.0969170158858773	0.546640350310751
TMEM35	TMEM35	black	0.400028734519697	0.0095578971617656	0.516662164282317	0.00054345366409486	0.0598623551992328	0.710052228754395	0.122777430616395	0.444422170274685	0.360563371463131	0.02056703716451	0.0300116847811425	0.852234992407312	-0.209844305134479	0.187897816087394	0.0826360592369017	0.607499922805039	0.0559872675238828	0.728080670254702	0.197149443238704	0.216643633031761	0.00553126488539425	0.97262013796914	-0.0557104887417965	0.729374038193269	-0.0432677846867875	0.788232190399449
HLA-DPB1	HLA-DPB1	black	0.399674580606456	0.00962774982002593	0.787992695141296	9.67880795037513e-10	-0.222525587997101	0.161993186810491	0.0869479554128369	0.588820052242729	0.678240652196306	1.1017181326622e-06	-0.0798578385587229	0.619668498005423	-0.0910709681315308	0.57120080910524	0.188137120830284	0.238810366493295	0.184409786943115	0.248412339795078	0.508403988326911	0.000689270735102713	0.210897160056168	0.185641612521076	0.0286724778112214	0.858760510026779	0.169640786917322	0.288986262415568
LBX2-AS1	LBX2-AS1	black	0.398730167052853	0.00981616533404981	0.658593290720994	2.8564521237117e-06	-0.217986648636738	0.17094909063956	0.0166825981338507	0.917546800009423	0.515541930096711	0.000561460276279909	-0.0649283147096833	0.686717918196232	0.295095460410248	0.061061418775703	0.0115905286949498	0.942663352162873	0.175372917961417	0.272757600017182	0.597430522276423	3.72433755451013e-05	0.348978885452646	0.0253336008466394	0.066600741605518	0.67907586341737	0.124459554891473	0.438158635860096
LY9	LY9	black	0.398307806010046	0.00990144465599843	0.480792594274429	0.00146319916238816	0.290824737765629	0.0650817143567546	0.245028098704314	0.122571421279666	0.0502541638326809	0.755018022650388	-0.297509307577563	0.0588780956274542	-0.0841510492095151	0.600907778944612	-0.253166906370756	0.110250600386875	0.201329845600354	0.206860673383289	0.0278634409092655	0.862707208271013	-0.307903187161442	0.0501780838221254	0.235666841828731	0.137989269521425	0.167946159215677	0.29390130687445
PIK3R5	PIK3R5	black	0.39823013375576	0.00991719635961662	0.811224942753735	1.26042468717258e-10	-0.198973177950953	0.212337124865815	0.220881309428069	0.165197370657651	0.627195929048273	1.14310852746424e-05	-0.0595641024544003	0.711434437840566	-0.0419693244419573	0.79444817258685	0.177484161748004	0.266934368720521	0.283402629881417	0.0725649620058215	0.226529248020468	0.154380246953216	-0.0953948720395804	0.552986518655551	0.2637925721883	0.095608683190877	0.161185472830489	0.314042717396994
CLEC4F	CLEC4F	black	0.397876117468071	0.00998926171691366	0.452269748533173	0.00299019327709084	0.147004097458875	0.359052343523496	0.166746125680095	0.297414232165751	0.140555078045278	0.38074643603781	-0.267025167275002	0.0914651699315603	-0.0158909587773594	0.921446975946982	-0.0703922069406893	0.661868937815794	0.258978200851238	0.102045478453613	0.187831182614151	0.239588873993462	0.0625277022471034	0.69774120360717	0.183654511442871	0.250389174031522	0.261268885107174	0.0989427201907818
SLFN13	SLFN13	black	0.396514081913682	0.0102707181537062	0.751226198720707	1.5253748569183e-08	-0.099164883065787	0.537332353327716	0.0117265826915423	0.941991447135829	0.585073519152086	5.87957676429272e-05	-0.178360432637286	0.264541751860675	-0.208999898771659	0.18972132575513	0.0324260781399807	0.840495247914258	0.31385220007951	0.0456845550463671	0.332638329356302	0.0335879293291087	-0.0822594719861803	0.609143357917751	-0.0938650196115941	0.559399589366912	0.139741472967757	0.383537198806215
SHISA3	SHISA3	black	0.396462015408415	0.0102816105764172	0.54786956441188	0.000209121138125187	-0.038494679965798	0.811142781976397	0.0925886502628863	0.564776462328472	0.370009057443871	0.0172591174241384	-0.0522526692946135	0.745593527987974	0.0457079559000553	0.776585889325594	0.0584915290710793	0.716412632719944	0.170741677087298	0.285821962388594	0.229162596257605	0.149517445000297	-0.10559448026823	0.511138669773078	0.126726793413327	0.429794102426821	0.240450733558829	0.129940147354648
LCP1	LCP1	black	0.395278688274712	0.0105318417864664	0.808349645289402	1.64631808943749e-10	-0.277584498884416	0.0788911876698711	0.0657140034318749	0.683123871329517	0.82184565563829	4.51215157525152e-11	0.0856879141843041	0.594252375667795	-0.166583764435047	0.297891583787686	0.255723895507448	0.106580720997424	0.267892743076721	0.0903770778844884	0.212860049748642	0.181486787592481	-0.0433745446423745	0.787721680103071	-0.0227105758830083	0.887917680140141	0.111368512279714	0.488174924601863
CXCL6	CXCL6	black	0.395260614382443	0.010535703755617	0.667091375461894	1.90816131738069e-06	0.153642130445172	0.337520316712302	0.203667652120632	0.201526153887282	0.331218898081085	0.0343987574954931	-0.239813969913708	0.130990845991481	-0.00490847105315231	0.97570200471389	-0.0690649764215064	0.667873408547597	0.50675191828098	0.000722320171555638	0.394736593253902	0.0106482021936448	0.0450782471874692	0.779586819262308	-0.0622462393182656	0.699037719140569	0.146139556998345	0.361916431856853
ADAMTSL2	ADAMTSL2	black	0.395166444163403	0.0105558453179639	0.637810661429668	7.27781558726177e-06	0.228490358032708	0.150748001730637	0.269252265543787	0.0886921586970982	0.0348715528272888	0.828639035987553	-0.514345187185018	0.000581284503147671	0.2344250976776	0.140137661419963	-0.382828180064318	0.0134958325528733	0.126628125727186	0.430156251822291	0.149791132709106	0.349912908326597	-0.164995889262711	0.30258594295106	0.183038986787955	0.252008014342476	0.521420837924645	0.000472585583408904
RGS9	RGS9	black	0.395065326308429	0.0105775094947814	0.367872480844956	0.017965169326429	0.00727524614324185	0.963992357660357	0.157883351321707	0.324189943451453	0.306989032833761	0.0508990937421752	0.106983158597574	0.505566744009947	0.190269750282371	0.233431211023044	0.442327223917057	0.00378311203182922	-0.0433816069953807	0.787687912064736	0.0712320677563531	0.658080093961306	-0.0994554589200512	0.536134744321378	0.0446136835574716	0.781802764211746	-0.300885888847387	0.055928951272752
LOC286178	LOC286178	black	-0.394873162234467	0.0106187847388528	-0.235361262845117	0.13851568713466	-0.167028470764356	0.296585291727792	-0.305256017952524	0.0522888253717575	0.061953095838885	0.700388936540472	0.184866970243467	0.247220833596309	-0.140333511659815	0.381505245121332	0.00542319847876446	0.973154872704775	-0.0019174476706908	0.99050702352118	-0.200343949514183	0.209139598111479	-0.0233436673951855	0.884813881233384	-0.15108934541262	0.345704602202679	-0.0211205126826534	0.895720321610525
LY6E	LY6E	black	0.394824134919428	0.0106293374021328	0.478501723176106	0.00155318419962478	0.171346686952017	0.284092594072053	0.329862953092959	0.0351882578859276	0.134390506473364	0.40218959994527	-0.173292734528149	0.278576229661636	-0.256289762452056	0.105781290036872	0.040797369525303	0.800069350465231	0.208763880771645	0.190233243332626	0.144422466530658	0.367645533757436	0.102797172303583	0.522455391389758	0.162889322868001	0.308886304193545	0.262424862531764	0.0974046636236305
CD3E	CD3E	black	0.394795083603806	0.0106355946476307	0.67668638295375	1.19106748951859e-06	0.00633381198047377	0.968649355921317	0.196206922368075	0.218892782211925	0.318325181852659	0.0425251869334473	-0.295812185770028	0.0604065213547386	0.0570658548785531	0.723047632679802	-0.0348798449868319	0.828598895927514	0.314314775913053	0.0453492692808194	0.431645354250394	0.00483385307427012	-0.0209764614604436	0.896427689438425	0.398637098346385	0.00983490272116189	0.118787209349425	0.459474636212759
TNFRSF12A	TNFRSF12A	black	0.393853760987118	0.0108400521893534	0.422644367115206	0.00590764145236891	0.282141994911924	0.073900643739621	0.197756004794904	0.215204667989861	0.0465156487416586	0.772741452414671	-0.284302292295732	0.0716234073646618	0.2236939572686	0.159743956594148	-0.297314208948474	0.059052215801623	0.419907698063843	0.00627258368428434	0.370325813920571	0.0171564597272364	0.145050863927174	0.365542608596743	-0.160421770836613	0.316371485266045	0.141089999942846	0.37891813811402
ZHX1-C8orf76	ZHX1-C8orf76	black	0.393444611419162	0.0109299613632365	0.423199917676959	0.0058358452234001	0.16965380441875	0.288948714089039	0.152030671309439	0.342672658198321	0.114870967207279	0.474510734541773	-0.200610795594123	0.208521058905976	0.275697097969939	0.0810334778612606	0.201270015985479	0.206998475427616	-0.0753302813251662	0.639714209497464	0.100581616810032	0.531505517418545	-0.121923436170714	0.447620782104186	0.0198351110072884	0.902035078330448	-0.0729640078919417	0.65029351034681
MS4A4A	MS4A4A	black	0.39341842581677	0.0109357371677826	0.79525474391313	5.26361520225313e-10	-0.306117054964851	0.05159458404212	0.0978888073348835	0.542606943267088	0.787439207498686	1.01289201409088e-09	0.063496879056835	0.693283342497399	-0.178633780412027	0.26379830451622	0.253993797432866	0.109053474986581	0.144073267518118	0.36881724770703	0.373917213781173	0.0160280674179526	0.076614391264332	0.634002284257133	-0.0697273906302364	0.664874024212818	0.113493596799545	0.479860073086402
LOC101928881	LOC101928881	black	0.392306224366967	0.011183474750121	0.408874825112474	0.0079485648291213	0.108754799148937	0.498503106789908	0.223931606548054	0.15928924870527	0.135504220201828	0.39826496095167	-0.0882378038765405	0.583282160013208	0.38163077518305	0.0138149650335139	0.0535147742591048	0.739660424579367	0.104601732385258	0.515140771626245	0.191465424910367	0.230451741637165	0.133538477291075	0.405207072844912	0.0700605972742658	0.663367221163464	-0.0245190474171275	0.879055990715367
TEAD3	TEAD3	black	0.38938445528699	0.0118572096472253	0.709581431835294	2.05608334912935e-07	-0.00511757346319413	0.974667229950006	0.253260901973756	0.11011401862956	0.594958615076615	4.08667211734358e-05	-0.183773865838428	0.250076079473224	-0.0394697941452355	0.806448976938297	0.0215969975869634	0.893381098722433	0.318693171099962	0.0422733770429023	0.198675813381964	0.213035226232092	-0.104052130947629	0.517363105385711	0.0954569114469948	0.552727185091543	0.206725228442672	0.194695756584626
ZNF660	ZNF660	black	0.388861972653546	0.011981262840913	0.256659047093221	0.105262051216441	0.406126479240444	0.00842152135423886	0.0526628822752926	0.743663523979395	0.00603793097473121	0.970113211777526	-0.112404164639447	0.484113411995103	-0.0839290222549069	0.601871936379621	-0.0650111808050438	0.686338533444477	0.169320299048569	0.289911689810496	0.215066905460263	0.176895236686052	0.0967942005675698	0.547151107254386	0.162779384360726	0.309217381742129	0.00394643165950217	0.980463281972985
SLC8A3	SLC8A3	black	0.387978688602715	0.0121934951054386	0.283718756666908	0.0722330119569101	0.189543312601499	0.235254161286966	0.354789645757979	0.0228391385265956	0.0352150365657275	0.82697668697478	0.106306901767057	0.508276308750047	0.0700235620554295	0.663534634673105	-0.0051730780888523	0.974392563764035	-0.0191234927827241	0.905533613650952	-0.127600336349927	0.426595286649565	-0.132174705136396	0.410063854145927	0.327552324089181	0.0365678254410855	0.220533128720831	0.165881705375705
CCL18	CCL18	black	0.386538321356859	0.0125464442640104	0.697624479057863	3.99956009106087e-07	-0.0254841530561639	0.87433275923332	0.250879434233591	0.113614237496331	0.368737655499333	0.0176763899371751	-0.0718191769714773	0.655436477870075	-0.132586063007865	0.40859540149054	-0.0467694080159925	0.77153471597327	0.225984182111118	0.15540103677565	0.0960664493034807	0.550182283192452	-0.249007051242586	0.116424834265349	0.12475406338196	0.437067049318725	0.342817978815361	0.0282216535831008
GLT8D2	GLT8D2	black	0.386323790020627	0.0125997495326685	0.322566499602227	0.0396957095148815	0.39133671382648	0.0114033192712742	0.484034829879219	0.0013437351936387	0.0107782738205464	0.946675486986391	0.20782555885659	0.192278108632325	0.191863078204138	0.229466622520534	-0.186959811174772	0.241815630385121	-0.133371483768505	0.405800002748057	-0.243881650014162	0.124386838211649	-0.180186218510685	0.259602287135609	-0.00323066537606493	0.984006159659386	0.367499989142288	0.0180907172082744
MAP4K1	MAP4K1	black	0.386162051664357	0.0126400643960471	0.661198175968641	2.52759674079015e-06	-0.0580443988893273	0.718491362250553	0.0301179316425434	0.851717696228706	0.336166736462361	0.0316402297234701	-0.472452988360621	0.00181472280020842	0.0241463676385338	0.880881003951145	-0.00352225767218793	0.982562804787525	0.217835830673266	0.171252667000014	0.540460998262219	0.000264572331656528	0.0632731639253062	0.694311451957583	0.0684019607135689	0.670880629225161	0.0647883924785592	0.687358694432498
TBXAS1	TBXAS1	black	0.384076417784599	0.0131698357633154	0.845553334458786	3.49142913708953e-12	-0.187039559673641	0.241611256395657	0.146629628526283	0.360291216184447	0.530255577492485	0.000362602965012029	-0.277451678339019	0.0790404821280312	-0.0531127369209701	0.741548788698221	0.0915692187463862	0.569088033537233	0.246963954783323	0.11955122236762	0.342971828510754	0.0281463514344312	-0.0431251151261262	0.788914551551769	0.0777607451347053	0.62892074878048	0.212542069931604	0.182155311088014
CCL19	CCL19	black	0.383961736588258	0.0131995048215209	0.614613097861232	1.91123922968762e-05	0.144527555384269	0.367293351769738	0.171785422230071	0.282842773663281	0.454837517884077	0.00281076382490536	-0.0736068937839175	0.647412432207562	0.00735501687613975	0.963597807372379	0.164796926210745	0.30317746758372	0.129617760087982	0.419258914843964	-0.168970520431047	0.290923881368596	-0.646768518979513	4.90534815894082e-06	0.151106962140632	0.34564770958243	0.153488134741794	0.338010611355616
CD3G	CD3G	black	0.382760840005867	0.0135136124661349	0.534149699368854	0.000321893208005433	-0.000609657231272636	0.996981623125462	-0.0299909615111239	0.85233589727537	0.411447556048841	0.00752671839452169	0.143305422707434	0.371401538644429	0.0551427287332867	0.732029454667021	-0.147708771169509	0.356728026280483	0.113961551211304	0.478039127042334	0.3184482555993	0.0424408340059774	0.101972779438127	0.525813970206839	0.070308292432154	0.66224795884683	0.286224357829106	0.0696440739576931
MOB3B	MOB3B	black	0.381898603562046	0.013743033107719	0.534944701409967	0.000314105694877489	-0.0227448576003239	0.887749567627084	0.0795908139236081	0.620843423555967	0.441557233608969	0.00385154692231019	0.132232582896245	0.409857061877664	-0.229214751567601	0.149422281577488	0.0803271966673008	0.617605553930146	0.0974179239826756	0.544559557125626	0.287099795027328	0.0687569762107078	0.125842507368141	0.43304584901997	-0.296040688611757	0.0601989102467444	0.00914619088920816	0.954740995413391
GPX3	GPX3	black	0.381667917659438	0.0138049704706574	0.244892078609153	0.122785764905341	0.185406523648175	0.245819610220773	0.0971953558374799	0.545483647474845	0.154153186273521	0.335896355896137	0.186255604287042	0.243625397187589	-0.332282380203171	0.0337897692974224	0.21638791014293	0.174186891578989	-0.0680854147233655	0.67231816959517	0.143090501067674	0.37212681683374	0.118153406914494	0.461890533560695	-0.196004140314594	0.219378782172487	-0.066002346901371	0.681806600099959
TCL1A	TCL1A	black	0.381411165845774	0.013874184601703	0.493506972267142	0.00104269245579295	0.194929342458159	0.221967135699892	0.19387983036487	0.224514803172262	0.00603106412047902	0.970147186348358	-0.362396736324933	0.0198864479433279	0.0294015475432603	0.85520681326394	-0.259966144676879	0.100698296364593	0.162109860916013	0.311238500720778	0.207233656457998	0.193575988189731	-0.107627346216675	0.502992485139574	0.205083686146214	0.198342259205642	0.320637937912361	0.0409626508189193
C3	C3	black	0.380684247148324	0.0140717427656292	0.825408730049114	3.14839186761178e-11	-0.151293075646293	0.345047012700151	-0.0746127498649735	0.642914891741536	0.712865825050678	1.70272239768789e-07	-0.172317750801902	0.281331150214747	0.0580617901198786	0.718410472047901	0.0423211103435623	0.792762848404738	0.209629080627073	0.188361412310825	0.468998870502565	0.00198089051700985	0.0573602861213393	0.721675708878365	-0.0943963834474303	0.557168210145299	0.221483107917937	0.164019379097522
IGFBP6	IGFBP6	black	0.380551693798848	0.0141080233084238	0.766512466445771	5.15070313396909e-09	-0.267583730837511	0.0907634800380198	-0.0327292058414577	0.839023671603014	0.697939949163888	3.93157900321494e-07	-0.221672280128698	0.163650342986014	-0.262115945391064	0.0978138758136379	0.103314682154472	0.520352480684962	0.384215829048336	0.0131338451169507	0.506710077375032	0.000723175241139975	0.154100785076948	0.336062646266796	0.0658810076103784	0.682360814453539	0.277621250933271	0.0788499161710652
LOC100507480	LOC100507480	black	0.380217475446647	0.0141998528204728	0.452214928169024	0.00299413095719349	0.160623799969347	0.315754378166977	0.240166716409726	0.130408013586834	0.122335423433848	0.446076128314221	-0.171866022822112	0.28261355757117	0.207593380075475	0.19278647827723	-0.247242776625894	0.119120879089143	0.137060723321864	0.392817276815065	-0.0100535692120103	0.950256267385934	-0.269396935109506	0.0885143046232963	0.122106060514385	0.446935712917351	0.489409702858444	0.00116464205562247
PTGIS	PTGIS	black	0.379437606317451	0.0144161010526538	0.734937535627936	4.46772522622515e-08	-0.187191941385668	0.241221067920284	0.0327697468831275	0.838826900265912	0.613002015796407	2.03800139540667e-05	-0.171266009260353	0.284322810129327	0.105199209857461	0.512730266090262	0.0219190148072914	0.891800712393979	0.175846957475086	0.271442892253727	0.245474364136616	0.12187015828043	-0.0621939641937503	0.699278609463566	0.070803644118845	0.660011784244551	0.167376043345174	0.295566890495404
APELA	APELA	black	0.379429985201421	0.0144182279840261	0.399149684080924	0.00973208341583027	0.262029214372699	0.0979290024474169	0.163189367194515	0.307983873282765	0.119787715280217	0.455674836597639	0.0334017304796478	0.83576074301483	0.122214192437473	0.446530353581145	-0.129426690634499	0.419950667185824	0.129910419552888	0.418200613209645	0.121269622130599	0.450078096823031	0.00150019353696298	0.992572716631516	0.0912951279521848	0.570249840835919	0.13303619209516	0.406991997312401
LITAF	LITAF	black	0.378964115088804	0.0145487506995856	0.709226124693907	2.09813558145336e-07	-0.106179574713906	0.508787288689596	0.175417353534907	0.272634184298391	0.628512398347847	1.08184226805766e-05	0.136311733047065	0.395433267688077	0.000207038085438892	0.998974964612353	-0.191443202672985	0.230506878587839	0.231999559373497	0.14440533511924	0.250275620743485	0.114514942422095	0.101971933197242	0.525817423235956	-0.177165029403013	0.267809286164633	0.367515021038214	0.0180856364708524
HSPA6	HSPA6	black	0.378671857649017	0.0146311421518294	0.690347001606108	5.90446593040056e-07	-0.118782135736537	0.459493948523458	0.184042556108513	0.249372203827493	0.604755433213663	2.81572235352521e-05	0.0325605185475396	0.839842521523748	0.0360035960361898	0.823163145695911	0.105040944509165	0.513368232596454	0.611096159566949	2.19785584569655e-05	0.260096761875358	0.10052120798343	-0.0109751592635594	0.945702847813017	-0.0837336165463941	0.602721044529488	0.2912846844581	0.0646389140847201
FCER1A	FCER1A	black	0.377839467167648	0.0148679731277138	0.600884978200596	3.26693459943098e-05	-0.047445036177102	0.768324404181197	0.157243232101149	0.326180465981455	0.54717452200723	0.000213836776554	0.154368671576362	0.33521306821689	0.154023603197799	0.33630766854829	0.191569252506115	0.230194248028006	0.166324391074587	0.298655176672302	0.135110320597473	0.399650490933677	0.00415571868152624	0.979427426550533	-0.163586054926375	0.306793347895441	0.20585992111166	0.196612004580561
NFKBIE	NFKBIE	black	0.377509451438689	0.0149627630301705	0.432192131287057	0.00477448073434344	0.126236785737641	0.431594299738329	0.146265138099219	0.361499549381862	0.148714974709356	0.353424967434963	-0.258727992360066	0.102388845676094	0.233145884464528	0.142376632134207	0.0571149923324351	0.722818613528088	0.0955401689549424	0.552379246959035	0.188389266816873	0.238170032364822	-0.0183723104265361	0.909228569568003	0.209774426329953	0.188048247097845	-0.000720210808682536	0.996434282138695
GINS1	GINS1	black	0.377161216163409	0.0150633401738854	0.540238105436456	0.000266428658646844	0.209623589564313	0.188373250723876	0.0456997451724548	0.776624997732975	0.245486360272332	0.121851349198797	-0.205365711346555	0.197712382121726	-0.0800166611391395	0.618970110596055	0.00983494401195394	0.951336691744937	0.198286445395545	0.213951722347515	0.288024064426257	0.0678301022204035	-0.0536155524292509	0.739187306651072	-0.0313810768479593	0.845572432107795	0.163979698368445	0.305614858699918
ADAMTS15	ADAMTS15	black	0.374876103150913	0.0157376204241896	0.586817849654178	5.51877783892343e-05	-0.0761219158587299	0.636190440415335	0.0884347470334216	0.582438653336571	0.459002567108948	0.00253976315155991	-0.224567031186764	0.158078077039745	-0.0299230810675765	0.852666434109138	0.125556769965613	0.434099494997198	0.134393455616706	0.402179178058208	0.222828184089697	0.161408466938506	-0.270952346682966	0.0866195137139445	0.41884061635902	0.00642007539553601	0.105479975491766	0.511599479559931
NRM	NRM	black	0.373894216245884	0.0160350885705889	0.514879469160924	0.000572357996962337	-0.18982394049403	0.234548798712453	0.0769342068847317	0.632582929891854	0.444391116899282	0.00360488727527705	-0.143736664682941	0.369948806332588	0.234950932935261	0.139224894364621	0.378030597013485	0.0148133079997286	0.139058253133275	0.385889994485117	0.294024128761436	0.0620508545191833	-0.0715724731998908	0.656546824484366	0.418347133801453	0.00648929178567842	-0.18956597180814	0.235197153532979
ATP6V0D2	ATP6V0D2	black	0.373014667036649	0.0163055713310503	0.313622274788502	0.0458519552778864	0.180893478825765	0.257705471326969	0.242559267847927	0.126505792244676	-0.0267732778942797	0.868030510336882	-0.0444801782936436	0.782439893363386	-0.088774113058342	0.580986435615083	0.0808618683111862	0.615259068185875	0.0317254290180006	0.843898690799037	0.195360303341999	0.22092677305817	0.0823709839011802	0.60865651939208	0.158019690552968	0.323766965406374	-0.058876448199645	0.714624740775188
C8B	C8B	black	0.372958662323826	0.0163229237731611	0.678098778541415	1.10960950979705e-06	-0.067743657554422	0.673871495593427	0.321030903474148	0.0407018623344912	0.46764474507741	0.00204960658428126	0.00206134849645892	0.989794629599907	-0.0134862012117164	0.933305278664862	0.229960500971902	0.148066428633025	0.273864412344264	0.083156821923249	0.0769314108432364	0.632595333210986	-0.0900066120509872	0.57572606508628	0.188469110128001	0.237967510342902	0.191726184110376	0.229805429094093
TYROBP	TYROBP	black	0.372901225711189	0.0163407360608517	0.853924866908774	1.27463431653179e-12	-0.219504859572681	0.167914682858409	0.137920908968087	0.389825385195009	0.629836956411744	1.02325037721524e-05	-0.241299910611473	0.128548751079767	-0.0855235687817211	0.594962525982202	0.11745992258479	0.464541711393186	0.248238365278455	0.117593768783218	0.419080068326686	0.00638672015682287	0.107899070272705	0.501908639375677	0.00917261081976404	0.954610394466155	0.261019392518422	0.0992771067022542
COTL1	COTL1	black	0.372752367809772	0.0163869763648933	0.547518504939599	0.000211491111270379	0.0807764720766994	0.615633589378717	0.141594494006733	0.377198605046724	0.308596218551091	0.0496369775463092	-0.241952714931213	0.127486703103127	0.070220985167488	0.66264239238512	0.144254966048228	0.368207292120859	0.121416972218072	0.449523651465983	-0.111199430104308	0.488839685888539	-0.302822350182392	0.0542917134566271	0.286873589322	0.0689853354906993	0.287847254560696	0.0680066422797392
MANF	MANF	black	0.372565065105823	0.0164453157773996	0.289519952088042	0.0663509509572045	0.28098705102761	0.0751412218936836	0.170375329948628	0.286872449868259	-0.0455569865753944	0.777305056199251	-0.138879428390054	0.386507206669586	-0.176446533020883	0.269786004566925	-0.0409170754323165	0.799494729997683	-0.0555681952975634	0.730039253905527	0.152021049245205	0.342703567304745	-0.0195029444008013	0.903667888640789	0.132085235046566	0.410383640335534	-0.0416361837341121	0.79604502259524
CD74	CD74	black	0.372515780177204	0.0164606957107569	0.816833091558397	7.3877397422827e-11	-0.26617086704959	0.0925464706239753	0.0519549011349054	0.746995454722436	0.804644260667441	2.30765048122982e-10	0.00187899980359497	0.990697364383214	-0.0971208672845889	0.54579308662754	0.131174948936058	0.413645292228475	0.213130676824557	0.180919198555242	0.383802860050011	0.0132407014006914	0.153157172693797	0.3390658216535	-0.143969142220756	0.369167064757254	0.300134542916906	0.0565747391146408
SPNS2	SPNS2	black	0.372456126420507	0.0164793275919092	0.550674432534337	0.000191029054121276	-0.0306160204460206	0.849293415333795	0.00108231138332317	0.994641566814295	0.42278182010055	0.00588980698391005	-0.403673355119418	0.00886389715801347	0.0901130078029898	0.575272977930616	0.0625214097883663	0.697770179599868	0.293509250420757	0.0625308872131153	0.374319087013382	0.0159057938964478	-0.0214906286490467	0.893903222660527	0.169858950494482	0.28835739773712	-0.11528790171814	0.472897701519661
SFRP4	SFRP4	black	0.372411548491756	0.0164932623983797	0.783617511743639	1.38134809091907e-09	-0.187719604683956	0.239873228857589	-0.023517056367959	0.883964117470027	0.777646856594531	2.21560723758115e-09	-0.025371893785517	0.874881938724217	0.0214549729314066	0.894078252673466	0.193791702530892	0.224729641569393	0.18748297031728	0.240477044631732	0.275064045500337	0.0817620956076585	-0.0443771677121849	0.782931588187871	-0.0898800917163527	0.576265063630239	-0.0399897788591017	0.803948705874419
ARHGEF33	ARHGEF33	black	0.371396462128659	0.0168132740265044	0.42994365530844	0.00502275896373295	0.0441979610598469	0.783787184079579	0.155467316581084	0.331742736057169	0.317477466054978	0.0431099062533562	0.00977763993023315	0.951619897209806	0.0129519292858847	0.935941894179132	0.0818136670323782	0.611091312927921	0.0398781457330718	0.80448531601621	-0.0255771295970393	0.873877956109055	-0.156242625339556	0.329307219992897	-0.0691354914413695	0.667553875886062	-0.106743747902841	0.506525156729833
FUT3	FUT3	black	0.37106585527529	0.0169186234469545	0.563057446700251	0.000126871011913509	0.00132970047082191	0.993416788345989	0.265356346080105	0.093586580596772	0.236011453523485	0.137397389882689	-0.402774317833411	0.00903094119592761	0.0248021541622982	0.877670028796765	0.11354066422983	0.479676755829894	0.404150448529278	0.00877633350384156	0.547096670826995	0.000214370898523124	0.259034516771561	0.101968316288162	0.220084930221984	0.166765634280623	-0.207238961535239	0.193564328226522
WNT4	WNT4	black	0.370886261819217	0.01697608464945	0.475378314770506	0.00168374466587699	0.222015682897104	0.16298197193315	0.401915075737688	0.00919310742674559	0.130399591282201	0.416435072137955	-0.158616503763823	0.321919484283799	0.0935673477767282	0.56065143391694	-0.153451132606922	0.338128484968988	0.129907693859606	0.41821046275683	-0.080626914848802	0.616289732423845	-0.208914818532891	0.189905750281011	0.154474733565344	0.334877069791538	0.490672192915226	0.00112578223987597
GATA3	GATA3	black	0.370874230719618	0.0169799398910463	0.458250226971555	0.00258694425964845	0.201662127640625	0.206096512065226	0.296207922914871	0.0600473264851425	0.252429297598596	0.111326861943508	0.00107325492187489	0.994686403958202	-0.202148674860575	0.204981139419743	-0.0112744544500096	0.94422444088928	0.0682370844917485	0.671629242811307	-0.0102289309690448	0.94938971014887	-0.24037543140521	0.130064071717904	0.335136596338281	0.0321990027166074	0.188920696595077	0.236824263841608
LOC93432	LOC93432	black	0.370232676756421	0.0171865910281396	0.492773184680595	0.00106366018079026	0.0605394268428866	0.706917844960586	0.2376894734906	0.13454220280242	0.195676618426083	0.220165312359403	-0.096254513751938	0.549398210085116	0.34944319513699	0.0251262917909589	0.0321130795199108	0.84201530624552	0.148971898471488	0.352584552926081	0.190107772852525	0.233836847186018	0.0515825349658454	0.748749729569579	0.14793712854647	0.355976764281251	0.157244069720319	0.326177856333795
C5AR1	C5AR1	black	0.369912884756881	0.0172903882970076	0.461217852871362	0.0024051980591155	0.333605326167847	0.0330445933399733	0.253505313945768	0.109759473299128	0.0125233656524596	0.938057331917891	-0.300924196836937	0.0558961839638037	0.213725993799679	0.179675093340533	-0.122562911287161	0.445224465324723	0.201374692649323	0.206757421768708	0.0900014496696163	0.575748053247285	-0.203123300555212	0.202759583742913	-0.134304576003826	0.402493335324261	0.0543115456663934	0.735922462205097
TMOD1	TMOD1	black	0.369871123471112	0.0173039819771186	0.517954061844862	0.000523330572093588	-0.0070965031726168	0.964876460523568	0.406848706173007	0.00829495144110614	0.275349657844361	0.0814327377162071	0.113379079240474	0.480306247007413	0.246693015357287	0.119970519743294	0.0315231931269655	0.844881587073331	0.0584836960545454	0.716449031465084	-0.0936041885802449	0.560496431029806	-0.0335753548696933	0.834918797678872	-0.0749101769749925	0.641587385669281	0.302132646026853	0.0548703805824249
KRT6B	KRT6B	black	0.369754591360065	0.0173419618719838	0.598008500033923	3.64395678189326e-05	0.136534039283035	0.394655767265359	0.1643965360082	0.304370079942552	0.198142686294452	0.214290792912002	-0.157014682477029	0.326893011819791	-0.13896217665522	0.386221529753134	-0.037731677981721	0.814820128768065	0.229347046159713	0.149181093926523	0.0545395600726944	0.734853858925337	-0.227662102918804	0.152274331903647	0.121586355893558	0.448886758744324	0.305720313046642	0.0519135447407999
ARHGEF7-AS2	ARHGEF7-AS2	black	0.368307248463519	0.0178195595312793	0.280526820773632	0.0756401047542763	0.0967033951417389	0.547528889252619	0.288368817353986	0.0674869170527375	0.187399939031308	0.240689157766482	-0.0523778478510614	0.745004414259038	0.145343579282886	0.364565508352157	0.198626426603665	0.21315132199749	-0.0194387343194904	0.903983567429943	0.0438814137843522	0.785299105963363	-0.0741693224111509	0.644896076012719	0.205033167388947	0.19845523689783	-0.21621998876845	0.174529505941161
LOC283516	LOC283516	black	-0.367290331584717	0.0181617061256502	-0.434450172550246	0.00453595244917485	-0.148658832718122	0.353608773462424	-0.355952564607529	0.0223653874777646	-0.168421761639705	0.2925164796702	0.220237278355403	0.166464795263702	0.0312902925993902	0.846013805477569	-0.168903072130525	0.29111932601952	-0.356054917924875	0.0223240866286163	-0.176312580511868	0.270155593905476	-0.078526593094866	0.625535280465106	-0.0682871977313224	0.671401672589245	0.0192688080995898	0.904819053269613
WT1-AS	WT1-AS	black	0.366263019838357	0.0185129446644209	0.258136698464045	0.103203802402722	0.346841354096408	0.026306414853347	0.192368832981245	0.228217864986686	-0.024970159962706	0.876847718845299	-0.131471136205379	0.412582406974736	-0.0552720338042325	0.731424421681779	0.115139642407338	0.473470953473518	0.0909104387006055	0.571882279223197	0.0541126227651097	0.736855127644267	-0.0756511785242231	0.638284866293561	0.0812690094936313	0.613474799696707	0.0339071143850821	0.833310524379022
LOC101929125	LOC101929125	black	0.36617647026616	0.0185427950563679	0.359091303269898	0.021127530142761	0.337017483409426	0.0311848095661619	0.350911732867168	0.0244798725422245	0.0757503824592415	0.63784325220438	-0.0274623519440602	0.864665055219843	-0.0419636033402007	0.794475588693831	-0.198841898512031	0.212645124118622	0.166527423852019	0.298057343309085	-0.113453717636078	0.480015422357467	-0.145113790518987	0.365332423670204	0.159687368191716	0.318621153702089	0.3023413858722	0.0546947272161776
LAIR1	LAIR1	black	0.36606507467999	0.0185812742209359	0.805050947112437	2.22446735895702e-10	-0.328520610584196	0.0359844133575098	0.0390524037290581	0.808457315689309	0.776540157903838	2.41455404821196e-09	-0.0594989265280522	0.711736607790085	-0.107561198443735	0.503256513382574	0.268595280064234	0.0895033282882762	0.279144452822307	0.077154198976718	0.337916732109667	0.0307093145770471	-0.0147593489430592	0.927025218554468	0.0582344404742188	0.717607604221851	0.152854938864353	0.340031209495686
CRYBB2P1	CRYBB2P1	black	0.365574526794579	0.0187515227967648	0.148736549489673	0.353354348141888	0.248155329854384	0.117720567770915	0.028061976197511	0.861738391342759	-0.0621403320153817	0.699525783495198	0.131369304847758	0.41294765914335	0.257295977861417	0.104371053666623	0.0432191095717886	0.788464976618811	0.0466099103031046	0.772293135609882	-0.0882571610140167	0.58319922923366	-0.106357828269888	0.508072006541895	0.084539999106022	0.599220372823627	-0.0745742002312469	0.643087030625131
CCDC160	CCDC160	black	-0.361516205171874	0.0202109268182631	-0.306366866622486	0.0513945576734411	-0.121402299028291	0.449578846699422	-0.105776011970486	0.510408545924458	-0.253330100381692	0.110013550934606	-0.186870701796616	0.24204413203859	-0.0903463222905866	0.574279973712729	-0.167473511896804	0.295281708283208	-0.178174258961696	0.265048898057581	-0.0281480946001818	0.861318210904391	-0.0222137352852381	0.890354653899801	0.0296098760636648	0.854191874828592	0.0284959417981111	0.859621414053576
ERV3-2	ERV3-2	black	0.361436380665902	0.020240560562148	0.368995625662368	0.0175910444533862	0.0670181336299094	0.677173512032661	0.122515010828909	0.445403719718121	0.21625903337935	0.174449799100114	0.0993937297783327	0.536389053057609	0.0150059654060587	0.925809225819566	0.0458393538985588	0.775960103367619	0.105069718117073	0.513252216853529	0.300208075069993	0.0565112756215977	0.182904883841156	0.252361635511798	0.148337407685412	0.354662220141264	-0.0807308431736526	0.615833742935219
HNMT	HNMT	black	0.360987630210417	0.0204078316345532	0.669892958773428	1.66578857991212e-06	-0.109849239869361	0.494164847312222	-0.0161349922850461	0.920244496302219	0.618985673103949	1.60265591818403e-05	-0.0267311418393332	0.868236379094281	-0.0672710152416828	0.676021912205749	-0.259316506260733	0.101582614799313	0.0813335546329784	0.613192136612312	0.427412188748538	0.0053156330109907	0.224614130327352	0.157988569736503	-0.15524100905432	0.332455751021467	0.519710087629493	0.000497047740066031
GPX2	GPX2	black	0.360790381604483	0.0204817213832616	0.33400403120575	0.0328226835644823	0.386362180551782	0.0125901963932689	0.2780040040475	0.0784210977921562	0.0584896254121926	0.716421478654109	-0.087210812285295	0.587689600294733	0.0739497631694867	0.645877940753398	0.0540863999801872	0.736978103028209	0.363341773892274	0.0195430704907569	-0.0852126264528783	0.596307151615076	-0.137116955546129	0.392621282746971	-0.0764542340832826	0.634713555046834	-0.0414334514326797	0.797017185688979
GPR85	GPR85	black	0.360190551419033	0.02070779763745	0.392628005196574	0.0111113121792181	0.0836674837794039	0.603008532539119	0.127658583440172	0.42638246786952	0.333242783262035	0.0332474456913149	0.127751235415253	0.426044065770998	0.0579023623203156	0.719152117060449	-0.1822979701753	0.253966183711102	0.0117008675017537	0.942118439021272	-0.0969299668003798	0.546586504056804	-0.265087016958957	0.0939324776501819	0.0179105088148403	0.911501045935947	0.409599048092288	0.00782780719849526
CAPN6	CAPN6	black	0.36015760009172	0.0207202773239504	0.680458305056799	9.84913324222167e-07	-0.165298150336168	0.301688721880359	-0.0600556807961695	0.709156778407658	0.60804871966407	2.47740753276314e-05	-0.12021217523696	0.454067938421684	0.0377020741618647	0.81496288623704	0.0483932930639367	0.763825115121151	0.247120224892591	0.119309885766835	0.604291998469684	2.86657499242243e-05	0.277276602843201	0.0792376096997121	-0.156961007225777	0.327060495126458	-0.0757309962391417	0.637929541778704
FCGR2B	FCGR2B	black	0.359726241164867	0.0208842280749287	0.761404740102173	7.46941269980181e-09	-0.352462791975662	0.0238122228231548	0.147653151846455	0.356911150891737	0.716574778977311	1.37182292014548e-07	0.0828102724379188	0.606740296343774	-0.0520017559473037	0.746774803410593	0.201026804154887	0.207559310000606	0.23319856243895	0.142283913539735	0.450380812082975	0.00312851952083975	0.183631841519853	0.25044867226293	-0.0960760320775925	0.550142318153902	0.0298458584811419	0.85304249177605
XDH	XDH	black	0.358065483514869	0.0215256249343985	0.195600062418074	0.220349438356198	0.287722114642086	0.0681318104957687	0.12844530145555	0.423513852460664	-0.123026961597961	0.443489931097358	-0.157334621392093	0.325895814625767	0.249528170415315	0.115637375611922	-0.046983298980326	0.770517983067216	0.0595958734426259	0.711287156329577	0.149312909499972	0.351470962052751	0.051977633059713	0.746888401776593	0.0703145104771183	0.66221987062557	-0.252518529735893	0.111196239347388
BRINP3	BRINP3	black	0.357496940846284	0.021748951120371	0.363581019347774	0.0194569348091503	0.152795915855356	0.340219936728297	0.161084696062635	0.31434939535437	0.0682093731430646	0.671755095787095	-0.0384721245929472	0.811251432325747	0.184417365846565	0.248392556330394	-0.104060167865326	0.517330573487774	0.0380877832360884	0.813103359072118	0.0649540628526341	0.68660002768621	0.153468669982947	0.338072614925664	-0.109210470449928	0.496694508011917	0.32505813732569	0.0381063543127735
AOC1	AOC1	black	0.356866696875053	0.0219987745140281	0.684094164153551	8.17879854316065e-07	-0.123195930298221	0.442859279942645	0.267832209446702	0.0904526713967599	0.497896865326642	0.000924750218933933	-0.109603077302735	0.495138917584361	0.0410780923399288	0.798721970201802	0.258960212411845	0.102070135010819	0.345066260037731	0.0271376670158176	0.281383972720349	0.074713040934417	-0.00747403222324229	0.963009167086251	0.0273509708791881	0.865208884949302	0.179749057812138	0.260779350919549
RGS22	RGS22	black	0.356715843251287	0.02205892602061	0.472349617746275	0.00181951118671306	-0.0658816021253501	0.682358098618784	0.153944260735781	0.336559664931725	0.367542263283652	0.0180764317298523	-0.00121258824893972	0.993996588011011	-0.231754334288696	0.144842071151816	-0.043353631667818	0.787821675955303	0.179224869801261	0.262195407197168	0.153978219963227	0.336451794120733	-0.0750143238867082	0.641122806743107	-0.0237014457612266	0.883060582387279	0.404346944459359	0.00874048594898256
BUB1B	BUB1B	black	0.356131532484692	0.0222932133988554	0.329920883294239	0.0351542267830536	0.113670351095134	0.479171844087878	0.39544035068612	0.0104973520660176	0.225640649023728	0.156046923578486	0.39811547290099	0.00994048843417189	-0.035173656955965	0.827176911442105	0.0369097170577804	0.818786021971786	-0.0185092248917461	0.908554964449707	-0.215615598352495	0.175766660638316	-0.0282576081781482	0.860783937517393	-0.0387539958650011	0.809893896034425	0.482564877499353	0.00139678205634657
BAALC	BAALC	black	0.353714237509892	0.0232846647900004	0.389920446583888	0.0117310877160022	-0.0515658491516932	0.748828368365279	0.266845637584687	0.0916915896988485	0.240143597439614	0.130446153058836	0.162190367391645	0.310995030550263	-0.249592464911871	0.115540500252501	0.165955605907299	0.299743036914022	0.22874391917028	0.150282980558628	0.0794234578228581	0.621580275479225	0.00145688099180019	0.992787146298181	0.126308317266468	0.431331244710642	-0.190432186753876	0.233024906978938
LOC401320	LOC401320	black	0.353454103548543	0.0233935164643696	0.348041801995744	0.0257563307763724	-0.0684350500390985	0.670730426313103	0.118503519778676	0.46055514872437	0.23692188414806	0.135842753309663	-0.027302853517609	0.865443842003352	0.0454652087712508	0.777742344339908	0.310745776530078	0.0479884876979735	0.162141354567122	0.31114324226661	0.0959575294759881	0.550636630770742	-0.0541055858407953	0.736888127640483	0.251755391159006	0.112317121524116	-0.131515040025831	0.412424988044911
BASP1	BASP1	black	0.353116567798486	0.0235353887025406	0.768360463580509	4.49222120914669e-09	-0.265051713960387	0.0939778899074077	0.080706660022321	0.615939834721029	0.802362564944614	2.83100404860916e-10	0.0542107395008811	0.736395053078597	-0.0361854755063532	0.822284126898841	0.118575489484317	0.460280902415209	0.193869226098655	0.224540646829253	0.143493846899196	0.370766372975038	-0.0458368187367166	0.775972175812732	-0.0418667519905476	0.794939747302795	0.311436270590024	0.047468430190327
IRF9	IRF9	black	0.352839205127523	0.023652505365644	0.400721871338294	0.00942243966569792	0.155300429408373	0.332268446490387	0.315227100939846	0.0446938357270241	0.311231554368214	0.047622138691396	0.385655186935611	0.0127671166549802	0.0696349572469618	0.665292250735403	-0.0482647865713578	0.764434407593068	0.00746855516420567	0.963036255754578	-0.200305176590818	0.209229578445027	-0.138504406360411	0.387803470947867	-0.145792602229294	0.363069696318377	0.447007940308757	0.00338949115356483
SCN1B	SCN1B	black	0.352394989815987	0.0238410875535362	0.377371472506138	0.0150025458477707	-0.0178756854683087	0.91167243633517	0.300049479020963	0.0566482264092752	0.190885666598116	0.231893165060148	-0.192004327767603	0.229117394501969	0.207755454907929	0.192431505613765	0.44107769847864	0.00389471059060205	0.0336921012459199	0.83435276931189	0.139986476367888	0.382695544215761	-0.0659552807267859	0.682021554179383	0.236186038568521	0.137098254362324	-0.467834837808411	0.00203983519589837
CRB3	CRB3	black	0.351860823776631	0.024069513948362	0.53411900534689	0.000322197323158363	0.129408109441342	0.42001797334139	0.236818200644487	0.136019140081644	-0.0019494569208017	0.990348558214547	-0.463165416842239	0.00229211511017791	0.140109130159291	0.382274603346958	-0.301596911234852	0.055323267216076	0.199299928986469	0.211571867816252	0.254069455948783	0.108944436129246	0.0148913179004893	0.926374498164268	0.110336519802522	0.492239579538938	0.333212980973252	0.0332641662965144
RUNX3	RUNX3	black	0.351607397318461	0.0241785231315828	0.830209115015351	1.91369773198159e-11	-0.00992127914206192	0.950910021598005	0.241728251340284	0.127851140687149	0.486587919896809	0.00125583109309972	-0.328418329877176	0.0360456770640045	-0.0377935116222413	0.814521969621529	-0.102413237296567	0.524018224829551	0.257925874404561	0.103495568007189	0.180556835655467	0.258607166238517	-0.100113201156462	0.533428636819473	0.0694091821665394	0.666314219247973	0.451488227319598	0.00304675996049713
LOC100507642	LOC100507642	black	0.351359866211146	0.0242853931154855	0.374523721785788	0.0158438353178784	0.124501968733029	0.438001337491355	-0.0431955716364938	0.788577552089792	0.179385283933891	0.261761519047279	0.0280556362454778	0.861769326100409	-0.0632454659950624	0.694438778740097	0.115061617905405	0.473772786497288	0.191483287958638	0.230407427068841	0.150870955392553	0.346410361410932	-0.0637634242612344	0.692059110604515	-0.0892328305230172	0.579026080959569	0.0421781041810601	0.793447845815978
AGT	AGT	black	0.351213392305739	0.0243488173362733	0.661766309770996	2.46067351331248e-06	-0.0881175477215055	0.583797485528048	0.0552291798603945	0.731624922348737	0.475266906259153	0.00168857553340669	-0.0935395792972745	0.560768279363934	0.184461110422709	0.248278389100482	0.168720488521201	0.291648823345287	0.152487875622105	0.341205947937	0.203702025868466	0.201448444327216	-0.113479736539416	0.479914062738577	0.270050644386543	0.0877140881282484	0.187497585183798	0.240439722347163
PCDHB16	PCDHB16	black	0.351133830922216	0.0243833257327674	0.303285118061615	0.0539061975330851	0.320063979479964	0.0413459965611624	0.211708644305247	0.183915835714021	-0.00588449335342275	0.970872374814727	-0.101846265434421	0.526330325742241	0.195038102257593	0.22170426620827	0.102262432974236	0.524632713314186	-0.0849092416776986	0.597620376187954	-0.119473637015111	0.456865834101075	-0.221839616223598	0.163324406176136	-0.138559732378229	0.387612076548271	-0.0698910021660228	0.664133988884578
CST1	CST1	black	0.34941499936107	0.0251388405228096	0.264739551494881	0.094380178672866	0.29222427346167	0.0637417773281127	0.127587899126768	0.426640736537203	-0.0724059698280444	0.652798425433448	-0.104888016435569	0.5139850616524	-0.0730790619532082	0.649777527558878	0.147186192970565	0.358450839567029	0.237156731938078	0.135443856994219	0.0785269181950773	0.625533844947366	-0.0117889842335792	0.941683289277392	0.0831211215588852	0.605385906960486	0.0842016148511649	0.600688290187898
ERAP2	ERAP2	black	0.348590165332795	0.0255082518145359	0.31021012479628	0.048395083176445	0.248800749617676	0.116737690777503	0.0158333681657424	0.921730780025159	0.271054373090792	0.0864963344772819	0.23869729238959	0.132848697407773	-0.192192556074352	0.22865258055962	0.0812981803314761	0.613347044753341	0.0563653436687104	0.726315149199237	-0.0703678688811391	0.661978858230303	-0.100002726328826	0.533882692431911	-0.139754449990087	0.383492591841592	0.198034897372456	0.214545268254653
PCBP3	PCBP3	black	0.348345076779302	0.0256188830270268	0.256863586158117	0.10497529319591	0.19569983970121	0.220109483494787	0.205001549842642	0.19852596784109	0.0957506349546503	0.551500157788231	-0.16927281652042	0.290048961243887	-0.0140563037652285	0.930492616027137	-0.026204147110334	0.870811896129141	-0.00436384553030873	0.978397346400701	-0.114357476737552	0.47650130601384	-0.172703109556868	0.280240162235157	0.0447801063908822	0.78100873907672	0.0423343261127184	0.792699552813591
ZCWPW2	ZCWPW2	black	0.348215345544108	0.025677603980738	0.255025070859205	0.107574328498391	0.361783489408476	0.0201119658660051	0.0536968232262716	0.738805838031601	-0.0741244054711115	0.645096895372183	-0.0781733266525146	0.627095974775512	-0.0598790866693144	0.709974716282348	-0.2139860688469	0.179133505511578	0.0181291791635498	0.910424904710198	0.100810505194217	0.530567027183087	-0.0288121700337119	0.858079394509872	-0.190091710425137	0.233877098079858	0.310369881459086	0.0482735273422854
CGREF1	CGREF1	black	0.34793732454381	0.0258038228643838	0.391352546028381	0.0113996998071635	0.102486489504758	0.523719869082138	-0.0377851442928786	0.8145623150132	0.0941301207367122	0.558285817904657	-0.213571297835686	0.179997790837441	0.149489801432689	0.350894155757047	-0.354225021794637	0.0230721586752547	0.0464021213961752	0.773281495843774	0.40795748812185	0.00810382026128325	0.143127446388767	0.372002080518859	0.172587437627736	0.280567350176528	0.436144983109584	0.00436379866239264
CD207	CD207	black	0.347708130212146	0.0259082621310183	0.480896371454768	0.00145923438502298	0.195428990768781	0.220761268816591	0.321391560199189	0.0404637067370594	0.066275885318954	0.680557825164581	-0.237181955317717	0.135401066053537	0.161295221454973	0.31370895200113	-0.155404243625913	0.331941361092123	0.262532646704385	0.0972621953733866	-0.0403679784640534	0.802131396438413	-0.166051056027306	0.299461230293301	0.11352751208147	0.47972797684987	0.413250517688249	0.00724271144325264
DLGAP1-AS1	DLGAP1-AS1	black	0.347432158356624	0.0260344826830074	0.568178847347976	0.000106603948847734	-0.0892610422764489	0.578905613961998	-0.0350718771284034	0.827669441739962	0.494199417568902	0.00102324376623937	0.0384151125210562	0.811526077874218	-0.239153650514098	0.132087085873982	0.0705808751829771	0.661017074233346	0.151366324402843	0.344810771763079	0.433528174814775	0.00463206494993133	0.103504484564731	0.519582267312144	-0.169367521119262	0.289775213044424	0.00836449681763694	0.958605637048841
GXYLT2	GXYLT2	black	0.34735057240823	0.0260718950997402	0.657620501712397	2.98905079820017e-06	-0.0121968061944721	0.939669548546151	0.083292091662615	0.604641534611826	0.414139045286448	0.00710617996480006	-0.0384735328102896	0.811244648770715	0.0143970210521	0.928812046431032	-0.116333195680944	0.46886645887911	0.147821526809269	0.356356957009446	0.330882029789057	0.0345935287631971	0.204781358749835	0.199019043864773	-0.253074816902569	0.110384537073847	0.235779392403884	0.137795753683443
SAGE1	SAGE1	black	0.346565460790932	0.0264342068407604	0.427048795202287	0.00535886804228905	0.064318571135118	0.689511826289188	0.322021447286931	0.0400504909396583	0.270284472917379	0.0874292201483727	0.238552566951624	0.133090909211324	-0.185841091670456	0.244694932307936	0.219862446281426	0.167205674308902	0.0106366291653412	0.947375276951767	0.0571320213078301	0.7227392506857	0.0632605753904847	0.694369320150792	0.0259980390152061	0.871819542818901	0.0324594891371265	0.840333023138475
PSMB10	PSMB10	black	0.345717759988386	0.0268300842290266	0.589130601622913	5.07145769996094e-05	-0.0368211466553804	0.819213634695822	-0.0778428795116712	0.628557309041403	0.277256057532567	0.0792607680088199	-0.519016293833365	0.000507287246783241	0.130410776271545	0.416394752248397	-0.0692079904630342	0.667225413269117	0.201148039925855	0.207279614003251	0.621721225257299	1.43353224501379e-05	0.23336650033087	0.141988623154976	0.178007634764067	0.265503336001007	0.10116017894505	0.52913485431915
GZMK	GZMK	black	0.345424603744048	0.0269681278493505	0.744652007311875	2.37644740575034e-08	-0.217847189910553	0.171229788880274	-0.0548696217831608	0.733307878694885	0.658824115801168	2.82579459907244e-06	-0.104933338960715	0.5138022165017	-0.0333838637698562	0.835847393155437	0.0867922458196471	0.589490157281743	0.219781238897485	0.167366499036493	0.408401807307877	0.00802829851957971	-0.10848421390854	0.499578673073321	0.0950789004187917	0.554308213843587	0.0406785902677628	0.800639625577149
AIM2	AIM2	black	0.34501344908684	0.0271627274287219	0.466410121143284	0.00211408020213808	-0.0144527255402125	0.928537315878915	0.220058368796066	0.166818124805011	0.260989540803539	0.0993171739144467	-0.0221146906933918	0.890840581514157	0.0796426405296679	0.620615310336823	0.160436297021202	0.316327089020147	0.0943953620807171	0.55717249521573	0.0233597709795019	0.884734953636436	-0.260008606054666	0.100640701828879	0.55130040065	0.000187189490541623	0.0998868221246725	0.534359264546506
SAFB2	SAFB2	black	0.344290907457217	0.0275075270255879	0.240731742316532	0.129478470135873	0.256099928067218	0.106048968343851	0.176373134791756	0.2699884768534	-0.0575776085227667	0.720663630671917	0.126262210283421	0.431500791508837	0.485679265954108	0.00128651381042299	-0.213592946407671	0.179952606791007	-0.00856538130852395	0.95761238520019	0.0988925075332751	0.538456121235797	0.119978131323416	0.454953589550892	-0.231985594237543	0.144430180394443	0.217533018278872	0.171863358523395
SLCO1B1	SLCO1B1	black	-0.342173559247089	0.0285388811599155	-0.604163616298676	2.88080985055031e-05	-0.068533232369487	0.670284820103898	0.0052594161864465	0.973965323094768	-0.396749747666892	0.0102215396920415	0.181488624358075	0.256116513280263	0.116290642828139	0.469030209047384	0.0987798596513731	0.538921215151601	-0.219276349421472	0.168368898097892	-0.313073752507963	0.0462533197474549	-0.188800996356774	0.23712693563944	0.0292725867924888	0.855835201924159	-0.347367990330336	0.0260639041133688
LOC101927599	LOC101927599	black	0.341988336460154	0.0286306045212004	0.49113793458014	0.0011117399495212	-0.124221877327101	0.439040677633333	0.00776932810612386	0.961548741847328	0.412227171802692	0.00740275562891689	0.0274044920256342	0.864947554667356	0.179903520376715	0.260363052868516	0.24163178890678	0.128007995373441	0.168252116956238	0.293009955753111	0.181689439414168	0.255581843043151	-0.0911052700898053	0.571055240615496	-0.0486675648552766	0.762525170782628	0.0509437145479782	0.751762220095755
CNTN6	CNTN6	black	0.341942931586361	0.0286531264533993	0.323804077770895	0.0388996632788811	0.217006124777145	0.172929691661172	0.242733766124016	0.126224644098031	0.0932637912687542	0.56192936716743	-0.283483836200582	0.0724795767288964	0.146535686086742	0.360602414306537	-0.206480707990307	0.195235914467117	0.204181908103648	0.200365755353537	-0.0631525165193373	0.694866126000191	-0.188319475188967	0.238347154104473	0.497852691606838	0.000925875270149872	0.27332034425704	0.0837954426128245
SIX3-AS1	SIX3-AS1	black	0.341635846283868	0.0288058334095926	0.199261673306258	0.211661364189225	0.214426919075541	0.178218132406901	0.219724975842042	0.167477988979344	-0.0959367864494728	0.550723178229147	0.0076370452012442	0.962202949577508	-0.0429895807980143	0.789562930425922	0.045183091971595	0.779086952241847	0.140277266642438	0.381698011964946	0.120061026801614	0.454639795926481	0.0403887591018473	0.802031571868624	-0.132073994164374	0.410423827838406	-0.146281199563397	0.361446252177365
SYCE2	SYCE2	black	0.341509682990021	0.0288687665148833	0.304708465729088	0.0527341986514872	0.295334129662359	0.0608427136586159	0.117716629616833	0.463559377904542	0.00830618894880553	0.958893945690782	-0.136945354660124	0.393219565745031	0.201441867901587	0.206602831064058	-0.197231726224783	0.21644804145407	0.103917420228808	0.517908539920233	-0.0258988834231866	0.872304378237234	-0.144764454888495	0.366500176901942	0.197290309423257	0.216308860139735	0.0894310891081682	0.578179736763506
C6orf99	C6orf99	black	0.341240537547206	0.029003402463735	0.21821875640263	0.170482645708243	0.220037042555619	0.166860278223866	0.269236595765665	0.0887114394276458	-0.0307571369501599	0.848606825773947	0.0123127229357491	0.939097242693331	-0.0547957017370637	0.733654023669367	-0.125638040513217	0.433799668125845	0.093532061132995	0.560799916580067	-0.0932526106120723	0.561976462088781	-0.24814403580813	0.117737822270386	0.145442786306747	0.364234705941125	-0.159612132476388	0.31885218747574
HCK	HCK	black	0.341082813258344	0.0290825426685087	0.76398807182374	6.19651961862237e-09	-0.282618517942255	0.073393501021629	0.270824580895492	0.086773960673529	0.674918087844322	1.30083136887298e-06	-0.0434485213787054	0.787367985689327	-0.136057486385218	0.396323566941215	0.241806077455085	0.127724694674626	0.257385673824921	0.104246042404483	0.24927341784278	0.116021825835599	0.0383974061199376	0.811611379860094	0.128033375462208	0.425014505306556	0.168819999464612	0.291360161895585
PCED1B	PCED1B	black	0.340005314037573	0.0296279815049444	0.533224842634548	0.000331170775103497	-0.13871884132269	0.387061964745233	-0.235097593133884	0.13897110156387	0.489413867822206	0.00116451192394012	-0.203122167879346	0.202762155735589	0.0265200759321603	0.869267735962882	0.211935448793864	0.183435540406532	0.0972619924375861	0.545206897683429	0.565267579460667	0.000117731981930452	0.275433402938842	0.0813363622687966	-0.107902314549794	0.50189570586762	-0.154540012612675	0.334670373138031
SULF2	SULF2	black	0.339326180784151	0.0299760863999281	0.333832949537377	0.0329177529499443	0.245607463500229	0.121661590119365	0.280190063946286	0.0760067868326345	0.0557794571446364	0.729051684269754	0.0895414009357534	0.577709069858354	-0.113846630286373	0.478485981044922	0.133735549312748	0.404507986252663	0.00720391155310689	0.964345189516329	0.0310923838839241	0.846976155608106	-0.0451320532194848	0.779330278037126	-0.157706840406061	0.324738063290912	-0.198810270322825	0.212719374430715
LOC153684	LOC153684	black	0.339247522388007	0.0300166218590064	0.323666978656737	0.038987202498392	0.151883853379	0.343144469994238	0.149451458520633	0.351019134719811	0.172352038680479	0.281233965807219	-0.0909897133736691	0.571545700619602	0.040274022030143	0.802582776478824	0.00303768279782719	0.984961433504173	-0.0259224246602333	0.872189265819272	0.134633133522225	0.401332708110748	0.0369136858253219	0.8187668622056	0.0894984391841788	0.577892353938244	0.0329576374532802	0.837915075003147
GPC5	GPC5	black	0.339008383886711	0.0301401364794348	0.479012408092977	0.00153271133345648	0.0809529437715577	0.614859745811564	0.266639997410002	0.0919514710442621	0.277662125006607	0.0788040355806528	0.0411387540322069	0.7984308888845	-0.0923626140652912	0.565731153035242	-0.275507483985854	0.0812511825483749	0.112495135213883	0.483757496507786	0.153987296264908	0.336422967048673	0.117146129112514	0.465744006106736	0.0511967457062348	0.750568561507429	0.489300812008773	0.0011680488649292
LOC100505812	LOC100505812	black	0.338809660536252	0.0302430957020479	0.278290588611842	0.0781012176616185	0.121120907834712	0.450638052745701	0.314985129183153	0.0448669206026338	0.12629193218353	0.431391492467834	0.155997146142143	0.330077148624057	-0.0722633303299885	0.653439309541056	0.148783859827065	0.353199520377261	0.00447371955528624	0.977853561833925	-0.0182292345595011	0.909932555157921	0.0692887050683431	0.666859801369221	-0.159700492951041	0.318580860995169	-0.179005052284647	0.262790744513695
TUBA3FP	TUBA3FP	black	0.338775597534757	0.0302607729692986	0.192492227367393	0.227913899519666	0.384353867686521	0.013098291184811	0.228098204801437	0.151469269249652	-0.146284241895276	0.361436157255956	-0.203121758402123	0.202763085550389	0.0589988091936562	0.714056706789146	-0.179364901459242	0.261816623106615	0.0447925106317071	0.780949565593787	-0.0891179317438725	0.579516827011328	-0.0454612510516705	0.777761202969128	0.00172364234813214	0.991466485515736	0.223365523208731	0.160373919640914
TNFSF13	TNFSF13	black	0.338506452520471	0.0304007480842137	0.326003513868974	0.0375170949325666	-0.00302798620296613	0.985009432713048	0.0676619261526977	0.674243172665802	0.169085403868427	0.290591179397078	-0.302966623020337	0.0541712883675357	0.210104184933442	0.18733911086034	-0.00202350915798035	0.989981955897359	0.258019815244341	0.103365482807846	0.336502802912441	0.0314596768692402	0.0994736800337167	0.536059689007916	0.00504806476784829	0.975011199732341	-0.292659907046311	0.0633291932718521
CTHRC1	CTHRC1	black	0.338382837987398	0.0304652155310669	0.417746346158941	0.00657442845313993	0.152965747550245	0.33967707074632	0.0712981308785351	0.657782421137508	0.269731776621356	0.088103716179933	0.253622562070993	0.109589700520099	0.078328206957133	0.626411531778264	0.14912560526447	0.352082349367755	0.0531478274142913	0.741383909344184	0.0509973073422255	0.751509351714009	0.0716052361493929	0.656399325309732	-0.309481747568998	0.0489524255845331	0.00529279948134944	0.973800129095078
CLDN8	CLDN8	black	0.337902719066279	0.0307166780984529	0.261152195700519	0.0990990073872523	0.352448618762422	0.0238182542336427	-0.127529379145843	0.426854625067776	0.129260692976987	0.420552171833537	-0.231188870843228	0.145852843674694	0.111996111039192	0.485711568151315	0.0250301607606557	0.876554073858874	-0.110595468599105	0.491218035125492	0.0557852741916312	0.729024497866382	-0.287763690448828	0.0680902051148394	-0.000243333348072946	0.998795268671955	0.0204459114588379	0.899033649307368
DPYD	DPYD	black	0.337121099021177	0.0311297133328814	0.520523200015486	0.000485283071197692	-0.0793157408360956	0.622054735426211	0.134801076063216	0.400740198679067	0.478516540802557	0.00155258678523783	0.231786606490224	0.144784540161411	-0.00795013512518648	0.960654597472543	0.0246346568076978	0.878489976436773	0.0738979086358032	0.646109919896137	0.163215906106246	0.307904134070634	0.151958050182646	0.342905982482668	0.116795680996382	0.46708870358011	0.350102289690128	0.0248344378924428
SLCO6A1	SLCO6A1	black	0.3358896139824	0.0317897562142313	0.111482088465213	0.487728653139876	0.0765322808224983	0.634366902731527	0.24671235135976	0.119940559333784	0.0543151841912903	0.735905406177025	-0.0332382217968972	0.836553800314425	0.175972489644957	0.27109543927509	0.101498976773082	0.527749031548148	0.282514891027522	0.0735035532575327	0.193962358393431	0.224313743919714	0.108813621073272	0.498269448496186	0.29662922189819	0.0596668023095618	-0.229059313744089	0.14970602705446
NKD2	NKD2	black	0.335576714895674	0.031959285779231	0.722930832305975	9.3974334928356e-08	-0.255178204262486	0.107355998641157	0.0172848455984359	0.914580974300222	0.495946845643686	0.000975589905954803	-0.498187370352482	0.000917381665070077	-0.0164271805365154	0.918804963982414	0.130434821066248	0.416308082551088	0.347796091259893	0.0258681385993237	0.55557720668446	0.00016276624720391	0.0688252708866046	0.668960045616513	0.123731130091071	0.440864979844603	-0.0244874117282637	0.879210886867079
PEMT	PEMT	black	0.335241309875133	0.0321418352025137	0.252093774985302	0.11181905869824	0.122242278972646	0.446425097144757	0.105299191326051	0.512327446231972	0.08706961173429	0.588296732667398	-0.277211537341216	0.079310968522869	-0.115484593751495	0.472137748977554	0.33880865783925	0.0302436159378844	0.0148935872796425	0.926363308587168	0.14977304598711	0.349971758220668	0.0820731282276197	0.609957268425016	0.0731711607052439	0.649364608683026	-0.236089547345738	0.137263523531132
COLEC12	COLEC12	black	0.334975809949612	0.0322869456818385	0.24686807643647	0.11969947439822	0.170935474326595	0.28526726722015	-0.156250668638233	0.329282011673646	0.17769213126682	0.266365227585896	-0.0148154397850524	0.926748636736378	-0.124083753019123	0.439553718688061	0.0756833559607688	0.638141612391347	0.0616958536956411	0.701575421334344	0.256103346271068	0.10604414390502	0.0382256242725743	0.812439063895853	-0.152443133050181	0.341349311262717	-0.253455451333307	0.10983173379517
TNFRSF1B	TNFRSF1B	black	0.334024878855011	0.0328111140645782	0.768679644575875	4.38677859063441e-09	-0.348021609983416	0.0257655037494819	-0.044996346661934	0.779977356209751	0.852788519076594	1.46676129513071e-12	-0.0523054230641785	0.745345241419953	-0.0479890569455226	0.765742207004254	0.16726309489146	0.295897586785325	0.279938985028083	0.0762810829365243	0.382950491620636	0.0134635892039167	0.0622445392148739	0.699045552972092	-0.0382610613418817	0.812268303513545	0.150376902038483	0.348010217369661
JUNB	JUNB	black	0.333248925192683	0.0332440006136083	0.438625715744161	0.00412207763892148	0.129951959653803	0.418050520420396	0.116532716771146	0.468099075433651	0.364730615210379	0.0190474762325762	-0.0714175086565735	0.657244650870016	0.117515087513848	0.4643305194905	0.110210703800209	0.492736314421934	0.25121595608333	0.113114582033913	0.0201782695450082	0.90034865388772	-0.260426656971823	0.100075004184248	0.0332664844375556	0.836416708125644	0.0741175615089182	0.645127496259418
TLR8	TLR8	black	0.332336783637976	0.0337588556308722	0.524674741336064	0.000429014577415855	-0.233113574080789	0.142433523746589	0.181387522646927	0.256385979013201	0.525763812483174	0.00041525745107783	0.213644463809089	0.179845114269708	-0.395267113926283	0.0105343148154081	0.212376547012046	0.182504001587174	0.0144661151673772	0.928471280414209	0.216438569420855	0.174083624963665	0.0831815818209606	0.605122629025388	0.145050536347794	0.365543702954257	0.0662377756839975	0.680731755328527
DAPK2	DAPK2	black	0.33191758354397	0.0339976590364172	0.510907245184244	0.00064176223882118	-0.0903466551219606	0.574278557714253	0.0737275165311609	0.646872427684559	0.454819497106198	0.00281198941055805	-0.17297116812576	0.279482893449152	0.125078050433045	0.435867941529037	0.527226434246293	0.000397404372768819	0.15250122580799	0.341163178693149	0.0588896694588588	0.714563356661406	-0.259148575340845	0.101812173819771	0.169090833562838	0.290575461113761	-0.181183038818443	0.256931566544523
ARHGAP9	ARHGAP9	black	0.331461869142883	0.0342588354520029	0.785766218233817	1.16113305410264e-09	-0.167122035308015	0.296310922366347	0.110768243434146	0.490537053229252	0.630035665088271	1.0147158780199e-05	-0.154150977974137	0.335903362703469	-0.00812783119395037	0.959775884001028	0.0763012436328149	0.635393300598206	0.353799417856597	0.0232491134668072	0.292535045084222	0.0634472313746855	-0.114109599057995	0.477463786913572	0.0169915098573872	0.91602539417078	0.255207569868432	0.107314169208732
PATL2	PATL2	black	0.331228842244484	0.034393021663864	0.346833072545071	0.0263102433337959	0.125373966362563	0.434774322405381	0.402937118423266	0.00900049366407632	0.180829604865144	0.257876395716362	0.034088368031958	0.832432142223709	0.31855709620246	0.0423663496014721	0.24278068451377	0.126149129941184	0.138219802892391	0.388788900297252	-0.0111671405823738	0.944754510515453	-0.0900201527640151	0.575668392859338	0.196665908123696	0.217795494284275	0.0712359834153167	0.658062448999915
NR1H4	NR1H4	black	0.329698260943365	0.0352851539021178	0.690571562551182	5.83490086462027e-07	-0.341963939514838	0.0286427041837498	0.0884480891960291	0.582381528711005	0.618848669945135	1.61158761371712e-05	-0.039706617415471	0.805310009270556	-0.209064001906515	0.189582456118484	0.163483538735488	0.307100734833341	0.387430454016309	0.0123268257739427	0.453833998006683	0.00287973059301285	0.147459904734254	0.357547852232198	0.065407572942474	0.68452478838161	0.116529011639021	0.468113319748086
SERPINB9	SERPINB9	black	0.329386881857254	0.0354689504388679	0.539919960227472	0.000269098591992981	0.21457986791252	0.177901335255505	0.24819589078334	0.117658616457002	0.35797679076416	0.0215603370567717	-0.0578878834646466	0.719219484107251	-0.0676432353768678	0.674328180511988	-0.292330086806302	0.0636413670033958	0.216127204463542	0.17471902341115	-0.0316838672089115	0.844100668305803	-0.175930388551015	0.271211935723607	0.0397210453255278	0.805240633101345	0.663455042600344	2.27126710017423e-06
FAM26F	FAM26F	black	0.329134768410338	0.0356183387578423	0.71706392090624	1.33294377580389e-07	-0.189214687866869	0.236081997001153	0.0471647271073035	0.769655859465061	0.527967579108052	0.000388623355435349	-0.317492732706809	0.0430993185260722	-0.00419971726624152	0.979209661987879	0.0909842769800307	0.571568779169961	0.147837154752607	0.356305545223422	0.279788756874805	0.0764455731685067	-0.0925479036747818	0.564948505344693	0.288357084991676	0.0674985734564651	0.340845394976147	0.0292020069734765
LMNTD1	LMNTD1	black	-0.329112325968846	0.0356316618490602	-0.544156330405221	0.000235446260592591	-0.0862219764726483	0.591947223504324	-0.105645603988039	0.510932996215381	-0.289976485124074	0.0659046469959208	0.302080512464159	0.0549143211267798	0.00137849993735695	0.993175192717487	0.25340165161133	0.109909740427192	-0.279226757609368	0.0770633921276392	-0.255072155086433	0.107507162251439	-0.114321625664267	0.476640448454181	0.00487512942852054	0.975867004440102	-0.451983233808005	0.00301082350873324
PDK4	PDK4	black	0.328941014730348	0.035733496436544	0.394847402238174	0.0106243282166345	0.151239100137076	0.345221157265172	0.208397323271458	0.191030234733799	0.200594829729408	0.208558031307747	0.0537542337434297	0.738536401944378	-0.0251165238962705	0.876131439789811	-0.161084554987854	0.314349824797472	0.219249942884065	0.168421444083258	0.0869371576249106	0.588866510227278	-0.237278520051862	0.135237338725008	0.0388489124193528	0.809436886470863	0.268958676049518	0.0890539426142799
KCNF1	KCNF1	black	0.328444671334308	0.0360298909967416	0.343662713885776	0.0278102436056585	0.246563595318101	0.120171196235569	0.206779174777568	0.194576728425192	-0.138301165537319	0.388507035631609	-0.300300877342112	0.0564312619209904	0.0321650483260678	0.841762883641359	-0.152735626028358	0.340412781219093	0.195593967732761	0.220364101334294	0.120358184362129	0.453515895358306	-0.23877359609044	0.132721127994885	0.0260103427312015	0.871759385267207	0.106820880029956	0.506216279967439
VWCE	VWCE	black	0.327625243598854	0.0365236220923668	0.29418901654627	0.0618977467915381	0.196065063080083	0.21923269276632	0.254206354223388	0.108747349303652	-0.0669985161846154	0.67726287844962	-0.296521302741551	0.0597640930735027	0.060024917629887	0.709299242217673	-0.00111512662208648	0.994479103765278	0.077460188735829	0.630251429162852	0.293383906625976	0.0626481935163588	0.0067241447611568	0.966718360881389	0.163594192967046	0.306768954997869	-0.176448049726911	0.26978182172152
CCDC184	CCDC184	black	0.32659978897673	0.0371492790923197	0.320158371837222	0.0412827522930157	0.0131895776117656	0.934769021977346	0.480879525578751	0.00145987732965176	0.142802377714003	0.373100445301638	0.268417493623231	0.0897238221715464	0.0885745076435003	0.58184039143892	-0.0374681496315624	0.816091139635431	-0.0125909158749544	0.937723868247841	-0.132211824746696	0.409931222111159	0.0534396123062095	0.740013345065873	-0.00990267619519156	0.951001956639139	0.33813816162154	0.0305931518071104
GPR171	GPR171	black	0.325816224849759	0.0376332378177247	0.318373920697685	0.0424917657725336	0.381023642598438	0.0139792088345162	0.0786528295066352	0.624977971563269	0.127503767118814	0.42694825504296	0.101426530644082	0.528045216552677	-0.161001819078376	0.31460174349256	-0.181324881405144	0.256553031197912	-0.0156912722654235	0.922431063459491	0.0264048704022394	0.869830768968962	0.00839835206466689	0.958438239038726	-0.273821284743912	0.0832073059235747	0.137675323308783	0.390678218220516
HCG26	HCG26	black	0.325726544955598	0.0376889546654552	0.608964406700835	2.39017495055046e-05	-0.0849886563432715	0.597276501626118	0.1790109922352	0.262774645416495	0.519266000244171	0.000503580351196187	-0.150426497299413	0.347849413247486	0.267854975204174	0.0904242361194669	0.262421211028889	0.0974094929559698	0.329468880857681	0.0354204732540149	0.114846195211407	0.474606663549086	-0.0842562575515094	0.600451143411814	0.112332682701048	0.484393175375565	0.00637142766976523	0.968463261432619
SPP1	SPP1	black	0.325688939357382	0.0377123385469981	0.481480796743652	0.00143708363940978	-0.0218735574816565	0.892023781585133	0.230862006914138	0.146439477783947	0.399397625023144	0.00968268022813315	0.213241055046638	0.180688065114212	0.072685232858743	0.651544400227032	0.20927306159077	0.189130060447898	0.321348609569971	0.0404920090201299	0.184209047858379	0.248936721281497	0.134595875876571	0.401464223350999	-0.145928650143216	0.362617215072976	-0.0736301771999935	0.647308182991844
GDF15	GDF15	black	0.325238753195008	0.0379931947607441	0.553519897140454	0.000174130325018709	-0.126510261096101	0.430589084657334	0.122595426102798	0.44510281002173	0.368396397074249	0.0177898254687738	-0.295287448616424	0.0608854408169096	-0.0601464335297113	0.708736560677469	-0.0561695978803706	0.727229059332063	0.284134399512257	0.071798384099939	0.629266030760035	1.04813901134672e-05	0.434458533501262	0.00453508887280655	0.0872227872737127	0.587638123203328	0.00513545394045185	0.974578747593599
GAREM	GAREM	black	0.32485316854972	0.038235104838106	0.388368907828583	0.0120993433455026	-0.0755296506257436	0.638826025352752	0.149979054482138	0.349301812631758	0.232590167228833	0.143357467882472	0.0788026218379954	0.624316935147531	0.216552123063143	0.173852310705896	0.300053934860523	0.0566443750849638	0.16391112888114	0.305819934163903	0.426123167800641	0.00547037589911025	0.172838271381906	0.279858161149931	-0.112272863001137	0.484627360226734	-0.252505509363308	0.111215291992844
TRABD2B	TRABD2B	black	0.324673868182653	0.0383480229899387	0.708470863397996	2.19018699042311e-07	-0.378950208858945	0.0145526621361213	-0.0780443806497165	0.627666044996034	0.615134030950931	1.87182065440874e-05	-0.158556189824005	0.322105889778426	0.000429532449268549	0.997873407807256	0.0367459867486316	0.819576542864277	0.104246465839934	0.516576760402849	0.573234988746777	8.95187931520401e-05	0.117765442289253	0.46337271375879	0.033391827566924	0.835808770019448	0.128663295034576	0.422720905645885
LOC727916	LOC727916	black	0.324535644808522	0.0384352578288535	0.4127390523163	0.00732232423776003	-0.189154075872095	0.236234900140542	0.333623979755558	0.0330341837563164	0.258177790127038	0.103147007687225	-0.0242095119424447	0.880571743193551	-0.240558038539326	0.129763708290672	0.100571421050198	0.531547340970713	0.168655229955963	0.291838225702803	0.440826498300338	0.00391748947896056	0.358912751689335	0.0211963751740089	0.405653177921928	0.00850536412515295	-0.0836466674515459	0.60309903617625
CCDC141	CCDC141	black	0.324507640376077	0.0384529515718403	0.338182555618458	0.0305699062314941	-0.00617961619589734	0.969412219163893	0.0473005304923447	0.769010717829613	0.332579347853698	0.0336213059730401	0.230888863037128	0.146391212862264	-0.243308580976839	0.125301820324048	0.141660921754834	0.376972535639269	0.147461010771208	0.357544206160745	0.310660285128732	0.0480531957944816	0.364647601339812	0.0190767993341454	-0.381412618491866	0.0138737921768043	0.188906758575859	0.236859493753236
PSTPIP2	PSTPIP2	black	0.324237468176755	0.0386239934611738	0.688068320002338	6.65507249615439e-07	-0.251548115784193	0.112623036505389	-0.0206552850453124	0.898005119902003	0.664106306812545	2.20188359011673e-06	-0.0302877544184893	0.8508909881431	0.139095622428064	0.385761087768216	0.136538652002899	0.394639644017446	0.384234223034607	0.0131291027394719	0.512711944202761	0.000609348845876233	0.190356006413953	0.233215397603792	-0.16403298488533	0.305455551590328	-0.0571035534962344	0.722871925364599
HLA-DMA	HLA-DMA	black	0.322809268590412	0.0395385150893019	0.76065605025697	7.88156602425017e-09	-0.332728630083927	0.0335368824167981	-0.0670505042357809	0.677026058696693	0.742101743108821	2.8123562047521e-08	-0.0575751084074841	0.720675271128843	0.0395838494313775	0.805900394946213	0.100399936237732	0.532251020978722	0.204839459074768	0.198888855807159	0.516118978895133	0.0005521192495594	0.227798138770851	0.15202286880797	-0.0673997218919365	0.675436073218584	0.291465144117047	0.0644658356418336
PLOD1	PLOD1	black	0.322807503092818	0.0395396564247684	0.665729146389557	2.03740207792892e-06	-0.249239778730723	0.116072663080769	0.00960554733732789	0.952470440067973	0.548656372258851	0.000203896231799921	-0.265007127634774	0.0940352680069022	0.135663639292798	0.397705000504957	0.12762462820805	0.42650652367571	0.228638198055135	0.150476741017287	0.529189731882394	0.000374523106296798	0.178072462826083	0.26532646771974	-0.068239677701505	0.671617466025328	-0.0277744170433515	0.863141693450316
STARD9	STARD9	black	0.319018320009583	0.0420518919291163	0.429551117890758	0.00506723362901447	0.1207540684027	0.452020937658088	-0.0670734970892752	0.676921329761474	0.287830629834498	0.0680232602920546	-0.275745824119263	0.0809776066384247	0.0889060315942964	0.580422368699047	0.0745474663138633	0.643206418621529	0.0692286688919787	0.667131739219712	0.089667172827491	0.577172651106738	-0.18172274968209	0.255493226560393	0.368213750725127	0.0178507891064012	0.205120441429042	0.198260089885553
MORF4L2-AS1	MORF4L2-AS1	black	-0.318456714445088	0.042435041435309	-0.5688129944669	0.000104310185866667	-0.00393537389571245	0.980518012705098	-0.195073227898079	0.221619414288571	-0.3038835463661	0.0534109260317511	0.305843948646513	0.0518139783593643	0.277244648484325	0.0792736303688064	-0.0299928990163839	0.852326463158431	-0.272628485069697	0.0846130417251449	-0.240032775638269	0.130629091773306	-0.133876986404385	0.404006684741039	0.0575867555269541	0.720621043042623	-0.172590048973885	0.280559961011414
FCGR1B	FCGR1B	black	0.317548040160226	0.043060979383275	0.753945002808392	1.26475664936232e-08	-0.197437429016888	0.215959608007613	0.0282722214754952	0.860712649650017	0.664494980742233	2.16141190170984e-06	-0.0883828447931972	0.582660897291687	-0.0413808151948576	0.797269642027098	0.137338109834582	0.391851015410188	0.132938498874262	0.407339683407906	0.206976720582474	0.194141297734857	-0.109574187469049	0.49525329983123	-0.0837574132589259	0.60261761153725	0.188357633572378	0.238250302206178
ANGPT2	ANGPT2	black	0.316859685010764	0.0435401247273175	0.606868873470346	2.59409043340251e-05	-0.0534667476880109	0.739885925699017	0.168033887718077	0.293645547660773	0.435949368301898	0.00438337372340276	-0.0364594726604942	0.820960310637803	-0.119709268225022	0.455972153608903	-0.304244200208011	0.0531142092697261	0.140846649935763	0.379749234222411	0.0764132059638706	0.63489581637819	-0.0660903141725581	0.681404914766055	0.060341047262081	0.707835716533988	0.643309914962024	5.72102003213538e-06
LOC643659	LOC643659	black	-0.315586520258811	0.044437738638805	-0.189285643080533	0.23590308696861	-0.264244777710312	0.0950205169373402	-0.048973658797743	0.761075161345837	-0.00858589328277021	0.957510969473812	0.105798700767858	0.510317328020113	-0.237689581882071	0.134542019806889	0.0609734692936986	0.704911026780352	0.0412150276920283	0.79806493273255	-0.0499660619383198	0.756379576226173	-0.0451397320273843	0.779293668210794	-0.180934535756121	0.257595644355375	-0.265278928810596	0.0936859062289363
GDPD3	GDPD3	black	0.314449328712081	0.0452521172756561	0.410661899661568	0.00765344627773846	0.0650349151721039	0.686229884690387	0.0920066191144578	0.567236248268216	0.269447244691607	0.0884525197267763	-0.190451428672629	0.232976808914897	0.361206507569162	0.0203261012873577	0.0326329623029363	0.83949084112607	0.17438516339319	0.275510479442402	0.17704349294507	0.268142981853235	-0.104390029093216	0.515996237243695	0.142182371733279	0.375200707918691	0.118231604773783	0.461592094748549
HLA-DPA1	HLA-DPA1	black	0.314270570510776	0.0453812240218547	0.76640924285588	5.19001711865122e-09	-0.321919480214852	0.0401171486597426	0.0779610603326812	0.628034517703465	0.795887819606705	4.98566816493848e-10	0.0059952651654409	0.970324306740005	-0.0569559080419782	0.723560157665995	0.204216192313203	0.200288561372043	0.144215128099738	0.368340975041633	0.319277608149249	0.0418759468223912	0.154596859634161	0.3344904396465	-0.132986093946634	0.407170273278081	0.223390372282622	0.160326194116478
MEDAG	MEDAG	black	0.313839890035837	0.0456935049885876	0.597455488441099	3.72083232520633e-05	0.0321940344846125	0.841622099016399	0.202422927258966	0.204354298354144	0.466329786839338	0.0021183365844458	0.00218560427478411	0.989179496515316	0.035816733013132	0.824066471989595	-0.185266760228578	0.24618206202851	0.181050281884348	0.257286192337112	0.241737345995544	0.127836359551252	0.085127508257542	0.596675464841938	-0.0157695585339056	0.922045242353275	0.345474045889235	0.0269448049510663
UPP1	UPP1	black	0.313268369447132	0.0461105906915787	0.549608560884021	0.000197730734822111	-0.0234250211327886	0.88441515796774	0.0348804586910175	0.828595925171706	0.360501342617049	0.0205904007908446	-0.430321451999366	0.00498027497302547	0.268117427090184	0.0900969227652966	0.087934295670275	0.584583154651322	0.173194228354669	0.278853765497928	0.0818632087273191	0.610874708352493	-0.323044340933937	0.0393867884015808	0.287653059278788	0.0682009593607853	0.0835628123226843	0.60346367454737
ATP6V0A4	ATP6V0A4	black	0.313062831946716	0.0462613392960315	0.355435701431029	0.0225749243728273	0.199332513382395	0.211495659729991	0.116668809241608	0.467576030242086	0.170490326943776	0.286542430686994	-0.217878090107656	0.171167565334703	-0.0299566168294245	0.852503132057227	-0.0691336992178185	0.667561996473756	0.471382028333645	0.00186487590842004	0.369926165615204	0.0172860671423893	0.0975927497611571	0.543834214956632	-0.0618995534293884	0.700635833845805	-0.148665334135007	0.353587485181678
MGC2889	MGC2889	black	-0.312824633223892	0.0464365412915165	-0.374850312875612	0.0157453736759312	-0.102888374716693	0.522084484378021	0.0251360649623559	0.876035816652417	-0.249083530638326	0.116309014170957	0.210554377583538	0.186374050778856	-0.212790260602504	0.181633362820561	0.0406871588925954	0.800598483041195	-0.274997638568606	0.0818388222586194	-0.384344762934458	0.0131006337296378	-0.006612095161701	0.967272656927383	-0.0305388116718545	0.849669114157413	-0.0582243571151815	0.717654486161203
LOC339975	LOC339975	black	0.312697576306453	0.0465302145366567	0.319001836380798	0.0420630975088628	0.194984084154927	0.221834799700531	0.236733828351773	0.136162799888714	-0.106307354711254	0.508274491488169	-0.322376187202068	0.0398192939477328	0.0705153191580331	0.661313021121757	-0.238321369781707	0.133478520910247	0.111733515138151	0.486741482988715	0.150163498384733	0.348702660094018	-0.0656393731624853	0.683464964301047	0.0305501444283463	0.849613966771718	0.202428387359941	0.204341832171757
OASL	OASL	black	0.312376122335281	0.0467678903173229	0.593073824797738	4.38421151492145e-05	-0.159335072534387	0.319703891287009	0.287638951364863	0.0682150931948186	0.513014357519835	0.0006040628452924	0.153518351614004	0.337914371618049	-0.194112308915495	0.223948742888771	0.0690176243639778	0.668088012740927	0.261188755253563	0.0990500212382985	0.13202885165624	0.410585240351175	0.00875554516297571	0.956672198630881	0.0475535839599591	0.767808983305725	0.297998952816256	0.0584429039944127
THEMIS	THEMIS	black	0.312136307894837	0.0469458421502331	0.541320632450406	0.00025752155408935	-0.082204413515311	0.609383793462637	0.122218826605848	0.446512985746164	0.441033541995145	0.003898706319006	0.140285336152397	0.381670352050264	-0.0364743815439126	0.820888292442452	0.041141000264987	0.79842011099436	-0.00992995928456211	0.950867124885555	0.157115341935358	0.326579067669828	-0.0885392416656762	0.581991325612694	-0.0772708648406476	0.63109023233553	0.181898717611069	0.255025433415421
GLDN	GLDN	black	0.310233334730597	0.0483774078551276	0.63824498200745	7.14200342942955e-06	-0.111006470907256	0.489598894038948	0.0447718798007369	0.781047984068446	0.400547051484407	0.00945644807257519	-0.274908933910733	0.0819413992597217	-0.0485743229061597	0.762967030264566	-0.102100678339809	0.525292215444234	0.114254113048088	0.476902531291437	0.285593108190481	0.0702893150822968	0.0259116532572346	0.872241935721307	0.0653911514322807	0.684599892573423	0.2128242796324	0.18156190353327
ALPK2	ALPK2	black	0.310228006858423	0.048381464788586	0.540254784831511	0.000266289342233844	0.0903855872731976	0.574112935651387	0.245883111449988	0.121230499728728	0.320133365994544	0.041299498905525	-0.191513722284489	0.230331939140934	-0.175855052020425	0.27142047901016	0.243184869330961	0.125500002475449	0.257469005522159	0.10413000359335	0.084935526521359	0.597506550244271	-0.213015896862979	0.181159772931834	0.0403433504006857	0.802249707019674	-0.0624690844340369	0.698011147769493
CCL23	CCL23	black	0.309457097477341	0.0489713775989156	0.579577441938815	7.16112709378682e-05	-0.0110878990460278	0.945145933850712	0.0322417851084098	0.841390186738806	0.409410507799926	0.00785909157294309	-0.268158069809285	0.0900463177714191	-0.207497901259205	0.192995810124391	0.099452683869284	0.536146175589312	0.372672858986268	0.0164117197090518	0.462470156681408	0.00233193581476236	0.103896024234606	0.517995197140417	0.0176090251233072	0.912984991450766	-0.0373170601765603	0.816820061855898
MNDA	MNDA	black	0.308032327723066	0.0500768947217934	0.636423784689364	7.72752268334929e-06	-0.26070146773697	0.0997044652431297	0.0937574742502238	0.559851715778166	0.616105568693117	1.80028502984267e-05	0.13950717710208	0.384343087886103	0.163419040326981	0.307294228768891	0.245689575653814	0.121533053300173	0.0714398448118593	0.657144050397766	0.297533579160326	0.0588564625791278	0.245650542933627	0.12159414165527	-0.0827708893483072	0.606911983795641	0.13602040399684	0.396453515979136
LILRB5	LILRB5	black	0.307191259993144	0.0507388797524808	0.633383395482637	8.80398101498285e-06	-0.156969358293833	0.32703443370667	0.0554808165497555	0.730447842570002	0.48940142547194	0.00116490071569	-0.307509011809505	0.0504879617276352	-0.0176319887001547	0.91287195114462	0.2201312765773	0.166674073470322	0.116191413285389	0.469412178235918	0.256879477765482	0.10495303857802	-0.175859684928932	0.271407651350819	0.00508381249315845	0.974834298464495	-0.0311686372815883	0.846605340092087
C1QA	C1QA	black	0.306953380960401	0.0509273810170807	0.82481864323979	3.34360305793605e-11	-0.27332339320879	0.0837918531899814	0.046681980785202	0.771950410912816	0.675341589495032	1.27372454626889e-06	-0.126391774364769	0.431024446698957	-0.142913590673227	0.372724454201812	0.0674282282413705	0.675306345313206	0.239220573087274	0.131975673297108	0.31947773080167	0.0417405593290382	0.067893062596774	0.673192267477125	-0.0410655008623938	0.798782392985801	0.317642506552158	0.0429955593008999
LINC00242	LINC00242	black	0.304959273837489	0.0525298173330702	0.494863637504729	0.00100489152885672	0.013722727965748	0.932138249255582	0.321490475104377	0.0403985881225368	0.168482478819251	0.292339991061916	-0.0975757322462578	0.543904799359272	0.00321354253453734	0.984090917747976	-0.328770609185045	0.0358350291192003	0.0280255599522213	0.861916081222962	0.28865301486384	0.0672050453484426	0.231225539381428	0.145787141354526	0.064611168575081	0.688170604124148	0.5325828740889	0.000337751134193392
HLA-DMB	HLA-DMB	black	0.304529316566306	0.0528805763013878	0.790985508200743	7.55193691272278e-10	-0.246739160293059	0.119899029213471	0.136189472147206	0.395861245415582	0.667526281640828	1.86851973088413e-06	-0.193404978598241	0.225674067216126	-0.0284568789262968	0.859811931641176	0.0863546361491648	0.5913752420139	0.238176100638127	0.133722499686572	0.346314017291953	0.0265511222236276	0.0379045713080438	0.81398650946138	0.187276378822269	0.241005041158073	0.282471441601343	0.0735497353019958
HLA-DQB1	HLA-DQB1	black	0.304021249534738	0.0532974784451905	0.523155580128341	0.000448887135780273	-0.260347781563631	0.10018154983327	0.203854613070735	0.201103740267305	0.482203049896983	0.00141012057179657	0.0637681553214974	0.692037387997863	-0.218455935629376	0.170006956360397	0.179558852993737	0.261292586797119	0.308014604600886	0.0500907720754724	0.300035827021878	0.0566600275711791	0.155008728109246	0.333188574433847	0.176791066706292	0.268836930875068	0.110911656723737	0.489972168792906
RASL11B	RASL11B	black	0.303956500849789	0.0533507979295829	0.614218032974796	1.94163792273286e-05	-0.133501626811065	0.405337871950179	-0.136621394235643	0.39435049280245	0.521752278911013	0.000467972972362683	-0.167661717135455	0.294731541850026	-0.142419466675867	0.374396724258766	-0.0992360041601312	0.537039108241486	0.196986344441867	0.217031689765355	0.539249942701017	0.000274800420666317	0.145575657593787	0.363791933774893	-0.112876009713098	0.482268836326244	0.0690334274835545	0.668016388545112
FGR	FGR	black	0.303469315230997	0.0537533614026393	0.717241294567882	1.31909984966843e-07	-0.20954840105654	0.188535405842795	0.151819003166118	0.343352998552583	0.675586934318914	1.25826042908424e-06	-0.0270048053148951	0.866899465146801	0.112359614696363	0.484287760036802	0.128559223844799	0.423099358004524	0.323700902947522	0.0389655265300493	0.0889474336771533	0.58024538949235	-0.250133921440552	0.114727094464842	0.0982361279117547	0.54116885987726	0.108853621534787	0.498110586670935
SPATA4	SPATA4	black	0.302691380863646	0.0544012197929058	0.147967297510515	0.355877584594397	0.174328759352542	0.275668225776036	0.0933456900244458	0.561584450888464	-0.0470215734040461	0.770336085111081	-0.0150206915901361	0.92573662060945	-0.0173258749940564	0.914378962206999	-0.0993787340138454	0.536450840688435	0.0891004691929134	0.579591428011583	0.138041943025834	0.389405476786139	0.117952705590621	0.462656975214219	0.00747089791438243	0.963024668877464	0.172639179476515	0.280420963130963
ITGB2-AS1	ITGB2-AS1	black	0.302572337120875	0.0545009084175157	0.60747257213446	2.53377410820031e-05	-0.132269787493506	0.409724164509323	0.0355810256995631	0.825206238895397	0.36363700517523	0.0194368242711223	-0.462988130672008	0.00230221184613657	0.0319394093874379	0.842858968934009	0.0365899202594072	0.820330225449143	0.308986481682124	0.0493343427954515	0.275740322786568	0.0809839131667963	-0.250066006117457	0.114828882486606	0.536818052646857	0.000296420717509637	0.201794338977163	0.205793009363968
ADAM23	ADAM23	black	0.302570224432242	0.0545026789290136	0.408939634407601	0.00793769356907294	-0.00516641746597214	0.974425523888409	0.153299597520075	0.338611478173517	0.245419552003752	0.12195612752882	0.104054232736417	0.517354597650448	0.0671809369518551	0.676432037188222	-0.0990002809758138	0.538011333789154	0.0726584308404014	0.65166471315683	0.0487702614060473	0.762038593430239	-0.0702077071511016	0.662702387198004	-0.123418918396046	0.442027763921487	0.392064482067676	0.0112379505639794
FAM19A4	FAM19A4	black	-0.302183842236465	0.0548272574986519	-0.494761381180608	0.00100769764905605	-0.276759456430059	0.0798221383371876	-0.3211238113571	0.0406404027893747	-0.0977716858797814	0.543092297804549	0.349623936543208	0.0250459752042993	0.0187317787939286	0.90746015711112	-0.0608197176058099	0.705621680967684	-0.17786838196947	0.265883518595736	-0.0278998702328689	0.86252942473677	0.29202389156166	0.0639322718182784	-0.0647393411112486	0.687583377125734	-0.189153725553407	0.23623578406922
MYOM1	MYOM1	black	0.301777525990608	0.0551702502087717	0.432885706495739	0.00470008097409908	0.0856802617590875	0.594285434173053	0.201454067872172	0.206574763872257	0.0465606739057014	0.772527299420148	-0.193300514448042	0.225929647408648	0.0454187763847768	0.777963603698926	-0.0199827730389254	0.901309352898032	-0.000511038915643866	0.997469874845839	0.257707052675676	0.103799067636725	0.0536418408433538	0.739063907419662	0.0315860819110688	0.84457591336886	0.180932910684385	0.257599990816607
FCRL5	FCRL5	black	0.301728183226202	0.0552120197593631	0.205957017672791	0.196396322826346	0.215720772345125	0.175550924735277	0.229292232486269	0.149280990642107	-0.00296326730775557	0.985329799675381	0.0352097485314282	0.827002273705584	0.114477115745656	0.476037127035106	-0.00976769032969359	0.951669070244244	-0.0679141212978418	0.673096550577927	-0.0768326902864497	0.633033324020654	-0.414858792050907	0.00699721622068415	0.0540235800187214	0.737272732263641	0.0247432651678424	0.877958293000949
RASSF10	RASSF10	black	-0.301682103304111	0.0552510501193323	-0.54905472037451	0.0002012961046262	-0.128481272780756	0.423382949972606	-0.15351282784599	0.33793196337283	-0.167455162789414	0.29533538220779	0.150717503773479	0.346906789705796	0.143562327974352	0.370535688384167	0.0758227464904863	0.63752119592991	-0.253896732436405	0.109193486224542	-0.462124194071326	0.00235197642790711	-0.207520811115969	0.19294556694717	0.124247763819146	0.438944563115041	-0.243730447047192	0.124627766359538
JHDM1D-AS1	JHDM1D-AS1	black	-0.301520840371753	0.0553878161495017	-0.45792745737129	0.00260742075194754	-0.236960747517819	0.135776682544273	-0.269891497544286	0.0879083841512009	-0.0878372937221638	0.584999228962102	0.114916383202085	0.474334888687069	-0.180053242757697	0.259959952234245	0.0743499417667419	0.644088795476053	-0.012508026177086	0.938133057147955	-0.103609722942625	0.519155456388594	0.0989959524446009	0.538029194479986	0.276657460020404	0.0799378210295818	-0.0922867280134759	0.566051833684319
ICOS	ICOS	black	0.301497442916709	0.0554076818744562	0.523074724009778	0.000449967592928877	-0.192563951889666	0.227737343246391	0.214487590229486	0.178092418298963	0.470447143050738	0.00190965227081969	-0.0182887809582533	0.909639556812644	-0.0383477806626856	0.811850465868718	-0.0547937585392892	0.73366312377262	0.204931074838339	0.198683689712287	0.295850918986616	0.060371289389817	0.0308069726861111	0.84836438086075	0.0781969921576207	0.626991372809085	0.10522797665181	0.512614350001806
IL17D	IL17D	black	0.300460777833209	0.0562936090137615	0.601449481662419	3.19726057577236e-05	-0.0665214348902465	0.679437542972692	0.277367794637269	0.0791348837347264	0.298159599377502	0.0583006835877812	-0.137309448632365	0.391950790963724	-0.0771301989467502	0.631713751178838	-0.100629981636839	0.531307144153007	0.24107786652191	0.128911496437186	-0.0241938262885646	0.880648564915291	-0.159998884077473	0.317665672327184	0.182069868322439	0.254570995682283	0.606291115053954	2.6530398580384e-05
LINC00312	LINC00312	black	0.300176022560357	0.0565389322206257	0.470522223880794	0.00190602157442864	0.133719423975307	0.404565162669802	0.0143111124629605	0.929235757422961	0.405927678227873	0.00845665098917972	0.00733481126122566	0.963697744612137	0.132223974272273	0.409887815979877	0.103047347884765	0.521438274667042	0.0828492618880841	0.606570345479236	0.0488771310532585	0.761532339865396	-0.225996989464977	0.155376995049904	0.00213015706342865	0.989453989358385	0.275214591015007	0.0815883627676829
IDH2	IDH2	black	0.298550271347266	0.0579559742483195	0.581642852768198	6.65243239432012e-05	0.0177788042905167	0.912149278109693	-0.0176250166222649	0.912906271656374	0.210985617235491	0.185452934644251	-0.408054034466056	0.00808735836041466	-0.0162999216868884	0.919431902676093	-0.392210868678938	0.0112049358659577	0.271711960426225	0.085705669697905	0.603677884187587	2.93525293627452e-05	0.25988574523844	0.10080741914571	0.0786910894615335	0.624809102057599	0.527966564071909	0.000388635261455512
CST4	CST4	black	0.298269819250999	0.0582032658105243	0.384663519765431	0.0130188329523247	0.12091074400142	0.451430031423298	0.259729129132429	0.101020247531965	-0.0710309855976688	0.658986467478297	-0.393843085044623	0.0108423901409992	-0.0262979586462694	0.870353325344943	0.0964488293290504	0.54858863155019	0.249082843514782	0.116310054360761	0.191542849833465	0.230259708308178	0.0936977092610214	0.560103044550936	0.186598702959993	0.242742516603102	0.0230631490308236	0.886188945765695
TNFRSF10A	TNFRSF10A	black	0.298007289759105	0.0584355164936771	0.486732879658891	0.00125099669517852	0.0207412825821773	0.897582712139022	0.198621769426906	0.213162272100324	0.339999642656411	0.0296308746075357	-0.255260652496508	0.107238587869228	-0.0394034565631169	0.806768088900903	0.00769410109993594	0.961920775474695	0.658516877270065	2.8666684300486e-06	0.22959142563683	0.148736314171361	-0.202637237679077	0.20386539634274	0.211887024973708	0.183538010659525	0.0977451326664491	0.543202363936367
LOC101928988	LOC101928988	black	0.296719423652372	0.0595855809357315	0.312681548630344	0.0465420418541984	0.167679768918262	0.294678807125798	0.22497424021446	0.15730543495259	0.243484526619411	0.125020364784875	-0.00310347494892478	0.984635756524919	0.149369834691894	0.351285278373908	0.354562797363869	0.0229325216402324	0.180041544571046	0.259991432543495	-0.210640170518907	0.186190541064349	-0.332397321394648	0.0337244835752712	0.0207488031486414	0.897545773502478	-0.133547888458188	0.405173672221224
LOC102724587	LOC102724587	black	0.296299469434553	0.0599644761871551	0.155107702822917	0.332876196597027	0.249517583599989	0.115653333115915	0.235925153710188	0.137545435213954	0.0223373998134204	0.889747992761249	0.192151257807732	0.228754507858833	-0.184754034367387	0.247514807563281	-0.106412926844993	0.50785101383798	0.12725896596333	0.42784375562692	0.00102565213485907	0.994922078277181	-0.0898029167125498	0.576593954819382	-0.125280750909372	0.43511865522089	-0.142218915331	0.37507672262096
DFNB31	DFNB31	black	0.295039351939767	0.0611129246204144	0.422909144106238	0.00587332835286547	-0.0290728149079698	0.856808806197754	0.221286142698341	0.16440425758807	0.196981427997519	0.217043394788991	-0.180431065368988	0.258944578982789	0.45878537687096	0.00255330544595613	0.046847490874906	0.771163504495652	0.111556101544078	0.48743794968822	0.101017935268525	0.529717219361484	-0.0511531709410975	0.750774081917867	0.248915956123319	0.116562901933009	-0.0232548676288755	0.885249130268532
DDIT4	DDIT4	black	0.292439306884255	0.06353785560721	0.539473064661588	0.000272889699006359	-0.12773439053573	0.426105578811596	-0.159784876251007	0.318321882800653	0.408830816693943	0.00795595420195105	-0.261085900539487	0.0991878836642166	0.0252871377689267	0.875296608930626	0.02520456127619	0.875700647428804	0.282848212847038	0.0731500256435796	0.536287955561994	0.000301331814859412	0.00192607550323912	0.990464310453314	0.07549083507488	0.638998908473824	-0.0859962035289622	0.592921237088599
SIGLEC1	SIGLEC1	black	0.291521282821186	0.0644120681517191	0.661112198121967	2.53786933000793e-06	-0.242277299711185	0.126961083414508	0.109825473862403	0.494258846903732	0.625604217620871	1.22142362020812e-05	0.0693437502624858	0.666610507458508	-0.0792724487961919	0.622245465982715	0.181490121132679	0.25611252535725	0.0416633932109763	0.795914567987358	0.134446914463046	0.401990288466498	-0.0529890009321646	0.742130276712868	0.15065664161808	0.347103804108935	0.180667620209187	0.258310199421948
TNFRSF17	TNFRSF17	black	0.290967181034665	0.0649443250526456	0.40461260473442	0.00869222034145991	-0.00955473752666888	0.95272157023018	0.262686172204251	0.0970595430351533	0.355506124533381	0.0225462786825101	0.0381529314415154	0.81278937519896	0.115593216966413	0.471718342336535	0.0925694004648309	0.564857737117362	0.0346407794084101	0.829756318683149	0.0518612594349085	0.747436497168989	-0.142230673821351	0.37503683353122	0.00244676781169826	0.98788661679267	-0.0292072566047665	0.856153570694316
LAMP5	LAMP5	black	0.290905865689035	0.065003436689946	0.561195127243691	0.000135065034793334	0.106842401896909	0.506130112319739	0.101417495708347	0.528082160224053	0.346182435834277	0.026612475381546	-0.0309610790074892	0.84761475929819	-0.120102860946345	0.454481480912229	-0.441237114844954	0.00388031469240712	0.154306034297254	0.33541159756449	0.0626889044149062	0.696999032092378	-0.0115913752095919	0.942659171513903	-0.115830849736941	0.470801503629464	0.636702270203599	7.6352257214081e-06
NFKBIZ	NFKBIZ	black	0.290610159775498	0.065289113729337	0.250317314055662	0.11445257575795	0.300409121249758	0.0563380490140192	0.240220104744194	0.130319970371144	0.136108987366622	0.396143131348126	0.205889639409298	0.196545973276247	0.16539387410831	0.301404934012358	-0.0781978364294973	0.626987641245026	0.163397512003523	0.307358830570286	-0.139661255569302	0.383813004289359	-0.121921984914205	0.447626228423078	-0.13881631972843	0.386725163849228	0.245205294149857	0.122292614049804
BBOX1	BBOX1	black	0.289470966116965	0.0663989811073442	0.475523298607979	0.00167747620087166	0.128378365059462	0.423757499850181	0.21786052291714	0.17120293828744	0.0369959600809154	0.818369695464474	-0.290691299866221	0.065210626663193	0.00467940418670707	0.976835621640844	-0.242823308268578	0.126080557220158	0.400319945874723	0.0095007848441435	0.113996859660456	0.477901879097855	-0.110421428623874	0.491904496455824	0.0589898539242963	0.714098274496511	0.452447552609474	0.00297745303588591
NCF2	NCF2	black	0.288938127089487	0.066923202694873	0.776960882743272	2.33703378035351e-09	-0.317771203498143	0.0429065636975349	0.0811128101452129	0.614159073337438	0.692388882247222	5.2991961440417e-07	-0.104658478960852	0.514911586407437	0.0763555148426472	0.635152136597622	0.230682427205625	0.146762513068586	0.205919235157282	0.196480229778323	0.219548040138809	0.167828951201765	-0.111592762841319	0.48729398727786	0.0851863678511062	0.59642076406625	0.113805496155963	0.478645978658728
LOC101928100	LOC101928100	black	0.288017883230534	0.0678362678684097	0.291138771850798	0.0647791277376965	0.0359351754382212	0.823493875947084	0.0605417764218185	0.706906976273135	0.263293781050644	0.0962606856369965	0.0522503376349578	0.745604502572363	-0.0122150171511107	0.939579635151364	0.414079135919208	0.00711531536223168	0.151499136379931	0.344382681216136	0.0927333824224025	0.56416556022343	0.00340512955942355	0.983142571766443	-0.0165481407994984	0.918209100132191	-0.0793282307896888	0.621999713310934
PTPLAD2	PTPLAD2	black	0.287421162014137	0.0684335763892341	0.266153081884807	0.0925690859044557	0.175519300960898	0.272351173455358	0.369822690766151	0.0173197585409592	0.157441910987779	0.325561836497694	0.223342143341182	0.160418832804417	-0.167910577467725	0.29400508100036	-0.0656292929212701	0.683511040173544	0.00360342782912659	0.982161029589921	-0.206471279981557	0.1952567625281	-0.0317709106677675	0.843677675385117	-0.0858460559338627	0.593569383681138	0.139327241369737	0.384962673929894
COX8C	COX8C	black	0.286540259410988	0.0693229294326411	0.208148058354565	0.19157354853716	0.137863404214191	0.390024981470217	-0.00835173734549453	0.958668726993685	0.11331810783729	0.48054388739601	0.0142901030217052	0.929339381329571	0.112020230940102	0.485617025497669	0.087819059017117	0.58507745857291	-0.127645641841095	0.426429747756045	0.00202622012234867	0.989968535060464	0.10511742946403	0.51305987269984	-0.145483805451099	0.364097981720069	-0.0358214035491042	0.824043891123695
CCNT2-AS1	CCNT2-AS1	black	0.285151828800108	0.0707431671425444	0.401332243392142	0.00930452195991554	0.0465488281510402	0.772583639719139	0.0311832689883091	0.846534190745001	0.255783373109233	0.106496478009858	-0.0514757864099805	0.749252869581782	0.0357260952378036	0.824504710509151	0.0499480694202648	0.756464632034318	0.203093523765319	0.202827206163713	0.165630508738915	0.300704127473266	0.0871043733079808	0.588147239444582	-0.0752086356025228	0.640256381437509	0.114415014197042	0.476278040734958
PIPOX	PIPOX	black	-0.284876896452142	0.0710270980887561	-0.473567130545043	0.0017638145955294	-0.0805012574119033	0.616841249273751	-0.195089605779301	0.221579858392758	-0.10255915361643	0.523423991384929	0.203811041503443	0.201202128966175	-0.145056730594895	0.365523009918455	0.138482961900306	0.387877670628815	-0.227877012675066	0.151877209120634	-0.429412185568515	0.0050830564481165	-0.19702638946561	0.216936367207452	-0.0901260732323276	0.575217349862588	-0.337957771229517	0.0306877578713608
NNMT	NNMT	black	0.283702897117041	0.0722496368177318	0.690339035409928	5.90694775197153e-07	-0.100094780478305	0.533504333453136	0.141052941565778	0.379044631500174	0.482253050325564	0.00140827065117833	-0.248900106339394	0.116586937160891	0.0336927397042253	0.834349674063169	0.0535647939948854	0.739425587734238	0.196962058381487	0.217089514031563	0.0836794803447321	0.602956377458093	-0.27818349793405	0.0782206305474558	0.27660522690832	0.0799971136505256	0.356965471666721	0.0219594632792079
LINC00926	LINC00926	black	0.281285768358229	0.074818800597763	0.524539890200794	0.000430746137932157	-0.0691054152309462	0.667690156530709	0.112728535984374	0.482844958032574	0.23513074736589	0.138913776240067	-0.340631841750466	0.029309809133197	0.149669326631365	0.350309352863882	-0.124977897376383	0.436238423002502	0.193198317278961	0.22617987327415	0.332076578843743	0.0339069222705331	0.073300646063102	0.648784244419372	0.0777773148397519	0.628847421859207	0.218955408366202	0.169008335870564
RAB7B	RAB7B	black	0.280150067425862	0.076050429974031	0.527623986858542	0.000392672320896076	0.077887293795847	0.628360814497835	-0.11578326596131	0.47098501643235	0.307692028471703	0.0503438935531592	-0.405457176085749	0.00854029414599338	0.197720351332873	0.215289066305546	-0.298627411429685	0.0578881024928329	0.287503832954998	0.0683505770870838	0.330383651241064	0.0348833415262904	-0.0769264512208872	0.632617334480255	0.0536815484477229	0.738877530029521	0.430287755937216	0.00498405144220557
RGS1	RGS1	black	0.279815769405745	0.0764159756982563	0.657055636054162	3.06862410068181e-06	-0.00855573866460911	0.957660060787151	0.272284206428425	0.0850221940488698	0.447043032649052	0.00338668083831293	-0.106141708815728	0.508939299331949	-0.0407862345127709	0.800122806804722	-0.303698109451077	0.0535640054265112	0.274825266310082	0.0820382432644243	0.196232172855485	0.218832317401356	-0.0692204554906118	0.66716894563551	-0.114145551150501	0.477324125679189	0.509321787573957	0.000671499534892673
GADD45G	GADD45G	black	0.279447556898637	0.0768201976883905	0.438232132329459	0.00415963106128864	0.0395896539258596	0.805872478997836	0.118395388871809	0.460967355202304	0.238734434574729	0.132786589334946	-0.255435611819136	0.106989760049793	0.233951823259915	0.140962966647434	0.29726055599822	0.059100171513133	0.196931547200674	0.217162175185428	0.106080306531739	0.509185844145629	-0.152772568924787	0.340294606798761	0.0809018894332073	0.61508358119211	-0.0163684208653206	0.919094436560735
SLIT3	SLIT3	black	0.279408051097727	0.0768636662603553	0.594021032164156	4.23230177855499e-05	-0.147322173725633	0.358002060846887	0.053379974029602	0.740293412071027	0.531994312893517	0.000343887020724054	-0.0350335026339541	0.827855159515355	0.0119740917012042	0.940769221632023	-0.339732928417491	0.0297671955327288	0.0226178057737186	0.888372635424736	0.24754525749905	0.118655339937203	0.159024558113424	0.320660134511247	0.00108490005348161	0.994628750710558	0.610487645148365	2.25125834566611e-05
CACNA2D4	CACNA2D4	black	0.279161313659491	0.0771355895998135	0.719280438810653	1.16924649884861e-07	-0.317002815594958	0.0434401407647128	0.00215384159572211	0.989336738324736	0.638286958305207	7.12900150073175e-06	-0.23726710773573	0.135256680860232	0.128997992109132	0.42150508037867	0.208130197158966	0.191612521837558	0.261390156488416	0.0987804965364163	0.319245970974733	0.0418973827363648	-0.104853115387704	0.514125885489775	-0.0256034578579745	0.873749176317842	0.102360279319612	0.52423397444523
MPEG1	MPEG1	black	0.279080512583979	0.0772248020289177	0.707219319864221	2.35100964448247e-07	-0.329241075074347	0.0355552846252028	0.0799215221679657	0.619388423672029	0.758294365151257	9.32490464304232e-09	0.154038933732881	0.336258991306899	-0.0411239371026954	0.798501984506053	0.144023249612642	0.368985262019795	0.121171425171982	0.450447796639566	0.248864400358882	0.116641096800917	0.105653750245612	0.510900227208306	-0.14848769382283	0.354169431688253	0.234639365189721	0.13976519432357
MICALL1	MICALL1	black	0.277121657527164	0.079412391781442	0.538232995710985	0.000283662514012935	-0.303617186338377	0.0536309182121283	0.00714050319886071	0.964658822624704	0.420840619555479	0.00614604517343224	-0.392452297283811	0.0111506670328518	0.0505908129395824	0.753427964098264	0.267639995543178	0.0906930293382071	0.258846967662866	0.102225462984117	0.56606080809972	0.000114600172098546	0.104664028106639	0.514889177528753	0.373190195363099	0.0162512866605719	0.0389930807343312	0.808742856257231
RGS19	RGS19	black	0.276325282630006	0.0803154788845065	0.634997061265246	8.2166412023113e-06	-0.218791962437858	0.169334654816333	0.132657440203845	0.408340908062682	0.534577961478571	0.000317676832994148	-0.18417930834123	0.249014471657694	-0.0492402294681566	0.759813035542031	0.264819187299103	0.0942774249463832	0.378612848089886	0.0146478256260544	0.281539682708601	0.074545592019694	0.083103809233922	0.605461303626518	0.340282120917558	0.0294870593299533	0.107800908232399	0.502300048456089
MID1	MID1	black	0.274722565922148	0.0821572393400679	0.607603735272848	2.52083997206306e-05	-0.0192242365354001	0.905038217595562	0.0231172192956655	0.885923874614381	0.338538715182939	0.0303839410014182	-0.0874742910818122	0.58655744287888	0.167503044627483	0.295195333747486	-0.386303303165608	0.0126048500249664	0.190486341767793	0.232889555670448	0.405120193574807	0.00860063674633625	0.186936806797418	0.241874606144015	-0.25709691464108	0.104648901153673	0.400969080202095	0.00937452803721258
BSN	BSN	black	-0.274587627977293	0.0823137925519391	-0.461569673832642	0.0023844142118512	-0.0929436884033079	0.563278421932982	-0.00832886232176885	0.958781834488439	-0.320347198766854	0.0411564717239193	-0.0214044683203443	0.894326182758633	-0.142556072722155	0.373933961419938	-0.0372009811072727	0.817380181999714	-0.184840070189905	0.24729083355861	-0.245090076188861	0.122473848926718	-0.0727824684978673	0.651107987475079	-0.0588351814113002	0.71481634703849	-0.0565731145778985	0.725345504845958
NELL2	NELL2	black	0.274403991183938	0.0825272187426059	0.433152922701144	0.00467168690412892	-0.161229807583479	0.313907860391924	0.33625986476985	0.031590110920861	0.428798540338482	0.00515345798704256	0.255986696789507	0.106208877047704	0.0624490362967408	0.698103480993843	0.347489162517943	0.0260083690687396	0.135421491915334	0.398555724294478	-0.204143308842769	0.200452690032479	-0.284163059811122	0.0717684907361994	0.175646551301768	0.271998191696	0.240255964953617	0.130260857841321
C5orf17	C5orf17	black	-0.273600559193758	0.0834660548443162	-0.177457939557894	0.267006186861021	-0.173430985866934	0.278187018667792	-0.126928520651784	0.429054213646432	0.0413344954000039	0.797491820011972	0.0844740502261978	0.599506337761035	-0.126304163572551	0.431346517350734	0.0374435586620207	0.81620976692608	-0.0242500256496819	0.880373329129484	-0.0876578689799649	0.585769191006114	-0.176960186426154	0.268371870278385	-0.0712057029788683	0.658198905160532	0.0273536130053665	0.865195983779833
NLRC5	NLRC5	black	0.273485689972135	0.0836009595396876	0.533239267939332	0.000331024244399998	0.199833167991378	0.210327129960981	0.301996400134465	0.0549852742582195	0.248028418039241	0.11791456721254	-0.257639799203936	0.103892482708922	0.0549901427439256	0.73274362763266	-0.078706377632189	0.624741629334615	0.141371407854482	0.377958407816476	-0.208439241181019	0.190938974908739	-0.46874573473719	0.00199357953668838	0.277534094211444	0.0789478181304818	0.430856850879081	0.00492060303763547
CLC	CLC	black	0.272865612005444	0.0843321233627084	0.30637442565726	0.0513885148236029	-0.0514557950939864	0.749347106443912	-0.0458995798367452	0.775673322647203	0.257517718614725	0.104062216625516	0.115567381637731	0.47181807760021	0.107835601746837	0.502161694604238	0.202748301910736	0.203612349805386	-0.0231391566312752	0.885816333699022	0.0330545789332395	0.837444703669518	-0.0818424247276612	0.610965575491619	0.0960631406368221	0.550196082333169	-0.0768544333411312	0.632936846577628
PCDHB15	PCDHB15	black	0.272750172671891	0.0844687907405036	0.340068761202754	0.029595631546722	0.138441029613286	0.388022783976708	0.283633473039794	0.0723224464241868	0.177833295226777	0.265979367838241	0.0389632114533931	0.808886635937062	0.0102069556031445	0.949498299179003	0.120260706615924	0.45388440668926	-0.0150611944529695	0.925536930473602	-0.117500438036946	0.464386598138412	-0.178421300194332	0.26437608517355	-0.163884482212654	0.305899651831533	0.157696270875608	0.324770903265413
FOXD1	FOXD1	black	0.271649344568739	0.0857807146387722	0.168517300310472	0.292238805312031	0.187991720393626	0.239180146443458	0.149410456335808	0.351152811591028	0.0457796820254191	0.776244274723181	0.20678251531329	0.194569359494454	0.0120162332995027	0.940561135268036	0.300120661189438	0.0565867264282345	0.00288739506272252	0.985705380063382	-0.170517573668862	0.286464273962703	-0.218045514201487	0.170830707278505	-0.014439463187142	0.928602724114677	-0.0182519112812883	0.909820972847902
PTGES	PTGES	black	0.271388543591442	0.086093832856681	0.595361317265805	4.02553596237408e-05	-0.0794746989938301	0.621354627031725	0.00432921542372249	0.978568738487821	0.427208602181915	0.00533981745248816	-0.422948780346191	0.00586820667345597	-0.0700343598830583	0.663485822649422	-0.0123313376668041	0.939005340576647	0.227710641575543	0.152184573018311	0.339968017896922	0.0296470114079824	-0.044002889373906	0.784718810837898	0.147559116608112	0.357220887919996	0.107613165223132	0.503049082524439
MLIP	MLIP	black	0.27133050207086	0.0861636381699775	0.423994221866365	0.00573450673583756	-0.12437254485334	0.438481423881436	0.26022076106647	0.100353312941992	0.231378440311924	0.145513409631213	0.115594784360601	0.471712291893334	-0.199370340462178	0.211407214021638	0.0311207915848508	0.846838006920727	-0.0117894062908525	0.941681205058283	0.154907762585513	0.333507422801878	0.218878213772331	0.169162397942455	-0.202471091520099	0.204244350873919	0.426567123481813	0.00541664519677954
LOC101929272	LOC101929272	black	0.269421785580587	0.0884837817327457	0.305114358831519	0.0524037585974519	-0.00846685770175536	0.958099516811169	0.0520387861475432	0.746600432823225	0.185947272284604	0.244420661423094	-0.078627133990662	0.625091395519225	-0.0474057158682358	0.768511134349402	-0.0355005922825796	0.825595257278808	0.103923923933871	0.517882200296123	0.285878950479902	0.0699965558115147	-0.122582045515434	0.445152871744909	0.0218229439288167	0.892272163187965	0.222349582239237	0.16233399637654
HIST1H2AE	HIST1H2AE	black	0.26918127590691	0.0887795331791016	0.267739595448816	0.0905684209850801	0.0635262764540784	0.693148283552125	0.0622655015118467	0.698948963878373	0.272461615729419	0.0848111633118179	0.188576467511849	0.237695383290588	-0.236586507896264	0.136413910639597	0.121256717433865	0.450126672032319	0.286653386353233	0.0692082095210752	0.0952506496054854	0.553589610431386	0.0325467576336679	0.839909327770299	-0.0937615329013176	0.559834649902058	-0.0995228651487774	0.535857114029322
GABRA1	GABRA1	black	-0.268751320054697	0.0893101503980339	-0.365607679603333	0.018739975694356	-0.148329718235528	0.354687445040237	-0.331548974554358	0.0342087871655199	-0.164660135057712	0.303584581007786	0.216911843042844	0.173121000337332	-0.143107473121897	0.372069511991741	-0.0571214919595143	0.722788321944126	-0.141598516156013	0.377184914433274	-0.0843192530831488	0.60017779622431	0.226367900589177	0.154681904138516	-0.213071717984571	0.181042745527311	-0.106611116079163	0.507056505418457
FSIP2	FSIP2	black	-0.26852428333634	0.0895913293485407	-0.376070726582538	0.0153820030569882	-0.148176790089193	0.355189345111698	-0.0297646987925997	0.853437756891641	-0.258085138911568	0.103275099069143	0.0589784731278412	0.714151101958552	-0.00527503978397623	0.973888011102443	-0.00869437240715188	0.956974635775616	-0.0894422576577937	0.578132076086967	-0.00239376337230286	0.988149010799311	0.226015003288016	0.155343184429069	0.0111699259878833	0.944740751894293	-0.17357133837033	0.27779225637391
SOCS1	SOCS1	black	0.267124859079848	0.0913396269291085	0.513080106262825	0.0006029190357124	-0.0440732307505028	0.784382839019513	0.128674050480434	0.422681804593906	0.402929464442448	0.00900192316300106	-0.0901871157607268	0.57495748432158	0.0965893350926387	0.548003594111228	0.177361852086482	0.267269463301637	0.239782859125575	0.131042342398261	0.0667811053002998	0.678253576304913	-0.064217219599969	0.689976625253941	0.0130445870135492	0.935484581968115	0.0728214578697215	0.650933027731348
INPP5J	INPP5J	black	0.266317135915434	0.0923606395377341	0.149145867685194	0.35201617879018	0.0641762610718384	0.690164493297973	0.134512312782776	0.401759281924755	0.0699275392833705	0.663968769905096	-0.132347491542578	0.409446679757688	0.130628590002135	0.415610014021869	-0.0860650976485995	0.592623944151618	0.000755459461229336	0.996259769503774	0.192499482953924	0.227896034990797	0.13229576923975	0.409631370536843	0.0862490281534211	0.591830566439402	-0.0247326064021168	0.878010469788625
COX7A1	COX7A1	black	0.265591033796312	0.0932859743681482	0.425229841834511	0.0055798945897506	-0.257314801249357	0.104344809611521	-0.0361010515311762	0.822692119209175	0.224764804895973	0.157702475219165	-0.339982687026825	0.0296395254580589	0.106175906043517	0.508802015372079	0.139219795452906	0.385332930048545	0.215915114539282	0.175152783956133	0.379458367318128	0.0144103083383592	0.00559042994450174	0.972327382121963	0.426284709417109	0.00545077173204896	-0.0929906016336673	0.563080615052769
BC042022 /// LOC100506331	BC042022 /// LOC100506331	black	-0.265293995658491	0.0936665692398898	-0.350212441714128	0.0247859376200388	-0.00303888631397333	0.984955475970796	-0.200348590975585	0.209128828476254	-0.31925040201961	0.0418943799242017	-0.0125915671869327	0.937720653078004	-0.178605445486372	0.263875305037575	-0.142137264589411	0.375353781207752	-0.0125576970765193	0.937887852520142	0.00341214013657676	0.983107870194135	0.0759128452726002	0.637120303014238	0.0470195471552091	0.770345714488668	-0.127375619617945	0.427416897010617
ATP6AP1L	ATP6AP1L	black	0.265283246201406	0.0936803649188227	0.175362342225492	0.272786978560696	0.061163033306254	0.704035185371987	0.303517871436674	0.0537131302215277	0.0810206203974443	0.614563087143969	0.15094578212974	0.346168448668489	0.230216883933896	0.147602389361253	-0.0245050614662374	0.879124468839448	0.236217017790582	0.137045224759757	0.0895360100886909	0.577732066929689	0.128585212104999	0.423004834473949	0.053588522098954	0.739314195206839	0.0489719621248466	0.761083196503484
SEMA4B	SEMA4B	black	0.26337409065805	0.0961554774529296	0.300007410057397	0.0566845982778258	0.0758831156202154	0.637252573295626	0.231780785245137	0.144794916331639	0.20507158678714	0.198369313507178	0.247479386206876	0.118756603521918	0.0932169484517352	0.562126689717918	-0.120351528301287	0.45354105321021	0.204358319316548	0.199968772153606	-0.085496577222676	0.59507919437214	-0.080368044456052	0.617426154596591	-0.226831256311527	0.153816763157117	0.362724219987117	0.0197668890044228
KLHDC7A	KLHDC7A	black	0.261318984629511	0.0988756777520326	0.413466468453297	0.00720932205653689	-0.144685479779723	0.36676448320922	0.0196621921156988	0.902885035485113	0.298259116180367	0.0582127200137965	-0.0632716965628287	0.694318197183044	0.0731168984374819	0.649607877577732	0.374137905190172	0.0159608221875679	-0.113355667045789	0.480397490423996	0.24833174549281	0.117451295877204	-0.0636153659827582	0.692739041366783	0.177717573373122	0.266295656409897	-0.170131487393617	0.28757304639599
NPNT	NPNT	black	0.261046767287848	0.0992403749603263	0.509998263408468	0.000658664113955489	-0.0257507003666716	0.873029026314856	0.246082062468323	0.120920071020324	0.243017928089886	0.125767809005029	-0.0987040864016822	0.53923417208037	-0.194518936297445	0.222961007926373	-0.238455996264919	0.133252712056098	0.232605231851622	0.143330813457953	0.349397385581523	0.0251466823060549	0.163836125460185	0.306044352411717	-0.0824559270741322	0.608285786384692	0.486736943924783	0.00125086139036699
LOC728485	LOC728485	black	0.260879226576092	0.0994653461222873	0.338233817852373	0.0305430824431858	-0.0944327538555159	0.55701563077382	0.130258447899061	0.416944059018684	0.167731588151304	0.294527461211637	-0.116007647990987	0.47011999130756	0.0813177456836852	0.613261363771094	0.0204890196502466	0.898821870714211	-0.0381058347983608	0.813016356093211	0.125937729515723	0.43269503706018	0.0451950345178206	0.779030019495863	0.0435534192833943	0.786866524563484	0.210452427625434	0.186592287040789
CST2	CST2	black	0.2604334530392	0.100065828055807	0.359308668546922	0.0210439722035296	0.0770357316524597	0.632132630441795	0.0864585532668108	0.590927358808543	0.0644127074656779	0.689080217133047	-0.2106090684549	0.186257053047936	-0.0464716315122348	0.772950827451633	0.10810561100905	0.501085590363409	0.149634442996768	0.350422939693392	0.156012557873084	0.330028777867954	0.137781490346478	0.390309403693933	0.0907749872814466	0.572457578356664	0.014111320244849	0.930221229861371
MORN5	MORN5	black	0.260213523042515	0.100363107327814	0.291755074088841	0.0641885342142208	-0.126537417178477	0.430489338184706	-0.160983435337228	0.314657736597252	0.219067504206386	0.168784799308754	-0.0363390790308516	0.821541931897716	0.0156722251015896	0.922524936956297	-0.100617667427901	0.531357648712081	0.106888389869028	0.50594601395567	0.324737880754787	0.0383076785169168	0.148381646460425	0.354517117949616	0.0874752338709746	0.586553393497956	0.129336473143295	0.420277516573735
HSPB2	HSPB2	black	0.259056358790089	0.101938401107197	0.568981926314073	0.000103706736521702	-0.219527356012688	0.16787001398397	0.0952437622148507	0.553618419024803	0.434898690108871	0.00448982800752847	-0.181870335101603	0.255100846744786	0.135157976594494	0.399482714424866	0.115101036310384	0.473620286099629	0.084865701024709	0.597808948869561	0.335857804392386	0.0318069568384117	0.122326069696805	0.446111165657778	0.0117460016844635	0.941895549326031	0.0407824244409443	0.800141098189056
SLC15A3	SLC15A3	black	0.258555807219026	0.102625652136164	0.781794028006033	1.59825252398635e-09	-0.334132575164407	0.0327514009099694	0.0538959287491403	0.737871538335094	0.720726368673917	1.07273909583e-07	-0.171434954086841	0.283840860257119	-0.158270186135381	0.322990730347484	0.157460172001967	0.325505013716918	0.286906422718482	0.0689521524148651	0.244216331970273	0.123854794747587	-0.0880530059424173	0.584074146021281	0.0199578020317325	0.901432074188584	0.242557282858135	0.126508993113271
NKX6-1	NKX6-1	black	-0.256180235001775	0.105935667649271	-0.497251901543739	0.000941298055501949	0.0932311007690302	0.562067070541054	-0.190926382966623	0.231791733694938	-0.424642265694633	0.00565296100673681	-0.209139943398434	0.189418033649227	-0.115960989318106	0.470299797747101	-0.0431449666156002	0.788819596351345	-0.0658377112824127	0.682558609285005	-0.0435250155427634	0.787002299373867	0.0523869695144005	0.744961491600586	0.0491946431300753	0.760028828631482	-0.182069083185893	0.254573079132701
BRE-AS1	BRE-AS1	black	0.256159978576238	0.105964237637587	0.486887872092933	0.00124584597131735	0.0106684525951216	0.947218051105705	0.0676358775009927	0.67436164609257	0.358388451455488	0.0213996181237	-0.0466122934331671	0.772281802166311	0.195481434842492	0.22063496090461	-0.249363278925081	0.115886105354933	0.211189057613058	0.185019516467283	-0.023162533440292	0.885701738440395	-0.312030128161997	0.0470248063351312	-0.0513791511262989	0.74970843098051	0.429442024301183	0.00507965454156678
EPHX4	EPHX4	black	0.256047656973078	0.106122764384767	0.543753299619801	0.000238476065025802	0.0157914317334413	0.921937447003626	0.2213338642419	0.164310947704554	0.258329028306425	0.102938179952447	-0.224911943949879	0.157423457930563	-0.153418027379933	0.338233966130912	-0.181115270170138	0.257112552194185	0.144018531858814	0.369001111708564	0.0201629159862032	0.900424098509296	-0.241481709281267	0.128252321162884	0.351445918359856	0.0242481961313246	0.457938354856157	0.00260672710131998
NEK6	NEK6	black	0.25593235083002	0.106285691298094	0.719121520115368	1.1803312618575e-07	-0.297879823668661	0.0585485477092711	0.0323017546200696	0.841098949257106	0.588484855212505	5.19291106538014e-05	-0.321454227621083	0.0404224409983303	-0.0715565195615107	0.656618652604774	0.140262266057734	0.381749432712324	0.4124896279516	0.00736142151349797	0.523121573012468	0.000449341279488336	0.0999568075684758	0.534071475405411	0.105369619205829	0.512043791390158	0.00352404240218641	0.982553970703506
SLC22A18	SLC22A18	black	0.255766779563247	0.106519975702536	0.512828366233163	0.000607308985659227	-0.137337430589209	0.391853379832032	-0.036721426110582	0.819695141488188	0.334469302466118	0.0325652760134343	-0.478725027286156	0.00154420258520206	0.185255545742708	0.246211160413196	0.208116205560447	0.191643055554127	0.439574771107876	0.00403273736207317	0.524583737935771	0.00043018242340364	0.130764718164281	0.415119998672258	-0.0738268363498206	0.646427926303408	-0.0550944435406051	0.73225542759958
MCEMP1	MCEMP1	black	0.25565006589661	0.106685362494708	0.522553459369314	0.00045698922774924	-0.0239797038675367	0.88169735392923	0.0280160861984267	0.861962308676139	0.172359452950451	0.28121295392979	-0.607975843091048	2.48447348154664e-05	-0.0934361415101466	0.561203629182598	-0.0780295853198697	0.62773146880864	0.208463888953069	0.19088532843924	0.474281119617938	0.00173185735148553	-0.00454905446449605	0.977480722715366	0.284581115916475	0.0713335611275833	-0.0438105536343751	0.785637661516128
PMS2P4	PMS2P4	black	0.254360101445427	0.108526328952883	0.405259063216563	0.00857572550898278	0.0996502274981391	0.535332728672945	0.332026700746238	0.0339353656819332	0.264377685187522	0.0948481799800101	-0.16533615504893	0.301576030603105	-0.106492499773463	0.507531943492636	0.106718910392049	0.506624639179313	0.171533195162481	0.283560851921269	-0.0911869967427233	0.570708482591541	-0.291780220508471	0.064164527764049	0.0930842438480096	0.562685874464538	0.175427765946063	0.272605270094161
GZMA	GZMA	black	0.253374591144288	0.109948992510346	0.535631611539386	0.000307513852949958	-0.144458487235888	0.367524795592592	0.113780149386405	0.47874458285318	0.494995576748516	0.00100128111502913	0.08290753075588	0.606316395808016	-0.225479883655294	0.156349854623716	0.128935130346263	0.421733282437016	0.150455168115741	0.347756473758881	0.244603366690706	0.123241656009739	0.0302950743892553	0.850855357593085	0.245816957673094	0.121333853858381	0.185922611974588	0.244484341983505
RNF144A	RNF144A	black	0.252721511124639	0.110899537703866	0.308642344779052	0.0496011305823414	0.0906881057484624	0.57282672690386	-0.169033950402424	0.290740158002523	0.206259493262976	0.195725497803584	0.115775677926429	0.47101428414717	0.0538311512981149	0.738175464795389	-0.103507227643753	0.51957114011237	-0.0608145619152149	0.705645515315581	0.376744555445446	0.0151844310362957	0.333823065893826	0.0329232521630246	-0.16614565018988	0.299182118415947	0.399152066563456	0.0097316076720593
PPAPDC1A	PPAPDC1A	black	0.252428152312517	0.111328539228191	0.403403375451598	0.00891377940190499	-0.114426612585175	0.476233041642422	0.129194201441848	0.420793245067968	0.331870884775067	0.0340243473359073	-0.00338052284550559	0.983264372488615	-0.288918744431281	0.066942333410897	0.335409185266932	0.032050359376948	-0.0784894476748333	0.625699309364126	0.0799460898879597	0.619280391409432	0.0316852224070481	0.844094082307574	0.0849927526417981	0.597258766531298	-0.313111477232168	0.0462256251295008
AQP5	AQP5	black	0.252251582057935	0.111587357692021	0.551530014255769	0.000185798641477476	-0.113331052124534	0.48049343096714	0.306092072514844	0.0516146220874138	0.236954838465087	0.135786726858221	-0.253328636232248	0.110015675981072	-0.337825867164801	0.0307570878504925	0.00489287623964106	0.975779179592292	0.328001445045101	0.0362962655429798	0.342081696567113	0.0285843416341761	0.0981795337316288	0.541403063671107	0.0796407781798075	0.620623506805549	0.0541737865918552	0.736568316573137
CHIT1	CHIT1	black	0.252241005108402	0.111602875960297	0.507450468289552	0.000708177076495483	-0.0759885553225179	0.636783511388784	0.0649398604969972	0.686665053720499	0.295290994253801	0.060882194657346	-0.0787654108182645	0.624481120990055	-0.268198133154667	0.0899964556814064	0.0496955135163583	0.757658835233193	0.168366490993488	0.292677196429525	0.276948896015866	0.0796076259306854	0.142510763804934	0.374087410941862	0.0656712355870786	0.683319331485418	0.090340298392192	0.574305602072868
LINC00643	LINC00643	black	0.251042275208659	0.113372248960091	0.206056744471546	0.19617497191482	0.0330322894139478	0.837552850072521	0.184602275409642	0.247910208832963	0.121970089460175	0.44744571952702	0.181191522192632	0.25690891649361	-0.0903697606758078	0.574180261281719	0.113479457414003	0.479915150044084	0.212319206111434	0.182624906729193	-0.0859798633047588	0.592991758304085	-0.285126706053757	0.0707690749763353	-0.0464773910291371	0.77292343047904	-0.115756728250815	0.471087378915819
DUSP22	DUSP22	black	0.24961978105621	0.115499360372972	0.600046977061086	3.3729212276623e-05	-0.274040691188892	0.082950722530742	-0.228256025743002	0.151178694117857	0.50966225610113	0.000665011853858034	-0.374970220121107	0.0157093536892435	0.0375287963835364	0.815798595900078	0.0590373598383063	0.713877775429387	0.210084299725306	0.187381819588727	0.618786637777748	1.6156466592234e-05	0.0537184218139507	0.738704469032121	0.0872377691240572	0.587573723284999	-0.0934094007362578	0.561316201532181
DOCK11	DOCK11	black	0.249559178195965	0.115590647161487	0.369571051735668	0.0174019231134359	0.0847728878162128	0.598211005524738	0.167884920993245	0.294079922726657	0.328591667166969	0.0359419023895462	0.198571183684137	0.213281236051685	0.0283590918656622	0.860288893432551	0.218566933973945	0.169784665492975	0.274966669474248	0.0818746231702941	-0.0312659348492553	0.846132235494081	-0.158469576131952	0.32237369531668	0.00357098940166229	0.982321592464274	-0.0898725143383352	0.5762973518336
C16orf54	C16orf54	black	0.248539585562153	0.117134655606934	0.323126769516606	0.0393336977312583	0.308861433524949	0.0494311506872114	-0.0919613706282171	0.567427684286587	0.195263743867547	0.221159580270913	-0.182419427351948	0.253644532464575	-0.0109258359579512	0.945946503980292	-0.135323875984124	0.398898970864544	0.0363990158390315	0.821252365555443	-0.0226069978007324	0.888425641268357	-0.166691437205871	0.297574964596091	-0.0656628306491391	0.683357746633217	0.311909088050441	0.0471149528462715
GRM3	GRM3	black	-0.246674819717619	0.119998718346075	-0.383677603374415	0.0132732573066234	-0.0488453202205417	0.761683021123513	-0.0857138170813225	0.59414048105338	-0.254605660392321	0.108174032550807	0.0855057966966654	0.595039342963508	-0.0700177498545362	0.663560909534331	-0.0821557706777362	0.609596246227346	-0.138290795375099	0.388542954340749	-0.251805799954706	0.112242819109928	0.036818084171391	0.819228421114351	-0.149368699942065	0.351288979218766	-0.177374649610645	0.267234388618703
DOCK8	DOCK8	black	0.246412319019856	0.120406082654511	0.644375326663818	5.45737022699221e-06	-0.0761567466933241	0.636035580222896	0.00538944867191603	0.97332187605548	0.320981531879975	0.0407345529487173	-0.323823825841375	0.0388870671570755	-0.0363129464791683	0.821668190639381	-0.16698739019761	0.296705808260272	0.116646589048494	0.467661408005924	0.295225698057346	0.0609419977887274	0.00993921835371645	0.950821367305195	0.0502335485637362	0.755115425030355	0.529415897265374	0.000371964728870804
CPVL	CPVL	black	0.246285919457662	0.120602607686036	0.599115331652653	3.49442531133025e-05	-0.129740619009824	0.418814453890189	0.0396015538544171	0.8058152486089	0.421470128453718	0.00606191365818504	-0.0324071554225016	0.840587128742463	-0.0893505665269873	0.578523411422379	-0.338731547357579	0.0302836458072451	0.131969524571331	0.410797426633885	0.426736402940762	0.00539627863874373	0.411059512290188	0.00758908286744545	-0.203949614060111	0.200889336038569	0.570628006354783	9.79901420922487e-05
LOC101928725	LOC101928725	black	-0.246079596845577	0.120923914537982	-0.434450672295274	0.00453590082806037	0.0519005317766964	0.747251518933434	0.0629146543667003	0.69596015220232	-0.360690558638914	0.0205192006178167	0.0196341252767453	0.903023003982487	0.0167062721598259	0.917430193900339	-0.0336332845975037	0.834637923259802	-0.178380831364283	0.264486223827957	-0.369152165897356	0.0175394248760211	-0.306477440430273	0.0513062196087518	0.168552148472036	0.292137564697052	-0.0186793244039457	0.907718180362376
ZSCAN31	ZSCAN31	black	0.24510544313638	0.122449665468282	0.260313577734114	0.100227779692516	0.0908810159893585	0.572007223050127	0.208762307989559	0.190236657935845	0.0897983415095766	0.576613455304883	-0.182856785923117	0.252488547680072	-0.269440200409817	0.0884611687555455	0.119333934915011	0.457396129657973	0.0736512301358154	0.647213926256677	-0.100928629788926	0.530083008103424	-0.188560302228743	0.237736345170034	0.199828055755152	0.210339039206639	-0.0564685328891905	0.725833523489764
ZNF311	ZNF311	black	0.244776555684031	0.12296802944706	0.517426455235023	0.0005314667755727	-0.0362899047398748	0.821779519884258	0.078341622784625	0.626352259441369	0.284438418730101	0.0714817838889708	-0.308822511022759	0.0494613143471425	0.0315031098900217	0.844979207261181	-0.0704142622821988	0.661769333117078	0.149037966603531	0.35236863630639	0.40376853285303	0.00884636903832449	0.0360516834421779	0.822930719718514	-0.067344143529407	0.67568902822782	0.34508421717683	0.027129150172374
KCNV2	KCNV2	black	0.244730711104781	0.123040416283715	0.218399453234637	0.17012015127756	-0.0389537858366137	0.808932008660191	0.236182593371963	0.137104152719323	0.189115015187329	0.236333472415654	0.245733379029568	0.121464526070964	-0.101560155037354	0.527498976898971	0.244616012257008	0.123221661448307	-0.0626710148270142	0.697081381663183	-0.13170173180824	0.411755979263646	-0.289806915170394	0.0660701392473883	0.0667534773761614	0.678379509545935	-0.00567031050506038	0.971932129166699
FMO1	FMO1	black	0.244693191454051	0.123099682166111	0.743786120629348	2.51685085548781e-08	-0.372547019960671	0.0164509455663817	-0.0349200257394588	0.828404398065911	0.801296819386949	3.11180095596673e-10	-0.0331546525981639	0.836959193172246	-0.0324637091192649	0.840312533771701	0.330599559997053	0.0347575445616429	0.277125635047224	0.0794079012788067	0.365212036396777	0.0188781685366121	-0.0115272236632471	0.9429759985566	-0.0429590883359346	0.789708821774497	0.0459258251361094	0.77554835834744
MUC20	MUC20	black	0.244351849083728	0.12363984943066	0.288658675444461	0.067199440563633	0.292062273759102	0.0638957485757224	0.139068612125509	0.385854258239171	0.0911961999354723	0.570669440402147	-0.206587712691619	0.194999405957981	-0.0637042238500861	0.692330949162681	-0.229792583811014	0.14837092942869	0.189101174274256	0.236368407599544	-0.0510205379596367	0.75139975000468	-0.12118603902064	0.450392766779182	0.274001315719654	0.0829967244964434	0.308877107488268	0.0494190080689791
MYO10	MYO10	black	0.243177929691488	0.125511126506831	0.441174993662334	0.00388591893870793	-0.0953088449441327	0.553346219009988	0.198910824840292	0.212483375032893	0.327016073667507	0.0368942439654459	0.025779801436227	0.87288670752028	0.0762440924794129	0.635647302332192	0.170429898986361	0.286715816531876	0.158691390598585	0.321688134160322	0.212591422799401	0.182051436306951	0.129678199936643	0.419040231138555	0.0478464445872514	0.766418876634241	0.485585530283778	0.00128971650557668
ABCD2	ABCD2	black	0.242600969299466	0.126438561135307	0.457524875453477	0.00263315990197992	0.0658317991539922	0.682585619863219	0.165414130645439	0.301344902291937	0.230944394500711	0.146291450674642	-0.0126678527186008	0.937344080032455	-0.0360603236644593	0.822888959594068	-0.154091598023634	0.33609180577856	0.0160490084762636	0.920668163260972	-0.141198350461209	0.37854844257399	-0.245141913926481	0.122392284567366	0.0123163179248292	0.939079493941757	0.478675610350903	0.00154618623789598
NUDT1	NUDT1	black	0.241951329540854	0.127488950029661	0.5368136786068	0.000296460944582107	-0.338904796228669	0.0301937694190078	-0.173063712549712	0.279221765019263	0.483427533046446	0.00136543063930869	-0.291284791203174	0.0646388115969755	-0.186401424380248	0.243249900313046	0.165975325052993	0.29968480424917	0.193841139419499	0.224609106744636	0.43001029827312	0.00501524204683796	0.0948264480556913	0.555365277025077	0.0688135566269025	0.669013165992584	0.0503052177456348	0.754776820830162
CECR6	CECR6	black	0.235866324236179	0.137646423532922	0.319377499885936	0.0418083232397273	-0.012879681682349	0.936298486322897	0.0790850868757296	0.623071202145152	0.158098581793975	0.323522371549438	-0.0639195082484632	0.691342581409971	0.0138808869461052	0.931357966617273	-0.018138159932498	0.910380711062192	0.130753602028069	0.415160000697681	-0.05366375860326	0.738961029210142	-0.111177694516304	0.488925175230016	0.118356984555832	0.461113804198232	0.326385512375298	0.0372811158622649
PAQR8	PAQR8	black	-0.235489186580861	0.138295133694945	-0.169229538430328	0.290174114311366	-0.191172092706547	0.231180271667752	-0.110533648380896	0.49146181436257	-0.0791385777760819	0.622835412046661	-0.139920180066789	0.382923182970589	-0.028241754684729	0.860861276650637	-0.172069582297132	0.282035203503735	0.0739062577209211	0.64607256675973	0.0687297756672458	0.669393131920218	-0.14433479079365	0.367939514145554	0.217125631730665	0.172687416381819	-0.0325734343069395	0.839779819327145
MAP3K15	MAP3K15	black	-0.235409126733767	0.138433134492946	-0.34121075236428	0.0290183339098175	-0.173991046723109	0.276613952014047	-0.178358768145035	0.26454628316944	-0.0148436243318908	0.926609663011912	0.0254730975423792	0.874386840931803	0.206989802354271	0.194112487159684	0.234209405891313	0.140513344903338	-0.0482132638540498	0.764678733496398	-0.0550437076389616	0.732492893798435	0.0626504222513411	0.697176177906579	0.0618576880314286	0.700828906735676	-0.257324170886885	0.104331748097528
SLC10A4	SLC10A4	black	0.234491415528605	0.140022300964252	0.35466728111933	0.0228894709503754	0.0450168773920676	0.779879451838799	0.104688250816308	0.5147913656952	0.0636269554728286	0.692685810147463	-0.106290200479974	0.508343318435011	0.0109862158123031	0.945648229346871	-0.122424150976908	0.445743846492114	0.108049799591743	0.501307926809526	0.247342511317532	0.118967228710626	0.0310481016673269	0.84719151221539	-0.100398121936028	0.532258468304438	0.0552446348158606	0.73155261124629
IGHM	IGHM	black	0.234018884142197	0.140845806758953	0.612347455731952	2.0916632510719e-05	-0.165272581080124	0.301764554794159	0.0885391248409297	0.581991825637869	0.358803556156588	0.0212385706830351	-0.359938930206691	0.0208032540663897	0.0126153311624377	0.937603344038819	-0.0586986471970355	0.715450413557933	0.244995205824475	0.122623228874741	0.281924265304696	0.0741332781027366	-0.241674217945961	0.127938985076335	0.238511126846453	0.133160323623952	0.161395747197569	0.313403431935046
PPAPDC3	PPAPDC3	black	0.233756852495423	0.141304002610814	0.330439497091433	0.0348507677755816	0.0315003049421161	0.844992841676745	0.0974826960931746	0.544290767480122	0.195050191769665	0.221675059425444	-0.152923416031393	0.339812333226142	-0.184615972426236	0.247874504432245	-0.187204362152618	0.241189282117183	0.039922828104457	0.804270521338028	0.136702761524513	0.394066266630275	0.171836251585241	0.282698208443599	0.0865866435070175	0.590375495736346	0.373544505534884	0.0161421758061308
JAKMIP3	JAKMIP3	black	-0.232806192653281	0.14297559500062	-0.284373965085339	0.0715488127844938	0.0245438106468869	0.878934746925376	-0.0843044720226488	0.600241928635926	-0.206467461769953	0.195265206147274	0.126453913650817	0.430796094459643	0.309057665150944	0.0492793033498633	-0.12582426408145	0.433113077933203	-0.194723088838301	0.222466234068715	-0.216390505997384	0.174181598980401	0.0297833989664103	0.853346679889919	-0.23528044559766	0.138655158370633	-0.130010616850689	0.417838632026119
CABYR	CABYR	black	0.232671851736217	0.143212984095077	0.386693674429608	0.0125079630534801	-0.0891593400905451	0.579339945532189	0.299452451242726	0.0571661530635357	0.17200855353933	0.282208517655048	-0.0521488713750894	0.74608212888383	-0.0403726838155683	0.802108792929094	0.217245219950355	0.172445220589458	0.0952154604937087	0.553736806936126	-0.0485339904780954	0.763158182541377	-0.0182192044699761	0.909981909421781	0.126869627130299	0.429270147862361	0.034942580060766	0.828295226659053
ZSWIM3	ZSWIM3	black	0.232432568854915	0.143636531908168	0.178828778364316	0.263268799031881	0.0351218535321122	0.827427589074683	0.159471139584906	0.319285432059717	0.00246536075610033	0.987794574286505	0.0160769929127389	0.920530273512133	0.283401740796226	0.0725658972818513	-0.0407434144248231	0.800328383446337	0.0325337794004132	0.839972335288034	0.194851398446725	0.222155656167158	0.188129101704664	0.238830750494011	0.120810507512503	0.45180802763649	-0.106184995554883	0.508765528881874
FSTL3	FSTL3	black	0.232399692858459	0.143694796821687	0.546842075895495	0.000216126035449963	-0.265304216722369	0.0936534531444513	-0.147574406485281	0.35717051444067	0.43145148167409	0.00485505847406245	-0.475147433150483	0.0016937696990824	-0.0122789753439036	0.939263858697483	-0.0488174798492448	0.761814902262511	0.187303321999528	0.240936136646907	0.617646988320971	1.69190353097836e-05	0.158091661831387	0.323543821522633	-0.00444357127582862	0.978002769638395	0.043988557986562	0.784787266634165
PPP5D1	PPP5D1	black	-0.231354453165803	0.145556327724151	-0.416031528257767	0.00682276067400961	0.123038966069689	0.443445109885992	-0.418985095129462	0.00639993178994115	-0.272420448006141	0.084860096561411	0.0830275721482953	0.605793370776773	0.148580585186489	0.353865048742927	-0.024539764863349	0.878954555388127	-0.275378047277554	0.0814000566461297	0.0286203090589222	0.859014901925593	0.240457724034494	0.129928647633745	-0.291221017327442	0.0647000649286258	-0.117136161741877	0.465782223129031
HLA-DRB4	HLA-DRB4	black	0.229349275746088	0.149177031592219	0.241552472553854	0.128137077002801	0.273164953791569	0.0839785367461501	0.120876616016954	0.451558710249681	-0.0411252252449663	0.798495803588498	-0.239226767005316	0.131965365212158	0.21227988123281	0.182707857483438	-0.0428716399385414	0.790127258376177	-0.0515354787469083	0.74897150789237	-0.0703235090436229	0.662179223010353	-0.126857716122912	0.429313827175093	-0.0613155725818432	0.703330682854775	0.123979021213125	0.439942948876813
ACOT9	ACOT9	black	0.22913527992846	0.149567304543627	0.621079011470704	1.47169900401271e-05	-0.3602105939979	0.0207002099725935	-0.00819509930089093	0.959443252982798	0.609964580514366	2.29810650793254e-05	0.0175789195117073	0.913133191638378	-0.135423471686414	0.398548764600964	0.0581404783980513	0.718044514536415	0.268479038895083	0.0896474451378915	0.422118740659601	0.00597627318969826	0.17990196208772	0.260367250465952	-0.188771530909392	0.237201481690627	0.386657476704634	0.0125169203065422
PTH2R	PTH2R	black	0.228117246859406	0.151434187921338	0.375237037763059	0.015629451807985	-0.191267339827381	0.230943540458117	-0.0937449010119499	0.559904585454956	0.376630730477324	0.015217653941755	0.134195788734456	0.402878051311392	-0.177226796812482	0.267639800076084	0.0835111770928555	0.603688254232207	-0.0169506023790032	0.916226848706744	0.504728109498668	0.00076472834444599	0.375040404701633	0.0156883026546874	-0.0748503577020261	0.641854288697123	-0.0317526173344139	0.843766569346355
ZNF572	ZNF572	black	-0.227199937176158	0.153130920523784	-0.322015397649507	0.0400544431766868	-0.306356251600703	0.0514030445076426	-0.152128345511253	0.342358994769186	-0.0200675828749208	0.900892567565049	0.272062420720271	0.0852865847011825	-0.0599354530291255	0.709713607082435	0.0623207878712769	0.69869424043638	-0.153624524812003	0.337576347639834	0.193535337075892	0.22535541267318	0.329376760410519	0.0354749379300983	-0.182558952502868	0.253275368861744	-0.33367081256034	0.0330080607212411
CD247	CD247	black	0.226732116748329	0.154001570801193	0.52246777516188	0.000458152776288599	-0.221444432197382	0.16409490159962	0.160989809734196	0.314638320778673	0.349715301212019	0.0250054565446378	-0.19181279944197	0.229591020436577	-0.0377638066777491	0.814665202362528	0.0621670624371809	0.699402587467428	0.0577430151526834	0.719893640996233	0.253044698653603	0.110428368419891	-0.133792416224516	0.404306387470061	0.305334592454442	0.0522251623775057	0.0421198687949373	0.793726836370329
PLCD4	PLCD4	black	0.22510936468682	0.157049657252505	0.416016221271787	0.00682501332169802	-0.0189839350430728	0.906219931441815	-0.0916590008844743	0.568707704226037	0.293505303100545	0.0625345787534743	-0.26218605966381	0.0977208822008356	0.304540943602817	0.0528710662946308	0.186527092497012	0.242926609883793	0.0265588369957891	0.869078317016447	-0.0855053494370311	0.595041276227523	-0.302859406961416	0.0542607615591301	0.100122084627943	0.533392133573905	-0.0254964967160481	0.874272376809149
CD1A	CD1A	black	0.225078067436016	0.157108872981216	0.472327064249544	0.00182055740205465	0.110663468400731	0.49094995967739	0.23721338982196	0.135347752114936	0.0661659705090022	0.681059514313141	-0.27112917566986	0.086406109691353	-0.0111080447213338	0.945046420594541	-0.183892049489239	0.249766315065939	0.272753246665249	0.0844651492429762	0.0100984836327538	0.950034315528802	-0.221489057618253	0.164007763286368	0.0802191630622292	0.618080132175931	0.41286359366241	0.0073028694566595
VAV1	VAV1	black	0.224669306527737	0.157883759693129	0.583866642132544	6.14162093481725e-05	-0.249558886629697	0.115591086482824	0.158453001409777	0.322424959499821	0.513349255930649	0.000598256881144117	-0.0499571545279299	0.756421683762735	0.123406409965761	0.442074384743861	0.104908636165115	0.513901871223015	0.172813902621051	0.279927008216696	0.157763395434269	0.324562379735775	0.140500078966056	0.380934710875529	0.01063332482378	0.947391602391734	0.348246015100531	0.0256637117678177
MUC13	MUC13	black	0.224213585732419	0.158750943296966	0.494382423588611	0.00101815785564158	-0.142645189172085	0.373632256383041	0.360773143382271	0.0204881894947841	0.43780524994465	0.00420069839557762	0.209515480938405	0.188606434067921	-0.0443488563113864	0.783066740069687	-0.058261793899061	0.717480431352298	0.268984022556956	0.0890226636880962	0.0212825893185487	0.894924534712281	0.00907836836778824	0.95507626603681	-0.0694323801730766	0.666209186234993	0.476883196022762	0.00161967652041305
NLGN4X	NLGN4X	black	0.224008502445627	0.15914232108309	0.392456266244255	0.011149776758574	0.0602612466115845	0.708205056943243	0.0795918332522071	0.620838936674497	0.331880578849913	0.0340188057672073	0.103273497888786	0.520519680021386	0.11234888071873	0.484329772791302	-0.124986175029855	0.43620779608626	-0.0130692113195235	0.935363052141336	-0.0855331276784177	0.594921210987268	-0.14493504419519	0.365929654682062	0.0296930601102588	0.853786682047759	0.651949871678399	3.88162865513421e-06
SPG20OS	SPG20OS	black	0.22393809442529	0.159276848288648	0.370838354331249	0.0169914404914674	-0.00924286071407505	0.954263135718977	0.154996230602663	0.333228031210311	0.218045582143948	0.170830570674877	-0.0385851525907926	0.810707006006891	0.37054468718085	0.0170858260682689	-0.0994326638639964	0.536228647499704	0.081626631258099	0.611909359295685	0.0520083007371948	0.746743983905968	-0.0495766738900618	0.758220957475112	0.0305352876770621	0.849686262741962	0.378088733444608	0.0147967141602413
FAM20A	FAM20A	black	0.223610629314653	0.159903615834001	0.408183033457005	0.00806540791669909	-0.0541647484693785	0.736610696161982	0.233327178788881	0.142057722853285	0.214695743005768	0.177661595878105	0.0677524713853188	0.673831418884912	0.127891339578275	0.42553263540287	0.274527441477419	0.0823836950305693	0.032409418030943	0.840576142349159	-0.0595314954052382	0.711585605860417	-0.155107372554966	0.332877238665968	0.0838187354097757	0.602351108716305	0.154991266138662	0.333243705680647
SLC7A9	SLC7A9	black	0.222229582430152	0.162566656411576	0.180865025683834	0.25778160156831	0.19792510967289	0.214804677577996	-0.0286709677940038	0.858767873166706	0.133886092297602	0.403974422583048	0.211613869177087	0.184116802283392	0.325475185348918	0.0378454802591619	-0.0620410351610965	0.699983492571242	-0.00317487182857608	0.984282338428013	0.088986841723952	0.580076956659302	0.00918924856715326	0.954528150128225	0.032436292149052	0.840445653811564	0.0528128887214791	0.742958146775289
P2RX7	P2RX7	black	0.221053250074796	0.164860182582713	0.575780346403797	8.18941714733897e-05	-0.27138275326788	0.0861007947849749	0.042888732687691	0.790045465773361	0.48864685338496	0.00118869560766597	-0.204840744246242	0.198885976740935	0.104037806239362	0.517421091574456	0.147829395486761	0.356331070587215	0.213508969714325	0.180127924868481	0.393149740475472	0.0109951522501078	0.161704400854718	0.312466541287779	0.0733237735106967	0.648680606810367	-0.052913446780594	0.742485407379785
IL1R2	IL1R2	black	0.220470736820689	0.166004550226649	0.671088640787962	1.57126990837229e-06	-0.309361635463231	0.0490448285950744	0.0985596474946271	0.539830972564856	0.610723500200853	2.2304208613931e-05	-0.0585967427797717	0.715923781886036	0.123200300167402	0.442842976578831	0.178656514855156	0.263736534146937	0.368399755629342	0.0177887060944521	0.314442817848821	0.045256814471124	0.0950262273732409	0.554528687185335	0.076199675372579	0.635844737509626	0.11525968115596	0.473006789422578
GPR34	GPR34	black	0.218624006109698	0.169670451501126	0.690087491150482	5.98581299623781e-07	-0.437542362923153	0.00422616427992302	-0.0105486736154755	0.947809837627693	0.737425287739231	3.81079311311532e-08	0.133255941877018	0.406210538962569	-0.224041506608223	0.159079289130651	0.149177328340822	0.351913453358672	0.208023654070501	0.19184511629919	0.347728174060038	0.0258991145621466	0.171465831623654	0.28375283321407	-0.167281066592574	0.295844952399826	0.266384237241395	0.0922754853143998
ETV7	ETV7	black	0.217972860637866	0.170976827939952	0.329703406496211	0.035282123227939	0.229455884701986	0.148982883405904	0.439656957551836	0.00402508070148142	0.110076912028222	0.493264821590816	0.0203509548390177	0.899500169206995	-0.128592114056619	0.422979732949933	0.0248885064696932	0.877247358670686	0.120513086687347	0.452930626216327	-0.265842344579038	0.0929649019765203	-0.28758649844826	0.0682676627767636	0.142968479648044	0.372538967572669	0.185378578635045	0.245892051916857
CAPG	CAPG	black	0.217928883699116	0.171065317931117	0.764445816935212	5.99327295683103e-09	-0.217219458525813	0.172497373219071	0.0855022158015885	0.59505482133364	0.500933205742105	0.00085027352959283	-0.402630499045708	0.00905791213795445	-0.122354048090916	0.446006368328738	-0.0252274779240441	0.875588515443326	0.489285619608573	0.00116852488375813	0.421753226528999	0.00602440467467883	0.0272587821587703	0.865659052456879	0.0516630956428448	0.748370089422805	0.34615112840187	0.0266270905701825
HMOX1	HMOX1	black	0.217387516275318	0.172157353431968	0.688242781803469	6.59462558339318e-07	-0.133707030510766	0.404609109955014	0.075230053478283	0.64016090910467	0.495954829217311	0.00097537679532474	-0.193214623023795	0.226139936545256	0.056997162747557	0.723367831949014	0.122405236879946	0.445814667816308	0.308437660035601	0.0497603604268328	0.304938516715616	0.0525467079434503	-0.077379801922149	0.630607528624858	-0.118713438302287	0.459755482928322	0.13320686894383	0.406384973899629
LOC338620	LOC338620	black	0.216490108730568	0.173978609539551	0.261849150382649	0.0981683512596606	0.023539130153733	0.883855945015668	0.329801698140253	0.0352242714939984	0.200040126627985	0.209845401662644	-0.0473174153223766	0.768930516224536	0.273838863432519	0.0831867259077219	0.289817858774109	0.0660594488865058	0.280719215556464	0.0754312366449787	-0.134764624680644	0.40086875799992	-0.271556397449721	0.0858922055820208	0.267210878241307	0.0912314090392621	-0.0303043882702298	0.850810021946835
DNAJC28	DNAJC28	black	-0.216008696610536	0.174961297367126	-0.562278145312861	0.000130243484829236	-0.0204520507177001	0.899003488408349	-0.135243811736747	0.399180628107872	-0.198505793153649	0.213435085070815	0.533413888240499	0.000329255085428663	-0.0107822761837224	0.946655714037094	0.0506837510191477	0.752989176283727	-0.313410633296768	0.0460064822013098	-0.168940048396652	0.291012169548033	0.251942690936113	0.112041230108648	-0.0701219976496352	0.66308970331283	-0.20629838008225	0.195639372517306
CTSE	CTSE	black	0.214357924361053	0.178361170508469	0.446790413857836	0.00340695696370845	0.02516196850116	0.875909061783593	0.0397834008018107	0.804940815629945	0.261310184906033	0.0988874508885684	-0.19270160742316	0.227398754344206	0.0181603002189106	0.910271761616279	-0.0811916067724664	0.613813842926447	0.530544549134853	0.000359430436516686	0.25434061800712	0.108554318588998	-0.119029740424064	0.45855197032089	0.0400480551043853	0.803668612588756	0.377526506001161	0.0149578519734792
LOC100507073	LOC100507073	black	0.21411013572087	0.178875556414032	0.414936090560812	0.00698560003311859	-0.0914380721201317	0.569643798119319	-0.170069291650293	0.287751921566151	0.310351288490934	0.0482876616985466	-0.182556533783706	0.25328176538267	0.236566143883807	0.13644864851736	-0.115583188126992	0.471757056559711	0.231205300791558	0.145823401965141	0.301458847852978	0.0554404636703758	0.0244157675766554	0.879561690754635	-0.0481140881876083	0.765149097819884	-0.0607245350465894	0.706061747090598
TBX21	TBX21	black	0.213555269834031	0.180031249069296	0.598276243387392	3.60725974945057e-05	-0.169600026979539	0.289103852832439	0.00848669005299594	0.958001458232411	0.381030679410318	0.0139772957674316	-0.350784066788628	0.024535513332358	-0.154838746465914	0.333725484006183	-0.22158059597785	0.163829124759537	0.102917394075981	0.521966494131799	0.411419558451969	0.00753120320714109	0.135133959704297	0.399567262596792	0.0115895960454854	0.942667958204301	0.277009315560023	0.0795393044915241
LRRTM1	LRRTM1	black	-0.213544897583769	0.180052903364697	-0.369074147000665	0.0175651358557767	-0.0296382359897875	0.854053728349299	-0.0701014638864172	0.663182507018448	-0.204253319443658	0.200204989829983	0.049200124777956	0.760002879080002	-0.144998407312644	0.365717877543185	0.115541203353783	0.471919148206881	-0.25362045906167	0.109592743875031	0.0561044171063015	0.727533462239219	0.161801614757137	0.312171824700228	-0.24445559754536	0.123475481926445	-0.38931439863714	0.0118737794309085
CCR1	CCR1	black	0.213062828079584	0.181061379350773	0.717221374468578	1.32064792415673e-07	-0.400563101048146	0.00945332150858851	-0.0833477019625038	0.604399502677041	0.770336848151714	3.87546560005009e-09	-0.0326109780864418	0.839597560917357	-0.0501540959418355	0.755490855287608	0.215877570998047	0.175229647349168	0.176721828787716	0.269027480824991	0.320550393277944	0.0410209339986934	0.0543917596818344	0.735546478279481	-0.0759055232559144	0.637152878388687	0.126525784486752	0.430532064418333
TSPAN1	TSPAN1	black	0.212811568212307	0.181588602390073	-0.223132186850541	0.160822572561007	0.285583868208987	0.0702987947383892	0.120620614349723	0.452524594386569	-0.196254169240259	0.218779654259454	0.266718602706764	0.0918520651864149	0.0267072339375913	0.868353192377704	0.160858359111932	0.315038860225529	0.138233078543839	0.388742901283575	-0.213525450932702	0.180093507428029	-0.0877305451558061	0.585457262629691	0.0372273937896082	0.817252724130492	-0.458555482198453	0.00256770895207188
LINC01115	LINC01115	black	-0.212214299333684	0.182846253726047	-0.175259875961488	0.273071729303392	-0.216181483741098	0.174608136843882	-0.0871224178936069	0.588069644799148	-0.0394680514424925	0.80645735968333	-0.0485314534777943	0.763170206912905	-0.247218722300408	0.119157959325591	-0.0350808442377672	0.827626045718083	-0.172150642797072	0.281805108951309	-0.0495173619222229	0.758501554453363	0.176049819430131	0.270881548601755	-0.0774049158688789	0.630496269393075	-0.068626417188978	0.669861998470654
BICC1	BICC1	black	0.21179285051067	0.183737411080538	0.523259685436963	0.000447499430762126	-0.107202990369605	0.504687518677284	-0.0178336791961074	0.911879184262551	0.480283671949821	0.0014827807484538	0.0208956934437852	0.896824337849651	-0.0486742395113977	0.76249354344809	-0.280169114141976	0.0760296442539832	0.200719557294466	0.208269319200648	0.444044610707692	0.00363428681101349	0.290398075883024	0.0654946166772607	-0.245128365920149	0.122413597810954	0.602142285765601	3.11360446309618e-05
IGLL5	IGLL5	black	0.211481993077025	0.184396699729679	0.333047871533965	0.0333569264069299	-0.160892774884162	0.314933961806751	0.00824825859289202	0.959180392802052	0.252976862705882	0.110527139033706	-0.187570119154582	0.240254548887176	-0.0280483255180212	0.861804997850686	0.129016239540931	0.421438851214716	0.00518385884136002	0.974339215247446	0.265836840468751	0.0929719248380582	-0.123704671320609	0.440963456052007	0.35640545092352	0.0221831245423821	-0.114013469144472	0.477837323312051
C6orf123	C6orf123	black	0.210856937320734	0.185727452123559	0.192108582890447	0.228859865488466	0.00285097839839487	0.985885649769717	0.188741209611084	0.237278209610497	0.120092038090509	0.45452243551563	0.223838395258241	0.159467482888701	-0.165378452226212	0.301450643011185	0.135371543033644	0.398731338020705	0.192225667560244	0.228570881312017	0.0408195139067005	0.799963043644171	0.267124494938769	0.0913400852537236	-0.121017952452452	0.451025933974518	0.249327270118339	0.11594047636955
APOC2	APOC2	black	0.20802923629207	0.191832924787679	0.608910334879256	2.39524708444201e-05	0.000169519852524086	0.999160715466838	0.146298621978102	0.3613884442458	0.216059800173902	0.17485679322332	-0.350238248779968	0.0247745860929559	-0.271296836949942	0.086204146625761	-0.117617910856277	0.463937010516209	0.269793985924647	0.088027596856918	0.358387788106868	0.0213998762971529	0.148459585857321	0.354261566131406	0.0779576411919948	0.628049640289502	0.258394455593947	0.102847938967546
MPP3	MPP3	black	0.207465778187017	0.193066274185382	0.202296267055122	0.204643630714135	-0.07362147738356	0.647347134790193	0.199150296029036	0.211922072900493	0.0790285814320085	0.623320320815282	0.166881589529832	0.297016336645763	0.191398920928432	0.230616775594897	-0.160574757698685	0.315904110136208	0.134781693737181	0.400808554677661	0.172671413748338	0.280329791754291	0.147144545896203	0.358588355826591	0.0644093976571228	0.689095390748748	-0.0909817507832049	0.57157950351269
NPAS4	NPAS4	black	0.207164132416597	0.193728840022623	0.257431845439438	0.104181736565556	0.0780368869056975	0.62769918140528	0.0617723604906344	0.701222473797534	0.0933134468647198	0.561720231083961	-0.19020647329989	0.233589616945808	0.171004265333432	0.285070538825558	-0.249646714106244	0.115458808293905	0.107689479721168	0.5027445438924	-0.00253546649615164	0.987447524266608	-0.199896001246051	0.210180794607333	0.12654212294521	0.430472054835444	0.276395650401645	0.080235360594173
EZH2	EZH2	black	0.207087305594134	0.193897846374488	0.250276904326474	0.114513021999709	0.148362381814944	0.35458030112681	-0.0355752043099304	0.825234392819433	0.0760780736008583	0.636385387713611	0.0428951078593403	0.79001495972945	0.334195766543326	0.03271640553802	-0.125172641554361	0.43551819464985	0.00156351034110356	0.992259251772835	0.264649539256181	0.0944964248865245	0.0369675939735556	0.818506623577793	-0.0781083235333175	0.627383326820049	0.0667069995462604	0.678591383653898
ASB16-AS1	ASB16-AS1	black	0.205139128826726	0.198218321915403	-0.241336258650772	0.128489443283023	0.42790548860513	0.00525742666582156	0.125495327038956	0.434326249301629	-0.302628506945461	0.0544538529212958	0.319233374628813	0.0419059199318787	0.052023863165126	0.746670701784228	-0.00164905068318485	0.991835765849837	-0.0891787760759771	0.579256930430522	-0.292684915191034	0.0633055728230793	0.0445593225375303	0.782062175157782	0.0579461597398123	0.718948349715393	-0.00123020888197406	0.993909351507314
SCIN	SCIN	black	0.20500787186717	0.198511823557468	-0.317993311092567	0.0427533253510358	0.383829838869939	0.0132336981236832	0.208497139169881	0.190812975433213	-0.290757600224085	0.0651465496376942	0.385076739518445	0.0129134369875778	0.113031541601168	0.481661623866815	0.0165844579038658	0.918030206595832	-0.262563848132502	0.097220983465514	-0.349835775669859	0.0249521115582342	-0.0440494172990748	0.784496574989367	0.0795039890151698	0.621225659244679	-0.240829430286408	0.129318262847193
CEBPD	CEBPD	black	0.204825899041531	0.19891923504211	0.467442370783547	0.00206005459188247	-0.199410309816059	0.211313787258735	0.104955837495872	0.513711462500905	0.419075595668971	0.00638734181471631	0.0948514838428196	0.555260405459537	0.0269522681330547	0.867156094050491	0.080830805648039	0.615395288177236	0.249301231159996	0.115979805545647	0.193853544911055	0.22457886719499	-0.103432830793405	0.519872970065762	-0.074894379498666	0.64165786689489	0.0692252366456821	0.667147287077591
LOC101927811	LOC101927811	black	0.204504482649733	0.199640274948293	0.279610941031682	0.0766406291547666	-0.226908915428058	0.153672110740087	0.0778424924494891	0.628559021565788	0.250501716382348	0.114177046732942	-0.056078521207424	0.72765441101198	0.0549329030617635	0.733011593204711	0.234375459876147	0.14022405274973	0.122123355735651	0.446870863979392	0.288507389446958	0.067349362474451	0.16697792918585	0.296733568137506	-0.0165686784234946	0.918107933862946	0.300414054810557	0.0563338034751697
CD1C	CD1C	black	0.203683598588015	0.201490100712593	0.679705897734491	1.02319488039646e-06	-0.226231139270345	0.154937931498141	0.237568569226169	0.134746438618543	0.43701341022179	0.0042778118248942	-0.220441665193713	0.166061812472953	0.191428322467784	0.230543803810449	0.00783145899230297	0.961241480878019	0.299480980030999	0.0571413183102198	0.201377561403317	0.206750818243679	-0.0585815751599806	0.715994247778045	0.0857287120835166	0.594076142230072	0.341215584945016	0.0290159108834692
LOC100506125	LOC100506125	black	0.203390765304982	0.202152884734214	0.217783862422729	0.171357361919162	-0.109673525986552	0.494860050077521	0.226271328968997	0.154862661331503	0.0494446159074481	0.758845747843649	0.0858146024747228	0.5937051992372	0.198687886672261	0.213006851668333	0.144147867909737	0.368566743762332	-0.184238034287481	0.248860955460294	-0.073831787922103	0.646405768936103	-0.035447638755718	0.825851390906177	0.107376904084945	0.50399249351555	-0.00691247171098358	0.965786764796053
GRP	GRP	black	0.202666539381209	0.203798614581355	0.388758780530461	0.0120058940332407	-0.0829386536894936	0.606180773337744	0.146057015195819	0.362190597494815	0.297534279714981	0.0588558382750782	-0.0314768167284171	0.845107015981598	0.0471669264782183	0.769645410007589	-0.00279963375107274	0.986139817125097	-0.00475683419077632	0.976452427239773	-0.200722169459894	0.208263275690136	-0.427750839798218	0.00527561446809302	0.216405016014204	0.17415201713026	0.432291281418927	0.00476378259031433
OLFML2B	OLFML2B	black	0.20135934684438	0.206792748455625	0.666730130403847	1.94167673830816e-06	-0.222612307481243	0.161825458088493	-0.0228886663376267	0.887044403630792	0.605991756882863	2.68406238370211e-05	-0.0356514756149581	0.824865539865046	0.0512763316018977	0.750193238483811	0.149385133445209	0.351235385718017	0.104587827980363	0.515196935802331	0.0233027326366473	0.885014517418498	-0.185375406577911	0.245900275731063	-0.0622789774593561	0.698886872509029	0.161230099461946	0.31390697268026
MTCL1	MTCL1	black	0.201338356165756	0.206841076696197	0.311550389571672	0.0473829195715121	0.0599659897959981	0.709572163500508	0.225553924335321	0.156210286177457	0.0814440802373477	0.612708239240589	-0.0415492845877002	0.796461693295508	0.15690421062872	0.327237776288716	-0.314522566172329	0.0451993080566706	0.165625328196529	0.30071945875631	0.0784408827537421	0.625913792014101	-0.16058661709126	0.315867897873916	-0.151738967360414	0.343610464234807	0.109108004637223	0.497100910514285
PIK3AP1	PIK3AP1	black	0.200257862018555	0.209339417883504	0.465237951707485	0.0021769386558286	-0.174204427264817	0.276016156945578	-0.070978293248766	0.659224056783407	0.357420539542123	0.021779109027894	-0.0973794207921733	0.544719366709005	0.103717947936669	0.518716714273704	-0.242662679962133	0.126339120213891	0.201696322744839	0.206017984276049	0.564032639702028	0.000122762208388398	0.371931385390603	0.0166439900264163	-0.308464561707475	0.0497394094061031	0.347543281892382	0.0259835971103351
LOC100147773	LOC100147773	black	-0.197471549559701	0.215878663877877	-0.188150136586465	0.238777283952942	-0.176294616340842	0.270205184339144	-0.0712915877534108	0.657811901380531	-0.148901027181272	0.352816256112223	-0.0340192876515361	0.832766892379786	-0.0651984980919148	0.685481221138034	-0.139220011673532	0.3853321847474	-0.167551166530124	0.295054626203035	-0.0213547670243202	0.894570179009454	0.1046382059871	0.514993458030745	-0.167468651942197	0.295295923776952	0.129526556367479	0.419589030575489
CCL20	CCL20	black	0.197323629222177	0.216229726953337	0.412427417945092	0.00737120091622015	0.018133268368624	0.910404782025006	0.139634581815303	0.383904740502038	0.351038053442939	0.0244249215903065	0.049018093512564	0.760864734824132	-0.0363145349831761	0.821660515696965	0.0783623763944667	0.62626057268852	0.579097360066975	7.28431585840314e-05	-0.00382336634431667	0.981072402350549	-0.148957997089672	0.352629994138912	-0.000684066630158891	0.996613228605383	0.184966306056908	0.246962455102818
MIR646HG	MIR646HG	black	0.197144251297047	0.216655978685302	0.332957906183678	0.0334075592521052	0.192111716582619	0.228852127768476	-0.00375022571016907	0.981434422076526	0.194741785772566	0.222420958902677	-0.196835590784252	0.217390801098978	0.20064962289316	0.208431164973748	-0.0344129241189805	0.830859798020315	0.328938035357287	0.0357352696085421	-0.110233631319465	0.492645774918507	-0.376182172816204	0.0153491768942603	-0.00270011259730092	0.986632472665596	-0.00688729720678531	0.965911292832466
HCP5B	HCP5B	black	0.197037376362905	0.216910219226864	0.288805445028067	0.0670542466701498	0.0819682136198256	0.610415717592232	0.0807743265038968	0.615643000429963	0.0921050393597698	0.566819957373282	-0.181075861378689	0.257217837967282	0.166240029929414	0.298903805516761	-0.0943307021652578	0.55744380262111	0.273279865881949	0.0838431077054485	0.128677328615825	0.422669887450712	-0.151233221066164	0.345240128531239	-0.0730122101816161	0.650077317979078	0.275272284374438	0.0815218596879919
[truncated: 4,326 more rows]
