# Supplementary material for: Identification of Inflammation-Related Biomarkers in Diabetes of the Exocrine Pancreas With the Use of Weighted Gene Co-Expression Network Analysis
Source: Front Endocrinol (Lausanne). 2022 Apr 14;13:839865. doi: 10.3389/fendo.2022.839865 (PMC9046596; doi:10.3389/fendo.2022.839865)
Supplement: Supplementary file 1 [file DataSheet_1.zip › Additional files/original data/WGCNA/geneInput_variancetop0.25.txt]

GSM2040155	GSM2040156	GSM2040157	GSM2040158	GSM2040162	GSM2040163	GSM2040164	GSM2040171	GSM2040173	GSM2040174	GSM2040177	GSM2040183	GSM2040184	GSM2040190	GSM2040192	GSM2040193	GSM2040194	GSM2040202	GSM2040204	GSM2040215	GSM2040219	GSM2040220	GSM2040222	GSM2040227	GSM2040228	GSM2040229	GSM2040233	GSM2040237	GSM2040241	GSM2040242	GSM2040243	GSM2040247	GSM2040152	GSM2040159	GSM2040167	GSM2040168	GSM2040170	GSM2040179	GSM2040189	GSM2040195	GSM2040210	GSM2040211	GSM2040213	GSM2040214	GSM2040221	GSM2040223	GSM2040230	GSM2040231	GSM2040232	GSM2040245
A2M	8.92647065	7.896764075	7.890470761	8.850764735	7.834252549	7.758494902	8.786197982	8.986203444	7.39020713	9.399836356	7.464052495	7.290017714	6.459092582	7.012278491	7.278987736	6.630676622	8.723622401	8.113223084	8.09040469	8.365560363	8.560289342	8.47914652	8.735034393	9.128619442	8.545667597	8.793736174	8.449837663	8.745581198	8.553767409	8.568603803	8.42183318	8.155880259	8.825923299	8.566090486	9.175968919	8.063204771	8.666818529	7.533100418	7.984313263	7.425686426	8.526178221	8.714359159	8.996330516	8.6898167	8.804597457	8.878705509	8.669285348	8.957949632	9.024516612
A2MP1	4.582617713	3.800886466	3.80855393	5.880049909	4.213970831	3.487438021	5.066939474	5.427951943	4.134206843	6.371662444	4.312808076	5.067412461	4.086981222	3.741439651	3.607803212	3.822848852	6.158363225	6.171496799	4.609635358	4.815169514	5.472749702	4.811314019	5.668575307	7.569993796	5.096398755	4.631303001	5.571556618	5.382108509	4.770922638	5.102801519	4.998367566	4.838818043	4.736809012	4.276906438	4.862703796	4.724199947	6.266656126	3.840778745	4.486514873	4.003000233	6.730321862	5.428440659	6.586857906	5.972197277	5.615147925	5.756628756	5.205293308	5.930313262	6.81214318
NAT1	7.995802864	6.936900235	6.745333323	6.662824281	6.540910506	6.336022702	7.473893369	7.293443095	7.984351217	7.848937346	7.361129205	7.055899551	7.669010114	7.985060889	7.307081164	7.984756938	6.942371366	6.880878041	7.152046138	7.807562467	7.956373077	7.649140766	8.960258418	7.625386802	7.342186281	6.880281547	7.314501025	7.019249152	7.9210036	7.130877357	6.639734077	7.399677999	7.200064866	7.942015224	5.963256474	7.965625131	7.324636136	6.812267832	7.710148008	8.263705486	7.6261741	7.700709899	7.439816425	6.77553282	8.429762373	7.963560129	8.735732101	8.51709084	7.731906356
SERPINA3	6.801173443	8.040084773	5.557812803	11.31129164	4.346432325	10.38963172	11.73623801	12.71659915	9.158432252	12.93246565	10.56815779	5.642378081	3.963601894	4.785953357	6.543809768	6.268561539	9.420937281	10.36099796	4.672400891	8.332681294	7.117191622	7.027027891	8.759320664	12.31256958	8.965953226	8.252617228	6.261547076	10.379399	7.415503746	8.509291079	6.229012976	9.390262352	12.1707278	10.94675542	11.6795055	10.12208404	12.57358314	7.061039629	6.588344745	3.82339772	9.333761074	9.098416402	12.45278585	9.593500443	10.38286865	7.30892946	7.057819085	8.384440249	13.07753763
AADAC	3.221948195	4.028652655	4.141062213	6.858280997	2.992078465	6.950603116	9.773252879	10.78730673	6.324448597	8.944299363	3.214094222	4.155624885	3.381156958	3.262797184	3.798618009	5.392666468	6.156219315	6.788677233	3.570195666	4.806968384	4.509170606	4.754219326	7.177308949	8.865674219	4.546104694	2.87394683	5.323954787	3.478613715	3.310364142	5.497585097	3.49071408	4.523639259	8.219565619	3.033897647	6.398783712	4.282047778	9.848879689	5.759559515	3.500169075	4.267425384	5.857493353	4.130317992	6.335366548	5.504555335	6.18206754	3.799705966	4.266574066	4.878720086	9.349050915
AOC1	6.925000264	5.466652876	5.454815184	6.515734039	5.485744003	5.586070534	4.508598513	3.298186533	7.32697527	6.577928888	4.564630341	5.401596546	4.34315347	4.983165163	4.55938027	4.798804326	5.903531789	7.076133294	3.547447888	6.123826944	6.325157723	5.048026953	7.054301822	5.950979052	6.227064259	5.826642591	5.60213371	6.581404631	5.372805714	5.380276177	5.328837848	4.694692827	5.257346462	7.465755137	7.21659938	5.684985619	5.403905074	6.735588247	5.441106754	4.64217019	5.72006624	6.767336384	7.16065768	7.65086431	8.012001565	6.571446579	6.166021257	5.823967049	5.719796402
ACADL	3.122362013	4.477053525	6.070091074	5.967673693	2.817647348	7.062264182	9.397728255	9.170185409	5.767959029	6.866469121	4.610500345	4.578826526	3.747404838	3.613760937	4.544324974	4.050913197	6.434706114	8.845315125	4.806402793	4.462228288	4.797407588	4.399228391	4.320367985	7.499585585	5.6696313	3.570774917	5.675160335	6.759971767	5.242535051	7.25164739	5.323417306	4.292081004	7.677365908	3.702143737	5.578998038	6.613589597	8.873436543	4.830442998	2.976132744	4.053653181	4.896267083	4.162657755	7.042710077	5.712533818	4.44723294	3.652754914	3.84036069	6.245753453	8.747870294
ASIC1	7.336170986	6.178560278	6.878573055	6.618823717	7.202416441	5.730722355	6.074675921	4.71295406	5.98958143	5.859089191	7.703557224	8.316785668	6.171569039	6.845314971	6.54102135	5.967515534	7.491566045	5.734430691	5.787722774	5.649640181	5.937192999	6.152989769	6.35751341	7.028196485	6.637627843	5.97160878	6.123649242	6.636490466	6.396641612	7.073679341	5.95018932	6.049412613	6.573029795	9.68320623	6.71892769	5.998957943	5.764585375	7.284594986	5.357694533	6.655796419	6.575664853	7.426201412	8.036695127	8.896370049	6.77549359	6.640144842	6.809890806	6.527995664	7.857976535
ACO1	7.04089437	6.394393529	6.506118024	7.085188264	6.324384886	6.707835891	9.472007106	8.318333421	8.393803248	7.087820784	8.667271147	6.582742225	6.28941283	8.362583829	6.931776488	6.686422291	6.46621286	6.874779794	6.479927476	6.87373021	7.013819723	7.034991772	6.631398	6.667218218	6.785561943	8.605079727	6.859429719	8.843270744	8.791623646	6.766414049	6.823372169	6.907769202	6.908041009	6.340178967	8.535220946	6.98789604	7.651111322	7.221095589	7.680283538	7.445686057	7.277374038	6.9424432	8.390117091	8.749725969	7.058642164	8.765204554	7.56742266	7.306297507	7.676552318
ACP5	5.844607678	5.567394417	5.05412837	6.590383874	5.161325702	5.514928144	6.255978348	5.989570407	5.305619069	8.038555794	4.541695755	5.212446011	4.529162784	5.212146436	5.28130937	5.19322662	5.906318038	4.990534056	4.819086918	5.289067897	5.440799578	5.324473908	5.469587847	7.638609347	5.380120019	5.26711349	5.246049305	5.217460187	4.729493117	5.55031705	4.881969281	5.31527756	6.372588882	6.782777404	5.970670769	5.402697878	6.201503693	5.574229657	4.853279963	5.326473503	5.085685301	4.878004916	6.828007987	5.905969867	6.173479364	5.665588531	5.524725864	5.598666421	6.935635125
ACPP	8.478479951	9.0473969	9.059026094	9.409406773	7.911020865	7.786585054	6.563503649	7.101579378	8.874233679	6.738365943	7.706064479	7.835307444	8.341260909	8.890675482	8.044514618	8.965035892	8.560734146	9.034288717	7.975810453	8.420225837	8.430023827	7.926647838	7.814076907	5.88672791	8.047477386	8.987592095	7.415546059	9.732640325	8.429927967	7.787936404	8.136328036	9.146193769	7.200692297	8.633092732	8.522292529	9.816907796	8.516165589	8.204907975	9.88411006	8.389753698	9.104222822	9.202965637	7.453256844	7.819727331	8.426131696	7.486657277	8.034872911	9.612165313	6.809346797
ACTA2	5.845834862	4.924026857	5.060495753	6.018490314	4.698057032	5.197912721	5.365683109	6.444553934	4.279169118	7.638146402	5.23922526	5.165051509	4.893582333	4.374019547	4.058618277	4.246874652	7.26139258	5.231096624	4.869567238	4.862484735	5.892970277	5.726123539	5.587948701	5.894418334	6.024387956	6.136702509	5.849968963	5.764887902	6.372471279	6.040847508	5.644681294	5.299178508	5.132054343	6.345971742	5.900530175	5.367559272	6.274104187	4.77968851	5.511538966	4.642816491	5.336375244	5.890124415	6.055869115	5.249110136	6.258499814	5.472363498	5.8206818	5.966126427	6.829219412
ACTC1	8.109469595	8.246146646	7.872599763	7.92445625	7.77758605	8.298954605	6.522753991	6.750945126	8.423731529	6.366858888	8.040241573	8.565827153	8.680296657	8.537144466	8.679533217	8.505244986	8.231809788	8.73293817	7.77305133	7.982703633	8.038848517	8.00459413	8.366763403	7.122323152	8.371593704	8.20172108	8.458290982	8.971870523	8.615873512	9.258508819	8.003494287	8.472042179	8.71022856	8.398987476	9.289894953	8.671616284	8.628682039	8.652057575	8.840037916	8.607726707	8.664141755	8.214370787	7.9707946	8.506517863	7.990285342	8.872471961	8.896250195	9.221188096	7.738504357
ACVR1	6.777538049	6.598194302	7.799409514	7.240835871	6.655716503	8.115944456	6.757905444	8.739666843	8.440102156	9.060831811	8.656604687	8.169080913	8.262501798	8.702514033	8.556818497	8.410160207	8.351852335	9.07360754	8.6642835	8.552043711	8.932771551	8.911168164	9.078727028	8.928361283	8.526460166	8.394384386	8.796597847	7.727589814	8.41025246	8.272469557	8.669838361	8.637161574	6.861938312	6.77046249	7.171179908	6.780157539	8.215577507	8.574296151	8.472244944	8.311846806	9.221938723	8.77743027	8.808368879	8.836797354	9.200988303	8.973310758	9.08828405	8.502659175	8.737776401
ACVRL1	8.77709196	5.732543633	6.297846115	7.897371929	6.422419515	5.295665952	7.869486522	7.919692573	5.410494985	8.786704574	4.850340796	5.567262033	4.753638637	4.904400501	4.987121183	5.013923853	8.488058888	7.278942791	6.937380329	7.202201273	7.830541911	7.720058753	8.075793726	7.852189915	7.740557376	7.184260964	7.800295271	7.959729569	8.060414741	7.404448016	7.795317007	7.32186871	7.419097928	6.843102457	6.975470503	6.793308153	7.015189272	5.786912385	5.829797817	5.69250818	7.984900568	7.856459391	7.375083894	7.539322706	7.832574773	7.526918094	7.885748521	8.594829789	7.791240923
ADA	6.195443325	4.073873539	5.072205812	5.972743046	5.051358441	5.498022981	8.15809535	7.269338708	4.372633328	7.177362678	3.330088124	3.721299446	3.579667472	3.838099649	4.010622921	3.781946754	7.025605769	5.226603379	4.740285077	4.967358206	4.694223442	4.633312982	5.067324895	5.886747312	5.425132345	5.982799401	4.713929724	6.461286275	5.292294812	5.205791675	4.982833767	5.046775767	7.617464908	6.142619613	5.339734384	5.982604158	6.529255684	4.876597017	5.051309488	3.561471689	5.382000831	5.442971657	5.85299901	5.905191728	5.903531955	5.875976063	5.180702534	6.566651092	6.540545857
ADCY3	8.370979315	7.230378976	7.596266442	8.444314904	7.432578881	6.902067526	7.342581979	7.463037915	6.708037405	9.089470854	7.144825885	7.583590162	7.18477167	7.650653972	7.481636994	7.525138137	9.204775714	7.5578668	8.214826814	8.2204269	8.016272069	7.896497042	8.500515158	8.735432819	8.694733377	8.613392119	8.420826663	8.335023357	8.55339543	8.13549727	8.622961933	8.294494397	7.688628114	8.205549006	8.393327578	7.068410218	8.000056674	7.167038325	7.180764382	8.259943273	8.817032299	8.529455066	8.815441289	8.454221893	8.724284049	8.504417807	8.557495208	9.177584796	8.627741396
ADCY5	5.163955541	4.882321114	5.800583649	4.997237459	5.466176356	5.459659065	5.984714689	5.267046919	4.793616514	5.492070447	5.286613058	4.613985076	4.720786613	6.074239869	4.887454074	4.305742742	5.054342538	5.370308022	5.035409478	4.724427644	5.288456109	6.285301054	4.867906341	5.401022466	5.377916391	6.231650663	5.334911885	6.109882592	5.975433564	5.283292098	4.950185588	5.99037552	5.612316926	5.416538092	7.152958709	5.673506449	5.977457757	5.068837053	6.489117925	4.433116329	5.108679347	6.441656165	5.780076037	5.811176455	5.398698399	5.405352125	5.307141026	5.428088473	5.970950211
ADCYAP1	10.38430828	11.49372109	11.3070753	10.91448405	11.29611749	11.17206375	9.355089982	10.29589046	11.42588486	10.08109829	10.9206881	10.61456426	11.66187123	11.65034027	11.65658818	11.8082242	10.82369083	11.23896206	11.52902038	11.52865748	11.5566099	11.39790065	11.26451458	10.07522889	11.38563307	11.34509864	11.57867318	11.26400651	11.65497509	10.896443	11.2874159	11.41322684	11.31423751	10.47030165	11.52455931	11.92145037	11.09267276	11.49820085	11.70515616	11.55105076	11.82718404	11.8244073	10.58638948	11.26895592	10.95801609	11.15426558	11.77758926	11.84414581	10.26693036
ADD3	9.099285706	9.010358664	9.22188237	9.90318969	8.85517582	9.683930627	11.1791124	10.44781798	9.693372421	10.95911821	9.942400518	9.973147957	9.538057206	8.483357855	9.06036064	8.509392484	10.23378655	9.298521007	9.366411651	9.104310947	9.198642003	9.296931363	9.444015965	10.09543613	9.189340874	9.380103895	9.513821521	8.573526691	9.531015365	9.267063638	9.190943639	8.944444612	9.864392933	9.45661525	9.05895339	9.667208465	11.02267482	9.7827355	9.298183538	9.487257576	9.210359461	9.385605008	9.921121858	9.955964148	9.329332116	9.327398776	9.744530819	9.207426814	10.21128598
ADH1A	2.823107525	2.47826407	2.824436697	5.573763941	2.572807663	2.883692017	3.181548931	3.859358053	2.527350972	5.280892505	2.532511443	2.439490768	2.134532147	2.421621743	2.947454156	2.566355863	8.094499346	3.846798273	2.53071572	2.786149049	2.892239378	3.265139751	2.622523666	4.429671362	4.088000065	2.790295418	2.950175173	3.504651236	2.943946869	3.108057176	2.997261728	2.582748873	3.052636895	2.969778419	2.930322928	3.547845651	2.952724813	2.368947726	2.623760473	2.933710072	2.637769911	3.2083346	2.727084724	3.100243668	2.933710072	2.681634696	2.974884155	3.192077934	4.388108833
ADH1B	6.073063692	4.371236778	5.667981896	6.107096657	4.843361751	5.351703688	7.014066052	6.886346991	4.403805462	8.385530605	4.730990534	4.971252499	3.569060526	3.559568458	3.948026257	3.79923613	8.871077249	5.366969825	5.221195945	5.383165553	6.216067577	6.308803352	6.668192449	7.311366602	6.488746912	6.071603056	6.291241439	5.952454179	6.624260577	6.263822467	6.703149522	5.843220143	6.613344647	5.451836336	6.431537731	6.489533595	6.952972292	5.253535497	4.744980087	4.741391814	6.23458662	6.663129898	6.04390036	6.367367556	6.32246222	7.007087004	7.45991765	7.362886783	8.20089086
ADH1C	5.441762419	4.820631112	3.840916048	10.21213359	4.988593141	7.610704099	8.61651989	11.20904606	6.760338807	11.27900491	6.36063286	5.350671291	3.530696729	5.143495602	4.786830864	3.044069978	11.17825988	6.857014938	4.736637849	8.279174665	6.005781118	6.548090589	6.539726041	11.08061335	8.667663369	5.922819135	7.059094897	7.060104206	6.917858306	7.977130944	6.678980444	5.393129929	9.028361618	6.690077285	7.429705074	7.696967696	8.186004536	6.084475249	3.997866861	3.089764698	6.913191175	5.679898928	9.505084158	9.573713876	8.385020902	5.865095131	7.03437721	6.121436401	11.15725445
ADH6	6.087666975	5.256034656	5.436280625	5.182798349	4.883772898	4.874092298	5.452208744	4.753472704	5.486202971	4.653014268	4.401390775	5.283445409	6.036598549	5.502460371	4.587653386	4.157628544	5.893293884	6.280303234	5.823297171	5.171489807	5.563598275	5.044054243	5.667700648	6.278675808	6.285802963	5.567098777	7.088841901	5.281978085	6.247998081	5.383341888	5.870096371	5.61866756	5.805319006	4.675840048	5.576458093	6.516169463	4.721758575	4.839146031	6.037121586	6.410599631	4.767322979	5.180716665	5.259027243	6.274584351	5.43694858	4.784916987	5.910291361	5.064998997	5.466137066
ADM	9.168046936	9.18458634	9.021187842	9.272455468	8.9821467	8.857946302	8.902903545	8.20379616	8.694490622	8.940718716	7.983617136	7.672933325	8.755599224	9.016792035	8.270649298	8.89791731	10.15266813	9.275915928	8.658167905	8.947134332	9.064102523	9.07917846	8.831331342	8.584821772	8.38850297	8.689131372	8.88075107	8.663239507	8.409271805	9.011522	9.307995804	8.888045194	8.740562321	10.03664611	9.862254003	8.949217709	9.041746162	9.691559835	9.565574617	9.442315876	10.17675724	8.377748377	8.926666467	9.252818871	8.914995632	9.532330291	9.246086181	9.616470119	9.285581217
ADORA1	5.912685718	5.702576216	5.515516853	6.196360633	5.779044638	5.632506486	7.110797126	6.496109646	5.548402334	6.976266918	5.353600123	5.143261078	5.062686849	5.316343392	5.120420169	5.382946882	5.577256267	6.620938277	5.306029596	5.407825468	5.442278583	5.40514094	5.493834351	6.666840028	5.371885516	5.118252595	5.76909196	5.613178984	5.098300776	6.201437672	5.345649105	5.084179363	6.317240608	5.816968291	5.814509422	5.993433415	7.02242663	5.280147225	5.509129318	5.286396828	5.416242784	4.958130164	6.099014296	5.855399142	5.766307122	5.349589137	5.244621921	5.535400287	6.987683473
ADORA2B	3.017763652	4.041184085	3.752781602	3.407999343	2.98319437	3.617554339	5.396488176	5.618831724	4.701963896	5.54054215	3.877875525	2.347655403	2.333032571	3.192351257	3.457640791	5.324900418	4.847887373	3.69470216	3.787510899	5.335697011	3.538430058	3.540828576	3.87392618	4.80783294	3.438281686	3.350414218	3.850999178	3.557950089	3.433433005	4.209354676	3.364516675	4.122774129	5.781749982	3.204433875	4.637034831	4.035391512	6.382291035	4.650511738	3.37985589	4.779411924	5.393610388	5.040341268	5.628332711	3.204433875	4.251029222	4.731230536	4.596909003	4.895588887	5.8314608
ADORA3	4.215593507	3.764910359	3.502693042	4.82658725	3.325773253	2.988219677	4.09826811	3.627569629	3.58935926	6.805634094	3.102752564	2.697399308	3.109513575	2.781174285	3.100387605	3.163178698	5.029269659	3.816671731	3.702911736	3.974323041	4.147144097	4.917458454	4.345086033	6.226454851	3.775626938	3.722158831	3.85399919	4.194239427	4.17442957	4.306512774	3.330769685	3.575284306	4.29905367	6.049447424	4.270414031	3.720675032	5.153754453	3.654871444	3.510560779	3.246656913	4.714125073	4.323193276	5.989843966	4.71223788	5.225560632	5.129092806	4.643388795	4.966299367	5.999273556
ADRA2A	9.882483897	10.79455525	10.21403099	10.69778314	10.26525445	9.55262298	10.2965919	9.926646519	10.44871818	10.45424082	8.314893677	9.167421937	10.60366312	10.53276141	10.41550143	10.48261155	10.81128845	10.85107055	10.84602914	10.55250327	10.17016899	10.45003693	10.55022592	11.27220035	9.965129772	10.15660612	10.76096442	10.16562379	10.83232411	9.472687922	10.47620327	10.68317858	10.08906426	8.057539061	9.357529497	10.34671765	10.93877698	9.890397693	10.69765753	10.50284673	9.171892862	10.33838928	9.507276417	9.461492934	9.641221125	10.77776332	10.92217995	10.71223947	10.42996089
ADRB2	7.612165394	8.560614636	7.58097178	9.080221997	7.410374609	6.754141912	6.335502053	5.731716653	7.220720112	7.462770483	7.38689859	7.521247364	7.136423957	7.96540496	7.08018643	7.813628132	9.077520833	7.865619028	8.417837229	8.574429087	7.9461861	8.231942338	8.227398518	8.111987018	7.914570447	8.056295516	8.657001445	7.647952469	8.010616356	8.25471826	8.057679381	8.433376669	6.85517168	8.301208974	7.766366691	8.91925644	7.590219471	6.597580235	9.67695296	8.605138949	8.324641858	8.174556537	8.525314985	8.304961454	7.600545423	7.863295538	8.023832988	8.536930437	7.581700896
AEBP1	10.39880528	9.517460836	9.696580857	11.1780276	7.983086911	9.016553115	9.789099437	10.25148729	8.564808879	12.92962939	7.815148814	8.470710261	9.068419257	8.224696543	8.532026317	7.798158571	11.7417557	9.738165489	9.23403966	8.906860199	10.74379848	10.49174694	10.78204118	11.41338742	10.6929951	10.9877441	10.47174268	10.32619178	10.90794786	10.73856821	10.25340368	10.14604986	10.68365352	10.73060811	12.02866859	9.224425023	10.1171033	8.814179131	8.760436803	8.915742184	9.784232957	10.18342638	10.71188196	10.46277393	10.74291139	10.22802521	10.94674058	10.67202057	11.02912879
JAG1	7.412422739	6.893565256	7.016006804	7.60774243	7.441291253	8.116482857	8.730796775	8.583871907	6.514389301	8.11484927	6.730573859	6.514791729	5.884765608	6.225081518	6.98559844	5.741394053	8.078621091	8.194632415	7.767201739	7.667978793	7.633134355	7.696477342	7.651900695	8.009715392	7.899649852	7.775411995	7.908154515	7.140181506	7.643241301	7.535599112	7.508883382	7.137481999	8.169785902	7.789772053	7.521282067	7.735522062	8.652962453	6.6516692	7.296244677	6.721916067	8.331221008	8.02889498	8.084609442	8.014424164	8.216876572	7.798326369	8.109574662	8.366927937	8.623576191
AGT	10.69530158	9.886730178	8.822503771	9.425485021	10.98714376	9.260478906	8.882570095	9.216023219	10.19096243	11.25854246	9.617668432	8.256417263	8.470768512	8.524464791	8.972271847	9.822246503	9.751297314	11.26467288	9.528903104	9.120124175	10.1376183	9.297849932	9.204317959	9.880760583	9.731625708	11.32755873	9.057268554	10.13140577	10.20544098	10.88517701	9.215929125	10.9684186	10.36455345	11.75950117	11.65247076	9.52919845	9.170663468	10.07917934	8.439663001	9.968141747	10.82084774	10.77794498	11.3633604	10.38512832	12.51352156	10.2565506	9.629930087	9.792036206	9.837115005
AGTR1	7.031589473	7.229853625	7.340554449	6.98496663	6.0589582	5.982068252	9.162369687	7.988679899	5.954692119	7.470555404	10.30097937	10.47303412	7.64678595	6.81215197	7.96027204	6.36810007	10.52744247	8.773187933	8.981919144	8.152816355	8.141733824	8.700522374	8.153010596	10.59507466	7.864589812	8.046017358	9.118700728	7.640942765	8.941586148	10.9485407	8.682705153	8.422902498	7.527895678	10.06489626	6.412453983	7.268163026	6.9498163	7.681699657	6.645528884	7.403845173	8.077022418	9.183047246	11.55407218	10.80341862	8.223142694	8.811977711	9.527098818	8.865288944	10.35326671
AGTR2	2.915712795	3.0689022	3.221444916	3.000529604	2.918715056	3.21298141	5.25292196	3.49068677	2.934409598	3.648515497	2.619667402	2.634954704	2.758731915	2.981692002	3.004242184	2.83731849	2.732634544	3.290072035	4.089207558	2.845096639	3.913281607	3.603272877	4.209557065	2.987035054	3.322817442	4.529210278	4.070812028	3.228586847	4.350232338	3.472389436	2.837584265	3.943553154	3.356885874	3.342274403	3.847817765	4.245080418	3.923177147	3.168315849	3.30041986	3.798299012	3.26048816	3.678957908	2.782024235	2.991977683	3.263760968	4.170490667	4.793160081	4.413126152	3.248220016
APLNR	9.289635736	5.266982651	4.545967539	8.19174251	6.012524847	6.466897021	7.121370826	8.679267245	5.333644357	10.8635235	4.285587909	4.361306469	3.765347354	3.923727635	5.02351604	4.08709664	10.37117295	4.969655022	5.656834067	6.973648459	7.107286602	6.328129655	8.569393354	8.765038393	8.858040216	8.280494259	7.03625182	6.827557896	6.714077839	6.946461082	6.364117891	6.621997493	7.149211075	7.324358426	6.503702668	7.167610946	6.465193551	4.352223097	6.61034181	5.68203783	7.767502809	8.995387332	7.29524804	8.684452741	8.760272612	7.418914451	7.466503792	7.939538186	8.45598478
NR0B1	8.085657525	9.857578515	8.558080946	9.167233672	8.595567215	8.404609072	6.687505441	6.18929859	7.258405946	5.744915562	7.893593013	8.302824423	9.157975265	8.370065807	8.024079556	8.754777198	8.786073138	9.844415442	8.887010144	8.372749465	7.811751179	8.926295632	7.768590683	8.009401473	8.241256421	8.104720868	8.632620823	8.976930734	8.096012561	9.463351506	8.099681435	9.531472569	7.962817421	9.454630672	8.446161131	8.448891255	7.483938012	8.174998898	9.998823003	8.7013419	8.944660678	7.784841465	9.540859512	8.60370411	8.325022183	8.123129055	7.94320631	8.440917407	7.617025945
AHR	8.000203717	8.074912373	7.47345293	8.388727626	7.398491052	8.292457908	8.489461436	9.296458089	8.046890531	10.50258197	10.44363826	9.334067032	7.927451563	8.772325858	8.121585569	7.820537049	10.46769889	8.394153137	8.447859905	9.223670629	9.145614456	8.077836974	8.310273297	9.818261123	8.854387394	9.647540894	8.852998675	8.141945685	8.973886184	8.468910642	9.009622121	8.748158451	8.28473032	9.37205356	8.62818719	8.287916211	9.046002444	8.54195959	9.509878526	8.287162087	9.484914382	9.682972686	9.865283149	10.3444	9.014227452	9.443033563	9.672517974	9.547103523	10.17654903
AIF1	7.452552991	5.989966123	6.408013953	7.59162222	6.190188174	5.276035483	7.665442522	7.290823071	6.704148461	9.49263301	6.177647668	5.661909979	5.602711935	5.189382146	5.871552114	5.262408889	7.722587207	6.314122385	5.762089613	5.967700319	6.669620809	6.944794441	7.177092669	8.274254686	6.73486617	6.843781346	6.770968748	7.193863024	7.214733842	6.818967972	7.012013948	6.843581979	7.890175897	8.07335133	7.40614903	6.748323378	7.619857881	6.79013476	5.599326398	5.945503026	6.307954398	7.294508449	8.142496451	7.217430176	7.847011958	7.538503231	7.271362601	7.004226621	8.032744972
AIM1	5.520911232	5.182545101	6.13753156	7.740751492	5.935732098	5.662944297	9.211821824	8.375903026	5.939705818	9.765511125	3.789369137	3.659042821	6.707749676	6.441704186	6.569691664	4.705762691	9.018994426	7.411525564	4.178413711	8.400521157	6.129789295	7.4715934	8.005963048	9.210931793	6.124537197	6.671896976	7.120721189	7.176233771	6.415127892	6.374236416	7.313221936	6.316060586	7.462530026	7.590577279	6.83560681	7.470011431	9.043833235	7.190319981	4.797477944	6.437906748	5.475094594	6.344357511	7.899744981	6.741859147	7.613207863	6.747171684	6.829785306	7.408674755	8.979862055
ALB	4.08076159	5.173839693	6.56162249	5.418261487	3.924521583	9.190597998	11.61895623	10.26851947	6.462104967	5.272663207	4.844833301	5.103664969	4.455463937	4.650491745	6.163707184	4.787089152	4.462165706	9.383422979	5.088669678	4.215555538	6.071239167	7.196782491	7.098126938	7.457366268	5.079942724	4.260352929	8.182335967	6.063266019	6.912937167	8.664812927	5.881602926	5.287456692	6.981593546	3.955021129	5.979223372	9.309180179	11.24417583	6.214231579	4.016716131	4.351416349	4.730568625	4.489086094	5.659666878	4.637832288	5.681938454	4.30634199	4.980816616	5.75876626	8.101478513
ALDH3A1	4.532839832	4.684632633	5.40820288	4.466454101	4.23216695	4.392359888	4.609410093	4.255373498	4.066065804	4.027450255	3.974169653	4.052275418	4.273979925	4.581447264	4.260235394	4.357515555	7.921630723	4.426480588	4.744773457	4.484675716	4.773409699	4.29360208	4.434387656	3.805911785	4.178557268	4.082873805	4.759829773	4.506885949	4.285483279	4.708303611	4.500177166	4.333911739	5.014519027	4.476302895	5.041339018	4.551347295	4.391012082	4.18387562	3.727565334	4.001256686	4.292981778	4.155221669	4.269733391	5.304936167	4.688975971	4.451795476	4.444049605	4.391929715	4.511689634
ALDH1A3	5.933549079	4.779773776	5.417032467	6.360141101	4.10967058	5.518293013	7.113066739	6.960315173	5.232428132	7.497127161	4.347382473	3.546775981	4.243884212	5.066731391	4.573888293	3.977201458	6.742926645	5.697395709	5.403934724	5.817002579	5.184339073	5.633187697	6.513564229	7.12069795	6.00600574	7.115619638	5.430282827	5.609506999	5.881350703	6.013497236	5.203101854	5.963221388	6.597735254	5.743588299	6.13097723	5.86430338	6.614723792	4.851955456	4.919917322	4.358763465	6.208163135	6.384030373	6.589211762	6.417434032	6.495030014	6.511700783	5.962459912	5.567845199	6.944870758
ABCD2	2.225181922	2.173304581	1.74230933	2.370298792	1.984517103	2.081427953	2.416270772	2.732687087	2.840051334	2.967161187	1.96185624	3.365823385	2.290375613	2.107389743	1.841375137	1.869780266	1.683462384	1.567909951	2.147568874	1.971302254	2.952559837	3.053374613	2.355944929	2.663473807	2.168725679	2.917363081	2.02764263	2.232681078	3.179501214	2.081109776	2.518872242	3.1525129	2.195757271	6.198590944	1.954662998	2.284437015	2.167829953	2.3506192	2.246229971	1.9322208	1.950619784	3.415900749	2.127155713	4.404086875	2.273200545	2.455623274	2.84962904	2.500649765	3.783570086
ALDOAP2	4.304714358	4.551589657	4.206820633	4.242051521	4.327886275	4.120419157	4.192325769	3.719345283	4.181627734	3.923444968	5.351255892	4.923601038	4.51447353	4.158797191	4.106474726	5.447399009	3.939313604	4.286991079	4.341666785	4.076450566	4.021576479	3.958958332	3.862718859	4.263466565	3.933232753	3.917761544	3.963764798	4.559608064	3.78289659	4.119253752	4.15840132	3.990480774	4.652774284	5.073866848	5.121676483	4.782140111	4.787918555	4.715964875	6.803387297	4.816545255	4.48269476	4.437367298	5.588833664	4.466954072	4.729512682	4.613816366	4.612253631	4.807397925	4.772181875
ALDOB	4.659706719	5.012388014	5.464781954	5.662145149	5.848016222	5.52818001	6.448331743	5.383451604	7.069409833	5.705313688	5.354741877	4.748632269	5.37612364	5.714920254	4.985589241	5.124149993	7.564699516	5.584175349	4.234143067	5.581100872	7.989419783	6.09367023	6.325700729	5.92959088	5.734080023	6.034054052	4.974134396	5.620114401	5.65046769	5.455412087	4.494474569	5.349960297	5.911365616	6.641216159	7.739481374	5.821460424	6.807311599	8.484500908	6.614964961	5.741875345	6.093039977	7.050564021	7.193479271	6.082919005	6.176006121	9.070508713	6.015742284	8.207402059	7.337954199
ALOX5AP	6.644863119	5.866847576	5.999190626	7.081903765	5.455317632	5.51382125	6.284531415	6.220766183	6.358791533	9.347653004	5.270802257	5.48918721	6.305583195	5.884867318	6.065515534	5.655465429	6.703357001	6.538242565	6.428388167	6.423553105	6.581332475	6.877525511	6.910470094	7.399327519	6.211381106	6.509951024	6.276783958	5.799585368	6.976705506	6.100395305	6.466546492	6.351857191	6.864138671	8.21029877	6.334491799	5.5002403	6.383580388	6.72345643	6.164528509	6.644313105	6.486062951	6.891328887	8.144973292	6.310829544	7.715440358	7.190249209	7.017724823	6.917993329	7.698489547
ALOX12P2	6.036431792	7.03549209	5.716698411	6.551878825	6.460665186	6.586187475	5.129958576	5.358668346	6.508591818	5.356976018	6.928560073	6.651549207	7.121329346	6.446461351	7.672865167	8.268655235	5.708747242	6.749427421	6.67798253	6.601601275	6.808885775	6.292134365	6.335360349	5.96385197	6.704774785	6.708928143	6.508495215	8.643274627	7.023965512	6.789204718	6.302228635	7.22570254	6.903793283	6.349413967	7.47210628	6.578934268	6.558648467	7.524070574	7.034806183	7.209310711	7.236076326	7.078495987	6.738229859	7.65688874	7.060316352	6.856089995	6.678451852	7.060986065	5.965024264
AMBP	7.221998026	6.840089208	7.42262741	9.555320336	6.460849783	7.718976468	10.49514904	9.791556478	8.407472781	10.60819238	7.160948339	6.736201551	6.860435848	6.518891286	7.115160143	6.227926409	9.234444158	9.030432115	6.286382763	8.056463195	7.785634768	8.866111347	7.848023671	10.74366876	8.047268147	6.800432925	8.144214911	8.294502553	8.510824363	8.849663932	7.780625662	8.035889504	8.64894612	6.346003668	8.322639786	9.538693263	10.92916675	7.794440566	5.984066189	7.631284839	6.726255009	7.708169126	7.989205288	8.754959456	7.424176447	7.306565996	7.157388336	6.982835532	10.92281636
AMFR	4.201874479	5.159819251	5.648581799	6.222186803	5.005331178	5.548725548	5.697476827	6.735914166	5.742194074	5.311621671	6.256606794	5.784754746	5.489911868	6.622039896	5.314717546	6.202823495	5.392407097	5.939695939	6.244377569	5.903557942	6.163157817	5.371164183	6.664670489	5.889708126	5.799905195	5.64238671	5.930668598	5.79181347	5.983761905	5.853334798	6.178928424	6.329181781	4.694015651	5.060163354	5.914096172	5.438316798	6.807939188	6.391516739	6.777999346	5.995397114	6.023807036	5.968260997	5.814553484	6.410591722	6.289200553	5.685085217	5.700672285	6.964321937	5.863579102
AMHR2	4.791069726	5.097454028	5.583775276	5.924522676	5.463193971	6.483452582	7.878697215	7.12958539	5.318496579	5.646325801	4.76584215	4.877891096	4.793626317	5.136299618	4.709696811	5.05669044	5.543621221	6.099243488	5.013004752	5.066660191	5.465844398	5.077656711	5.405929496	5.652673178	5.32113297	4.394985213	5.206020997	5.15998519	5.150511746	6.62535206	5.197538367	4.564978866	5.781749982	5.342520699	5.925312465	6.06332362	7.554804064	4.923902304	4.863704793	4.352451041	5.077832658	4.831905015	4.734355299	5.404735497	5.098704038	4.86360567	4.909868453	5.823057116	6.350336963
AMPD1	3.017081763	2.989813074	2.681446434	2.893288639	3.135310861	4.148025249	3.389266249	3.364615032	2.927305514	6.638468163	2.972419044	2.985418357	3.228934173	3.293213987	3.320218046	3.1208479	3.981767776	2.701498522	3.066123722	2.785694378	3.131801651	3.071113533	3.126055302	4.653669302	2.804483022	2.747646038	2.88142557	4.468188009	2.998851627	3.243368381	2.934149333	2.723409354	3.546552221	3.49285052	3.610646607	3.129206092	3.317049494	3.401543942	3.449605791	3.436462014	3.418595102	3.378700086	3.239383033	3.257774172	3.285755619	4.90973627	3.768488205	3.437587812	6.400048498
AMPH	9.681651429	10.14794459	9.552790648	10.45349938	9.790175863	9.428908177	7.464505959	8.172763986	9.41091101	8.259226543	9.488418153	9.267250084	9.939815074	10.08469875	9.780582109	10.25784654	9.307088919	9.829868973	9.719040385	10.48262664	9.280565076	10.15204396	9.214763739	8.495577816	9.981201994	9.911230303	9.84818612	10.54947299	9.867018517	9.234710547	9.857026415	10.33557945	9.503642982	9.562280727	9.731175074	9.86966665	8.61810111	10.22187062	9.61914681	9.893918922	9.833849077	9.968573721	9.228637929	9.05832311	9.265753576	9.92606881	10.52847524	10.02891695	8.627683473
ANG	9.241271388	7.251906601	8.56639599	8.770591092	9.565518597	8.431530787	11.09061325	10.40659066	8.175041304	9.739448902	9.622370866	10.32617354	8.673746813	7.954477159	8.437958604	8.410678689	10.46692568	8.967708205	6.585867511	8.620255973	8.802274971	8.927325293	9.50203897	10.29122194	8.336173115	8.48263706	9.192282534	9.368411618	9.18920863	10.2566024	9.288205918	8.955880727	9.359095653	9.532505986	9.047972384	9.121792825	10.64085382	9.337440283	7.406078661	9.043759717	8.444251807	8.25283173	9.845755565	10.28744132	9.141761995	8.911531936	8.728651417	8.878894559	10.5152217
ANGPT1	3.620002737	4.390854068	3.139529384	3.487923326	2.758553007	3.112800559	3.827223187	3.751060729	2.874159998	4.758258117	2.753268644	2.742067976	3.01856064	2.683757247	2.640155046	2.619745453	4.43844422	3.548390785	4.612764757	3.164989899	3.643797839	3.630159995	3.84064191	4.119127377	3.841910507	3.859317421	3.895308056	3.325727652	3.974802815	3.205924764	3.68390417	2.990691308	3.917098982	2.900874641	3.518542494	3.674169299	4.064657904	3.137055806	3.368882311	3.162726391	4.138904881	3.987644021	4.376311564	4.355517341	3.963650882	4.188705608	3.900151351	4.539237297	4.779865684
ANGPT2	6.605984029	5.643503254	5.060155989	5.883441193	5.885753066	5.943298018	5.179309653	4.930527257	5.604140827	6.806727996	6.601623612	6.719286628	4.897338578	5.612018331	4.903825606	5.627941023	7.536707185	5.017049131	6.099124107	5.922759103	5.738150455	6.549425129	6.736877032	7.250583229	5.806023841	6.566164556	6.193511349	5.782705985	6.760590163	8.38652366	5.963182776	6.214629488	5.813593409	8.893648989	6.889088165	5.992585649	5.919784611	6.244098886	5.576537047	5.540670072	6.695175194	6.417414841	8.433202705	6.6563351	6.493933472	6.024822585	6.718386181	6.769616176	7.2431147
ANK1	6.179403093	6.74740828	5.410819127	5.90037645	6.438992352	5.964003987	4.897916843	4.98841413	5.546956505	4.569752456	5.581354049	6.15545342	6.34539853	6.667442142	5.841860345	7.798131337	5.595754366	7.430970768	6.013209497	6.220303439	6.217324733	6.244026264	5.810720526	4.779279146	6.052653349	6.457137669	5.761167045	7.250250089	6.189553071	5.801528809	6.138523292	6.388131082	5.942768787	5.952325131	7.122467076	7.082031636	6.354811033	6.997905842	7.272693845	6.323895793	6.36864093	6.477972084	5.653570152	5.529980049	5.731452399	7.158233019	7.131098595	6.652772488	4.650403793
ANK3	6.55805352	6.528883741	6.160281413	6.973269427	6.162901332	6.98293396	7.110051616	7.360618574	7.014644642	7.876418004	8.609344594	9.069566034	7.290129908	6.613122206	6.122624188	7.130255437	7.82524112	6.409667693	6.831546639	6.592595346	7.283599344	7.075793138	7.237047775	8.493165892	6.890429143	6.784407046	6.935038954	7.433888027	7.113918567	7.832042465	7.026401702	6.84816117	6.887185145	8.467212971	7.499485178	6.789916834	7.675501605	7.537038383	6.786900462	7.543014493	7.058033639	7.362786935	8.390336965	8.49454301	7.100300879	7.658545389	7.203534402	7.035356649	8.203561686
ANPEP	4.512111398	5.234078422	5.75503031	6.233426434	4.257853219	6.453923472	6.965918092	6.836971735	5.239938382	5.562085164	4.887476843	5.371285359	3.974442786	4.677665516	4.852680161	5.096856974	5.594184869	6.188113872	4.573570222	4.953252955	5.051824196	5.045467481	5.372712824	5.872699594	5.567011528	4.003761769	5.640728222	4.935711003	4.879738958	6.330206986	4.989585402	4.506396027	6.236837925	4.69636589	5.550328452	6.342638647	6.499059559	5.074971001	3.695240884	4.644405813	5.223166315	4.361035537	5.565068921	5.05174114	4.765520115	4.257448992	4.984008903	5.285242548	5.799851701
ANXA1	4.518547812	4.175682587	4.111638818	5.280711297	3.479873912	4.012870792	5.952173106	6.04270733	3.885914555	7.394585289	4.440604673	3.318413276	3.763870021	3.625502232	3.562624124	3.107777134	6.785156699	5.439361473	5.042790214	5.657186585	5.653519648	5.480175249	5.743318115	6.283581372	5.80566794	6.255250649	5.500499166	5.388327412	5.472854284	5.773530236	5.787264806	5.41742564	5.80476114	5.331328076	6.092215371	4.451972117	5.563635895	4.188547253	3.934347584	4.040149516	5.371189593	5.397313293	6.413581323	5.686291812	5.880873608	5.744408488	5.593143935	5.972230589	6.335227666
ANXA2	9.75840771	8.672080303	9.829655777	11.41959027	9.558715747	10.44727787	10.98001887	11.05289972	9.413205487	11.54236994	8.930326843	7.711870769	9.898600734	10.05686313	9.088980863	9.488494502	11.01519833	10.24602407	8.322829403	11.18323122	10.36775207	10.61058055	10.54380136	10.61340769	9.947498639	10.39416155	9.907499331	10.13491679	10.4932561	9.5463048	10.48283903	10.17560338	10.41243194	10.06762529	9.813523233	10.22663543	11.18670381	10.45930378	9.862913893	10.32648459	10.61377741	10.14257563	10.97547742	9.668356538	10.66794074	9.704334363	9.824932223	9.927808694	10.98894517
ANXA2P1	5.267245493	5.101116877	5.600850671	5.455629671	5.516398616	5.999639499	6.560714429	6.409746737	4.909655034	7.077126162	4.751666616	4.42735067	4.995184613	5.57177161	5.037843914	5.091741123	6.527070362	5.282546181	5.048111685	5.90056328	5.217512032	5.302990873	5.146730799	4.772342129	5.013543681	5.142384745	5.298695301	4.986780654	5.184899532	5.045771515	5.101116877	5.224216679	5.788627753	6.246499472	5.82285979	5.958960811	6.574520641	5.904442964	5.340604295	5.941951848	5.970810726	5.401514611	5.693342573	5.237072119	5.809248328	5.216867469	5.399681369	5.329959485	5.869078583
ANXA2P2	8.33637646	7.178888103	8.127193676	8.764164857	8.512790263	9.136535374	9.584795581	9.611285766	8.27747604	10.1859539	7.50844091	6.166460065	8.358596567	8.588118065	7.928547723	7.704035361	9.515169368	8.28465704	6.711420357	9.218085036	8.421432091	8.872245562	8.400693953	8.725475387	8.340005744	8.785106006	8.094633404	8.106702934	8.702603049	7.747823667	8.887691301	8.148591305	8.88713249	8.909892204	8.602036314	8.783274512	9.90591816	8.751518312	8.657407155	8.927191864	9.132068472	8.595598216	9.237946016	7.879784459	8.819194125	7.913248492	8.291225489	8.211736753	9.326115891
ANXA3	6.141327184	8.112561255	6.9095426	8.040822841	6.166718051	8.921978827	10.41958594	10.18441467	8.477675526	10.20770513	6.68705994	5.813747699	7.306373833	7.223739137	6.85534872	8.059604004	8.690326623	8.788351655	7.174803842	8.724625202	8.315740871	7.477178824	7.631815386	9.580837638	8.172558619	8.279837715	8.100112518	8.100602613	8.277520962	7.18599334	7.862839067	8.324850519	8.821761021	8.531079852	8.658804396	9.368068061	9.81177669	6.881006648	8.122317112	8.116307354	8.154547918	8.002585643	10.14990069	8.277419618	7.156870188	7.707972731	7.668815751	8.154188874	10.12397297
ANXA4	9.602272261	9.441808555	10.27636233	11.31541863	10.1645011	10.81870336	12.38577621	12.34593029	10.83161982	12.45123947	9.95354276	9.646968778	9.738836502	9.00595299	9.680976075	8.767449895	11.9038195	11.65739599	8.846249309	10.91737444	10.22147731	10.72709388	10.56567237	12.52451931	10.79660626	9.807016393	10.5159736	10.6821914	10.61014521	10.63196385	10.52233976	10.22177626	11.71868477	10.23062087	10.60767704	11.3989204	12.52571501	10.00090472	8.596303487	9.67433014	9.683174838	10.07525668	12.12307288	11.52925713	10.76891876	9.885606956	10.22376582	10.33461236	12.79071034
ANXA13	5.872172211	5.448585097	5.888780982	5.812964101	5.591322141	7.740757733	4.571322565	3.244659075	5.009436419	5.82941316	7.329172153	8.137889234	6.41404698	5.580274967	3.130302983	3.425649288	7.43213336	5.818414654	5.134378414	7.62550545	5.233941788	3.51445982	4.850921422	8.578149701	5.435081792	3.739587383	5.323960503	6.345761114	5.205058603	8.53845942	6.282572579	5.175705722	5.183533319	5.15866574	6.809477215	3.915309231	4.368349118	5.132768312	3.760146371	3.775519834	3.866340025	3.723519844	9.154852745	8.20932439	3.789110332	4.2710431	5.557736102	4.460137424	6.638615836
AOAH	6.564875668	5.95265755	5.745626225	7.148065329	6.001580084	6.044498679	6.733038053	6.108872115	5.220601047	9.114844546	5.64953032	5.145952366	5.701448511	6.104196804	5.505424213	5.636848524	7.09029315	5.601526558	5.421826084	5.523735881	6.014507128	6.134419598	6.207052431	7.570309273	5.900478669	6.151810889	5.791172262	6.077992464	6.112609704	6.468822335	6.386918542	6.014610224	8.59571517	6.564348381	6.867345529	6.327236667	7.096725689	5.911206504	5.952571233	6.124072174	5.765257233	6.27152311	7.799604562	7.189673108	6.691616533	7.008415518	6.363710414	6.678952643	6.927592276
AOC2	4.993872348	3.891773583	4.201866066	4.278828876	3.197726805	4.582966964	4.131962423	3.58987248	3.644711301	4.390696958	3.213776609	3.78214551	4.340773485	4.881740068	5.020975985	3.801438179	3.733190387	4.041972871	4.706939768	4.694205899	2.888811673	3.827342431	3.478913741	4.215348484	4.556791305	4.735843442	4.014458834	4.0340195	4.705786266	3.992565781	3.603477779	3.509480533	4.611390557	5.044645634	4.640811161	4.362160601	3.922453458	3.998112417	4.39692412	4.461910752	4.929150522	4.941053425	4.90003979	3.587055195	4.354156205	4.930582062	4.345094529	5.000170492	3.935599471
AOX1	7.821700268	6.348180815	6.665031889	6.360751618	6.167901865	8.133638218	9.945190828	9.913652851	6.791901271	8.130626567	7.774388564	8.024013412	7.2097883	6.046641678	6.787178606	6.895203942	8.706654843	8.621493199	6.142443404	7.156642633	7.708112707	7.509654715	8.362853709	8.441866844	7.206249611	7.931945471	7.413277944	7.46606997	8.036731211	8.106792812	7.706704352	7.770146413	8.141242459	7.446766297	6.345707871	8.309903829	9.960753003	7.891135136	5.68507203	7.478213596	7.386138575	7.638485573	8.375621918	8.046244526	8.667064953	7.427667518	8.419185621	6.975628929	8.951044282
APOF	3.647395454	4.532444123	3.709637468	4.862428657	5.027885271	3.422720491	3.679210717	3.900633265	3.893538564	3.370089674	4.888216865	4.723267599	4.330011002	4.538277709	3.562480287	4.270295714	5.02035045	3.744360752	6.640529403	4.641735374	3.872363866	4.115709114	4.094288347	3.630812882	4.673378787	4.659810657	4.184356248	4.368697206	5.28075661	5.158942887	4.281369959	4.453969958	4.120511739	3.732910393	5.807054795	4.729708307	4.130796474	4.951004313	5.540847554	3.789515219	4.833429049	5.003622977	4.482163203	5.459920115	4.144607953	4.305325029	4.233061424	6.562282506	4.043244753
APBA2	5.334516047	5.448177916	4.976248926	5.746117273	5.389681544	5.728072367	8.059556883	7.426854655	5.776651429	6.7411869	4.488473925	4.767359103	5.201358819	4.591766958	5.325149299	5.37835315	6.213222791	5.804401141	5.413890348	4.968471536	5.01263344	5.249154693	4.995578953	6.553990929	5.323651209	5.2561214	5.564819193	5.958398009	5.131958398	5.002102238	5.059929529	5.961730793	6.046765303	5.566450173	5.436008759	6.866613702	5.485308699	5.420626125	4.670109166	4.688308436	4.43509916	5.128965711	5.484314115	5.093694226	5.432005191	5.498370144	4.859269052	5.531250326	7.3805024
APCS	4.867371328	4.614227466	4.399187226	7.233258001	5.092409226	4.604308555	4.843015319	6.314718044	4.187899985	8.976291374	6.330049118	4.199842968	4.071683176	4.784782214	4.218969676	4.534158021	7.424264597	4.365046034	4.705350216	5.871474278	4.76187978	4.933212314	5.211600534	8.005955133	4.805343614	4.383710687	4.468950647	7.43740595	4.74570452	4.69942903	4.357134982	4.98585621	5.80809242	5.318957811	4.496149373	4.300111124	5.087479226	4.11769966	4.329790875	4.209031874	4.401998017	4.484329457	7.653552751	6.697400496	5.060290575	4.631081451	4.603558851	4.385853207	7.521664006
BIRC3	5.357763851	5.570751033	5.565399278	5.947859019	5.385170436	6.44449523	6.480250869	6.619650985	4.954061163	8.431715962	5.037505896	5.005437792	4.421934	5.133084235	5.276361952	4.762178799	7.050899335	5.989368693	5.350193548	5.674262554	4.969061639	5.301497905	5.50671691	7.222853984	6.133033693	6.859176276	4.994529354	5.715243319	5.463913978	5.139779655	5.595497791	5.546573616	6.159213258	6.444553405	5.576052003	5.836957511	6.580505195	5.589945251	5.895315469	4.629768981	5.18945507	6.289168649	6.641962245	5.609111382	6.474367891	5.701408586	5.480207744	6.906545762	8.056301894
BIRC5 /// EPR-1	4.733901406	4.33107713	3.985997572	5.291132929	4.137551743	4.485786466	5.074816286	6.161549107	3.849798418	6.021482538	4.013262111	3.922731655	3.851229411	4.008161657	3.948491977	4.599494847	5.47322817	4.18869245	3.800093503	4.10621116	4.228875091	4.082964014	4.097570436	4.811293488	4.276065969	4.532046626	3.961321588	3.885540348	4.058518029	4.239767194	3.985535408	4.150912159	4.719339865	5.835089036	4.581604969	4.687495045	6.201345288	4.236185103	4.150667118	4.588927026	4.0276398	4.577144761	5.232939183	4.257512006	5.647696601	4.917556936	4.72619635	4.815420471	5.70274041
APOBEC1	3.04895229	3.248135736	3.491461445	3.648844116	3.592352014	2.97232821	3.49949334	3.248135736	2.817131477	2.811251255	3.246701094	3.081395517	3.374309417	3.270238427	3.033767695	2.874680274	4.987662195	3.082506436	3.313450026	4.07025647	3.347503566	3.143039187	3.01851874	3.176843591	2.994586539	2.969161993	3.114468817	2.993436031	2.945195587	3.601833303	3.187513008	2.792414757	3.247996808	3.463605456	2.800746489	3.597469403	3.002247506	3.360674305	3.550613842	2.938762139	3.211579606	3.257316041	3.533568912	3.137016825	3.614841446	3.162192774	3.048986198	2.942042852	4.350445387
APOC1	6.765630862	7.383351054	6.926150484	8.193908945	6.054017684	5.81215693	7.548401318	7.41210091	7.621491789	11.05007591	7.225621656	5.83350363	5.749415844	5.826868103	7.095718272	6.332335454	6.725682867	6.662478021	5.793867838	6.466157793	6.056021329	6.542607541	7.312295423	10.71562705	6.739271415	6.411621187	6.674764073	6.514089414	6.347573791	7.261797149	6.048346685	6.010117927	9.240524391	9.76459336	9.193729674	7.21733166	7.723543161	5.916972823	6.274187669	6.207807757	7.128941521	7.375310093	10.21258137	7.814937028	7.478745709	7.138100543	6.528825501	6.607475051	8.994126687
AQP8	6.191233292	6.846932959	9.20317785	9.104359564	5.796194952	11.03651068	12.31467171	12.03312104	7.344704582	8.957164207	6.426136031	7.160273095	5.664250822	6.167197511	6.882063033	6.241337556	7.7626124	10.28883451	5.908099428	5.783479887	7.454396136	7.537522761	7.934694828	8.712689391	8.278457095	5.550382869	8.268455465	7.207223513	7.154579119	10.223474	7.439357511	6.467993237	10.45503403	6.258333996	9.338425121	10.74989425	12.01480271	7.500315185	6.034269213	5.537736437	7.526068645	5.853533092	7.491777342	7.63132105	6.433440915	5.169699075	6.5703652	7.624997356	11.46390422
APOC2	5.804529305	5.840303936	5.273786757	7.276087021	5.514649465	5.014138755	5.771597487	5.823838052	6.105673627	8.992444854	5.930071843	4.756560008	4.688854623	5.208699408	5.441304183	5.151471551	5.334734938	5.191579115	4.838131506	5.112867575	5.228020843	4.994720572	5.770742846	8.243203279	5.166470272	5.074373309	5.543437593	4.839919365	5.029292187	5.952594725	5.308097538	4.79239109	7.57267981	7.346085747	5.567542912	5.570519081	5.520666765	5.451085064	4.6008895	5.053026919	5.128816924	4.982342245	7.970120245	6.075588133	5.894228823	4.933553723	4.624018984	4.898418933	7.497597503
APOD	9.443888587	8.555394741	9.502810639	11.55347345	9.132596923	10.07096563	12.1944073	11.52507177	7.212036988	13.46383737	9.031657322	7.876075125	6.512324329	6.133504258	7.66639385	7.207496608	12.98084813	9.704792257	8.019522884	9.106779206	9.766624619	9.7197658	10.75693286	12.05031929	10.4073118	11.18913624	9.994401761	10.24607659	9.437208902	9.960587386	9.86974815	9.969999894	10.6976378	11.16205216	10.84086746	10.9889158	11.80696298	8.092186595	8.891115109	6.706753906	10.52723002	9.621183387	11.89307907	10.1453871	11.03833456	10.76233697	9.862397071	10.32732362	12.086033
APOH	12.12135744	10.85884497	11.27789477	10.55122969	10.90648445	10.87763367	10.11997213	9.055080065	11.75690622	9.363956037	12.24581519	11.95468196	12.15220786	10.26451784	10.70753	10.68802569	10.02109817	12.06271019	10.50316503	11.40694266	12.28070411	12.18173092	12.2619897	11.70894426	11.49062854	11.44482604	11.78860473	11.6582565	12.55420988	12.40767977	12.4031046	12.21341374	10.81477994	11.7202138	12.07017286	10.48491378	10.7149049	12.16374547	8.472195978	11.48163573	10.94211587	11.91166476	12.13308408	11.92521991	12.25377037	11.68340772	12.0913688	11.13880263	11.70349636
FAS	5.178833787	4.2962248	4.195864393	6.734915978	5.323146051	4.66868744	5.827400079	7.400967944	4.39892567	8.917327941	4.936991473	4.950142699	5.256315849	4.399094846	4.256262625	4.934283191	6.886226571	5.387878839	5.719454673	5.316893797	6.768764906	5.797447672	5.959036406	7.207870389	5.80171152	7.31360191	5.898119078	6.10172136	6.261820593	4.946367359	6.076258411	5.963739039	6.033242161	4.764384933	5.578235541	5.945939372	6.244122697	5.503460504	5.242465622	5.939975349	6.436989777	6.174874334	6.552420511	6.401828774	5.997898175	6.500647838	6.78097891	6.897198978	7.49571691
SHROOM2	8.711317151	8.719347052	9.093142829	8.838919228	8.157841092	8.351437508	7.689820002	8.115141726	8.382406874	7.305105222	7.884251499	8.111830575	8.84727655	8.971151301	8.974861827	9.145965602	7.856767082	9.378533155	8.309906745	9.2276692	8.835711507	8.668934333	8.35452942	7.2744287	8.167713886	9.122796912	8.484637536	10.01446404	9.114129792	8.140347751	9.043931459	9.583483779	8.255802783	8.680236015	7.957188427	9.366309266	8.290548261	8.948994639	9.464088945	9.212219871	8.735069532	8.685649878	7.425449635	7.977078849	8.336483398	8.992549165	8.880550752	8.78351069	7.938976434
AQP1	8.356136583	7.042892386	7.763689846	9.4352084	6.323345484	8.70085299	11.6216351	11.19292661	7.973088411	11.25078758	7.096318361	6.267414028	5.723861721	5.879986256	6.738112981	5.440156317	10.50581664	9.09907231	6.583190424	7.84837704	8.164864729	8.217123057	8.283291285	11.21488933	9.472936972	9.437072346	8.49021511	8.335343495	8.51283966	8.90564353	7.91930679	8.288933842	10.08147212	8.498178191	9.453608446	10.33245484	11.72251089	5.56393379	7.168517938	6.317466733	9.152521233	8.38917169	10.70052974	9.574040783	8.180834365	9.28105495	8.707704469	8.668028801	11.34103433
AQP3	9.050549241	8.2810818	9.002967963	8.016074674	7.811998681	7.933307746	8.808192256	9.363432798	8.139506945	8.554930983	9.02825015	8.775471434	7.834121368	8.37334671	7.449886807	8.288998745	10.16060688	8.403091722	7.957092709	9.524287955	8.412424064	8.303612088	8.501343907	8.983995134	7.556183605	8.81105444	8.068784763	9.1295862	8.446965466	10.45666188	7.81385167	9.624511899	8.571552686	10.24296083	9.759888974	7.94530442	8.317511401	7.931888313	7.64353884	7.441444169	9.012404947	9.339571722	10.76112929	7.385300433	9.415766709	8.629242788	8.522506654	8.276866164	9.345232806
AQP4	5.839670505	5.020081478	5.312074791	4.977034171	5.489304064	5.581291452	3.726316281	3.883653731	5.421386196	4.415782546	5.308777481	5.354981271	5.80911853	5.218501424	5.20112129	5.035000207	3.587063843	4.979435166	5.268133614	5.684904511	5.317653111	5.751479466	5.864178796	4.87923567	5.339229357	5.860513302	5.562357192	5.353621773	5.923638832	4.832262975	5.835392749	5.636388037	4.823301693	4.826670862	4.941761535	5.078870585	5.070845265	6.190092676	5.587754997	6.134200171	5.082498145	5.383910281	4.746182005	5.363796137	5.651404655	5.750447019	5.480953571	5.373231893	4.739359049
AQP5	3.778104192	4.243964363	4.519301113	5.105406025	4.278905249	4.049587132	5.306588179	4.334374316	4.22228727	4.232208632	4.207293858	4.004716951	3.571759388	4.570211261	4.168184848	4.093519944	5.979993772	3.785578053	3.949185907	4.249077762	4.352615816	4.439284482	4.12560046	4.258034001	4.381056717	4.204331477	3.96990667	5.092542997	3.994541945	4.226982109	4.248865958	3.697938297	4.812558151	4.789853856	4.567087372	4.767555151	5.618368861	4.667500679	4.10873407	3.791451281	3.865075186	3.7421182	4.88915339	4.320778179	4.459501802	5.011430605	3.983579875	4.167502817	5.678316067
AQP9	3.192761375	2.893237244	2.865574464	2.943946869	3.168721641	2.654000917	4.769451055	4.112669898	2.631959497	7.029985679	2.165629581	2.488147587	2.311089591	2.805194853	2.932141497	2.712129154	4.224468634	3.265738443	2.628791688	3.32918818	3.291202977	3.788040357	3.106221629	2.954736367	4.159921403	3.035619493	3.32880787	4.367785878	2.8603855	2.820163291	2.637023302	4.816366701	4.771398704	2.810834924	3.901206859	3.499073916	3.723853599	2.680591784	2.880189847	2.933710072	3.06481031	3.609528294	3.755011106	3.099728644	3.563564009	4.289672545	3.2268834	3.624165361	4.832073744
AR	6.224159744	5.812982408	6.681570798	6.789488582	6.872669743	5.540748591	6.503061254	5.946865638	6.744143954	7.829591324	4.533557819	4.323986454	6.275697773	6.221384588	6.899080781	6.151440123	7.255225387	6.75485478	6.224059532	6.78349291	6.478145487	7.602019726	5.935188268	7.086768544	6.220119663	6.708214086	6.370611417	6.523772487	6.969918642	5.111764665	7.198148596	5.94984963	6.293847671	5.518011588	6.28963672	5.810694549	6.858543171	6.423268737	5.755611632	5.723428229	5.839246837	5.595906934	5.767035177	5.417015395	6.141806578	6.12192964	6.577877527	6.735546586	6.439150613
AREG	2.481546794	2.918665322	2.44278246	3.181193293	2.920335618	2.330930784	3.373859058	2.687942506	2.213541286	3.777869328	3.032691442	2.589184282	2.523383183	2.741312455	2.389531529	2.299314671	4.678732612	2.916777017	4.024199522	5.127635573	2.510587891	2.763751454	2.399494239	2.964653501	3.148800929	4.894069369	2.357487055	3.591078732	2.416359635	2.310709244	2.690308016	2.567042768	3.262391063	4.154503036	3.567956136	2.938105211	3.185537642	3.111634881	3.404741378	3.218727321	3.850134654	2.399783261	3.364284411	3.527070426	3.587976515	3.773726308	2.384387132	5.093541217	3.680031444
ARF1	6.585741952	7.029776149	6.772064205	6.654368333	6.384645812	8.451933503	6.942202548	5.757502196	7.286033912	5.862924941	6.753022587	7.777331262	7.277069525	6.86782586	6.809285778	6.657613779	6.833468399	6.20925903	7.361219943	6.846094137	6.01196018	6.328481577	5.909600244	6.689525561	7.689924861	6.518183425	6.825272795	6.949024537	6.064539904	6.260339662	6.485521124	6.055754826	7.453127177	7.393837514	8.625528711	6.944090183	7.132524202	8.172140053	7.160989004	6.707123788	7.143497638	7.307356101	7.196515087	7.063016211	6.912616301	6.711782533	6.63555675	6.854882976	6.639013313
RHOC	7.994003269	6.05763699	6.608801743	8.197885526	6.678582957	6.310890541	7.555359922	7.475933739	6.363242203	7.728809814	6.450313423	6.501723489	6.141845736	5.766051312	6.386841469	6.237925731	7.111354318	6.556216323	6.241070942	7.169683251	6.722872658	7.114963661	7.206603844	7.401380056	7.235492611	8.225952519	6.614128166	7.257572378	6.986747463	7.284002422	6.937575564	7.440864013	7.461538233	7.301470959	7.078453336	7.097987816	7.344171159	6.93035248	5.689701506	6.811279495	7.369275032	7.382257467	8.146976608	7.164096211	7.809730299	7.340880444	7.315417654	7.14725532	7.974291507
RND3	6.386729861	6.317135069	6.837347741	7.510203262	5.312077226	5.024583729	8.202392092	8.779508292	7.310036272	10.55172321	7.795148706	8.057559732	6.003298023	7.290990266	6.409938685	5.536417643	9.281215944	8.315862356	7.558546107	7.987090748	8.221042639	7.935503746	8.979910462	9.481585629	7.591659406	8.845716954	8.052617743	7.455443685	7.345415193	9.512759043	7.775965287	7.501209953	7.815195814	8.269430058	7.412705301	7.838982517	8.392490221	5.751219512	5.850913987	7.119004442	7.611923971	7.693193556	9.502501123	8.358670895	8.252735873	7.646633217	8.567786251	8.795934029	9.637164128
RHOG	8.052568	7.447550154	7.428685877	7.553151172	7.030704894	7.455483787	7.392480979	6.493275932	6.212396439	7.620458949	6.385032322	6.35390739	6.568546239	7.579918763	7.922374095	7.365660619	7.937334385	7.269858837	6.405997412	7.539152935	7.43520365	7.484431257	7.516624095	7.491963838	7.459700844	7.302054168	7.222955032	8.583680031	7.75523653	7.244473258	7.715291619	7.728847043	7.405109159	7.985784343	7.791091482	8.000083855	6.574628362	6.428995107	7.346327279	7.830932717	7.749383504	7.467301656	7.720908117	7.501185741	7.73657703	7.73765374	7.785533805	7.949398103	7.867888914
ARHGAP6	5.007899164	4.012692929	3.995474248	4.368684019	3.866429135	3.840154285	5.193466493	5.864412889	3.206946581	5.230951446	3.004403052	3.309596133	3.373147419	3.244828902	3.604349927	4.323578429	5.93979752	5.397317178	4.417259773	3.973168252	5.417029589	4.980429951	5.043970616	5.298137732	5.062142536	5.278995917	5.265354009	4.563401329	4.701891992	4.498188521	4.563877966	4.307024604	5.483979851	4.741570214	4.343967839	4.857584342	5.251130064	4.407544703	4.783469713	3.966472797	4.964987678	4.861627128	4.567594861	4.75412528	5.014702988	5.324380604	5.479698548	4.850615491	5.65666706
ARHGDIB	8.342932089	6.981648534	6.953185273	7.786503432	7.640709491	6.731273481	7.866980635	7.747564387	6.348066039	9.806214581	6.284909475	5.860518413	5.853366861	6.11861635	6.007108891	5.81473006	8.233256639	7.348770375	7.653311909	7.807145781	8.284637569	8.206977648	8.446516096	8.704333565	8.474180884	8.427341517	8.200973961	7.806539065	8.667750623	7.596330658	7.938699519	7.644830517	8.192263691	8.290859048	7.494824369	7.549183703	7.949580719	6.482681049	7.428834918	6.623295952	8.377549201	8.409629282	8.635083597	7.987352886	8.605949183	8.641180291	8.647979666	8.959682687	8.57005124
ARHGDIG	5.081256432	5.433810161	5.678541315	5.721620032	5.782103153	6.592952706	7.45559	5.907027383	4.825150602	5.053282728	5.327262685	4.965563658	4.909484215	5.251383884	5.24993576	5.440930606	5.747279209	5.866766505	5.089898928	4.885265762	5.103830859	5.093932295	5.26221945	5.787257227	5.008746045	4.603898665	5.406701299	5.030875652	4.938963091	6.041988232	5.145341253	5.12266154	5.614432724	5.270044289	5.615846699	6.085704837	6.527616997	5.272960785	4.903494517	4.826899845	4.57681737	4.936774152	5.075313659	4.843522402	5.36125693	5.086731762	5.184943091	5.162760917	6.87740287
RHOH	2.973936359	3.551142023	3.248286345	2.799608541	2.741451163	2.876266268	3.002302039	3.011179289	2.652202547	5.468590313	2.537130552	2.776655563	2.692202421	3.182922364	2.884885779	2.542544913	3.354664302	3.063488827	3.152229428	3.288925929	3.235395894	2.938960425	3.168312755	3.986760908	3.032420523	3.618540759	3.393581375	3.341484429	2.837245687	3.426598384	2.961633972	2.699716353	3.357897387	4.113524335	3.262674935	4.387438062	3.437491902	3.0682115	3.226414909	3.382923594	3.012904885	3.451233902	3.554836597	4.219995077	3.921385191	4.265997358	3.669812016	3.679466851	3.921104547
ARNTL	6.981803012	6.973901333	6.472994507	6.721934009	6.796978772	7.034207065	5.06821255	6.460366874	6.679039065	7.525331113	6.737718908	6.568883633	7.678557264	7.056577751	7.562158829	7.587171584	5.654778843	7.664209774	8.024763679	7.296229392	7.8674761	7.084383693	7.468809787	6.835659274	7.09341973	7.35645353	8.377590177	7.056379861	8.112090635	5.998145558	7.717930781	7.616411782	7.110869537	6.578755154	7.387537003	7.683280763	5.755766742	6.884574712	7.834861282	7.280869797	7.421120291	7.769243231	7.258276703	7.107968166	7.479602476	7.457651152	7.825370535	7.391106952	7.089851799
ARRB1	6.991234204	6.005254787	6.779438331	6.529429725	6.133375872	5.575302929	7.815560757	7.172112057	6.21075173	7.649698093	6.411122933	6.799156933	6.292642737	5.634553013	5.9950328	5.547884324	7.056672594	7.61259339	5.23988415	6.603972864	6.773024937	7.001823877	7.068507334	7.366042607	6.542712645	6.512434588	6.572167748	6.710938196	6.948619448	7.389420092	6.912093657	6.591469076	6.820487321	7.209245542	6.994182861	6.380337285	7.630722173	7.179077246	5.932391698	6.280932158	6.464428614	6.47961903	7.124980332	7.338746139	7.267220975	6.690180969	6.92975683	6.828085941	7.506129515
ARSE	8.267091192	7.706217591	8.578875265	7.895122619	6.849200091	10.16238232	11.21801441	10.89346724	8.108460668	8.631598115	9.704422949	9.353799702	8.160803378	7.992558146	7.416430608	7.255043307	6.723920923	9.392542396	7.768782651	6.46235313	8.388736135	7.728546504	8.175565385	10.0991085	8.325884539	7.74235472	8.563090129	9.090915247	8.848542605	10.30747156	7.781784675	7.94060899	9.516759113	9.647330089	9.925077553	9.911039334	10.66499375	7.330358477	8.971554205	5.896853568	7.29678583	7.48850814	9.344433952	8.964167214	7.804031589	7.378401435	7.810512627	8.072172045	9.240945675
ART3	3.793429202	3.584401998	4.698557252	3.768270157	3.55600736	5.826552269	5.456980737	9.126945934	6.074063066	6.795061919	3.269138513	3.339104803	3.365856251	3.256245672	3.225344516	3.042620006	4.090720888	6.372808772	3.130728748	2.977531872	4.325897751	4.795311017	4.386807412	4.014000547	4.552548416	3.539799633	2.935813553	5.700239408	4.456808283	4.364165278	3.577426339	4.540488025	6.318194236	3.469133597	3.209509821	3.620444433	4.264533705	3.708884741	3.181727237	4.132035324	3.296829423	3.600632346	3.050603742	4.114292732	3.288331516	3.519887757	3.194911324	4.570791381	5.756119766
ART4	3.564935434	3.111461729	3.930713681	3.139154021	3.102122439	3.057370674	4.184439619	3.817584742	3.064545609	6.756883041	3.323339804	2.822697519	3.328048899	3.016401873	3.03912398	2.462128627	5.835802719	4.310008829	3.956269438	3.176880732	4.764177531	5.105528065	4.158789386	4.992145493	4.563175564	4.935011213	4.415020837	4.406100196	5.055809689	3.433987968	4.580136105	3.672680572	3.747625157	3.257840405	4.92550645	4.518556059	4.719228324	3.974095278	3.272976909	3.4642297	3.521047384	3.785543237	4.574268949	4.179911549	4.075037068	4.297707794	4.783600111	5.033294509	5.406371894
ASCL1	5.921942247	4.032489829	5.039229606	3.923606322	4.141610239	4.799177772	4.400280131	4.445044237	3.922676044	3.993157895	3.59845622	3.440093754	4.65415731	4.061842538	4.745836687	4.136743997	3.704195455	4.192706307	4.62238463	4.751231779	4.4953845	4.440026705	5.229130927	4.084936283	4.792911271	7.436500719	5.047850429	4.874300659	5.223991179	4.459770745	4.571995772	6.621923833	3.93203502	4.192479039	3.986715273	4.500279404	4.511220181	3.804024272	4.712661068	4.312200491	5.460413603	4.461044812	3.864794772	4.018071537	6.672397919	6.252676049	5.331081263	4.169875125	4.421315848
ASPA	5.437429923	4.1587834	3.834017647	4.328703072	3.971646305	4.929932363	6.120157953	6.84027633	3.39060288	8.051819358	4.049111599	4.09862528	3.318564443	3.209063298	4.756508963	3.00508098	8.499767132	6.704486162	6.063048529	5.293657444	7.001055769	5.830893679	6.892641493	7.903047331	7.045355287	7.198418899	6.038427305	6.776919015	6.5781521	5.652958101	6.805496498	6.033487319	4.992370039	3.744793467	5.043399532	5.886374523	5.762679368	2.979726069	4.111466777	4.499271702	6.776335192	6.68982477	6.681049422	7.854448447	6.073211662	6.553814779	6.928542552	6.836491405	7.588232497
ASS1	10.4636507	8.885262931	8.739776221	9.283324607	8.91993345	8.843345149	9.958882587	10.21768381	9.275828511	10.26797937	9.629414162	8.645589264	9.727609883	8.376726415	8.306498128	8.477539364	9.56990104	9.458317098	7.999053945	9.085028404	9.494331194	9.444494175	9.619934505	9.909028237	9.129619077	9.059401128	8.82066787	8.879874441	9.039577345	9.809465252	9.162938001	8.878102655	9.289661685	8.76335977	9.46579589	9.061723723	10.03183839	9.730053885	7.951072871	9.273313271	8.804230055	9.551841538	10.11825274	9.15232973	9.699503271	9.488874489	9.495784849	9.011637706	10.17819908
ASTN1	7.742586409	7.867040579	7.713798905	6.949754776	7.176232658	7.001257059	4.191018308	5.014093389	7.701781145	5.54036375	9.143094281	9.73217323	7.130592403	7.897491	8.145474334	7.160993514	8.253043278	7.872599763	7.650577345	8.489405015	7.679839046	8.891012618	9.210517814	9.556500877	7.381437369	6.966146226	8.117181605	8.050632547	7.616752418	9.644510298	8.006551511	8.58990312	6.884550177	8.893319126	7.584984269	8.484110899	6.385935767	6.668648409	5.899445869	7.847989471	7.942425341	8.617981198	9.394381464	9.433037239	8.520266438	7.969108256	7.704728073	7.785386292	9.784386
ATF3	5.607088981	4.909613293	5.294686655	5.611029338	5.306222554	4.78231455	7.243579059	7.965019089	4.965481425	7.002954222	4.809662749	4.541640619	4.422530883	4.630362079	4.27948155	4.700429192	6.890891696	6.224993338	4.993573858	5.247578529	5.302821699	5.339199274	5.421610916	4.777904741	5.320297573	5.785320557	5.972533697	4.836201805	4.791645886	5.736516965	5.498420343	4.668395771	6.258783478	6.183771282	6.881839441	5.793332189	6.980331044	4.970085932	4.56655389	4.695675701	5.318329047	5.235188809	5.392804416	5.529425475	5.413784745	5.69751014	5.14473038	6.618520917	6.003217697
ATP1A2	4.060393334	4.081908609	3.796432828	3.851145096	3.619417519	3.684911524	3.688590657	4.103039583	3.12916319	5.603237952	3.171571674	3.167764125	3.027652342	3.561076563	3.199931197	3.227155566	6.050662043	3.999388089	4.700126554	4.153350723	5.535524715	4.505509635	4.732951708	3.930759938	4.392337733	4.445954694	5.045482292	4.525623306	5.466821336	4.768852967	4.845088545	3.911829376	4.486871149	3.969412642	4.116874524	3.676158353	4.275942897	3.514128455	3.654230977	3.048064162	4.916194056	4.61644193	4.124681614	5.027998694	4.043665174	5.16665775	5.631666329	5.465728761	3.935193296
ATP1B2	8.672884629	9.493737975	8.83236555	8.569931828	8.553984727	9.50194969	6.885928735	7.12696693	8.767828626	7.294315889	8.760145375	8.538323754	9.611578702	8.731241932	9.772393176	9.019446962	8.596027759	8.207637426	9.570480588	8.343686727	9.188176341	8.451161281	8.162709807	7.987173243	8.660866363	8.694750668	9.40256432	8.184174696	9.16078141	8.479067882	8.724384111	9.156458177	8.670197136	7.722649935	8.259008286	8.782376028	8.798619891	8.886374973	8.754188349	8.653194737	8.252355796	8.186155508	8.076462939	8.339892699	7.14928802	8.218942164	9.212639336	8.7136124	7.491140695
ATP2B2	4.701232727	4.933204648	4.53474798	4.841595842	4.556537758	3.878286768	3.902383625	3.739635363	5.072893867	3.739601823	3.787479675	3.478296481	4.833020851	5.150107929	4.935824088	5.096048689	3.552157745	5.394219511	4.963124947	4.488102392	5.758686751	4.821188712	4.305773582	3.729078716	4.792706088	5.013840125	4.484755925	5.546219746	4.323413362	4.206360466	4.964041326	5.251964976	4.796398973	4.091303321	5.315622461	5.513965221	4.721402382	4.698326326	4.920227777	4.632139432	4.794911105	5.291672845	4.085752996	4.570563425	4.589836144	4.785653631	5.129435285	4.964118744	4.318592744
ATP4A	4.74065167	5.010158422	6.258018443	4.996194571	4.924880564	6.849305644	8.056539529	5.740418412	4.475075707	4.682969218	4.433986738	4.419920076	4.736615907	5.09965734	4.832555848	4.855691324	4.973863144	7.05158088	4.406160765	4.852200544	5.195436251	5.00710693	4.634208066	4.315008372	4.813019921	4.569424575	5.116852843	5.054613135	5.080739967	6.359213156	5.250359256	4.928602619	5.450383739	5.325655275	5.654098271	6.390196243	7.601560482	5.377196183	4.214611457	4.324313675	4.584678005	4.427701074	4.532582224	5.005745662	5.427355482	4.947210466	5.00713294	5.612544699	5.372899986
ATP5E	10.41382564	10.35638138	10.72766341	9.986782012	12.57047741	10.03494271	9.885130032	9.505735146	9.875809771	9.639481182	9.720059922	10.35243133	10.53457111	10.26557772	10.76526505	10.35014647	9.876226275	10.45586228	10.07256617	10.46640199	10.71090018	10.48357312	10.4411583	9.784584988	10.2725429	10.81850036	10.57893117	10.72631178	10.57575664	9.894701641	10.58483694	10.64211711	10.21499141	10.43938291	10.36722542	10.36518069	9.792612032	10.5270928	10.28793615	10.71289835	10.40424975	12.1560776	9.993922556	10.08192565	10.48385782	10.74311603	10.91693079	10.79871483	11.7948829
ATP6V1G2	6.57240257	7.225260181	5.911998609	5.972447439	6.253114753	7.530962233	5.342585091	6.429725534	7.570263759	6.685228197	7.168298539	7.420209192	7.670033517	6.760751635	8.041654419	7.64279406	6.902399106	6.747220477	7.484106768	7.337694055	7.891418027	7.872613187	6.865968156	6.536534607	6.934130277	7.112132579	7.281437759	7.117516325	8.289620357	7.16609686	7.767434509	8.032526128	6.266855212	6.330482416	7.838609806	7.51121883	6.435010611	8.26432218	8.940845604	7.594809998	7.563197188	8.687768837	6.885868557	8.182648442	6.715857299	7.957463531	8.429214957	6.986830004	7.097340922
AVPR1A	4.499362105	3.845429149	3.883289089	4.411361521	3.709623669	3.482754509	4.521015354	4.392877898	3.18335832	4.845207071	3.617336898	3.339228233	3.198468571	3.607838182	3.445583872	3.224778154	5.259979241	4.351253836	4.085268303	4.341254803	4.48737235	4.159772313	4.716664674	5.037263416	4.712823323	4.667536793	4.459990298	4.230086138	4.583653402	4.033656323	4.338689855	4.006274667	4.452292014	4.307755309	4.169546685	3.935501801	4.745272633	3.756941153	3.993218022	4.052175562	5.395150527	5.079688355	4.933369083	4.797787066	5.033768615	4.991113946	5.074620576	5.190704526	5.001669835
AXL	6.568156928	5.212278851	5.214663209	7.125622486	5.149675866	4.700663672	6.61414976	6.599514624	5.537648234	9.321839989	4.522593066	5.227090654	4.717886658	4.205535761	5.134351036	4.542930203	8.408488703	6.056619748	5.323785074	6.460707569	6.73325572	6.695912968	7.168672462	8.083165601	6.964175275	7.446120422	6.177177842	6.710108859	7.21556235	6.173787765	6.34196939	6.47192172	6.888570094	7.29356214	7.341642101	6.057008384	7.312345857	5.465078018	5.745748946	5.230035368	6.974382975	6.925463867	7.954210853	7.503452007	7.393863903	7.159766688	7.259364973	7.68639077	8.163450048
AZGP1	4.690408587	7.435724193	10.63563621	11.08342946	4.412978526	11.92010403	13.09555984	12.9713505	8.656462945	10.5510917	9.310897532	8.277521267	5.597571381	5.818204906	7.2309342	6.963050642	10.16504474	11.67863603	6.896184608	8.033682528	8.324562014	8.572859348	9.113862608	11.11036048	9.36408446	4.608962437	10.08777813	8.735951295	8.065702549	11.5553238	9.148517748	8.262485617	11.86922204	7.705566934	10.65629442	12.19587619	12.68876716	8.730440137	3.817009813	5.697557403	8.692957088	6.391979509	9.888040039	8.68119116	7.667677489	4.0517048	6.89529378	8.675833147	12.83458392
BAAT	4.133629385	3.942013188	4.022568176	5.03529599	4.6515935	4.111339588	5.396216337	4.162112371	3.764557055	6.470565363	3.318475032	4.141591134	3.982848576	3.748383173	3.826707213	4.542427541	5.43449451	4.560882433	3.760398308	4.242347276	4.232391972	4.201831948	4.272208592	4.671667424	3.627068073	4.539859653	3.916587572	4.709273513	4.242031326	4.757338606	4.308940853	3.532982568	3.760146371	4.055416679	4.646917879	4.260103088	4.760850762	6.026015656	5.081101341	4.798060746	4.48059085	4.340973967	5.764423773	5.414682313	4.578815092	4.474675829	4.54156046	4.213546397	6.069177513
BAI3	4.249165817	4.327280577	3.836489904	4.0917136	4.130287812	4.832712645	3.64588043	3.793767393	4.381854108	4.449929508	7.363766305	8.209235077	5.393757792	4.261332419	4.832407841	4.963431248	5.968903383	4.38034024	5.956701264	4.471047105	4.692340215	4.586304251	3.885273205	7.307559636	4.577903493	4.79952007	4.778919488	4.741463729	4.965591235	6.572878446	4.370798206	5.155076475	3.797137557	7.817479716	5.227429637	5.689817405	3.406868396	4.859086852	3.735028483	5.155957214	4.836559433	5.200697976	7.902595039	8.284359435	4.188058596	4.366867869	5.526735461	4.944379846	7.09810121
NKX3-2	3.873627018	3.687582995	4.219286852	4.27820542	3.873391068	3.736496561	3.619297734	4.019792205	2.766386781	6.166618471	3.307585013	3.54545994	3.353288694	4.476957398	3.650491067	3.550089393	5.595743869	3.706852133	3.781620655	3.733942189	4.149582469	3.747756527	3.726444818	5.468727376	4.066401914	4.172293651	3.99856403	4.346810206	4.941374997	4.359900582	4.298406153	3.398387574	5.907551632	5.286070597	5.277520357	4.384004018	4.293025296	4.551957651	4.502090985	4.328008703	4.261189839	5.141225685	4.866960291	4.984871379	5.113339374	5.091015295	4.78533266	6.211422413	5.606337183
BARD1	4.897413022	4.567137052	4.368859525	5.147361376	4.244630836	5.535857575	6.742536759	7.515391243	5.266980265	7.556205554	4.233608715	4.402119958	4.607057977	4.098348246	3.778599845	4.150923976	6.232401079	5.752413107	4.449298194	5.107768605	4.548572184	5.347143998	5.060092301	6.440360164	4.768911127	5.413628733	4.889569419	4.750774214	4.983728192	4.764578335	4.768775493	4.531922563	5.740247293	6.103737795	4.678361342	5.550858894	6.862448276	5.184522631	4.801844941	3.77223722	5.598928276	5.066028691	6.424950537	5.701174797	5.97589767	5.265864411	5.531342259	5.908298381	6.946319418
BCAT1	4.164301475	4.78378193	6.415173271	7.169626462	3.269205098	9.03915354	10.39715538	10.74173958	5.651497932	8.390259929	5.303201741	5.396393396	3.711783138	3.952367386	4.890278688	4.753987587	7.315873019	7.792434041	4.280666052	4.889588242	5.773597146	6.134420129	6.402085419	7.505441355	6.853271654	4.86820334	6.724510517	5.343161548	5.521750078	7.648832303	5.900850609	5.231668764	8.768690675	5.631073782	8.014002904	8.872877415	10.50631153	6.187661131	3.825909352	3.61852241	5.855501754	5.127138636	7.26473141	5.742997378	5.61765936	4.991081987	5.635658939	6.51054736	8.731263728
BCHE	8.460961384	7.154048982	9.092039114	7.641800054	7.914854309	7.663766752	7.058488745	7.41054725	8.277001255	7.794779606	8.204311341	9.59416714	8.408465056	8.260926248	9.079229222	8.119118989	8.435217023	7.902237854	8.2050879	8.343109417	8.450838436	8.248298076	7.817617092	8.388949249	8.893245961	8.745107397	8.278914678	8.288600076	9.593679313	7.872452555	8.709504024	8.581213903	8.194091388	8.993641175	8.651036491	8.773847619	7.139267752	8.925413066	7.652403356	9.347519657	8.760139012	9.373207407	9.579807067	9.163327931	7.64098642	9.243090372	10.20494834	9.553372547	8.551239933
BCKDHB	5.190468443	6.028760158	5.340528197	4.407429741	4.372674279	5.696184157	6.500702485	7.510379435	6.09868675	6.154048426	6.256882579	6.276990885	6.510984344	6.337724542	7.099630681	6.053321196	5.973335821	7.017976673	7.534057826	6.656934787	7.304076345	7.275979414	7.353620012	6.894505143	6.294876606	6.767605655	6.93030336	6.09468375	6.890920264	6.858033171	6.698943797	7.039670369	5.134177992	5.030850492	5.272364135	6.1521507	7.240868113	6.456908662	6.930229303	6.568021885	6.694159417	6.82646257	6.827931731	6.234417591	7.284356294	6.87665097	7.329185822	6.820480914	7.040247111
BCL2A1	5.218703932	3.484135836	2.707928765	4.132269639	3.306816327	4.389499516	4.759951678	6.54900884	3.652563377	9.380719707	2.477347857	2.960149445	2.981469707	3.118524908	4.211089498	4.109800907	7.187493196	3.447890282	4.56849548	4.233882359	3.337917121	3.586197806	5.224718131	6.287436693	5.640154023	6.210010279	4.082635195	3.935025532	5.229871816	3.81904917	5.262638384	5.754890801	7.183168846	8.674742961	6.490973343	5.890539593	5.384502615	6.076815489	4.582949358	2.749172496	3.057678751	6.957855183	7.824463329	5.031664968	6.235087475	5.281586871	4.494685141	5.533759798	7.163923449
BCL6	6.809473267	6.712032381	6.00469776	6.901218251	6.139419918	6.137379737	7.245552205	7.14646562	6.033506814	7.3060265	6.756508419	6.086377437	6.610387363	6.674636076	6.469106563	6.8007897	7.297884779	7.364614051	6.436773357	6.841319784	6.867897402	6.431960865	7.140029652	7.735171826	6.562125902	8.160596951	6.220030216	7.696137835	6.53464075	6.866064678	6.429443204	7.832943301	6.948546146	7.094043309	6.58706871	5.878909822	7.177067455	7.029981739	6.620221949	7.132615462	7.654277982	7.581872961	7.800663563	7.083005059	7.673534895	7.161492344	6.717105973	6.83794902	7.383133741
NBEAP1	2.458322843	2.69878761	2.691059248	2.669601027	2.345897604	3.178487239	2.226433597	2.144234209	3.131483344	3.044273444	3.547159372	3.244367557	3.104765072	2.958863577	2.761148583	2.619616087	2.232178275	2.737739268	2.542630818	3.084044565	2.959829178	2.458492229	2.670194662	3.319407652	2.923213145	3.294374979	2.883829626	3.024307646	2.07187139	3.191186381	2.784661929	2.069273537	2.900092662	2.413815371	2.304970555	2.482439331	2.453436513	2.123077579	2.464887116	3.114219557	2.740642858	4.485984731	2.745329079	2.633603265	2.998117003	3.752829473	3.515154713	4.404848309	3.303488574
TNFRSF17	3.77976662	2.532501974	2.977874452	4.645554974	3.02756885	2.680832693	3.243273835	2.872973337	3.260624846	8.82069541	3.169610026	3.502183174	2.812962885	3.255322963	3.086874836	2.701544751	2.592846375	2.932141497	3.197223369	3.029919253	3.463021246	3.100747525	3.54545994	5.633924734	3.597665392	3.276218581	3.423874152	4.34401947	2.962802542	3.272256455	2.926739522	3.872411646	4.022955447	2.889304097	5.079652724	2.730704331	4.415001419	2.977261445	3.137016825	3.817594152	5.757975208	2.910239318	3.252714752	2.670492275	3.01148169	7.051146148	2.961971112	3.205674046	6.935635125
BDKRB1	4.719265658	4.672005107	5.351951974	5.324299058	4.782683558	5.519778032	6.297442341	5.687060292	3.917085326	7.163841321	3.68559575	4.617700824	4.191979314	4.72694764	4.829572969	5.027611399	5.578830597	5.697106131	4.542518585	5.233024526	5.157386839	4.642258326	5.755059895	4.810043466	5.614350548	5.223538521	5.04600399	5.018721656	5.068694862	5.553937496	4.927298547	5.231360295	5.522656209	4.926436369	6.608290017	5.067692167	5.848587267	5.664595881	5.446257289	5.279281534	4.896419044	5.697026352	5.033667844	4.886056825	5.470530276	5.251300453	5.25410394	6.048763099	5.856926194
BDKRB2	8.520583633	5.637877719	6.633749504	7.106407567	6.768436404	6.847043308	9.227511611	7.755361741	5.776600779	9.428624559	6.166463277	5.980538721	5.769360027	5.723287288	5.292673705	5.838369856	8.833897818	7.691878336	7.406307532	7.909332181	8.212347581	7.527422583	7.990754554	7.972371268	8.185586655	8.894049587	7.459858991	7.800128322	7.941692485	7.468842377	7.35359941	7.340019616	7.982487247	7.40673895	7.34672396	7.780931089	8.268933673	6.810086573	6.658841299	5.84424462	8.715562176	7.856341289	8.327856132	7.517399324	8.22415989	7.642493678	7.702836547	8.81352668	8.122128501
BDNF	5.179570845	6.468403031	4.787903726	5.12140986	5.360637223	4.95340464	4.744706768	4.972592473	5.947665281	5.880286524	5.587112747	5.217645948	5.648329259	6.546661065	5.832645544	6.71683451	5.430573721	6.379563432	5.311815791	6.110591676	5.853605327	6.862151612	5.147504566	5.491920101	5.693879084	4.99165847	5.2506866	5.700041258	5.336817191	5.196964783	5.119405672	5.349266859	5.722616707	5.625224637	5.781146894	6.054997519	6.053461886	6.985187648	6.409004438	5.22228978	5.824959767	5.358746093	5.570789402	5.360580059	5.412966605	5.449269714	5.384849037	6.403966156	5.672609308
CFB	6.168660509	5.653407479	5.2176972	7.815696813	5.305624625	6.649979422	7.524076793	7.438330196	6.065678261	8.861496547	5.458743212	4.479840554	4.716996249	4.378030337	5.072960681	4.831905813	8.077501734	6.018172427	4.831616388	6.495108353	5.400626882	5.468371307	5.868088406	7.719902647	6.365990412	6.367065908	5.410641851	6.656762801	5.827860598	6.300993715	5.413746659	5.596981393	7.722479914	7.224462528	7.069832806	6.208534342	7.248233638	5.68704826	4.971561583	4.552314897	6.331017281	6.356848756	7.782383893	6.961056028	7.233886795	5.903068575	5.668781863	5.889070898	8.55684465
BFSP1	6.326771864	5.830955851	4.765766623	6.608998392	5.817407222	4.165177309	7.189647088	5.393975336	6.625530551	6.219718877	6.120758985	6.446052456	5.820348344	5.910203278	5.936211056	5.834172247	4.76337851	5.985415796	4.921340178	5.067276725	5.841540919	5.833926769	6.040008931	5.597364675	5.724363402	5.717469133	5.144852369	6.147592583	6.033513185	6.644149218	5.981779426	5.715713022	5.670268442	5.553466273	6.472533127	6.463434918	5.716423917	6.732212793	6.257017436	5.210943013	5.487658135	5.852228501	6.344118706	6.608503452	6.017897607	5.694363114	5.7804382	5.880125044	6.357272896
BGN	9.582583211	7.896798481	7.714623482	9.153660335	7.308318618	7.191488469	7.725548731	8.120338702	5.636406758	10.41293772	6.092481369	5.866340253	5.598313327	6.534820605	6.457867425	5.281187511	8.483314652	7.738634264	7.697376867	8.049343572	8.830392223	8.561099093	8.917955518	9.403921998	9.189264225	9.513533282	9.116838012	8.756703766	9.204441711	8.824653564	8.709532391	8.349172539	9.244516384	9.070324873	9.299479104	8.082964359	7.79466496	6.323556259	8.143139867	6.922772671	8.756725527	9.101386085	9.533851896	9.114710764	9.389682271	8.913711989	9.162552903	9.46662039	9.664641107
BHMT	2.568981512	2.912736027	2.930333278	2.197144314	8.553665088	2.75146319	2.496637316	2.830171987	3.834140157	3.308396704	3.076615843	4.605632078	3.529675836	5.00795002	2.484901688	4.287282942	3.049763739	4.761594253	2.969093419	2.368412765	3.755230356	3.262785848	3.352425533	4.296206116	3.717721126	2.286885265	3.804693114	3.035859564	3.816838054	3.245763225	3.462937308	4.804207122	2.931217045	5.945961454	2.627372499	2.13833963	3.17290321	2.299825293	2.880189847	4.138782285	3.130584256	3.134528839	4.48832245	5.163100123	4.116444108	4.207605155	2.731898573	4.168408755	3.671464202
BIK	7.948109567	7.271213512	8.081267477	7.523698078	7.810855459	6.602310113	7.719481647	7.618129555	6.580576527	7.688484758	6.407346269	6.029707897	6.634177544	7.139240487	7.109045855	6.45453201	7.62196245	7.484567551	6.635347895	8.118475838	7.092042065	7.451706075	8.196524195	7.400675841	7.297456167	7.135263426	7.434149023	6.772565932	6.913265541	7.295384381	7.408157752	7.338256566	8.267459875	8.177843831	7.378467964	8.124368582	7.538701599	7.725657447	8.111088715	7.614911547	7.617765711	7.039243403	8.958104112	7.423030839	8.906646356	9.264916211	7.663142916	7.943804065	8.235265384
PRDM1	6.414985502	4.991840834	5.192972909	5.744829309	5.132488189	4.098868345	5.439119079	5.543357264	4.493840849	7.424276618	5.024821023	5.108674174	4.052614451	3.751744572	4.442246908	4.512519072	6.095045058	5.450488283	5.933839285	6.465166	6.568539562	6.128050229	6.485859663	6.942485974	6.476409734	6.703271614	6.613365256	5.797166768	6.524732715	6.519149707	6.100140265	5.294191717	6.175536916	6.493147577	5.785512768	5.225459179	5.881201517	4.823255485	5.362882362	4.565622075	6.716343281	6.676752221	6.934751633	6.720498473	6.881057937	6.812641391	6.74902046	7.234936496	6.802125693
BLM	4.973868899	4.99819622	5.507025775	5.969057925	6.265896053	4.347546076	4.798272274	4.87611239	5.319053574	6.318410775	4.057044558	5.188115175	5.758969427	4.484385061	4.877203263	4.588517282	4.552936913	5.20898575	5.650186008	6.077377544	4.96500132	5.577765443	5.526548417	6.101192064	4.689467839	5.704644069	5.947260146	6.04938287	5.968526095	5.687113687	5.790030356	5.306325983	4.547391954	5.704476973	4.697805434	5.21555	5.830491083	5.568994734	5.389932983	5.705846714	5.442278633	5.161076054	5.755595082	5.331832286	5.834541507	5.88727657	5.993144626	5.468091268	5.987512657
BMP2	6.828667025	5.672388656	5.063130515	6.659391847	6.183480571	5.717149018	8.020792016	8.510006528	6.87481785	8.402642048	5.937096423	5.433411275	7.329405871	6.290013764	6.656974494	5.822451802	8.47932853	6.644852022	5.960429878	7.283849548	7.041750501	7.226947592	6.881345723	7.23114289	6.296395345	6.400184036	6.596008314	6.68181606	6.284919127	6.025552801	6.938758177	6.157632065	7.117197977	6.176406066	7.0440518	6.646614787	7.840602667	7.341629229	5.336570213	6.822666892	7.003632883	6.663424152	7.068687879	6.926098397	6.881877586	6.568815567	6.729170679	6.756253738	7.968185312
BMP4	4.726842551	4.43943735	4.693778539	5.267794	4.619212896	4.706326612	5.432175882	5.28177315	4.580913735	7.068982949	3.966091557	5.144183279	4.845592474	4.747504164	4.508747046	4.344082253	7.892777897	5.622056814	4.645500542	4.900745355	5.33842771	5.065318675	4.784334673	6.665518291	5.388674077	5.138244084	5.756078666	5.219037469	5.341904781	5.348794481	5.969449027	5.184855031	5.06939666	4.950124814	5.342853751	4.853820883	5.501913236	5.040468545	4.650078216	4.713221578	5.065314496	5.064329511	5.709014929	5.524252886	5.123746885	5.407031208	5.753394381	5.655040009	6.631658348
BMP5	9.379930865	9.84545985	9.177260839	9.347204815	9.259649775	9.355620233	7.827731493	8.970999404	9.879035662	8.681622043	9.953206462	9.691370049	9.759060866	10.27803558	10.48596675	10.36344997	9.302825407	8.938322956	10.06125108	9.721146219	10.03306307	9.957686168	9.576945373	9.170972839	9.715370758	10.55800021	10.190703	10.10745126	10.22104548	9.623916051	10.21601241	10.39568765	9.287334758	9.50227226	9.546261479	9.967491363	9.199537023	10.0599364	10.26516802	9.934194025	10.48075096	10.17129837	10.12930806	10.34522138	10.38877893	10.07754373	10.59591597	10.61455871	8.869987361
BMP7	4.901043664	4.444475627	4.797526427	4.179761728	4.18660087	4.113969832	4.840999243	5.958842954	4.102831568	4.912551411	6.052682191	5.76031743	4.014036513	4.299282993	3.941040228	4.150458778	5.090934611	4.695093559	4.097167898	4.381950104	4.486857779	4.151123854	4.187261566	4.701299223	4.531948574	4.781307386	4.631160018	3.978626242	4.642057992	6.160853047	4.177446607	4.199348393	4.64706835	6.049868786	4.640047366	4.512220503	4.508948799	4.119256859	4.455410324	4.069841208	4.502479017	4.364570399	5.5849309	5.908208243	4.564820979	4.67019143	4.779591468	4.530890455	5.824640467
BMPR1B	3.284087744	3.248288774	3.325741566	4.798763799	3.155693692	4.210432497	5.311315347	5.390252439	3.535984786	5.93776174	3.690323253	3.738167798	3.559719857	3.297835818	2.875722027	2.955777965	5.036750542	3.672178557	3.315315005	3.334804192	3.233777284	3.599388105	3.406961144	5.651272069	3.664636302	3.607053564	3.707283253	3.612586705	3.229754958	4.099168181	3.142570841	3.481380522	4.226712528	4.063125921	3.905364846	4.576299476	5.32355131	3.231170639	3.362757233	2.769727716	3.204579839	3.118950671	4.508567169	4.93448171	3.407022824	2.763005461	3.321111608	3.337357336	6.176071961
BMX	3.861478196	3.312156082	3.44107389	3.791693231	3.703760242	3.841189029	4.479938418	5.099855229	3.736301188	5.45037006	3.136332281	3.721021817	4.208629055	3.93397968	3.795202441	3.39275716	6.214951583	5.431263492	4.291069686	4.887020329	4.623832167	4.207793114	4.481502	5.144282418	4.227798999	3.954175312	4.17107789	4.359681394	4.390317545	4.555864925	4.090017134	4.323561385	4.790704678	4.023298901	4.143725059	3.569593508	4.463665385	3.731363764	4.351594903	3.919652604	5.468179583	4.308025439	4.583560596	5.011054511	4.598316678	4.083305915	3.989439663	5.540049104	4.906198584
BRCA1	6.712246814	6.778317541	6.792536523	7.038876842	6.893954949	6.19584832	5.707462694	5.753175841	6.529927669	5.211849471	5.327676171	6.405021211	7.107096071	6.945621558	6.444015116	7.428727628	5.962116816	7.472372909	5.831388714	7.697427173	5.992047184	7.062107074	5.582601748	6.073021362	6.412403959	6.748205687	6.047467509	7.375498209	5.637186957	6.047561963	6.275301048	7.265575394	5.617091377	6.851946554	6.54095619	7.482007749	5.753769366	6.579298973	7.425708619	6.644407522	6.503413727	6.18846271	5.688945653	5.265451181	5.809749853	6.681215051	6.840027173	7.080623408	5.866419212
ZFP36L1	6.323243699	5.409439931	5.904491814	6.575001732	5.099546791	5.8806658	7.52870759	7.514738005	5.670724172	7.800052636	5.784745054	5.54164107	4.906509717	4.951239317	5.560316352	4.81578683	7.073248796	6.600438333	5.669813512	5.873863494	6.308654428	6.15783013	6.508119619	7.006004229	6.098863556	6.362213148	6.431446546	5.543290094	6.031314308	6.218073524	5.997830342	5.854569714	6.952980807	6.334480736	6.531339713	6.457075403	7.405177823	5.893105726	5.253808803	4.816592387	6.112694824	6.267495975	6.675864122	6.640741689	6.543713305	6.288629403	6.389354557	6.588099024	6.553240507
BRS3	5.393941096	4.11389984	4.268410421	4.673547351	5.175768956	4.234831066	3.270286203	3.200467883	5.651200181	3.770146412	5.677823804	4.878748819	4.983810426	4.523676747	4.916208471	4.950010793	4.269915211	5.166810283	4.527943669	4.152455105	3.767314964	5.11927087	6.290856543	4.596523347	3.882989141	4.481295422	3.801036833	5.15382151	4.951345953	4.893199724	5.012879787	5.354176204	4.277557112	6.507043968	3.300409489	3.276467661	4.399626651	5.539676192	3.327664967	4.13249649	5.265459405	5.160552279	5.043525529	5.61638108	6.623136885	4.668553588	4.509206082	5.31651997	4.487080385
BST1	5.531696202	5.587163596	4.950270491	5.284687215	4.979680933	4.459603661	6.04281387	4.824572067	3.982160738	8.660245568	4.031541651	4.394510386	5.1817157	4.387049427	4.534396169	5.008501153	8.507942191	5.318846034	4.400273238	5.601342717	5.36622758	5.319698365	5.090945703	5.781014569	6.083746931	7.020543022	5.691634045	5.525138724	5.692953304	5.829902844	4.466612147	4.861251924	6.123078772	5.792055301	6.42115347	6.244147825	5.738892107	6.178649437	4.451895565	4.643898777	5.498196402	5.406500229	6.505575188	5.694502624	5.617289718	5.547029095	5.872185371	5.759791189	6.774882836
BST2	8.249039073	6.072827105	6.436643267	7.777101252	5.704639912	5.836447844	7.283554173	7.578247319	5.179468923	10.23397282	5.551248749	5.455645876	5.191950484	5.243112927	3.86611967	5.051869576	9.224398927	6.356304611	5.863620606	6.208605962	6.933083039	6.689882545	7.515499367	8.510407127	6.908187082	7.549453916	7.25868725	5.007360327	6.889917465	7.337029715	7.295082861	6.91833006	8.076100958	7.962749249	7.061675676	6.851336746	7.236754213	5.796772525	5.44044269	5.033701766	7.162037587	7.268918098	7.15868064	7.109202574	7.260273136	7.409930468	7.264184668	7.243085083	7.966544784
KLF5	5.566910165	5.908023577	6.755842206	8.142039678	5.207284119	7.135974473	9.006140311	9.248450298	6.367777913	9.027527871	6.602605407	8.556107716	5.976963613	5.681566769	5.734754641	5.48569644	9.879611324	7.629760327	5.725308955	9.09239416	5.746485697	6.133940326	6.200223205	9.182879978	6.47871831	6.425574181	6.721528628	6.515765174	6.297404822	7.678568776	5.937400223	6.393140717	7.736889028	6.943610378	6.364145294	6.741766715	8.014154078	6.645867553	5.824760415	5.496814461	5.429421388	5.694331697	9.032908819	8.078805333	6.33221153	5.662487698	6.473106552	6.259741065	9.484454954
BTK	6.000944286	5.752633218	5.114968196	5.575206036	4.593029573	5.352521476	5.68027736	5.233735239	4.970207427	8.544443333	4.977145978	5.436744201	6.395308419	5.497506233	5.865343425	5.281976858	6.090124049	5.013377481	5.274525398	6.432413335	6.144094669	5.605740739	6.187110472	7.387862108	6.356297947	6.106222455	5.388634785	5.790948025	6.481655485	5.71391015	5.325138821	5.509331384	6.515064931	7.018758168	6.430864678	5.695664708	5.626685164	5.57862718	5.494427118	6.168272428	5.589909766	6.974653127	6.42567548	6.311339229	6.362204753	6.681447062	6.590043509	7.233369216	7.018758168
BUB1B	4.782683558	5.277709989	4.719598051	4.726418046	4.696212964	3.854725992	6.778980946	6.272457962	5.556263138	6.277176744	6.275675196	6.265191965	5.13134631	4.297939814	6.709472404	4.662903352	5.497328738	5.503203329	5.543892398	4.936959414	4.708982684	5.975568215	7.460615721	6.184633326	4.866142408	4.556267868	4.508787428	4.505823835	7.306056835	6.187507169	5.088176814	4.91546366	4.83632642	7.372448183	4.16345566	4.810449996	6.092014572	6.130469274	4.846046359	6.918444439	5.629089422	6.235863887	7.038079811	7.500747656	7.768169302	6.238091788	5.957072019	6.629695544	6.737848554
TSPO	7.86517952	7.358693566	7.360072744	7.588857377	6.633270314	6.991029114	9.010331484	8.60923278	6.172808449	9.080343081	7.163756418	7.114352252	6.654340008	6.327524122	6.254805291	6.463828468	8.712763531	7.376320611	5.689908834	6.787271178	6.785454132	6.999295719	6.925129533	8.092586357	7.115073924	7.196365924	6.874511854	6.55363966	6.320558534	7.476011594	7.35059525	6.726947885	8.367803832	8.50207017	7.896413793	7.60308971	8.789501113	7.931294807	6.263721363	7.245820585	6.899308586	7.050396015	8.462269369	7.457503022	7.793172543	7.599780135	7.643318173	7.215463555	8.682757056
SERPING1	10.08473224	7.292942987	8.051773563	10.64353294	6.822291226	8.703653904	11.33327406	11.135377	7.911920175	12.63441835	7.293700794	6.50339867	5.253662893	5.185369306	6.203109066	4.677306515	11.65139664	9.051722398	7.123558482	8.521506452	8.35318266	8.325815512	8.489582782	11.77986042	9.644315434	9.902302004	8.446996072	9.263979162	8.740386088	8.77402105	8.356170679	8.679998361	10.2718471	9.283354778	10.07420259	9.442101731	10.85949606	6.997625287	7.285917019	6.221915646	8.861144853	9.214440251	10.88770372	9.674194692	9.229278152	9.277386508	9.287389326	9.608037474	12.19952863
ERC2-IT1	3.351639521	3.223591638	3.510959295	3.357501982	3.86383189	2.995442869	2.924510599	3.296449081	2.909614629	2.833778866	5.118131007	5.136271316	3.644850971	3.511966842	3.335035765	4.471048738	3.138462197	2.577432543	3.604084814	3.206939253	4.021576479	3.166299692	2.910173901	3.378953169	3.791386605	3.57311413	3.081204567	4.616305776	2.836289006	3.182328273	2.908611824	3.515579822	3.813639655	3.827656405	3.343921638	3.633953136	4.052310708	3.316637289	5.747901277	4.053666196	3.384749017	4.259044695	3.669183457	3.501365206	3.723649258	3.023025325	3.66325154	3.255902144	3.044923134
C1QA	6.492851154	6.611197705	5.926855215	7.355481879	5.417886585	5.347208071	7.483194077	6.68315818	5.903587783	9.739768805	6.226631893	5.420759335	5.149167751	5.352372988	5.462530919	5.192212271	8.210682008	5.975456717	5.260859844	5.664638302	6.481505912	6.466122265	6.876295165	9.193629738	6.232277689	6.498477557	6.316944251	5.845401051	6.401567103	6.371521641	6.440351436	6.527450328	7.569381392	8.18778242	7.581123308	5.990763541	6.196404613	5.518044949	4.890773279	4.34376727	5.681283681	6.730812989	7.986345365	7.062964568	7.551648347	7.358444719	6.517215735	6.453927088	8.003483881
C1QB	6.975068747	5.729288924	5.612009239	7.478836543	4.548762601	4.411395345	7.194713984	6.633094787	5.912051301	9.895545916	5.933950791	5.087880534	3.954788081	4.57082703	5.45818445	4.613778583	7.737859424	5.309761406	4.28900352	4.455771881	5.898192373	6.273064204	6.585668995	8.983553579	5.966323964	5.879504395	5.750742271	5.934729541	5.89343138	6.333866932	6.169229621	6.608422211	7.381947003	8.779102123	7.091971995	5.852999995	6.698434083	5.204081382	4.287824622	4.708374178	5.903789084	6.451009567	8.675656752	7.045831653	7.629273523	7.782436458	6.409198463	6.28133009	8.321742385
C1QC	7.736190157	7.605478437	6.309589052	7.715753588	6.214475167	5.729760349	9.212236953	8.281407842	7.652491679	10.7862554	7.467920805	6.048891191	5.218807581	5.84795048	6.762430091	5.331601801	9.745278886	7.374465846	5.784306476	6.211724535	7.263003998	7.517609061	7.980270975	10.35672657	7.414575211	7.522036939	7.061621134	7.158682775	7.438421396	7.864656934	7.577493991	8.128913195	9.485425491	10.1552798	9.732529842	8.00644015	8.588810217	7.655874536	6.784145869	6.364705303	7.807423844	8.236563795	9.847995593	8.726772839	9.411489909	9.400068975	8.002087261	7.409442117	9.842347055
C1R	9.673487642	7.319906513	7.036969315	9.556796939	6.537999489	6.884021472	9.921332451	9.620034665	6.219669213	12.35490083	6.302727115	6.563257749	5.420359248	4.772741119	5.453772485	4.674776048	11.4901759	7.658392206	6.233531624	7.152986426	8.545520727	7.853569206	8.816168684	10.79728481	8.364175697	9.682252696	7.942134041	8.549240015	8.10905331	8.770492049	8.289729247	8.828574585	9.35176402	9.411387719	10.14685129	9.674429016	9.541086243	6.735588247	6.996039552	5.996441137	8.551867823	9.185809173	9.958557905	9.448241459	9.567575103	9.591356985	9.103104077	8.77814467	10.68472099
C1S	6.978464004	4.873207568	4.728180523	6.556736214	4.935644397	4.896543066	6.720800728	7.62117204	4.413808889	10.43859593	5.05949684	4.605095793	3.966022358	3.950989962	4.042842109	4.010076361	9.296212949	5.314837119	5.034510737	5.348741539	6.573499033	6.475204317	7.093066465	8.228962832	6.483459047	7.783779705	6.236071159	6.196210201	6.797862826	6.203306959	6.779581836	6.09143351	7.014385162	6.296849117	8.397772459	6.074209603	7.625234696	5.423133989	5.807859161	4.690662517	6.922537937	7.91790809	7.657566274	7.407670225	7.612766134	8.033753757	7.552563731	7.558424713	9.210375407
C2	4.601913775	4.369040035	4.190732878	4.649100735	4.237011778	3.916738259	4.156971514	4.2804618	4.332014028	6.407594718	3.770490568	3.610624385	3.431969578	3.848828987	3.850015044	4.561229422	5.758613565	3.954379916	4.35567663	3.851925741	4.312933531	3.883763511	4.322076947	4.753448876	4.088860231	4.918879802	4.140360799	4.101625709	3.923388215	4.472474696	3.995742679	4.299285762	5.460238174	5.089463231	4.733426897	4.723951305	4.559371185	4.532596344	4.446155829	5.249288688	6.040144882	5.128004342	4.940160411	4.122479947	6.67863559	5.259009208	4.844230102	4.628786166	5.317680055
C3	10.39178586	8.472597343	8.441396221	11.40014903	6.8511675	8.978528044	11.568559	11.59861137	9.002780697	13.98898285	9.339871091	7.327689849	6.168016621	6.435658769	6.634918745	5.416164319	13.52729753	9.328507307	7.413983878	7.470105036	8.782185605	8.139329032	9.464850047	13.23924707	10.37536419	11.81578865	7.493630642	10.32491258	8.745553742	9.829735915	7.962343623	10.35728174	12.06223797	11.22803253	12.42909546	9.705769684	10.89657072	7.657759644	7.09528648	7.676486811	9.751794475	10.17082217	12.41675251	10.27584875	10.63440945	10.96930728	10.01920926	8.777070622	13.15320087
C3AR1	7.5890874	6.935311714	5.382809258	7.793362181	5.414278189	5.555370516	7.828713598	7.907492897	6.509098549	10.70129112	6.017232611	5.516412018	5.015202611	5.124096511	5.141631254	5.645090978	8.318487663	6.875188289	6.496487177	6.233226856	6.846691778	7.59360575	7.619771098	9.629698816	6.969818413	7.195123228	7.034673726	7.749887307	7.638226529	7.599397757	7.043004413	6.592791166	8.60764465	8.319705899	8.189723339	6.828814748	7.90369963	6.044854132	5.98398404	6.028079246	6.767057261	7.720819658	9.404537953	8.004584986	8.310984275	8.090891607	8.23206577	7.247489902	8.780574224
C4BPA	5.232856928	4.973968758	4.522940119	6.553441867	5.135638715	5.167892437	5.421128742	7.157071444	5.510067765	10.37396534	4.641403553	4.352422573	4.408672599	4.770996355	4.705163108	4.395462319	5.477793601	8.26428419	4.306158007	5.083912285	4.841176892	4.765270322	5.627438579	9.472160051	5.869552118	4.65256192	4.458672584	6.836890831	4.634127787	5.191471431	4.743878646	5.45413232	7.487988776	5.450714352	6.300492508	5.097237819	6.335276713	5.000782503	4.518751398	4.621291518	4.592506791	5.702019506	8.697844285	5.184038382	5.626637691	4.600064904	4.721839755	5.113207006	8.886494232
C4BPB	4.528869125	4.404629183	4.960600285	6.265389231	4.944344209	4.995296077	6.299556916	6.103687447	4.36827834	7.605518754	5.126223681	4.857415146	4.445243457	4.730072265	4.594649588	4.608562635	7.109415293	4.82662742	4.602591471	5.50893362	4.793795402	4.717503154	5.218765348	6.81878215	4.958701931	4.132404704	4.488470002	6.082787672	4.757523481	5.361210985	4.36827834	4.553848158	5.668351383	5.270954813	5.314770908	4.758310832	6.198272711	4.607398846	4.692177246	4.639808635	4.927447059	4.736943279	6.735266264	4.981006825	5.494883037	5.67844762	4.461632181	5.013103525	8.559098919
C5	6.98001813	7.285563005	8.505043155	7.025788104	6.634446606	8.771823865	10.43154752	10.67377062	8.415288315	8.11805789	7.853191818	8.389476328	7.974716098	7.699631032	7.742858978	7.168863098	7.86277567	9.558038553	7.794599682	8.192744908	8.111177088	8.370649307	7.909844644	9.175496666	8.107198634	7.806270795	8.203544096	8.198831167	8.258845674	9.193109403	8.046806879	8.27557539	9.485298975	7.81813525	7.989077022	9.556892388	10.20664198	7.634013811	7.701236311	8.25307914	8.284783616	8.002847019	8.545893988	8.697480459	8.070794059	7.746474604	8.131863674	8.601686046	9.45906255
C5AR1	9.737156872	7.038866972	7.288302031	9.878463343	7.061869275	8.470218727	8.212686506	8.270881157	8.253713442	9.928621321	8.141997682	8.23653773	9.003659285	8.352461757	9.16084644	9.224202458	9.272179447	8.57529068	7.77535601	8.317451931	7.42209002	7.275853372	7.045192581	8.116229399	8.183407656	8.256582712	7.811062642	8.202488154	8.276418938	6.510997722	7.444611982	8.177508082	9.265373237	11.62000112	9.441143544	8.281023888	8.107873241	8.306060573	9.0592489	8.581885422	9.251193465	7.830407457	9.309161785	8.555411112	7.969536253	8.164419941	7.830134649	8.675833147	8.181646898
C6	6.047555919	6.176032244	6.607079736	9.406411069	5.063082137	7.462061019	10.22008553	9.961243647	6.980176954	10.53965167	7.013130249	5.231205149	4.68263019	4.854683726	4.267697199	4.861959886	9.518586474	9.574296237	5.054980215	7.703150795	6.461279658	7.550196761	7.126765727	11.10487241	8.102058841	7.716307077	6.971690181	9.068246137	7.071232595	7.699740078	6.924209524	7.650019292	9.100703825	6.458635175	7.563593001	8.683015821	10.34702786	4.596656784	5.560124562	4.26144238	5.514035922	6.421473773	9.385714082	8.837021505	7.226202464	5.900794383	7.204736249	7.346665587	10.40174367
C7	8.707570556	7.871557968	8.933310811	9.436765053	7.82199996	8.345634983	9.618803586	10.47240511	6.409011765	12.11452167	7.143766679	6.883527949	7.155080207	6.854083425	6.79727609	6.62119164	10.35773172	8.588142275	9.119626055	7.660429926	8.723381727	8.560304011	9.955593988	9.044756198	9.958870038	10.05609947	8.250065431	9.038593535	10.19933068	8.401248573	9.280438064	9.6487648	9.4898071	8.719991884	10.41006996	8.889625776	10.52665283	7.032240168	8.568614573	7.865363861	9.259542106	9.801004049	9.39829516	8.578594314	9.681719646	8.865796814	10.24716335	8.82730582	10.48679783
C8B	4.830373983	4.351772054	4.383401786	5.721620032	5.08444058	3.98886212	4.070400623	4.452201244	5.153202838	4.93800939	4.602779334	3.959917293	4.637832581	4.503184465	5.065950257	4.271330145	3.987640423	4.744811049	4.137326239	4.649366675	4.534158021	4.555153429	4.714142072	5.562277747	4.637669252	5.73886889	4.808582067	5.111250741	4.767118043	5.055834828	4.088759184	4.735391592	4.881167726	6.05302924	4.757332552	4.573641575	4.094484219	5.095758992	3.738562816	4.694478341	6.143298795	5.521997044	5.962288058	5.293230128	6.402115343	5.017653511	4.637757174	4.599491368	4.714362052
MPPED2	7.593686423	6.523656411	6.629477622	6.394866331	7.914391167	6.493707062	7.042781848	6.426058169	6.184517097	6.238164662	8.972314949	9.050477501	6.320589634	5.434604622	6.681015165	6.022070818	8.008711343	6.382728061	6.298213178	6.992543371	6.419719455	7.400743233	8.0477283	8.911937439	6.702688008	6.911053673	7.283577473	6.241740899	7.559819467	8.847988661	7.820030734	6.843110787	6.386764793	8.103934386	7.24068731	6.504615503	7.003453597	6.908396982	6.758994929	6.878229624	6.797753408	7.431487919	9.613549962	9.100790119	7.346945636	7.116326246	8.152757477	7.426471289	8.953559029
CA2	5.902935378	4.213970831	5.987432712	8.166258742	4.526709782	7.355063914	9.653568041	10.41944817	7.031032819	9.866922536	6.858564608	4.837242701	4.462906242	3.508813837	4.796027505	4.441651387	8.793433559	8.872829673	7.743279645	7.630405814	7.300388394	8.31629608	7.124838364	10.52174029	8.463497204	7.424151749	7.971343122	6.559086776	7.597680444	8.069437593	7.162268425	6.51186772	7.424372595	6.402837932	7.725128028	8.838387336	10.65248223	3.554238952	5.307025164	5.095924459	7.080709676	6.217631991	8.956274156	8.407685973	7.191233824	6.715479203	6.827686331	7.562220953	10.14146398
CA3	7.282149963	5.306217926	6.248704646	5.635084325	4.967593075	5.58124693	4.913836601	4.595072992	6.590166686	5.833497265	7.263707805	7.382482987	6.192353051	6.961439079	6.573888499	6.671616702	8.526695662	6.287092207	7.195719771	5.981100764	5.903587783	5.857358242	5.957731804	7.426686572	6.812897197	6.376134736	5.768921366	7.024605035	6.059137056	6.733130299	6.49562398	6.360342166	5.555833165	7.515841559	6.34602906	5.6593436	5.394545992	6.571551853	6.546714065	8.714528704	6.446504948	7.14753127	7.662655366	7.556439541	6.564694028	6.418935263	6.647251742	6.583682746	7.467302164
CA4	5.08456063	5.053737311	6.259503181	6.942074197	5.128119266	6.41622296	6.869453129	7.808134566	5.87150452	6.856698616	4.728847618	4.744435941	4.239075756	4.997339689	5.045675553	4.595237131	6.493057271	6.01804356	4.96964341	5.89577707	6.023320604	6.559425887	5.886993698	7.781715131	5.90970103	4.801840208	5.674552394	5.634245519	5.603351971	6.605264464	5.967555273	5.651592175	6.543450668	5.466060797	5.481096864	6.835000493	8.440035531	5.1301546	5.190197406	4.495991793	5.821799165	4.938053928	5.188400543	5.8240202	5.241178271	5.253714684	5.491225672	6.520717056	7.398980295
CA8	6.092653545	5.938139019	5.86441635	5.937738409	5.79296001	5.653048143	5.039664022	4.482695279	6.612496173	4.426731954	5.545852258	5.421985077	6.320834823	6.508805417	6.160055266	6.479388731	5.335472285	6.573587567	5.619127037	5.985456825	6.499182719	6.248621191	5.414758158	5.370835943	5.733798786	7.295007053	5.756161975	6.524802688	6.112926333	5.91911151	5.930007407	6.479166601	5.623326507	6.210989345	6.20665672	6.379209063	6.094237513	6.657675295	6.058357903	6.503393229	6.247796423	6.30934832	5.813451103	6.138991192	6.326042556	7.018494717	6.464326704	6.532850753	5.44698181
CA12	4.36899856	4.658331569	5.971848412	6.582183383	4.76983106	6.421820204	9.39795685	8.29405733	5.502409945	5.506498454	4.258488888	4.365006305	3.980215053	5.064168024	4.375297438	4.486941143	5.38098869	7.464294148	4.473425442	4.993372088	5.050328292	4.934226964	4.385677771	6.480643756	5.54266945	4.04694407	5.331276458	5.207934986	4.553893688	6.749537331	5.09662754	4.458121879	5.817135234	4.735786649	5.996866379	7.616375475	9.415704043	4.980498489	4.239359781	4.40074234	5.78201679	4.499708413	5.401763027	5.566959232	4.811023225	4.353715188	4.380949971	5.130592002	6.233728412
CACNB2	7.582738432	7.495882389	7.97080458	7.119355019	7.074830967	7.165577332	5.952224322	5.617424699	7.380337036	5.941215463	7.186932399	7.519420798	7.425354319	7.377020178	7.384123528	7.385781572	7.164072415	7.216265716	7.967092647	7.395455202	6.537700006	6.919345195	6.660490864	6.921610519	7.669378953	7.168963291	6.973775807	7.31689689	7.147804218	7.071889978	7.459267344	7.219748682	7.421453605	8.217525317	8.600927832	7.82878151	6.964367156	7.469515015	8.160893686	7.998172848	7.681225612	7.922245224	7.892242996	8.06704371	7.238853763	7.122419594	7.230899738	7.116499705	7.057792788
SLC25A20	7.235747505	8.464790824	7.872424379	7.381935945	7.779871344	7.892238062	9.239157878	9.650452677	9.157527704	8.405777756	9.082553153	8.847811485	8.513395533	8.531455726	8.408625327	8.547093399	8.08121894	9.34207932	9.017706187	8.914992341	9.199357258	8.824519394	9.153828397	9.10582734	8.735499742	8.768480787	8.80095284	9.283616149	8.970755753	9.491161977	8.875804336	8.862281534	8.815237913	7.297768139	8.789262283	9.435887711	9.562574663	8.995475908	9.233254343	9.337493405	9.23311518	9.265767114	9.147624391	9.3166636	9.397025593	9.495108626	9.400592301	9.268031721	9.447217321
CALB1	8.582781994	9.076621825	7.911263046	7.996830128	8.301707745	7.219383205	6.89930601	4.950111418	6.85043075	6.277054825	10.88721546	11.5331751	8.773776072	8.163052132	8.500349191	7.921780903	10.72292121	9.627554096	8.931315409	7.529556613	8.919953708	9.332644215	7.222580756	11.33760677	8.753660874	8.3540408	8.811251625	8.825745425	9.268330923	11.36953768	8.792287014	8.92956109	7.345828696	10.73822235	7.914995291	7.640656634	6.966413885	8.877854186	7.688620294	8.700884375	8.752989056	9.203608067	11.6524734	11.24563282	7.499545573	8.229678104	9.831318894	8.40486707	11.58417057
CALB2	4.902281652	5.699621986	6.105102551	4.88695728	4.038927496	5.694364373	4.850045785	4.067409175	4.063716129	5.588381407	6.253120704	6.567057439	5.161680195	4.86622223	4.470872994	5.254336683	5.825562577	4.648376151	3.938716843	6.163707581	4.94630664	5.400687674	4.526097106	4.923484624	4.55557374	4.881640618	4.345835617	4.257530512	4.729493117	5.815017729	6.32283485	3.886454952	4.139594756	5.681482859	4.775104852	4.504477997	5.288609689	4.135533702	4.86353776	4.782863386	4.913153519	4.482948443	3.980331307	5.711216147	4.275737076	5.15688774	4.897457864	4.985027217	4.864645269
CALCA	4.34326582	4.380725293	5.366269586	5.96273871	4.962489295	5.079606474	4.072542028	4.100760138	4.154404219	4.153173685	4.009586012	4.336300641	4.213573829	5.496439338	4.086568385	6.35734147	3.846144601	4.076853029	4.038667628	5.894682553	5.062150114	4.845545152	4.536039688	3.943478312	3.806331986	4.032656524	4.055782498	3.949824798	3.808096425	4.427069484	5.033380709	5.454021229	4.311298061	7.007888957	4.912848209	4.005206075	4.189559004	4.656347588	4.527620287	6.920595545	7.070049177	8.399035066	4.212751332	3.924463317	5.440454206	5.250981396	4.366991391	3.796967609	3.769739152
CALCB	6.12298814	5.942065739	5.622536072	7.17384443	6.659609551	6.172484981	6.266221708	6.345046204	6.909976927	6.369042571	6.818677647	4.335343301	6.255104904	7.549331474	5.292940277	6.275717123	3.674863759	5.144894257	5.585797096	6.692938978	8.119396483	6.924578149	6.653763264	3.626545945	6.413517365	5.83394001	5.253478365	5.027053358	5.223259832	6.225743093	6.171545239	5.882973216	5.160591456	8.597537808	6.122218047	4.746042721	5.414014153	7.747450165	6.389167259	6.84224193	8.741856369	9.370734406	6.356492097	6.707332468	9.217564204	7.742293447	6.015775408	5.835980635	4.919005219
CALM1	7.954996193	9.605341163	8.862030768	7.99463797	8.233298161	8.682639881	7.800058962	9.133522942	9.860797073	8.807220564	10.06285184	9.474300375	10.5285434	9.361684142	9.685284959	10.18477013	8.61653602	9.621432643	11.47358454	11.22708609	11.43033831	11.50624728	11.51622433	9.784806812	10.04469205	10.14465673	11.27801086	8.756334769	10.9329006	10.54871986	11.04949994	10.72989592	9.692946225	7.3311861	9.013258941	9.438495943	10.31221916	10.6163098	10.6289425	10.66868338	11.06539122	11.55932975	10.20048778	10.50852644	11.01777767	11.18019022	11.22169396	10.70507288	9.982951694
CAMK4	4.142851346	3.996593597	3.839142747	4.576871322	4.279993965	4.468236273	3.978576551	4.057223829	4.153924191	6.616227952	4.123661717	3.718249709	4.080847855	4.013445387	3.332880654	3.701869819	4.599024201	4.188328254	4.268487008	4.202112845	4.777473425	4.296089797	4.640522761	5.21560628	4.651925856	4.886388365	4.909647606	4.394783114	5.150617119	4.240085349	4.312294505	4.859184756	4.526436902	4.365655715	4.120402552	4.475486943	4.10226506	4.9578265	4.347784299	4.26138177	4.327840382	4.226313984	4.908607595	4.514104732	4.624568704	4.243441022	5.067471739	5.357850229	5.260950893
CAPG	7.566530076	6.470265417	6.016083637	7.762615248	6.171711609	6.71257805	8.554463005	8.509152174	6.095630678	10.43409531	5.852520227	6.217125533	5.280482515	5.403935314	5.987036753	5.575108812	8.184874441	6.567887863	5.412100299	7.138866092	6.571852699	5.991700349	7.054471879	9.021987254	6.533498616	6.565868219	6.334670117	6.617070582	6.003408373	6.704008398	6.545679237	5.91484846	7.613738211	8.99834083	7.113619463	6.518083133	7.904841619	6.174402707	5.458686503	5.312059409	5.778658451	6.266694336	8.944644567	7.022371114	7.587396964	6.355490826	5.789500233	6.30793221	8.381724301
CAPN6	2.62433808	3.423469113	3.57058531	4.8712278	2.54003133	4.099752454	5.231624312	5.322357687	3.354012254	6.402137798	2.735322656	2.863935182	2.502988362	3.141978145	2.296978975	2.546599684	5.000998225	3.953097117	2.849073385	3.190581376	3.065324558	3.389399703	3.526447878	5.747943082	4.343272307	5.021357313	3.246032781	3.863340411	3.51491733	3.356867296	3.31613072	3.27614432	5.153037143	4.081842806	5.543652849	3.806650849	5.418262763	2.752911986	2.930204084	3.578703141	4.07984302	3.291694194	4.658784409	4.132741643	3.517623277	3.455840756	3.686945107	4.360229039	5.800927308
CASP1	4.21258564	4.549813592	3.47844346	5.166789544	3.591984975	3.542235748	5.645923186	6.743808548	3.814028698	8.764353146	4.481853981	3.636177537	2.974547772	3.221694475	4.366969821	3.185203066	6.501885601	4.03640561	4.303686454	5.003436145	5.550730836	5.373701367	6.016887083	8.04345586	5.552161498	5.711964907	5.202914453	5.094952929	5.877197128	4.663501754	5.539102468	5.390197719	6.429539319	5.75380809	6.070142209	4.994800634	6.167842996	4.114236459	4.664701785	4.066682306	6.280804775	5.916864975	7.332714135	6.366655358	6.597180052	6.280071949	6.176998691	6.61379643	7.773753794
CASP4	7.807827177	6.769647963	7.144020584	7.987232865	7.154843138	7.894001979	9.44715095	9.486751976	7.075396383	9.833596608	7.027888033	6.725695581	6.89334839	7.62502286	7.204849905	6.361458599	8.630664761	7.579850671	7.814793097	7.572169769	7.629343352	7.536569542	7.817981967	9.014975533	7.782485901	8.77642373	7.761167146	8.47275252	8.291283119	7.569480875	7.691470383	7.992965901	8.770842403	8.228395131	7.778302805	8.05022266	9.107490717	7.617736824	6.868243462	7.274018863	8.53198723	8.079852669	8.900530784	8.081547266	8.538084874	8.125318991	7.970320328	8.473021237	9.654748448
CASP7	7.550039016	7.849117783	7.872042339	8.743445915	8.165944826	8.114963752	9.588451786	9.827472284	8.964369289	9.712739491	8.250650946	7.893154768	8.281430868	8.912247906	8.561516714	8.513399351	8.779361013	9.499563062	9.321730537	9.000500256	9.249834815	9.381065091	9.441231467	9.501123347	8.689344621	8.842421176	8.696628097	8.702866543	8.870204601	7.731059622	8.878861809	9.02143032	8.669945705	7.755636629	8.302004332	8.02660577	10.05692681	8.624527859	8.838006264	8.653940955	9.067945152	9.152195793	8.948235437	8.527850106	9.705755082	9.120322644	9.362583549	8.925609972	10.01974148
CASP9	6.953276212	7.85457946	8.682885848	7.772826469	6.960241087	8.702914527	9.639480375	9.153434631	8.480440054	8.165838568	7.625184042	8.042287549	7.626844935	8.102509866	8.444454319	7.75955073	8.089606281	9.18267666	8.202172764	8.085616187	7.75061056	7.791404795	8.097067892	8.926428664	8.428034431	7.085789038	8.3732263	8.702668686	8.152532442	9.274218304	8.455260388	7.993849658	9.36715043	7.24479983	7.945240428	9.181553394	8.8669258	8.71901177	7.23079669	7.967055685	8.862547498	7.685121641	8.289995407	9.421649178	7.856142445	7.450058281	7.483974784	8.384464061	9.185708731
CASQ2	3.138208939	2.703108725	2.977531872	2.777074763	3.300416842	3.318183317	3.036048336	3.561947378	2.805236314	4.212097635	3.084666655	3.249088332	3.123640135	3.037497975	3.138364866	2.814599207	6.256915619	3.565075509	3.305885772	3.478906588	4.120810006	2.939260009	3.505338908	2.959931335	3.753837234	2.874856251	4.079023009	3.724155965	3.113257554	3.300416842	3.594953516	3.576193354	3.39889641	3.543841525	3.341547413	3.258694071	3.813275455	2.940461781	3.568183238	3.677824436	3.363348585	3.309903904	3.185538874	3.64207153	3.141736019	3.311292903	4.136560505	4.472717007	4.221307008
CAT	6.583562152	7.007468887	7.071029647	6.784345533	6.58286873	7.209741328	8.281357492	8.539736692	7.806634301	8.039833554	7.467541966	7.558645496	7.539169724	6.876916057	7.319535807	7.246061637	7.521720994	7.631902212	7.997555595	7.65152431	7.722871291	7.649097146	7.498228243	8.032746514	7.191092976	7.160741008	7.753675378	7.196004233	7.867364788	7.819400984	7.679038081	7.200561002	7.931167442	6.935687664	7.056976399	8.235696272	9.040916108	8.199328649	8.13585954	7.623827848	8.259377254	7.764238894	8.538054157	8.710534045	7.711816565	8.142697131	8.128992374	7.981625155	8.496289639
CAV1	7.334875343	6.426753398	7.562144767	7.930260629	6.090431311	7.24734052	9.294844231	9.432182943	5.391753654	10.48252645	6.94916473	5.788726617	4.951389585	3.755604972	5.726568635	4.253743172	10.52906262	7.656230709	8.321683096	8.009278909	8.633118679	8.512343799	9.1802043	9.12461604	8.541585438	8.812646303	8.60475477	7.091795624	8.744786628	8.120298041	8.870196704	7.721014582	8.608055963	6.355512928	7.754617418	7.668878598	8.981083499	6.124469255	5.263536885	6.053778861	8.573244396	8.328311134	8.058731897	8.2120383	8.292887544	8.585033799	8.906809599	9.315169779	9.060253647
CAV2	6.193754069	5.863901152	6.031487905	7.902102562	4.696436714	7.173873448	9.076028405	9.987909767	6.375900125	9.312930551	5.433530043	4.587163784	3.837688181	3.986708351	5.23599464	3.802608766	8.700590148	7.592215392	6.733194147	7.539035139	7.348888398	7.157628416	7.774956714	8.946208523	7.478234748	7.245685416	7.417877372	6.971798612	7.556106787	7.223043555	7.516030911	6.683863711	7.928854652	5.822499627	6.527354471	8.214708556	9.767832137	5.190321522	5.859414639	5.439746279	7.368542723	7.48484586	8.357368989	7.963565857	7.42018004	7.030248314	7.545573259	8.178815509	9.432540321
CBFA2T3	7.880037187	8.19173898	8.839132418	8.097552032	8.168242068	11.02350768	9.508141189	9.283533619	7.932759611	7.415119493	7.561535519	7.03283831	7.571115436	8.306669853	8.528502549	7.956217074	8.138221088	8.263471169	8.638627981	8.455558431	8.425881037	8.429194513	8.329140251	7.769242374	8.222641937	7.94725748	8.781055576	9.28031823	7.987665905	8.75148507	9.073793193	8.460827001	8.16892749	7.7671588	8.77370637	8.568551715	9.010777111	7.953410061	8.287259479	8.77370637	8.922918988	9.045334656	7.5007758	8.542820516	8.650746181	8.459102771	8.40405851	9.056658751	8.669867842
RUNX3	5.322935826	4.546720381	4.665368724	5.566493537	4.625899248	4.391072022	5.070015002	4.825994232	4.593378448	7.213760228	4.82833215	4.952801548	4.261170436	4.189999182	4.468427952	4.304980918	5.474081121	4.258936759	4.292267663	4.334624157	4.571064903	4.681056918	4.912671156	6.214614564	5.074397312	5.089715004	4.753471216	4.810917528	4.341819849	4.695538703	4.667685676	4.579878496	5.302097256	6.497950258	5.733847819	4.348948266	5.225216315	4.690336938	4.295048748	3.947068428	4.413706782	5.013133041	6.063510581	5.164427528	5.715168671	5.109021818	4.554103892	5.152595173	6.221821565
SERPINA6	9.862171261	8.313283577	8.892612219	9.358717917	8.386841551	8.692016144	8.981532262	10.37531835	9.555415362	10.54410645	8.964170224	7.974850376	10.0473212	8.409620454	8.850539409	8.121229524	8.560727686	9.091388645	7.750203045	9.111120056	9.210299171	8.20004363	9.118009005	10.27988265	8.019791886	7.953343333	8.661177736	9.570742932	9.362467062	8.972165322	8.833917821	8.820357572	9.46661668	8.530600123	9.858245763	9.296476936	10.21909205	8.965394358	8.301741228	8.272428866	9.522926446	8.882409671	8.588919748	8.708417762	10.05212544	8.163976064	8.98208564	8.13605736	10.0184933
CBLN1	3.076030721	2.647547765	2.273305451	1.963716125	3.623467827	3.048431945	3.138824193	2.886366872	2.390723248	3.107514802	4.447773653	3.349815203	2.557014351	2.663561315	2.209987987	2.220843432	4.238155173	3.069274426	2.85747891	2.330226622	3.172443475	3.039194861	3.99202223	4.244155415	2.956150572	4.171037654	2.934500106	2.467640221	2.932424865	3.372578287	3.425957317	2.538434215	3.056326733	3.613249642	5.103791537	3.466641967	3.466421775	2.634070184	2.744674728	3.992267068	4.730443256	4.223209702	3.488715511	3.209744302	4.081637033	3.242917819	3.001835553	3.633678104	4.475720457
SERPINH1	6.18870203	5.627353313	5.494051684	5.863606082	5.313287393	5.864336849	6.627355818	7.325281279	5.483989443	8.895657539	5.502403471	5.110596644	5.20873713	5.607893915	5.763200601	4.909888265	6.881481908	6.019895628	6.323139105	5.97059545	6.424821442	6.190085614	6.743405731	7.038115973	6.518508385	6.855222293	6.350973191	6.264580975	6.512397929	5.968432548	6.213446277	6.205382258	6.862578911	6.163194384	6.964615041	5.185398111	6.891514848	6.002208924	6.432123606	5.987603654	7.566095418	7.406499596	6.875298714	7.079779403	7.626422029	7.148852923	7.089722237	7.12539527	7.111391618
CBR3	6.042477141	6.421923545	6.997718205	7.700355075	6.079325924	5.810220644	8.091996641	7.145258772	6.407190203	10.14736915	5.987239466	6.481497515	5.3811226	5.226730364	4.6986095	5.11001629	10.31854956	6.792310671	5.964125563	5.354923116	6.752332927	6.172526283	7.011472828	8.171890178	6.286721593	8.16610249	6.324269837	6.257894967	6.955030865	7.198267049	6.495086133	6.964921838	7.018087543	7.200276652	8.154893432	7.046237891	6.812047379	6.005373321	5.730024904	5.66256026	7.245072548	7.00567862	7.723933112	7.057158271	7.064134324	6.247726893	7.146418557	6.90993939	8.091202223
CBS	4.403428541	5.119987538	7.031439503	6.918683055	5.132070171	7.977694264	9.120025188	8.589544646	6.236946574	6.733211097	5.476443728	5.277193664	4.692326685	5.249529185	5.586456886	5.29742955	6.463885689	7.943872986	4.839711459	5.53080934	6.403461839	5.85272654	5.511997159	7.004318965	6.599536811	4.54229433	6.654612251	6.487141842	5.827155478	7.617314685	6.216439896	5.932825492	7.767035975	5.266390456	7.180547466	7.936613564	8.662203588	6.408142597	4.612443306	5.233661984	6.137769522	5.034978903	6.420701687	5.955265664	5.396201178	4.672047217	5.176347506	6.516935132	8.08994332
CD1A	2.468296939	2.491313782	2.675024076	3.045366508	2.503247705	2.451757158	2.58498544	2.229791545	2.604921496	6.519668753	2.488147587	2.488147587	2.783651611	2.572563823	2.241509867	2.224534105	2.229791545	2.785315711	2.715451014	2.705806135	2.287176615	2.464158427	2.44599515	2.48459286	2.355902339	2.259265866	2.490813605	2.722944285	2.376375001	2.188773975	2.582452203	2.497962832	2.283652236	6.340360372	2.280120555	2.579453754	2.528318556	2.24184585	2.318064742	2.90900639	2.239998113	2.582752767	5.513245277	2.479063605	3.596494709	2.573136479	1.900519786	2.239998113	4.404709768
CD1C	5.7248955	4.026973749	3.947397388	6.25269585	4.7957705	4.065195672	6.034599179	4.962563084	5.090945703	10.77302162	4.141596643	4.805025342	4.010313473	4.025677966	5.591882981	4.300329352	6.328415501	5.58121258	4.697924672	4.791106518	4.385140071	4.959361674	5.210587392	7.82975339	5.154728597	4.394985213	4.930728174	6.506267214	4.178814645	5.206046462	5.266958996	4.796554477	5.590860283	8.118433738	6.376166729	3.905290085	6.323998321	3.336148386	4.123756952	4.357398776	3.177334688	5.330340604	8.105635314	4.814940074	6.650807878	5.090124741	5.130688833	5.601740464	7.324557931
CD1D	6.268052781	5.527368649	4.480570057	5.097418531	5.219357284	4.230208559	5.031663818	5.821327721	5.802662267	8.536446512	5.015328392	4.56882634	4.298372525	3.339828877	4.137653735	4.129757592	6.366541952	6.101145634	4.213532701	4.661170143	5.066922676	5.546925558	6.113731236	8.347567322	5.771593872	5.224100549	4.55973571	5.637559666	5.802026235	5.452729909	5.412989077	5.28366353	5.614728562	6.790640089	5.729173832	4.273861886	6.543001545	5.386269442	5.56127036	3.972804965	6.283096593	6.256300771	7.970173237	6.080932197	6.79073545	6.032861857	6.212122472	6.933502055	7.099480564
CD1E	2.831423819	2.856436465	2.935490582	3.199152679	2.675275312	2.864245145	2.845861229	2.768035431	2.685167488	4.734380438	2.591414391	3.87235153	2.850987672	2.66560998	2.986477962	3.429395052	3.624729682	3.010326009	2.788975155	2.575109464	2.435120326	2.559453064	2.858870091	4.3092952	2.53760395	2.602241483	2.772177409	2.90607954	2.624767466	2.924895467	2.847000441	2.504872553	3.229318661	4.252607701	3.478210059	3.614297603	3.280057183	3.220555282	3.353413775	3.38262447	3.074501538	3.279114665	4.477545307	3.487717423	3.348491992	3.192474384	3.06307757	2.964429729	3.829130858
CD2	4.236855789	4.146595396	3.877136648	5.20898575	4.206435982	4.175783712	5.024763601	4.743744158	4.353276979	8.846235659	3.953837227	3.917373962	3.506694637	3.575621482	4.155076665	3.785024786	6.224420857	4.528039455	4.193552213	4.031465182	4.305552023	4.28023203	4.234481018	8.177274651	4.510370366	5.013345433	3.932144155	5.102105659	4.238629731	4.296030987	3.820380742	4.204331477	4.66099847	5.586268492	4.879846639	4.566322739	4.694209315	5.020261466	4.093490755	3.792412721	4.130212918	4.595016033	5.909428406	5.361085677	4.982321418	5.744980109	4.318013985	4.579349026	6.526145204
CD3D	5.426677415	5.233853807	5.027355155	5.838544851	5.451432083	5.805282306	5.734215988	5.906236205	5.560118633	9.644896358	5.436136967	5.081428362	4.76301962	4.899035233	4.237541414	5.131701989	6.554174196	5.391204477	4.738023403	5.125965751	5.802561291	5.313725239	6.008450599	8.03496058	5.256137071	5.269845695	4.830709659	5.305912266	4.91707345	5.77318371	4.972736106	4.737298516	6.304120659	6.669412827	6.629499121	6.460494889	6.292135338	5.798695491	5.521416298	4.612545637	5.428594614	5.210057753	7.047384286	6.458033123	6.500471671	7.10518328	5.153607423	6.278847425	7.249722082
CD3E	2.254630748	2.329801199	2.770877514	2.815143098	3.571024023	2.223682378	2.511317185	2.960149445	2.696981103	6.782719671	2.488147587	2.086484048	1.852576797	2.10178627	2.151555642	2.26549507	4.708890917	3.069233198	2.392078872	2.455243531	2.262396233	2.587253788	2.256507291	4.798736368	2.668937206	2.7984224	2.137356193	2.51887254	2.063323216	2.86361224	2.023075902	2.248786522	3.028520923	3.34412535	3.892836722	2.957721283	2.818393178	2.649630869	2.403039523	2.003027098	2.610795342	2.119678817	3.022468672	3.004029316	2.999351906	3.324860948	2.194252366	2.83485487	3.912568828
CD3G	2.964912915	3.230091743	2.785957414	3.29589843	3.424706513	2.991789379	3.633521058	3.691427797	2.952559837	6.510625842	3.512446877	3.741928595	3.523819697	3.077181414	3.09157308	3.568876278	4.747145117	3.538407175	3.711982288	3.066315989	3.218311519	3.308701378	3.484370685	5.261051219	3.145686026	3.815003611	3.544358102	3.328896031	3.201278782	4.123590472	2.895685691	3.252784432	4.381753016	3.402331429	3.826803043	4.032883853	4.025320504	3.124149025	3.091894437	2.824429182	2.92225777	3.628889142	3.902767349	3.78853001	4.015227772	3.846276099	3.63260014	4.18480795	4.511689634
CD247	4.620359328	4.074995923	4.430848064	5.107080457	5.333220137	4.667520617	4.5270673	4.845369263	4.167159175	6.54692971	4.010527246	4.216904209	3.980887783	4.783314787	4.095879685	5.085069562	4.556492042	4.723432449	4.300363076	4.002428515	4.336423172	4.561600599	4.676291516	5.944341651	4.540024951	4.592752923	4.551210949	4.678649237	4.678249209	5.395116551	4.761058823	4.323561385	4.768678918	4.812912226	5.806398688	4.321769595	4.684413867	4.149047334	4.577207255	4.356736117	4.292738667	4.14339593	5.112460595	5.095436636	5.186676807	5.879335248	4.779296386	4.520368868	5.941362072
CD5	7.045770592	6.372081634	6.188576531	7.141341253	6.673341414	6.879739251	6.529574214	4.713440478	8.124303082	6.624869292	5.811033836	5.649453016	6.816976624	6.701711976	6.997722629	6.481050198	5.195136789	6.064380572	6.206318825	6.320737823	8.176048087	6.326410489	6.624220251	5.264565503	7.010671937	6.691305254	7.669412793	6.139794503	6.736857475	6.837736433	6.715320726	6.910733483	7.208629562	5.343956778	8.4858103	6.243912506	6.759917459	8.715966532	6.967624916	7.70675019	7.512302099	7.090551786	5.889497233	7.031325688	6.371241321	7.821786681	8.075063953	7.693532554	5.491801038
CD8A	8.886744683	8.527654084	8.631068605	8.512800112	7.829562156	7.498708158	6.776250768	7.507521934	9.242438229	10.36289032	7.737295668	7.51172923	9.086860759	9.81524855	8.71273164	10.02357512	10.37384311	9.362178559	8.759276506	9.125215795	9.74750144	9.940675067	8.762035802	9.652767096	9.074969433	8.698662295	8.132758284	9.233256674	9.798778926	7.893771683	9.485968436	10.03257578	9.050073184	7.025699902	8.581708486	9.686716949	8.481657698	9.115922698	9.464230167	9.743459308	9.048220371	10.64726804	8.212996366	8.526119743	8.427682497	9.896221525	10.68794984	10.42893807	8.733158503
CD14	9.604260007	8.923722489	8.565034032	9.641462055	8.417448413	8.6780662	8.859601863	8.779909769	8.310289852	11.08958612	8.836998046	9.174973223	8.946524082	8.208510774	8.173680358	8.217656988	9.609833841	8.306039159	7.123056751	8.045010395	8.699315125	8.675325505	8.927909966	9.461162149	8.673918751	8.392874031	8.426212605	8.42295403	8.304497125	9.397721637	8.785525742	8.828262564	9.337678012	9.349456605	10.24146469	9.027953965	8.943610414	8.14084847	8.055390455	8.059639848	8.614584375	8.60217367	9.353949853	9.094116967	8.888845174	8.756898999	8.664173947	8.668659677	9.281285272
CD19	3.582712963	4.1302098	4.344433634	4.266651335	4.654265724	4.303492189	3.888643278	4.152020689	3.721686488	5.697202502	3.761984683	3.406463043	3.774286584	4.08245487	3.811846997	4.06121505	3.762701462	4.094555313	3.903077738	3.745522244	3.772516986	3.650536139	3.782684071	3.403438285	3.434636148	3.899342331	4.219004896	3.72706013	3.823306919	4.021215012	3.627400891	3.171539978	4.305449744	4.614885289	4.382890836	3.510735646	4.389443917	4.050148421	3.598456896	3.202060944	3.311285014	3.587394794	3.826682777	3.842061061	3.941408364	4.169096105	3.563885101	3.945563915	4.116229234
MS4A1	2.505395618	2.302745251	2.42278862	3.080632315	2.725502411	2.502693706	2.626410784	2.613497787	2.471862077	8.935613143	2.611914049	2.504891834	2.301272506	2.553001982	2.452364996	2.545474345	2.835289839	2.482507075	2.348496702	2.598435901	2.482700626	2.384439566	2.594376074	3.519038513	2.495503932	2.884086541	2.562637237	2.50515638	2.481340207	2.68713512	2.380327842	2.343919533	2.598501534	4.584809681	3.022965472	3.158098938	2.785022069	2.611713307	2.928357947	2.551075382	2.608751475	2.716496016	3.003319822	2.839737506	2.7842972	3.735331929	2.53527696	2.80871402	2.603599196
CD27	5.633811671	5.354494581	5.159082038	5.622250478	5.592133735	5.478649561	5.597446511	5.303755053	5.093158234	8.783840806	5.145584258	5.098902749	5.475679312	5.851444157	5.227620659	5.559443948	5.84369162	5.809293243	5.751217245	5.538613657	5.52832064	5.365437921	5.476991166	7.158124872	5.357266812	5.274641221	5.46461452	5.365103914	5.109274466	5.760400687	5.697522892	5.175705722	5.525483297	5.972852137	7.205887456	5.760663864	5.725008524	5.58240195	5.612855672	5.246816405	6.012172644	5.50840929	5.559889642	5.153884087	5.958226359	6.955056212	5.230372662	5.358077442	7.202759353
CD86	4.445298836	4.014279629	4.282087009	5.998804036	3.536444617	3.625561994	5.615971117	5.142845187	4.036248122	8.59722766	4.374626657	3.7688581	3.159253577	3.653007653	4.186572361	3.693761238	5.172271788	4.008459058	3.488399861	3.372709753	4.056566292	4.298982689	4.819052262	6.894673157	4.756098942	4.289819015	4.343440764	4.479865336	5.050649906	4.114054646	4.645433767	3.897361341	6.537224449	6.749658604	5.807413035	4.174289246	5.292558981	4.459140306	4.389147343	3.89291977	4.21602985	4.712963445	6.294474255	4.981550921	5.511527625	5.474412417	4.928189943	5.487730724	6.661758545
TNFSF8	2.716945096	3.032438754	3.003810364	3.198292318	3.09425351	3.229145301	3.371955247	3.188626729	3.067380418	5.467906074	3.060556207	2.91514036	2.622599809	3.046679421	2.954314285	2.958035057	3.845602961	3.012581513	2.867422941	3.016823024	3.137404523	3.051214645	3.245890587	3.911497727	3.084642215	3.317373667	2.809140621	3.015943917	3.21661245	3.347830515	3.045195759	2.90642525	3.779032894	3.537738146	3.552678122	3.748520251	3.634455171	3.156945267	3.337237103	3.238218608	3.738619642	3.717169393	3.544270121	3.585682248	3.640862156	3.673174377	3.468292048	3.657080728	4.159341618
CD33	6.582795626	3.825386814	3.990745676	5.028737457	3.872158201	4.312902709	5.780415136	4.087402715	3.416971179	8.104334845	3.410624416	2.844850417	3.188973253	3.343683347	3.581673408	3.409028565	6.010062943	4.332428881	4.144139231	4.371394426	4.506477841	4.748684945	4.868247589	6.063705761	5.143677226	4.802332129	4.575757448	5.070672119	4.614358253	4.791074568	5.33020215	4.91546366	6.002348582	5.971745662	5.471440143	4.238896724	5.537688838	4.122188241	4.081376332	3.996442972	5.361401983	5.717342843	6.316444334	5.242966588	5.589909766	5.313427215	5.583850483	5.663753672	6.30926525
CD34	8.73013963	6.870027543	7.358213947	7.727302084	6.257055483	5.788399833	7.809149412	6.661189895	4.925816087	8.658980675	4.838818043	5.210423976	4.642466969	4.607708693	5.232988641	4.965890813	10.18098016	6.35525079	7.542388643	7.960498363	8.148985177	7.943066839	8.37672424	8.46058259	8.892742636	8.606654106	8.313406833	7.574053061	8.876161087	7.382482037	7.975407577	7.246397661	8.162172637	6.594911002	6.601229533	7.147452663	7.063336866	5.407551082	6.699748452	6.577422103	8.405701151	8.570912322	7.699040041	7.68786534	8.049692377	8.624041582	8.592596163	8.882306127	8.342984397
CD36	7.943184587	7.193772689	7.638760222	7.383450481	7.099346302	7.021810357	6.860538606	7.641661023	7.312057621	7.857345997	7.774154101	7.431576414	7.183465961	6.574253229	7.140818075	6.72309942	8.764695249	7.793208846	7.551038492	7.373931181	7.806870556	7.736762862	8.867157473	8.296813155	7.730569833	7.445158951	7.954478632	8.160092586	8.361147254	7.839146063	8.487851474	8.102443956	8.421454685	7.650539911	7.686259287	7.262618544	8.016908484	8.041728247	6.477264757	7.700954047	8.614847252	8.653775858	8.132545771	8.669716299	8.821754976	8.096206774	8.498547967	9.094528113	8.551427028
ENTPD1	5.876530507	4.733975532	4.693879783	5.663095871	5.476198299	4.478294289	4.778564988	5.173969151	5.035294833	8.683905097	4.575477018	4.712937508	4.808382205	4.632902545	4.795542184	4.529618216	6.754508513	5.246947111	5.102771921	5.578142343	5.655768981	5.424036064	6.054298591	6.507709517	6.08311598	6.261460993	5.553048058	5.737205251	5.701058366	5.097473638	5.218126713	5.302092273	6.456191319	6.508478442	5.652800271	5.285807321	5.146900777	5.318269006	5.345306373	4.945908737	6.233049899	6.091892969	6.903785916	6.342172408	6.571083299	6.233205534	6.059012004	6.492193732	7.096568012
ENTPD2	6.104779559	6.479124798	6.087796787	6.048406009	6.079715425	5.789079795	5.551703296	5.376129641	5.704680309	5.01959027	6.544448888	7.375572886	5.604719509	5.758291435	5.811052074	5.492422709	7.008063822	5.416146612	5.025461998	5.529172915	5.50934764	5.498695281	5.356310681	6.2569413	5.712043025	5.181937068	5.560633963	5.288712408	5.325147309	7.146683986	5.727427977	5.396177078	6.119872553	7.660399287	6.307191971	6.103628682	5.72842302	5.927168921	5.90103387	6.195437235	5.685381145	5.667203573	7.32901241	7.501576193	5.851735027	5.653007505	5.565498932	5.81642476	6.668082804
ENTPD3	9.446351911	10.19459019	9.168678278	9.979633737	9.633381294	9.530165785	8.046055414	9.867453695	10.15064413	8.27787545	8.886679928	8.540363752	9.976475893	10.56702704	9.706502682	10.31341941	8.440472466	9.594629645	9.297570772	9.362495472	10.23102311	9.332221188	9.513785915	7.856878771	9.588083625	9.685350935	9.086172297	9.363047789	9.351856277	8.348642376	9.536598916	9.899408397	10.12423352	9.076245324	10.10796798	10.35798447	9.659825992	10.3810027	10.61031654	10.43656456	10.13662604	9.795284395	8.267319747	9.191924713	9.369935682	9.288288713	9.50420378	10.38226517	8.400867204
CD44	6.093996562	6.263683483	6.038911623	6.747146222	5.963804912	7.091841638	7.662994942	8.450472502	6.184172016	8.04446575	6.577607224	6.510116942	5.828159161	6.274409945	6.059112106	6.379711958	7.299878257	6.709093863	6.407843456	6.857635105	6.446040435	6.353039842	6.734115917	7.579607057	6.560334274	7.162732834	6.420763143	6.833390329	6.583823822	6.84525968	6.121165784	6.622359492	7.3631367	6.917121615	6.781379671	7.016711672	7.852716116	7.002169659	6.831101228	6.342695895	6.947908863	6.357392972	7.714475896	7.348230964	7.194742015	7.047395473	6.608726271	6.873219246	8.424312992
CD48	3.70331342	3.991609627	4.120103738	4.08463506	4.23755442	3.816602559	4.352853177	5.150253636	4.330840487	7.126185757	3.359254554	3.694213275	3.573417576	3.547286156	3.8814015	3.869654982	4.962100639	4.260856166	4.478158317	4.241793852	4.159759246	4.305037518	4.690477422	6.012657359	4.533414767	4.60672758	4.30003949	4.894625483	4.175358525	4.60614485	4.212505648	4.033812356	4.931066169	4.158799776	5.078199648	4.114664472	5.399172251	4.165757081	4.092626897	4.055167214	4.173811557	4.745278798	5.504730258	5.15983106	5.120122058	5.38371765	4.692504802	5.233814537	5.742315976
CD53	4.666967356	4.320255996	3.945384706	4.750981989	3.748222682	4.651614278	4.86937972	4.676776646	4.47904024	6.788995955	4.167402652	3.988161421	3.434154914	3.417526137	4.196173232	3.227284475	5.269422683	4.560692652	3.984897897	4.450023286	4.327891467	4.478602355	4.678477002	6.153492159	4.597903431	4.683867629	4.619689321	4.46232565	4.685952465	4.698519382	4.365463564	4.582563428	5.224912853	5.5087828	5.362293332	4.578949077	5.12964533	4.585590374	4.553034366	5.137228986	4.291987963	4.86489172	5.651417046	5.294379447	5.082957452	5.222840344	4.671243563	5.535887309	5.703286009
CD58	4.539769996	3.848413488	4.682274199	4.601982558	3.837553246	3.910276743	5.3460708	6.101355662	4.501494873	7.492974842	4.400822569	3.649276181	4.413522451	4.260276562	5.248479346	4.248624121	6.590671028	5.463889598	5.39112087	5.58101052	5.348141447	5.67532013	5.520523927	6.587029909	5.640667973	5.987321394	5.172105016	5.433701778	5.295139246	4.641918164	5.069339363	5.179928305	5.599406182	5.094448763	5.458079062	5.354921316	5.732465449	4.646164895	5.175617842	4.52853679	5.225586566	5.466708313	6.697367526	5.357247962	5.775862616	5.412430204	5.681731378	5.947010491	6.522869516
CD69	7.237182041	7.305380494	5.496496644	7.805622385	3.907585701	5.337505723	7.456982653	8.667105485	5.421088298	10.15131824	4.759695461	4.12193452	4.578095744	3.625846409	5.120348333	5.022490187	10.13355507	8.144472359	9.350001237	6.687993809	7.357221608	6.902981576	8.432652099	8.550145739	8.202117713	9.354579518	7.378594706	7.37759742	6.726196596	5.098785106	5.984286201	6.074549256	8.566488499	7.686983289	5.074452569	6.434584305	7.599213838	5.272126931	6.239944884	3.789819857	8.072386757	6.999076771	7.537391838	8.954452619	9.305535187	8.895162389	6.946787932	10.60391429	9.0960702
CD72	8.639045456	8.535110631	7.865545781	8.477592849	7.567744088	7.720374562	6.299556916	6.21095932	6.939401697	7.539830766	7.179443641	7.447170093	7.838724719	8.027147398	7.142948642	7.886667599	7.249211148	6.7983036	7.617603387	7.638716848	6.509254275	7.390060351	7.200123247	6.926695948	7.127093379	7.901708688	6.905630208	8.240541506	6.751038973	7.745973733	7.560664939	7.991585131	8.022054676	8.464049297	7.319635024	6.988299888	6.537472497	7.6784457	8.035614302	8.903474822	9.051637853	7.846210467	7.770581	7.423030839	8.444705964	7.652295324	7.830134115	7.186309293	7.119578352
CD74	9.097779905	8.237135985	7.798536748	9.90548988	6.668036658	7.160434334	9.250336988	9.495922879	8.721706957	12.12254745	8.152660627	7.571557749	6.135340552	6.126328415	7.137821739	6.545594538	10.34149791	8.017967616	7.193732467	7.738918297	8.777028525	8.728576822	9.610974705	11.39396756	8.911801491	8.616674543	8.477364601	8.65773752	8.982898675	9.20538497	8.757256241	8.568081576	10.03960074	9.840036534	9.78318146	8.485827697	9.679573948	7.475236084	7.017543444	7.452175063	8.380056023	9.255578625	10.63336564	9.623845006	9.866853896	9.750206033	8.928070878	9.180252068	10.65849663
CD97	4.80149509	4.675376589	5.111839123	4.968740309	4.797389673	5.023397358	6.11176341	6.062609542	4.058645754	5.96449982	4.012540205	4.080594885	4.270686573	4.675376589	4.403391858	4.139880302	5.660785235	5.023397358	4.382667314	5.273735977	4.833295277	4.766096719	5.103053332	5.422557685	4.906227763	4.704886162	5.273022959	4.909168942	4.708817324	5.473975016	4.789882562	4.520502337	4.856279208	4.779171074	4.734485716	4.853433059	5.268425727	4.282357881	4.052670548	4.077532777	4.319327061	4.673510129	4.955710115	4.914941801	4.920235905	4.597789129	4.808545949	4.954579297	5.358459801
CDK1	4.101880576	4.086451328	4.083955997	4.102556525	4.196919275	4.70313819	4.13744703	5.536457888	4.213405089	5.887921989	4.969948318	5.466203958	4.62797137	4.312010161	4.427630782	4.293389473	5.013033779	3.919277143	4.574777058	4.611378535	4.560258612	4.554616174	5.000260422	5.728695323	4.406995154	4.055618202	4.437161549	5.403388199	4.845516346	5.316631891	4.949104655	4.143741491	4.237392184	4.886120516	4.965594516	4.643149566	5.070839684	4.197729541	4.021267059	4.116415147	5.154475204	5.388420442	5.898060636	5.592922219	5.224737039	4.875946256	5.153628111	5.210990214	5.166626091
CDC20	4.505590166	4.813603749	4.971061492	4.634991972	4.581786143	4.561614153	5.544696722	6.236976567	4.179928404	6.149272107	4.003872853	4.385619893	4.44512188	4.217763735	4.386290588	4.1602445	5.268087571	4.887025395	4.123551209	4.281798454	4.538111568	4.460390011	4.425525194	4.922856388	4.263248924	4.790217919	4.350057414	4.348989828	4.524152166	5.204091287	4.705868694	4.27730158	5.293549026	5.717423198	6.019704614	5.163195784	5.778136867	5.052229175	5.018333209	5.178541312	10.28986314	4.625914179	5.239622626	4.416572694	5.591072683	5.073785185	5.263602363	5.151141186	5.710009088
CDH2	8.149997953	9.321138933	8.37789401	8.602572547	8.883411196	9.317801808	8.013538836	7.266444704	9.248002593	8.097095362	8.01890341	8.118811192	8.387405808	8.793490645	8.976548201	8.640052937	8.635314377	8.832071942	8.944892199	8.642413841	9.281616234	9.156918761	7.563754398	8.108797326	9.4246991	9.388086977	9.53222946	8.301133981	9.251720806	8.754355946	9.098290458	9.108918304	8.803103503	8.358460675	8.758024304	9.195424152	8.808263238	8.309640086	9.544363915	8.43880194	9.096028269	8.40402358	7.839958404	8.484873512	8.733490813	9.132632541	9.600957455	9.400366678	7.987101718
CDH3	5.257171188	5.473600083	4.99135531	5.101962502	5.406472032	5.053000552	5.668847197	6.33221844	5.22838169	7.60519287	5.523179352	5.472294921	5.256515331	5.894141082	4.927806709	4.636562003	5.495271053	5.593691029	6.075303241	5.458507763	5.411006936	5.072497568	5.433488998	7.483403552	5.422795227	5.517712139	5.722507923	5.597644985	5.145367622	5.674061549	5.034245583	5.96039703	6.286213838	5.406153695	5.231562143	4.966230039	5.603107857	5.291725474	4.867357886	5.028648055	5.701696649	5.642497533	6.350908781	5.447745171	6.642106307	5.021579972	5.64110623	5.169087712	7.187499355
CDH5	8.213877766	6.400896	7.472770694	7.747271895	6.871369903	6.155677247	7.79116493	8.316791972	5.522510223	8.978496819	5.458013604	5.363888806	5.426389508	5.338157813	5.770341382	5.622081269	9.110709301	7.36550527	7.106548491	8.410507584	8.112396869	8.318496229	8.732155674	8.552924743	8.93564284	8.703142773	8.399945991	8.234367824	8.645042894	7.534097832	8.128570173	7.789404564	7.9975513	7.291209286	8.053913853	6.913927295	7.662099876	5.926771267	6.861599423	6.583682746	9.146186283	8.952896896	8.34174794	8.856011031	8.666881951	8.800408283	8.614461155	9.418390658	8.859168543
CDH10	9.420124268	10.19690603	9.508593518	9.507067206	10.21888603	9.732270134	7.126803364	8.742664493	10.53047466	8.243684275	11.3393822	11.2184997	10.35242973	9.91167094	10.0608435	10.27668263	9.64917919	10.8620094	10.40295807	10.30465825	10.83313004	10.3341898	10.61043959	10.93042232	10.06737166	10.36423922	10.33752607	10.43543876	10.67950614	10.99163025	10.3826352	11.13300933	9.558838701	11.12622115	10.35106608	10.16637009	9.554454748	11.03606211	10.8273989	11.01935759	11.19843524	11.50748876	11.64328996	11.5861538	11.85043663	10.90486621	10.86990597	10.50337923	11.15020149
CDH11	4.502481181	3.929583391	3.847949213	5.346227025	3.78635947	3.687165023	5.272291558	5.535172517	3.512069851	8.914104	3.512701226	3.374386207	3.07862191	3.558421074	4.457171013	3.365733565	6.358885363	3.658174625	4.760812648	4.504121704	5.760928148	5.267780769	6.54532345	6.896426948	5.474082163	6.339061731	5.358180313	4.660583684	5.53789946	4.460307087	5.022703808	5.12591538	5.362619621	4.88643717	7.28154403	4.487297633	4.90336884	3.880062396	4.303723618	3.747532248	5.5057599	6.065406457	5.888686994	5.865256583	6.422356479	5.922342972	6.346791761	5.298179515	6.971329155
CDH12	6.409497118	4.995583962	4.857153556	5.334236945	3.900054831	4.022782068	3.881395637	2.420566927	3.591148749	3.479650746	3.079755608	4.811691615	4.957614998	4.256201981	5.095039419	5.989117362	4.958413112	4.376113715	6.814983784	5.336627387	5.78669106	5.501327976	4.778355813	3.24860172	4.66666639	5.223036647	5.999883287	4.701926392	5.358990428	4.710041681	5.194129619	5.282542747	3.444512527	4.045900482	4.468949364	5.158165193	4.241488804	4.250624189	6.76358641	4.418548533	5.343470622	4.883387706	4.418798911	4.989758676	4.534946048	5.379241068	5.728336548	5.506466168	5.76551435
CDH13	4.598322275	3.62658254	3.11446854	2.911745604	4.114316181	4.202990453	3.420126554	3.948361334	3.180342154	4.477547286	3.319686054	1.932762342	2.736295133	3.227233206	2.542997864	3.066431316	5.222920451	3.146224581	4.211197954	4.409974701	4.809446407	4.644408331	3.897593042	3.359530432	6.076256477	6.473831549	4.528009105	3.919582992	5.085307775	3.437068292	3.756440202	3.387947867	2.503756012	2.960604558	3.632936622	4.176576496	2.422849022	2.999581388	4.176099459	3.757176171	4.276588434	3.704772878	3.565240277	2.273305473	3.613151751	5.113365157	4.995863735	4.261822222	3.173993221
CDH17	6.305269188	7.300863555	4.895953673	8.194773704	6.048728031	5.767663346	3.787197572	4.529398882	5.896000627	7.032593723	10.69309814	9.382083843	6.998952856	6.09002712	6.123651706	5.802046376	10.49537849	7.103628077	7.858002881	8.664459061	7.590737555	4.891375814	6.490735977	10.23561929	6.514712339	4.896978392	7.323343968	5.253111742	7.935501231	10.20274844	6.881054457	5.526656647	6.071994037	10.35112525	4.175059679	5.359298024	4.06394378	6.21885948	6.092434625	6.015368798	7.223351836	6.146228146	10.82629037	10.11006628	6.957541861	4.881292099	5.932441925	5.742671728	10.8243242
CDH18	7.522291461	8.827044812	7.633190211	7.854023796	5.839004474	4.947998303	6.762634791	5.056164604	7.86412832	5.559959852	5.467468964	7.606049628	7.465252859	7.766344523	4.266335946	8.882906534	5.496942247	7.628394726	7.767504286	7.922150885	8.483157932	8.765615444	8.769838833	4.903842242	5.856245105	8.134857921	5.701885621	7.67950705	5.716484691	7.354417311	8.4591141	8.245158189	5.309586826	7.841167316	6.801663375	6.859960559	7.351881773	6.381738175	9.116375943	8.401844263	9.032775516	9.130010383	5.299303892	6.448948452	8.966597719	8.0400435	7.470233534	8.790321347	5.541725374
CDKN1A	10.20876536	9.875922327	8.995283852	10.58688697	11.12441379	10.05322402	9.548002715	10.89139987	10.30597771	10.84674193	10.00347934	9.548138015	10.14793121	10.70009042	9.326341241	10.0517077	9.671346337	9.804316817	8.134847382	9.810411304	10.42191648	9.778247326	9.717805274	9.241432764	10.45671407	10.60508575	9.531342906	10.40392809	9.475496585	8.920277988	9.812461222	10.43601033	10.42108113	10.76980268	11.88780199	11.08260346	10.72550461	11.33081138	10.55304281	10.31744531	11.3674454	10.16432093	10.4970683	10.44999948	9.969048121	10.53720858	10.23538657	11.06594803	10.81387411
CDKN1C	8.509817838	8.694765481	8.814105347	8.522105806	8.670404186	8.686316274	7.838117886	7.730739771	9.769422398	8.262522451	8.27202369	8.328626416	9.291971655	8.384675309	9.00446797	8.613537396	7.921971154	8.473428294	8.755977053	8.525064056	8.912111174	8.682549004	8.416025886	8.117233588	8.827765554	8.579320135	8.938064573	8.119052581	8.476875866	8.341823465	8.730970136	8.552365516	8.945723493	8.656593398	10.01907443	8.699714179	8.961104992	10.5928594	8.856111169	8.857697883	8.850867726	9.037924791	8.987746331	9.066311113	8.537241104	9.497468354	9.504251351	9.295706362	9.001884566
CDKN3	5.028989965	3.379325304	3.443550465	4.091277995	3.869543487	4.157099135	4.309480528	5.128402385	3.548244348	6.564343754	3.877160213	3.409918621	3.172254817	3.334962319	3.238312267	2.993603612	4.589194289	3.727865132	3.774006775	3.715930208	4.201109569	4.759861876	3.773336667	5.027213051	3.827096676	4.992865431	3.889869148	4.349514931	3.727486212	4.162363568	3.478395517	4.491995928	3.844452201	4.600740866	4.410276338	3.716286886	4.824511698	3.688433334	3.899380773	3.860291059	3.086037452	4.280231475	5.430964972	3.723452475	4.713192357	4.3299068	4.955584064	4.40652827	4.732080521
CDR1	4.622877287	7.203287204	7.17892265	5.579366887	4.796364949	5.228357079	7.573845022	7.647340931	6.630311184	7.512690921	6.548412919	4.953497515	6.130463967	5.489174639	4.6986095	5.744964443	8.841692351	6.239962142	5.814924689	3.942492936	6.892037328	6.27893904	6.598312879	6.793850986	6.956402031	6.268313621	8.530017175	6.168344046	6.850444041	7.354417311	6.245169967	6.110508662	7.88148627	4.021146958	7.058143052	8.873182251	8.490480177	5.351970737	7.779364453	7.094594725	5.136367388	5.809025424	6.636888843	5.736533187	5.397921758	6.315393208	8.404415158	7.353078253	7.032429535
CD52	6.857099004	6.219250588	5.380040695	7.301815782	5.100142044	5.612220623	7.06955754	6.357975313	5.538186882	11.51340712	4.705396428	4.415507252	5.540604481	4.411642746	4.177827967	4.904550339	7.826525741	5.113377003	5.381987959	6.172011674	5.794554176	6.051623182	6.204340549	9.151239868	5.937097883	6.12154504	5.80034144	6.216374389	6.243569474	6.856198147	5.969778019	5.983379701	8.030734435	10.14645455	7.5362967	6.369800241	7.065941466	6.194363374	6.698949712	5.663445759	6.161475155	6.015721448	9.413690209	7.124971174	7.389419936	7.672345366	6.386769967	6.82401796	8.477453194
CEACAM5	3.443337498	3.91163722	4.121886524	3.929036984	3.969812361	3.811749199	3.737480192	3.693803004	3.424876733	3.480459275	3.702990159	3.832039497	3.819595303	3.853506724	3.484935064	3.963799854	6.641212778	3.677799653	3.55575089	4.711918838	3.783294356	3.948309138	3.622709945	4.712024536	3.526763923	3.694917861	3.919991681	3.885211902	3.353764609	4.022933931	3.55389103	3.553816243	3.880145071	4.217184986	3.99084874	4.283910937	3.955490456	4.182106481	4.184339449	3.936332184	3.768417515	3.670533495	3.81180923	3.549092085	3.915109813	4.252304505	3.838468031	3.804830163	5.413038582
CEBPA	4.730201851	4.457420067	4.856934677	5.951120528	4.52002135	6.322955163	7.714341241	7.896251556	4.718362612	8.439272984	4.493040801	4.297341079	3.98370688	4.48316527	4.440258562	4.01165455	6.605815362	4.345323106	4.155453496	4.116445868	4.758307531	4.371550062	4.923037876	7.268315592	5.479440312	5.021726707	4.604160708	3.913737175	4.816019857	6.177778146	4.893540259	4.520502337	5.569858425	5.600696094	5.552983277	5.417753225	6.744167671	4.128825593	4.280299863	3.397391358	4.704799016	4.414915344	6.312712129	4.956801192	4.867810024	5.113365157	4.690300479	4.930384194	6.829230424
CEBPB	7.490973452	8.662707246	8.697438303	8.866275291	6.438069027	7.088095997	10.05972677	10.9705139	7.961374223	11.41672237	9.152808446	8.174762816	7.99550436	7.346897323	7.81050887	7.776286781	10.81397683	10.10514963	9.417001478	9.352580417	8.935681607	9.175238789	9.623294596	10.57808829	9.031035963	10.28365991	9.363938311	9.123453054	8.309323322	9.460396443	8.782931858	9.094460575	9.511281318	9.646675133	9.430950231	9.404001701	11.00337104	8.921906538	8.436686618	8.009508582	9.073889984	8.924112368	10.22201217	9.62232376	9.644316401	9.657284617	9.244502209	9.942345943	10.91582393
CEBPD	7.363918613	7.194109084	6.68055741	7.509172606	6.635340581	7.535421589	8.47842537	7.997546229	6.548381109	9.278968367	7.674080756	6.605054501	7.548248628	7.502029064	6.905390842	7.935219964	9.832003035	9.306442069	7.727164034	7.90467167	6.628370262	8.165180062	7.603867439	8.572755451	7.142546018	9.262137362	6.721975135	9.596822807	7.046474366	7.489181017	6.712254551	9.17966975	7.916516365	9.073585645	7.624359516	7.609422943	9.581198552	7.542907205	6.938492387	7.134088417	8.026349822	8.018262546	9.444397331	7.504674325	8.189728349	8.27001431	6.773848897	8.82929431	8.293842297
CEL	4.549991742	12.56928318	13.589531	13.85686537	6.936892096	13.82357275	14.11588904	14.04400045	13.20345092	13.41614056	12.23053122	12.55348101	9.827393327	12.20936402	12.9783667	11.96242038	13.60800499	13.94913429	10.30483994	11.91452382	12.68976186	12.79737921	12.90852966	13.62737609	13.70647559	5.933984377	13.25025078	13.13990596	12.84700568	13.7226515	13.03176799	12.57435164	14.02810374	6.865560608	13.51611602	14.07991001	14.078115	13.25716976	9.467129363	11.13977695	13.57257623	11.15724535	13.02490123	12.8099118	11.83026874	3.628356374	11.92503809	13.75674475	14.19613355
CELP	4.98918196	8.646578937	11.17661199	12.22869291	5.289640042	12.34252683	13.27505876	13.50505302	10.65628493	11.4275255	9.319050889	9.547768137	6.624764634	8.507903115	9.144796518	8.409689965	10.66059698	12.07771033	7.887341268	7.624062684	9.304915508	9.890298505	9.872703463	11.53133547	10.94973995	4.74633527	10.80273307	9.476840352	8.724423573	12.145379	9.542343276	9.034310107	12.51565707	5.09972507	12.05167238	12.72634393	13.06702511	10.92192385	5.132165514	7.699141413	10.96596771	7.446278033	9.692242907	9.066205779	8.403927557	5.173160661	8.41642198	10.48166732	12.75553551
CENPE	4.174351882	2.496637316	1.798492625	2.400326413	2.403694216	1.990781414	2.442348495	3.593301427	2.078049917	4.992408037	2.018487211	2.506146143	2.171039131	4.158797191	2.220711133	2.291177887	2.607089023	2.877852676	2.783042592	2.093967654	3.443999608	2.505200034	2.456787451	4.151844829	2.679731766	3.057279109	2.520453874	2.6676635	2.562373226	2.756964633	2.488519705	2.595512322	4.459353153	2.752480097	2.347605867	2.118374177	2.542703887	2.446950463	2.64848682	2.057579961	2.500138801	2.334593388	3.208682985	2.805591894	3.749680905	3.856043797	2.003679038	3.975594402	3.680210334
CETP	5.255594386	3.325667476	4.145279462	3.61579645	3.713219714	4.024340749	3.709070796	4.034252058	2.925525175	5.205324448	3.57086361	3.19454164	2.983635082	3.436895671	3.058509553	3.047787991	3.306396893	3.348059194	3.76453542	3.385899676	3.635605578	4.431698708	4.787585782	3.1742546	5.1184577	4.514805591	3.287934504	4.51298916	3.991084719	4.332933108	4.383456666	4.31333946	4.51757335	4.255628911	4.818176872	3.416173525	3.874840372	3.68228958	4.308608513	4.129284892	3.882511939	4.904334896	3.546285897	4.216101797	5.25535126	4.685305659	4.468345525	5.390677899	4.679517029
CTSC	6.873886647	5.740572419	5.589707927	7.120550714	5.233437534	5.720660921	8.109515725	7.453490968	5.82644937	9.83827548	5.424727861	5.603075159	5.867486169	5.879167039	5.341606274	6.017783151	8.14474202	6.246319669	6.430965713	6.107737132	6.679693321	6.70374505	6.924717368	8.123664657	6.427408639	7.697096783	6.609890354	6.049402406	6.798215961	5.964856218	6.507395037	6.656466471	7.451050628	7.47677012	6.719404374	6.236736081	7.209032742	6.245548424	5.567956229	6.258186201	7.218070192	7.242088921	7.832621428	6.962963834	7.420876041	7.650708343	7.072336825	6.943504946	8.445242264
CFTR	3.842342814	4.566816494	4.79909072	6.477914216	3.811728523	6.420860325	7.131978711	7.333019551	5.225118528	7.313229308	3.811532002	3.379810377	3.342543108	4.048460621	3.825372661	2.989363176	6.049989363	6.338479431	3.64028455	4.997950314	4.547153577	4.783924628	5.106028144	6.977676893	5.330672878	4.707776016	4.971624409	5.054762411	4.732680515	5.145688358	4.538189633	4.9686635	6.922751381	5.333941206	5.013242816	6.407828697	7.768481117	4.882774356	4.102065404	3.584883031	4.528311171	4.805368088	6.555037326	5.746887932	5.243726397	3.319725904	4.461880515	5.428662567	7.76786213
CEACAM7	2.474557438	2.76100826	2.595752879	5.133625402	3.049081197	3.392318446	4.027173828	4.072904329	3.21677104	6.349127618	3.109658754	2.571362525	2.616454778	2.791336456	2.617322751	2.428103238	7.775312923	2.755825895	2.512951334	5.473957675	2.915335373	3.193042196	2.812167594	5.276545763	3.437071283	2.580574046	2.839681569	3.613131286	2.766747855	3.093741954	2.601741833	2.556254623	4.496758637	3.080759685	3.921183113	5.306011496	4.890267796	3.050068887	3.228905452	2.721275862	2.779339189	3.779860793	4.397966975	4.518065063	3.870793626	2.674053952	2.779725711	2.684081224	6.755086779
CHAD	4.553307391	5.968385644	5.979975246	5.427147952	4.023175208	6.220724865	7.780561266	6.209928422	4.680166877	4.350784888	4.979928897	6.240558517	5.287268092	5.601360286	5.447713585	5.149721675	6.112405524	6.484320917	5.165558376	4.990144873	4.604345783	5.138732047	4.606802992	5.050960771	4.990031612	3.997590864	5.310216701	5.070913876	4.741944052	6.195295283	5.447713585	4.872022653	5.953378865	5.282258895	4.934106365	5.936112851	6.346969335	5.068904075	5.631853614	5.430002809	5.364592972	5.143326675	6.198511096	5.272767463	4.172225181	4.686517736	5.118166221	5.435024903	6.270959193
AKR1C4	3.086282811	3.248717536	3.40799565	3.857270039	3.522298812	3.244162739	3.231390315	3.361971691	2.800320857	3.897144696	3.90405578	3.66270143	3.508067487	3.137903101	2.940650456	3.155273314	5.825443405	3.248717536	3.349734571	3.847531647	3.123573874	3.116641311	3.090566506	3.423523092	3.557972966	3.211031502	3.106695404	3.568036144	3.201994433	3.472282237	3.163573066	2.941647128	3.806325933	4.004568373	4.087439277	4.00911883	3.873706639	3.516178358	3.441237855	3.817980149	3.959712049	3.491101195	3.838043529	4.90043539	3.803092058	3.771361702	3.778601296	3.89506595	4.314623003
CHGA	12.99785266	12.60659351	12.65544922	12.46510526	12.50511418	12.42786591	10.50017618	11.04826031	12.54899937	10.89906442	12.02567608	11.80049056	12.71978058	12.6939591	12.71898158	12.72198579	11.26509507	12.24123725	11.86558358	12.67642938	12.61660728	12.58648611	12.15703279	11.56824724	12.63239326	12.46574355	12.45358659	12.66222335	12.32862366	11.63512559	12.77288993	12.87026001	12.3705998	11.63148458	12.60202554	12.65059826	12.28110968	12.69100898	12.62606629	12.63208979	12.56166438	12.71592525	11.49446305	12.08277771	12.46460146	12.88355464	12.60173943	12.56837828	10.6693605
CHI3L1	3.368359328	3.28514504	3.154872607	4.447394848	3.144597537	4.117164689	5.582771533	5.537782141	3.551059128	6.904488348	2.939016291	3.102665596	3.012786664	3.166214326	3.291054282	3.122317563	3.56042336	4.711727948	3.359575887	5.138394858	3.306553488	3.680835993	4.420797216	5.631455318	3.878146359	3.657962817	3.655951156	4.580528222	4.718096016	3.717338337	3.269036396	4.448742899	4.72041607	4.6459984	4.824002162	4.01370963	5.740794187	3.143642424	3.729797432	3.102876032	3.888093167	3.526028515	5.583575969	3.699977515	4.258041479	4.809861858	3.901386184	3.746799644	6.53877968
CHI3L2	4.604776827	4.883252478	4.934100388	4.736454922	4.80507118	4.758031675	5.072830741	4.471991189	4.213168701	6.911218419	4.574259719	4.605692058	4.209036145	4.609845333	4.297584805	4.373584359	5.45069538	4.803258939	4.432619519	4.156671597	4.277848872	4.231559014	4.371640814	5.760653685	4.614855172	4.929094716	4.317858725	4.549303895	4.292878812	4.34911019	4.574259719	4.204331477	5.209470483	6.713047671	5.380394654	5.098506438	5.950093108	4.940152048	5.38459343	5.180522816	4.61530961	4.876892506	6.669380934	4.945741289	5.169164757	5.060343284	5.010118156	5.256272279	5.938482182
CHIT1	5.196368238	4.99345887	5.4176565	5.426196532	5.102575682	5.378266617	5.99479479	5.439840039	4.758355381	7.178091895	5.097333848	4.837242701	4.769421636	5.178379928	4.526930408	5.161476248	4.845162279	5.00654821	4.899578718	4.941783068	4.87467828	4.950017197	5.184860969	6.966077552	5.701709252	4.546944405	5.297644517	5.05180935	4.815948555	5.176469123	4.833827274	4.897359855	5.60309352	5.621697609	5.490876885	5.426598111	5.846321577	5.097170585	4.70409635	5.014685198	4.803422213	4.516547729	5.10038027	4.846749665	5.105450823	5.012232361	5.052404466	5.073944379	5.105179533
CHN1	10.72826827	11.04013396	10.58111493	10.99751063	11.29476099	10.64806543	9.083060534	10.08670736	11.95333434	10.36756159	11.34290036	11.26332853	11.57918606	11.65080246	11.6451092	11.42653872	10.92739177	11.2399742	11.12643794	11.10955746	11.27228004	11.37049991	11.26052977	10.92116638	11.58412675	11.87157572	11.16258016	11.24023857	11.51974368	11.06101594	11.40925862	11.61763851	10.88925145	11.20374969	11.47607552	11.50325717	11.17121226	12.11646757	12.03587816	11.74836683	11.24582963	11.65783118	11.22500547	11.50092338	11.28515844	12.19854222	12.08071689	12.18741189	11.22719514
CHN2	5.453108338	5.829107072	6.010916507	6.392393201	5.935972614	6.341079075	8.128691048	9.157522371	5.536425113	7.477363655	8.019383341	8.587165629	5.59661483	5.288824942	6.335276566	5.178571924	7.917092943	6.708033186	5.95107395	5.936584991	5.980398974	6.005023669	6.031935159	8.430287004	5.859388265	5.932957876	6.691920155	6.083635803	6.325456184	8.148546713	5.937113894	5.890042394	6.708245483	8.404423092	6.489645961	6.699754721	8.388862129	6.717231291	5.526603588	5.621306963	6.174005321	6.183485939	8.89567035	8.561379729	5.79766814	6.171720914	6.45702312	6.300370609	8.719113323
CHRM3	5.372213672	4.857221252	5.66874394	6.024646781	5.250788255	5.965782645	7.598773836	7.344914666	5.294506247	5.421897033	7.436298442	7.334206354	4.915358903	4.492888367	5.954030503	5.162505311	7.228250397	5.872976342	4.617713157	5.178966696	4.7802535	5.231022386	6.170416462	7.319713916	5.391021133	5.628854037	5.79239316	5.819463089	5.829176989	7.690270019	5.04086947	5.416194093	6.278929326	7.715186671	5.516629429	6.299393125	7.266623522	5.534680437	5.322744556	6.129778426	4.938946483	4.795413632	7.903220916	7.635972872	6.474834384	5.677656073	6.086417985	6.127847535	8.012522658
CHRNA1	4.231063595	4.338412863	4.588743551	4.305502623	4.515039322	3.905190296	3.784732105	3.354455936	4.29535483	3.719316602	3.777077197	3.424924983	5.08981426	4.670670122	4.189728818	5.325383312	3.499208394	5.393180984	4.008805186	4.90904291	4.531445752	5.388960849	4.777610402	3.503916735	3.747349094	4.941750829	3.764559415	5.267928258	5.263812115	4.664487822	4.875634262	4.696030266	4.306905283	3.79148555	4.03809209	4.658109291	4.669941149	4.949619913	4.414405515	4.680946264	3.994479119	4.651251205	3.457524023	3.352730232	4.659824778	5.123872184	5.103866179	5.020781628	3.79384941
CHRNA5	5.009214059	5.372039541	5.460894767	3.607626457	3.374363357	6.856145748	5.073406585	5.637871569	6.154854269	3.851939117	6.083144424	5.697316777	6.483083002	6.609246911	6.151403175	5.835810754	3.710493023	6.176262298	5.845183841	6.70100537	7.455921016	6.885775459	7.054947308	4.882105781	6.310386931	6.303603319	5.847489081	5.533896045	6.395363239	7.102001808	6.4083475	6.409242203	5.53675392	3.639080494	4.793089507	6.460494889	5.83560937	6.249156797	7.973374569	6.021915165	6.432372861	6.495922174	4.88768438	4.188448542	6.27252254	7.432430275	6.490185626	6.583682746	6.031529003
CKB	10.35408744	10.2104752	9.984944078	10.30526411	10.41756474	9.894629909	9.054713512	8.25126873	10.37417524	8.716884769	10.37897689	10.54968954	10.560521	9.688472915	9.392626639	9.970078999	9.429111596	10.32386172	9.19179308	9.886963965	10.08769527	9.982300213	9.831278974	9.978558957	9.655528575	9.392577845	9.799106234	9.89777395	9.174697938	11.0292567	9.566632159	9.980920027	9.799018513	10.50734253	10.9854287	10.97001908	9.90347991	11.42321621	10.39478218	10.1266559	9.735665817	10.41508841	10.45913586	10.20534403	10.35428016	10.20701898	9.981006589	10.25983653	10.51965489
CISH	8.174045085	6.46258508	6.687955738	6.601247418	6.214758533	7.235743958	7.946295847	7.936796159	6.856909156	7.550941273	7.618135586	7.214769154	7.824123814	7.577840649	7.002074452	6.503250702	6.931730964	6.80814373	6.479085037	7.713342968	6.925830215	7.17664913	8.51521189	7.585736953	7.141816087	9.386269596	6.878474552	8.600228878	6.875897159	8.290617014	6.918628884	7.810623695	7.852395524	7.186740883	7.053789156	7.060381783	8.093484087	7.595191582	7.069215547	7.451822829	8.69726304	7.9822435	8.178169586	7.526513591	8.15835451	6.793067561	7.020672172	7.009296021	7.746617643
CKMT2	6.896184608	5.327669693	6.215269169	5.689623194	6.211229153	6.135810461	5.809250514	6.819197859	6.463324867	6.543957853	5.956957168	5.699832295	6.910121581	5.644556325	5.568184952	5.109540085	5.571596557	6.695703914	4.769229037	5.689257715	6.301272973	6.003419248	7.20153798	6.652670004	6.103075595	5.692273673	6.089728857	6.179397473	6.264654334	6.505914848	6.841017633	6.244224946	5.568970028	5.08771233	6.123119843	6.980517682	7.034137346	5.900652264	3.278283763	6.286687917	5.669949201	5.770718132	6.488267528	5.54033738	6.058145993	5.858502002	6.467981226	6.128101259	6.552496088
CKS2	7.451345583	6.981443509	9.605339645	7.556274615	6.331804355	7.079819521	8.364424361	8.973717169	7.224019103	9.076732314	5.868057279	6.836938103	6.888540408	6.409547675	7.03101385	6.404750125	8.365722265	7.231182739	7.563329534	7.472002885	7.516637806	7.371918757	7.434005124	7.447842254	6.65946263	7.098890568	6.568726816	6.151677723	7.580906344	6.162372359	7.536693417	7.321887168	6.610074329	8.140394623	6.923007566	7.491313369	8.361114103	7.363389078	5.931426435	7.497031389	6.926768969	7.706961745	7.465502906	7.521415925	7.616322534	8.025436271	7.717962864	8.176803656	8.152780056
CLC	2.621611267	2.796480181	2.230359357	2.396793223	2.581623466	2.345285279	4.926945186	2.702172505	2.216367471	5.669456172	2.175076614	2.09917157	2.435945423	2.229194544	2.610190948	2.541924617	2.702172505	2.417976573	2.514082864	2.296526052	2.48160881	2.893800418	2.330800375	2.604619722	2.53409956	2.575147432	2.275351276	2.805962206	2.228934627	2.699365657	2.226571534	5.950936925	3.093930371	2.92744953	2.784357139	2.964151021	2.788007216	2.70523273	2.858252352	3.0154462	2.746679661	2.311159965	2.630109541	2.667670866	3.330778353	3.170634745	2.791164168	3.031288931	2.858777485
CLCA1	4.747193753	3.747933794	4.865010085	3.90348067	4.374764555	3.754544183	3.470448056	3.91971204	4.924588895	3.263180571	3.57512585	4.456808283	5.470541153	4.038260221	3.939780309	4.932334668	3.788537597	7.502144404	4.723256439	4.880145307	4.972684508	4.711477445	4.756364562	3.620598455	4.303852772	3.831121962	4.313579735	4.375346858	4.30227916	4.389070858	4.623891759	4.66646635	4.714315314	3.797719301	5.617175268	4.578933444	4.723729684	4.060034196	4.923478473	5.936130364	4.141230801	4.115216891	4.263638518	4.305693229	4.847997611	4.920601905	4.691117552	4.946512218	4.051228671
CLIC2	6.813946227	4.034486992	5.103710577	5.587111738	4.667948277	5.257195614	6.404401575	6.450806173	4.776529271	8.870364947	4.155771147	5.884677081	4.544327309	4.78083333	5.000669813	3.54545994	7.463925681	5.305804179	5.936597736	6.334702805	6.379506015	5.795553168	6.550405989	7.813524097	6.743909405	7.306856927	6.159214427	5.563023785	6.912550664	5.221011466	5.776414035	6.319489908	5.52734941	5.946948218	6.361893219	5.472137492	5.850977018	5.295751384	5.425101866	5.486258891	7.09591887	7.478909658	6.876159573	6.838143715	6.875529708	6.954331354	7.150753053	7.5156997	7.343095798
CLPS	5.18116551	13.34808996	13.78516702	13.94348325	9.635492995	14.08015029	14.1141175	14.08960835	13.72668033	13.80317424	13.45944485	13.33388736	11.20231484	11.40321444	12.31947855	12.99111044	13.61212483	13.91894233	11.45056062	10.90515207	13.32316884	13.73489408	13.5275303	13.83297037	13.84839948	5.208434274	13.74595841	12.30243514	13.30273617	13.90566358	13.53629251	13.07658242	14.17716379	6.452716649	14.07302702	14.13341236	14.0266392	13.67013803	6.044719348	10.73291872	13.32312431	12.16934923	13.09474894	13.35687269	12.91732823	4.791527974	13.13960373	13.5539888	14.14839135
CMA1	3.826724891	3.753146049	4.177688309	4.283338555	4.148283863	4.335989726	5.761226677	4.406339613	3.659293591	5.440777158	4.212226651	3.621090644	3.910915098	4.06459	4.006660451	3.880658633	6.456153915	4.051418924	4.147973386	4.178057733	3.649541122	3.921726524	3.649629639	4.630672379	4.095869423	3.714549899	4.116224377	4.092113958	4.011403132	4.738623764	4.154805912	3.929442478	4.371174945	4.195941238	4.221251653	4.422586753	3.508979473	3.615933504	3.547452775	3.875300983	3.287928367	3.465199404	3.968278401	3.50402765	3.849520845	4.056401444	3.819915867	4.094596502	5.303968581
CCR1	5.254467309	4.532276408	4.939413721	5.881824734	4.225329341	4.609351088	7.271173029	6.17966993	4.465341586	9.211685071	4.573022649	4.241068722	4.015211081	4.023725841	4.776221837	3.945747022	6.625310661	4.463078848	4.371805082	4.646305963	5.220701792	4.747475007	5.868029451	6.907087434	5.001942538	6.35258111	4.789179627	5.413087164	5.410329832	5.226331973	5.255798451	6.111956531	5.852115396	5.437583827	6.228089108	5.188237502	5.984790083	4.009902203	4.034771649	4.284776259	4.58181244	5.255858386	5.868065478	5.151175733	5.61418532	5.502222634	5.241239008	5.186342315	6.049842334
CCR5	3.147964985	3.566086881	3.30935091	5.446192684	3.771851351	3.783873211	5.433980557	4.695191537	4.185244677	7.768738724	3.746976979	3.703309865	2.973282461	3.396189838	3.763215336	3.046374186	5.758674946	4.139094301	3.623380173	3.822959153	3.8043103	4.407303131	4.991910804	7.243057773	4.964160023	4.105726039	4.07954448	4.215087515	4.055160658	4.315524428	3.690130163	4.006580759	4.381753016	4.912894708	5.107188496	4.459630342	4.307641788	4.514837681	3.566017906	4.543698766	3.266674772	4.635249791	5.790073967	4.255856863	4.834297973	5.132978393	4.372403419	4.257303978	5.918232476
CCR6	4.069089771	4.690633394	4.728277456	5.415136579	5.058951223	4.740010327	4.285787132	4.808466657	4.049801314	8.044819518	5.563147916	5.917106086	4.496187356	5.156012555	5.984500375	4.533431618	5.602009589	4.82156993	3.47456205	4.889857301	5.391675917	4.807909091	4.811956553	6.299940573	5.378481073	5.584691432	5.049407751	5.307199904	5.04279787	4.719265658	5.63662923	4.743797901	5.90964645	9.131870437	7.411206534	6.174275237	5.335032707	5.093922306	6.247161328	5.358971702	7.131952608	5.6356353	6.88960434	5.922858192	6.683140181	5.351764537	4.809827524	4.721505747	6.764661952
CCR7	3.112360649	3.275811837	3.13849051	3.412116017	3.093008606	2.976998746	2.996439111	2.762280379	2.913883368	6.551401505	2.776160566	3.008980903	3.20367141	3.080577594	2.548973999	2.604465809	3.103825202	2.871731943	3.059554695	2.601892689	3.101668473	3.229257138	3.152952314	4.161195289	2.961290291	3.351701368	3.05844245	3.770780965	2.503903098	3.495445962	3.666201499	2.92255677	3.502253147	3.590059316	3.582280227	3.763747808	3.579083908	3.079665439	3.387996831	2.979716724	3.438316677	3.175513046	3.2791064	3.021135962	3.660421248	3.46659135	3.04836112	3.345574682	3.559534766
CMKLR1	5.11440844	5.022173803	4.929579419	5.646306919	4.702355398	4.463864542	5.832128972	6.929765591	4.622673973	6.706804354	4.35045975	4.145624844	4.350540231	4.86332315	4.397751483	4.502638591	5.168746149	4.988558245	4.60893767	4.511107576	5.482752267	5.155241072	5.465734635	5.733186431	4.959653279	4.705365943	4.928441611	5.124713754	5.203106626	5.33115006	5.059204063	4.678009832	5.481811855	5.478041775	5.418383576	4.753517908	6.374295573	4.431557284	4.721456363	4.328097009	5.482607593	5.269329261	5.471643728	4.885107776	5.170718542	5.521961103	5.179071332	5.671117906	5.755665019
CNGA1	5.305834635	3.08902736	5.873539971	5.793152855	5.932016421	4.134760196	6.794663404	6.017232611	5.748903849	7.349449737	4.854223313	5.270155672	4.095534058	5.31353454	4.129247933	4.253117572	5.033618701	6.609346693	5.697558524	5.910276611	5.442539354	5.222743132	5.711331005	7.611340179	5.957585692	6.246508741	7.33430207	6.898325255	6.254102863	6.085886707	6.322329152	5.768513413	6.963846645	5.65408405	7.240749829	5.631992072	5.24125594	5.006226202	4.738525598	5.992919505	5.127913119	6.452114906	5.707769946	6.750826776	5.410834175	6.039398935	6.753081402	7.59792203	7.544042693
CNGA3	6.45322793	6.246471159	5.300798765	6.305876084	6.827904394	7.453985967	4.487863678	4.897240937	8.13139792	5.519252606	7.771313178	8.373599138	7.658031584	7.017433354	7.46205188	7.850166152	6.376924556	6.789325931	8.166683098	7.374490993	7.929150703	7.396273864	6.487367418	7.389134708	7.296867858	7.779528009	7.478990342	7.454977344	7.866737103	7.514984156	7.394280487	7.556289068	6.209498795	7.300022075	5.824675759	7.484057188	6.587959538	7.725583677	7.597202112	7.828948748	7.357662378	7.681376657	7.27734421	8.158149722	6.744854337	8.468073658	8.154981123	7.899328102	5.908839125
CNN1	5.187115662	5.201998589	5.194226735	5.777570157	5.331528876	5.387540664	6.306379354	7.213038563	5.002446317	7.753601473	4.847681502	4.89603523	5.4081414	5.105769157	4.650830697	4.779655745	6.406109301	5.320535909	5.058786088	4.976109049	6.473507646	5.914205788	6.393653316	5.113067786	6.226833058	6.227657393	5.873921441	6.53940204	5.149678671	6.359529183	5.453920963	5.919582053	5.211737003	5.963471919	5.648295673	5.625644873	6.641534269	4.821562021	5.802906959	4.953302588	5.233091287	5.173958175	5.607806736	4.742124159	6.464623102	5.237662576	5.550228537	6.427940293	5.402617922
CNN2	9.604470995	9.048771861	9.616268155	9.576128496	8.47611034	9.648029203	10.30613961	10.23113324	8.011012471	11.19401896	7.956638473	7.749514591	8.042781153	8.090439473	7.906761317	8.029432257	10.80565074	9.152443092	8.684087354	9.190420738	9.73775067	9.461979566	9.919286906	10.96967003	9.824268122	10.07887019	9.694659631	9.27761427	9.464787987	9.880323117	9.099402894	8.929138257	10.1885896	10.04001835	10.36080652	10.31882356	10.13125255	8.160092415	8.612271219	7.977960088	9.414449018	9.903462129	10.60808372	9.710806975	10.11271952	9.597480665	9.530872029	9.567699219	10.95217042
CNN3	6.880242783	5.642076093	5.936968314	6.504365896	4.482661259	4.951079631	7.197377833	9.042026271	5.413896932	9.542268051	5.010591947	4.709739079	4.622066852	5.842671372	5.422872433	5.67180558	8.952789487	7.466964163	7.694074684	6.70423255	8.183109549	7.483724912	7.461411794	9.150845711	6.938437767	7.72869028	7.219228083	6.242198165	7.799194298	6.515401935	7.396644854	6.868753974	6.827372941	5.39485123	6.629763377	7.072428255	9.338888915	4.982137891	6.686114558	6.497036371	8.077963313	8.202781855	9.183975574	8.347411485	8.153660005	8.24781752	8.034019179	8.412494314	9.248163964
CNTN1	8.889223485	9.436030975	9.398990155	9.25313093	9.367475647	9.262361744	7.225020733	8.086919851	9.798011639	8.380309796	9.67541624	9.150065767	9.881824278	9.8336342	9.776344418	9.637887845	8.953452447	9.545467842	10.00282212	9.921619839	10.17938434	10.17580045	10.27696773	9.150805135	9.477717332	9.709225429	9.795141207	9.510864098	10.1266186	9.706338754	10.09540439	10.11972017	9.100440266	9.053648867	9.569352461	9.582469245	8.985046677	9.846802449	10.0393031	10.21664148	10.26940294	9.968820877	9.483326631	9.674599763	10.15441797	10.12311927	10.28113232	10.05384585	9.52631787
COL1A1	8.645636989	8.502253072	7.958802797	8.955958489	7.408949332	7.150334369	8.983098709	8.685079728	7.095842388	9.958352398	6.580156339	5.759118318	6.36592023	6.880380238	7.086197643	5.916742446	8.536461545	7.250848704	7.40137192	7.927371548	8.44023682	7.754117452	8.523670548	8.857790716	8.402708112	8.947301434	8.036746337	7.912017278	7.898146979	7.774156226	7.886202428	7.838348728	9.062268591	9.090206078	9.916803752	8.059644633	8.321359237	6.912256928	8.293093633	7.477488881	8.560324153	9.214010867	9.026666619	8.680605731	9.51084907	9.108410324	8.850566114	8.3262619	8.873739634
COL1A2	8.88528528	8.006361789	7.524305702	9.193959162	6.303840643	6.123352837	8.450136793	9.283845599	6.58019364	11.58097165	5.858115752	5.657159965	5.740682205	5.46513309	5.695100972	5.035160005	9.784897484	7.508986673	7.753418441	7.628688683	9.312660506	7.964306995	9.094298535	10.08163828	9.336347292	10.09181178	8.496177117	8.327740002	8.375903874	7.820323651	8.179543754	8.130724749	9.73876101	9.41133249	10.25152608	7.276033258	8.10911824	5.886524167	7.80449067	6.635769021	8.938767875	9.892332622	9.686487147	8.943422302	10.1993555	9.749162038	9.951290628	8.92729854	9.800537212
COL2A1	3.426924585	3.979978024	3.095376536	3.207640016	3.124564436	3.393386374	3.219252241	3.17736388	3.320151657	3.764934819	3.693905588	5.071347741	3.538623143	3.201273687	3.0366616	3.100521625	3.536795766	4.177667348	4.153893093	3.139186927	3.166820015	3.328812128	3.353141301	5.096912158	3.328456728	3.274327755	4.135310778	3.285479397	3.533023034	6.137556115	3.410003911	4.106666247	3.599166177	4.078513596	4.035707092	3.538271698	3.561036588	3.393789415	3.159292174	3.294644087	3.335864394	3.376294777	4.853479022	5.389999107	3.508352517	3.526350025	3.310017708	3.513563149	3.450664157
COL3A1	10.38966119	8.91502159	8.194973977	10.59463969	7.473796583	7.165984588	10.33995067	10.52580866	7.901733235	12.63333152	7.056866527	6.177935126	6.541830947	7.103493168	7.136319679	5.333856012	10.21439814	8.595756587	9.045908083	9.251052088	10.43897196	9.485182772	10.57586066	11.35579895	10.62378438	11.09575479	9.911001122	9.82800147	9.940244278	9.069017534	9.622409989	9.549878622	10.8315203	10.00291971	11.29475514	8.346185383	9.683553445	7.092567586	9.445707365	7.621328477	10.11783731	11.0232519	11.01342004	10.45169094	11.17753415	10.93174447	10.91308704	10.4826832	11.38871183
COL4A1	10.13400191	8.294569305	8.000912119	9.710997845	7.92148869	6.89785875	8.664493193	9.635875682	6.827465387	11.0621747	5.856129647	5.225470222	6.102739277	6.177854419	7.113443001	5.752001436	8.211953348	8.35809889	8.332228815	9.027292746	9.616434156	9.503332818	10.0307816	9.8521526	10.12815311	10.07447957	9.6209807	9.022398709	9.785809362	8.511911391	9.124221737	9.022203842	9.11631258	8.744049599	8.240693091	8.312214687	8.94208051	6.597337075	8.683811786	7.664072065	9.962567764	10.29095283	10.04124443	9.535122594	10.35147064	9.999446658	10.10587275	10.22002648	9.758267964
COL4A2	8.907700047	7.127186121	7.159320274	8.674885208	6.546874633	6.155380338	7.550939369	8.090258121	6.016471662	10.01432043	5.4382358	5.113847923	5.256492132	5.856110523	5.856594436	5.721636572	7.451703767	7.334469548	6.825546438	7.645244254	8.228792302	7.796606129	8.470063539	8.626342664	8.527636568	8.280716926	7.861077765	7.362891326	7.604142176	7.475982689	7.51692717	7.30074281	7.979159929	8.008739521	7.999935852	7.043990108	7.821834146	5.913535508	7.322585146	6.580961824	8.399091225	8.998788081	8.935497773	8.031378326	8.954155051	8.707622225	8.14194951	8.482385426	8.410747333
COL4A4	4.945772785	4.164294387	5.146920286	4.986987638	4.355821653	5.163910972	7.110900319	6.39391037	4.627527804	6.960875908	3.96736764	3.957955142	4.017139624	4.372588776	4.852435432	3.688444933	5.368540132	5.807957344	5.300538062	4.764705384	5.203989706	5.307599708	5.302422184	6.314114191	5.521137527	5.613459713	5.871014515	4.699792336	5.1280048	5.215200728	5.357975367	5.859315747	6.236886429	5.170834474	5.152980499	5.997711846	6.718385071	4.799481019	4.629677657	5.310271443	5.602162471	5.835792282	5.674158134	5.511836343	7.013453559	5.646771234	5.868737228	6.198159941	6.637884098
COL4A5	4.092819587	3.42142134	4.171485855	4.212795427	3.358847288	4.733359382	4.224794951	5.031866942	3.478479249	5.606738719	3.311906075	3.133190342	2.812299839	3.287192389	2.99545408	3.214261302	5.184659584	4.421199453	3.961480542	4.340831849	4.09862066	4.177276724	4.408442774	5.693245496	4.941989592	5.139336299	4.172543963	4.383337028	4.544877666	3.894636089	4.37315048	3.883392302	4.804913824	3.708743204	3.743352972	3.999186081	4.914730022	3.189942793	3.710457265	2.835391973	4.807641943	4.676480777	5.382198971	5.217905825	4.65413034	4.593771065	4.650162795	5.711042459	5.672732889
COL5A1	8.812479151	7.935424603	7.287136275	8.996873394	5.858706551	5.722105513	7.909824681	8.24477765	5.662292317	11.26831511	4.730805128	4.474011356	6.150161371	5.808300372	6.016836069	5.28922209	8.655146553	7.337652907	7.706551773	7.336259554	8.404411595	7.782083964	8.547775015	9.557031027	8.250110486	8.86101044	8.090628087	7.602507276	7.617221395	7.507350252	7.686077182	7.696658313	8.859617669	8.387025829	9.486870199	6.064810233	7.070426175	6.590528042	6.887959166	6.393723066	8.065425671	9.182332034	9.324853685	8.728618959	9.507384066	8.591260733	8.603968109	8.351712127	9.388994531
COL5A2	8.807242901	8.237112394	6.995171938	8.621373897	7.466334547	7.151285698	8.55600606	9.045385368	7.800741718	11.74123458	7.884022337	8.289449933	8.411128853	8.427012127	7.942805282	7.712415158	9.421050995	8.560803614	8.75334653	8.558346947	8.78307894	8.592726182	8.909624713	9.762728978	8.785442816	9.93497452	8.49665919	9.313839518	8.546715386	8.776030167	8.848781233	8.68549961	9.086405633	8.802073789	9.796157966	7.794220113	8.118154804	8.156195066	7.586175916	7.918651612	9.367058417	9.840501051	10.52198302	9.200220531	9.853823164	9.537291182	9.350224447	9.406130801	9.963659517
COL6A2	6.637117359	5.565846543	5.561013273	6.328958784	5.055200823	4.9181275	6.202056058	5.78696424	4.238577698	7.744397926	4.779744015	4.476100472	4.461806113	4.942120444	4.721042841	4.791335275	7.794623794	5.526828208	5.035125857	5.860008596	5.961707894	5.817035568	6.316079081	7.073906981	6.147063137	6.043858401	5.791489758	5.354936661	5.576677572	5.859710196	5.814605435	5.73667563	6.400797865	5.926372847	6.717389267	5.800500946	5.759581796	5.192614007	5.70787031	5.230421218	6.447925665	6.680821948	6.554730315	6.465538431	7.108630883	6.736128627	6.227240416	6.306086181	6.78358295
COL6A3	11.11159642	9.534401397	9.675902748	11.32808104	8.258609237	8.8422971	11.18644624	11.55373352	8.023212335	13.33086485	7.63848458	6.447251375	6.973429455	7.684013476	7.545003613	6.272167697	11.844542	10.13826458	9.669014486	9.782747921	10.54064502	10.280954	11.1487792	11.8111732	11.39791215	11.68498579	10.31725748	10.61175529	10.55067493	10.11132343	10.03622257	11.09644596	11.47103759	11.47151068	12.22794016	9.79929948	10.96811551	7.531877023	10.37283875	9.623769668	11.27228894	11.61722064	11.83151108	11.10735965	11.91655779	11.77496801	11.35827475	10.95053304	11.94682035
COL8A1	3.834660322	2.788000775	3.315294841	3.872474214	2.671948611	3.430989407	3.253778161	4.37407204	2.357315697	6.311380624	2.988431634	2.409906009	2.974192584	2.552137343	2.817221	2.660851163	3.604682178	3.245583447	3.590647286	3.254925382	4.635990564	3.52721168	3.923238745	4.750113765	3.700264218	4.293517185	4.0016887	3.869331991	3.946626448	3.376035988	3.595450195	3.858696927	4.088504011	3.353609943	4.554035646	2.555544544	3.430841498	2.987370457	3.778958059	3.613146553	3.659247709	3.81786084	4.427972323	4.190461063	4.322922378	4.009596775	4.282442608	4.349959411	4.299805916
COL8A2	4.550938531	4.215618519	3.620573004	4.640218407	4.149977475	3.862737874	4.645641122	5.225243679	3.918500181	8.3792452	3.337052397	3.585158469	3.67655488	3.370931512	3.697205767	3.815739152	4.847088248	4.121373719	4.312983	3.8957938	5.925595719	4.853856224	5.919772169	5.74549428	4.707743664	5.838678463	4.979512648	4.281641366	4.401858992	4.631080763	4.596962352	4.895537133	4.657640758	5.339308735	4.522437718	4.123647824	4.613791557	3.895847294	4.07504909	3.569973804	3.914821881	4.781004211	5.462516018	4.885459017	5.211912707	4.662265179	5.878959426	4.559166163	5.927194115
COL9A2	5.982204202	5.485760659	5.601451602	6.238074798	6.138920221	4.808590959	4.209632248	4.083895499	5.906647732	5.030545819	6.364595514	7.04923432	5.544465429	5.412251625	5.59300354	5.462488526	6.085253171	5.617063918	5.000553238	5.844764602	5.108084562	5.438415383	5.61681623	5.657948219	5.191197116	5.624459945	5.877896063	5.872793601	5.678933638	6.217024487	5.824905182	5.15103062	6.112167779	8.430416792	5.81272408	5.815165034	5.603290405	6.052149247	4.66286158	6.456458344	5.727486476	5.955824562	6.717170471	6.94430884	6.029909481	5.527438262	5.594967491	6.155967362	6.499516773
COL9A3	4.798413993	4.591567163	4.990640855	5.438027827	4.77404086	5.177848922	6.711871056	5.562756841	4.568665322	5.585380917	4.804742773	4.766532359	4.69087025	4.940682221	4.750165029	4.971664307	4.597994132	5.531079914	4.779205855	4.838420174	4.988176266	5.092527447	4.422148749	5.644149036	4.676105382	4.940150992	4.76301962	5.074640514	4.857075679	5.158256921	5.047563501	4.696872246	6.842651166	5.98876532	6.536438967	6.008971365	7.634939301	5.821566983	4.789249158	5.533451423	5.352059746	4.854340617	5.503256111	5.982186554	5.301617558	5.131073316	5.624089574	5.598224903	6.597790358
COL10A1	4.590992187	4.589322611	4.314516583	6.865561478	3.708857267	3.756366812	4.839535051	5.82679691	4.231551366	10.84552274	3.994746499	3.973411969	4.280866985	3.64763572	3.986517077	3.715760645	4.056589719	5.216612937	5.135070044	4.54290931	8.209851424	6.326935684	7.711911197	6.484921499	6.120901331	5.946038108	7.296156407	4.973788803	6.944095784	4.783313875	5.942472243	4.412079376	4.721571972	5.98874666	7.179128887	4.742197647	5.475537601	3.982426639	5.828709562	4.340790419	6.358269922	6.157532021	7.745235093	6.705384136	7.03239438	5.315939351	7.473119328	6.397316138	7.471350937
COL11A1	2.896100434	2.429922232	2.486055854	3.20490373	2.725478369	2.563317694	3.545341256	4.131451573	2.457338501	6.993566094	2.325195981	2.474634781	2.52274374	2.463786246	2.466577587	2.471770851	2.363870116	2.67521266	2.488362229	2.384740173	3.340114472	2.722842544	3.77593684	3.989226175	3.048095973	2.628319706	2.731854567	4.189888252	2.455647747	2.751514977	2.446818531	2.537159766	3.250464819	3.395903813	4.680384005	3.040946091	3.436559064	2.765519584	3.210701778	2.861807647	2.948100793	3.283084394	3.775808909	3.117040533	3.368377689	3.313436639	2.83595139	4.428307431	3.109997137
COL12A1	4.525774136	4.560171319	3.891767398	4.168277295	3.43266088	3.786173823	4.752043452	5.816905592	3.237242591	7.396608001	3.491380739	3.520169107	3.432519824	3.719940308	4.021625979	2.999126904	5.611027916	4.488421065	5.233351303	4.354651282	5.103347263	4.902523511	5.172067228	5.050680316	4.704650594	5.40808587	4.74588671	4.927032279	5.220836346	4.642917221	4.577874065	4.907134387	4.518998273	4.148849995	5.258145408	4.671291427	4.953789443	3.488858023	4.158200837	4.09030356	4.204067625	4.801872931	4.874116475	4.683857464	5.085267942	4.706446237	5.276178777	4.964013482	5.22250218
COL13A1	7.516841253	6.663526765	6.574960112	7.02207416	6.245871561	6.014677476	6.483395472	6.499568925	4.978834576	6.761538878	5.124310339	5.307745302	5.062113708	4.978993366	5.37867008	5.21837945	5.899706624	6.469400505	6.29723999	6.855238116	7.136823124	6.463954594	7.128692091	6.722949234	6.757576331	6.676360782	6.832900278	7.140123446	6.370321148	6.119505868	6.81650282	6.329296017	7.078006536	6.604659841	6.516451319	6.265939814	6.542299703	5.916484878	6.171735879	5.180614942	7.591461802	8.309811087	6.567019036	6.746802731	7.704390454	7.072505582	6.66760029	7.795642339	6.643658077
COL15A1	11.09709789	9.006367017	8.383463151	10.61623576	8.89246941	7.807276325	10.64706362	11.106858	7.083394496	11.337506	6.864202555	5.702700405	4.133548864	5.701289945	7.324914509	6.487419839	10.36535222	8.773861695	8.997638552	10.01569434	9.99163701	9.83850134	10.36782562	11.39452913	10.95926918	11.22685639	9.825138852	9.282574303	10.37981707	8.534664384	9.437893966	10.01829189	10.2202253	9.189392652	9.487908767	8.868765861	10.08172987	6.621547933	8.563084205	8.205778369	10.64985333	11.17921935	10.8844875	10.50572709	10.72909541	10.71310282	10.29395439	10.59204671	11.03319353
COL16A1	7.128730688	7.029312747	6.739959835	7.569325399	6.515622367	6.450420858	6.804720432	6.72515913	6.147435423	8.671732561	6.069402819	5.72625561	5.640582204	6.366544395	5.720664101	6.027480865	7.856082372	6.942470356	6.724759155	6.506919707	7.273460885	6.98121196	7.201961914	7.729640089	7.371174129	7.701417608	6.85986942	7.427248114	6.81154131	7.155959634	7.130030111	6.907794784	7.796936706	7.517912928	7.886230769	7.019839631	6.89263359	6.295771968	6.850119977	6.205436139	6.957746052	7.550310306	7.440806721	7.127889939	7.834263711	7.571357275	7.736026393	7.802793604	8.026738396
COMP	6.431588195	5.944145746	5.737762383	8.231469921	5.524159371	4.906105142	5.043545191	6.450781113	4.663772433	11.21122422	3.891676287	4.355732937	5.667243733	4.983864469	4.570338537	4.534808445	5.240858473	5.437754362	5.767633225	4.928659222	8.988645314	6.366837828	6.954852995	6.286593618	6.135729632	6.499050127	7.25919192	6.070113457	6.852543431	5.095116598	6.928000156	6.700677744	6.236045175	7.128477845	8.333699389	6.484055618	5.446749208	5.457913126	6.513251852	6.251988443	7.363176373	5.336818662	6.959015233	5.26653004	7.097358421	6.032289029	7.195745476	6.976491788	7.170617441
KLF6	6.874466686	6.693358897	6.769943396	7.313535821	6.681846923	6.959855319	8.544919216	8.518231155	7.02032031	8.854021057	6.987943159	6.936120894	6.62791909	6.678379926	6.453889027	6.691614318	8.655431808	8.413489767	7.274164219	7.879959641	7.459223406	7.42780868	7.131720693	7.991340001	7.093597257	7.672299313	7.657017816	7.225958226	7.304460616	7.379081686	7.174349354	7.304670509	7.986339463	7.872490061	7.812461003	7.38661956	9.15573804	7.088851677	7.179491345	6.7422654	7.347835562	7.510050671	8.165401016	7.285753748	7.728907928	7.607510034	7.543096262	7.919328792	7.923816394
SLC31A2	7.760615995	8.254675749	7.838957902	8.670074953	8.098286648	8.165703268	9.832315847	10.02206785	7.889578824	9.520368341	7.910806005	7.891910526	7.995766768	8.306945253	9.320067841	8.119627384	8.843999614	8.896613689	9.272624446	8.167084875	8.261018925	8.47499174	8.650102867	9.279146549	7.917820195	8.424831633	8.54399158	8.806201054	8.342576065	8.397176652	8.257579047	8.871732104	9.45109193	10.13123305	8.737564748	9.098810996	9.365589489	8.016579537	8.209282182	8.455046721	9.499577678	8.660388315	9.492551823	7.939571281	8.370280148	8.743469829	8.763862573	8.60257782	9.623986063
MAP3K8	5.059974398	5.048817222	5.140040966	4.898358325	4.577715291	4.975760726	5.110788617	5.579391031	5.203205552	7.382507292	5.186596227	5.88792975	5.054061752	5.954154613	5.492103434	5.220239544	6.572776265	5.928535956	4.191557367	4.560225309	5.093548307	4.607569922	4.649658496	7.038691061	5.444148786	5.688412197	4.288023123	4.995562095	4.979296054	5.061015896	4.943832303	5.155120953	5.823383674	6.083089619	6.516651484	4.974372349	5.573103322	5.565430662	4.778295502	5.149287211	5.346450182	6.167356233	6.032534843	6.567806459	5.203666064	5.755073137	4.601976655	6.089244138	6.671689871
COX7A1	8.925992689	9.873575342	9.584399103	9.766428003	11.40207305	10.23544475	9.99630308	9.207368934	8.179123571	9.740757174	7.325979638	7.910941567	9.406985317	10.30420693	9.890752794	9.274772539	9.356751546	9.196783047	8.199599978	9.548615158	10.1363016	9.114502279	9.279115454	9.074142223	9.392270035	9.901345041	9.777049437	9.650123154	8.500580805	10.76802964	9.49817397	9.926092546	9.950870383	11.81032656	10.63396123	11.38879936	9.100774311	8.942120234	8.50168449	9.929368392	10.34615986	8.881487154	8.940487944	7.606196022	10.25986908	9.380253399	9.777524131	9.61623298	9.457779902
CP	4.274623261	3.677789477	3.595906273	4.24945458	3.345725808	3.700556643	3.980717111	4.910864322	3.526336376	8.442648824	4.549483397	3.897401	3.994357037	3.708042744	3.744647586	3.918340375	6.442100532	3.778217555	3.643584405	3.809315367	5.059674064	4.064816076	3.446225074	8.087900941	3.658593607	4.635222833	4.665794019	4.720794574	4.441714676	4.716425048	3.462038841	4.623246814	5.643487066	6.340378594	4.187441381	4.053894001	4.816551146	4.198579403	4.216926509	4.535676008	6.980336498	5.398559235	7.890585334	4.317312717	9.458044851	4.158227575	4.467666907	3.740918848	8.172035306
CPA1	4.85482404	12.80070435	13.7419076	14.03959131	7.495507675	14.12282303	14.27684741	14.25997315	13.76828355	13.86611829	13.28274807	13.53968907	9.987661078	11.22894962	12.87976655	12.99028275	13.6548568	13.96538479	10.90927734	11.67582252	13.14032857	13.41974977	13.53503299	13.92783394	13.60493243	4.764679065	13.75190588	13.07476978	13.4976994	13.90835027	13.28218558	12.84370854	14.13001415	6.073534762	14.08334115	14.19147265	14.32467564	13.73488713	6.077175489	10.43539965	13.89307936	12.09208308	13.3113611	13.17828846	13.04572765	5.417060057	12.41661997	13.67126069	14.21497378
CPA2	5.453346987	12.68791289	13.58023346	13.81251368	8.563626431	13.93896765	14.11357677	14.08341282	13.65175109	13.84199926	13.1012787	13.04452704	10.51957465	10.8836405	12.66209526	12.51782417	13.39319209	13.79726643	11.20825509	11.9204331	12.85693325	13.21257158	13.35499231	13.78825228	13.52077887	7.40199391	13.34005829	12.93834591	13.18154343	13.63099695	12.94617699	12.7421147	14.02588257	7.555718887	13.81740568	14.04643469	14.01031945	13.6316676	6.60417744	10.76525019	13.58735676	11.84047401	13.44313896	13.28698286	12.72740782	5.606163727	12.29815746	13.56524526	14.08952972
CPA3	8.254184106	6.976205434	6.04061569	8.673930971	5.228988347	6.785845775	9.339961979	10.38708043	4.608350872	10.17567201	5.307994891	4.924442999	3.408068061	3.70423117	4.988966659	5.063192293	9.720948716	8.210309041	7.302458486	9.74071367	8.127708149	8.49586289	9.044189988	9.394738374	9.592386263	9.802130445	7.60885763	8.510421899	8.452795691	7.604582409	8.336131275	7.511088038	10.12493329	7.245924401	7.978283932	7.62825851	9.856759909	7.178009486	7.35309698	5.597984871	8.180581815	8.853310908	8.897143779	9.607506818	9.231323549	9.888575655	9.116450738	10.40976039	10.89275295
CPB1	7.373411665	12.71983351	13.47925717	13.7347636	7.7419929	13.81646999	14.01727854	14.08807291	13.6466138	13.77191371	13.44103131	13.4239356	11.14132733	11.56175811	13.12548829	13.05113872	13.57545656	13.66442627	11.9778746	11.73624747	12.95817317	13.320768	13.41960714	13.73736557	13.5968476	6.012271994	13.46295345	12.95120759	13.42105576	13.61510635	13.11638962	12.79117574	13.88412956	10.87495029	13.79780931	13.87960829	13.9387995	13.63035901	6.43271742	10.92719539	13.73407417	12.5209626	13.5721357	13.42065846	13.05832356	6.097771384	12.94096245	13.46137779	13.91139149
CPM	5.429128606	4.303801129	4.797520733	6.046547532	4.185101089	4.51076607	7.072626103	8.146272307	3.990736178	7.226482933	4.025254072	4.039428297	4.015436137	4.147534671	3.751312145	3.645062298	5.860412001	5.967544083	4.336058672	5.657856274	4.780445373	5.075147639	5.287469591	7.272418903	5.549006195	5.446517702	5.37928564	5.152401109	5.024640969	5.183399538	4.837399646	5.133939358	5.867592153	5.781679701	4.914996789	5.236737062	6.952293042	4.59008921	4.50917693	3.912708794	5.782229257	5.115550386	6.508090623	5.820654926	4.997318438	5.457046392	5.162460566	6.019385756	6.712345221
CPS1	4.553023858	3.711258827	3.367050597	3.699472313	4.224978344	3.651288446	4.778872048	5.959612102	4.470380123	5.426117738	4.081713274	3.901541789	3.748504482	5.355940441	3.540258004	3.562670844	4.86992303	4.69640483	4.47072291	4.08678395	4.696129581	4.430068493	4.883515215	6.19047022	4.948841426	4.40820477	4.465195632	4.236715452	4.328196271	4.629089847	4.648979595	4.442404548	4.458456631	2.977523676	5.045153048	4.389881621	4.716009956	3.639319037	4.234631945	4.880724258	4.657758014	5.580307392	4.576016956	4.158952095	4.51937923	4.904638934	4.751106429	4.580658335	4.910499849
CRAT	7.893559254	7.704804087	7.785824456	8.285775928	7.654391555	8.754211642	9.990243145	9.806833877	7.293931055	7.817192654	7.496740715	7.835163354	7.273772544	7.567942469	8.040212649	7.305919841	7.671446518	7.967505727	6.317406291	7.23693479	7.377684262	7.431538352	7.587045511	8.093232385	7.738890664	6.907660259	7.477046389	8.113251126	7.1693511	8.272960119	7.536818173	7.225029464	9.164589089	7.740465592	7.548727739	8.948770125	9.427588985	7.782281419	6.47158016	7.161356225	7.247987478	7.140461709	7.564333815	7.628736671	7.532804159	7.45754418	7.336375212	7.926115712	8.96138232
CRH	9.683501495	8.897662997	9.102838666	9.485658446	9.397991349	8.213988352	7.478369538	7.503403499	9.26107191	7.072162492	6.598266084	6.167578767	9.164861209	8.8153571	9.780341157	9.245472415	4.807094069	9.140322925	8.223784652	9.29290038	9.03761356	10.45748736	8.527637567	6.226222842	8.553332474	9.310695658	8.616428458	9.776161176	9.046529197	6.311922418	10.22970618	9.621236157	9.33405931	8.486507781	9.680664645	9.118657608	9.416885073	9.484789317	8.382740652	9.843865841	9.100040378	9.120258969	6.314394432	7.307964445	9.236940467	9.775018151	9.358598314	9.85412537	6.084269786
CRHBP	5.260130153	5.347766251	4.609884788	3.798035593	5.598273423	5.086971825	4.397099555	4.393702135	4.839434093	4.37131662	4.800438085	5.283851815	5.470262398	5.446679775	5.30721211	5.333905197	5.689046898	5.852375414	4.221645751	6.10632425	4.998437863	5.320485601	6.444962984	5.71924583	4.890723438	5.752714393	4.743139665	5.495495349	5.375094967	5.913345347	5.937384922	5.936014063	5.718769319	5.471746783	5.186555261	4.895692772	4.820465079	4.791886845	4.921231358	5.445094357	6.503814648	6.608452099	5.578104967	6.185094622	7.030552573	6.106455387	5.34933625	5.286626163	5.160354636
CRIP1	8.859423597	7.212681651	7.109927508	7.937637341	7.862332043	6.550756609	7.562284831	7.991943735	7.967876389	10.33913822	7.905554431	7.403965536	6.970566794	6.536079565	6.964927759	6.87393222	9.298750628	7.743028532	7.645653625	7.525737831	7.571464653	7.462785851	8.013886742	7.699243648	8.215305842	8.062259424	7.681658018	7.71065363	7.303975999	7.954942186	7.378658257	7.445784091	7.881217988	7.27206874	9.355003448	7.395269395	8.173972823	7.481919525	8.22427788	7.790994286	7.891388457	8.455602043	7.81040197	7.516687379	8.128572066	8.479547555	8.174973786	8.200321052	7.240460296
CRK	7.687041018	8.511056839	8.590878033	8.214790599	8.372630243	8.194211914	9.573255482	10.05907208	8.902343648	9.190239816	8.557079182	8.589181429	8.780749703	8.384434282	8.642911212	9.127095457	8.934071735	8.887772039	9.587546624	9.420843432	9.517066876	9.640376428	9.729503872	9.342398903	8.862068532	9.626435042	9.428918854	8.884140855	9.374467995	9.171902079	9.3967002	9.140719477	9.300515963	8.162496732	9.043113998	8.988078339	10.23224031	9.023135686	9.187867072	9.257446592	9.738172733	9.754659705	9.330391118	9.463566516	9.593560292	9.828320407	9.72655656	9.646284404	9.60650312
CRP	4.284523428	4.371476076	4.434804135	7.630884115	4.415210401	3.991357249	4.580532053	7.150553759	4.17876167	9.697265249	5.120632328	4.040312267	3.94300607	4.274854071	4.545901846	4.281194504	8.278225516	4.611773412	3.961622948	4.961254691	4.069395272	4.628342815	5.684274729	8.35929363	4.864525656	3.76486713	4.032661785	9.047167259	5.458684845	4.548270521	4.218468866	6.387789932	5.906217499	6.491933588	4.705678982	4.536647728	5.920660317	5.895583284	4.161096924	4.28068985	4.935592445	6.071401602	7.934404195	5.622335753	5.61962579	4.406980897	4.348242669	4.420482232	9.151030588
CRY2	10.20721832	10.28364921	9.439649176	10.33661011	9.520986408	9.75055903	9.493571771	8.611786704	9.392428955	8.866951384	9.73850897	10.29547264	10.43558749	9.815713984	8.99865968	9.88592847	10.71482558	10.60726123	9.110599333	9.868632556	9.543050788	9.971784322	9.223867657	9.830663934	9.469529747	9.530354749	9.066171339	10.761619	9.371625661	10.71462954	9.565966747	10.63021904	9.597947808	11.27860748	10.00018031	9.762842335	9.929622838	10.4283234	10.33675135	9.838251847	9.408828268	9.537181276	10.4738223	9.848813929	9.48857301	10.35301096	9.722438625	9.773726165	9.593306007
CRYAB	6.770103127	7.382891708	5.88810114	8.000902804	5.168453314	7.222486845	9.64618999	10.27958885	5.867579116	10.83114153	6.672726646	5.204898815	5.358401815	5.453076628	5.726509305	4.276946888	9.850513101	7.353640436	6.798523541	6.230178836	8.390673969	7.542926958	8.219071042	9.026572967	7.675096648	9.29753714	7.245136268	7.968024384	8.220008299	8.992456988	8.391332199	7.545492106	8.157661417	7.459900803	7.578074918	8.928100511	9.728549396	5.809128371	7.142716312	5.106703442	7.211339612	7.548598881	9.650095736	7.71352573	7.46078253	8.387505247	8.06234486	8.281601715	9.491281676
CRYBA2	13.17108691	12.25121589	12.40844351	12.15694105	12.56297706	11.80916658	10.1054616	9.909668799	12.48645473	10.06863685	11.00362331	11.08634251	12.24205165	11.83161095	12.26308032	11.58535961	9.880660512	11.87995543	10.9625408	12.25875782	12.43908795	12.54913345	12.43706437	10.38453781	12.67220163	12.15119324	12.13150228	12.27885827	12.0998805	10.92796522	12.65326518	12.58174203	12.20528407	11.70400889	12.66605235	12.43714259	11.47142812	12.80672378	11.2817029	12.46550384	12.07508783	12.4448474	10.59206426	11.5668014	12.90574623	12.59037243	12.36812224	12.24832817	10.07959597
CRYBB2P1	6.149390788	6.822056278	6.430301935	3.974494763	6.511655198	6.322387522	5.74813745	6.14706129	6.689050078	5.421493621	6.419666574	5.628573236	6.406074043	6.53813773	6.534762463	6.386385276	7.501309661	5.658904544	6.564968766	6.668204894	6.980375619	6.180104001	5.929731878	6.093088766	6.600331802	5.866803093	6.250041181	6.968796204	6.207186098	6.411476728	5.571699158	6.460395389	6.714687105	7.026910327	7.479659596	6.802356712	5.897172997	6.953904817	7.118534842	6.215954641	6.228552306	6.203223991	6.627107771	6.506350452	6.665421585	6.59137187	6.606138148	6.547222426	6.068160118
CRYGD	5.480396091	7.767426806	5.788074916	6.444983804	5.548777233	5.640980365	5.487236777	4.515468983	5.2319726	4.666649692	8.523391594	8.820931024	7.394384695	6.959056182	6.233046138	5.983851463	7.268013217	6.478774011	7.127832602	6.436597605	5.984809672	7.664656967	5.844273175	8.111305913	5.938464935	4.735798287	6.622966005	5.448733953	5.050208612	8.699086479	6.877644523	6.105131908	5.385922801	8.104858877	5.718989521	3.833398523	4.364109351	6.792430078	5.860373541	5.623945191	6.733907955	6.286497008	9.710795356	8.941263514	5.652020752	5.777360832	6.794498756	4.924069634	9.074328319
CSF1R	7.726683221	6.852811389	5.925438007	8.431867585	5.432207107	6.087421054	8.505094187	7.356832776	6.569067777	10.83014077	6.508542929	6.128387175	4.058624929	4.663165987	6.642430659	4.46641359	9.126843428	6.249317612	5.411405759	6.019762516	7.48512031	6.951724446	7.622310985	9.285245764	7.080453918	6.839837389	6.686841027	6.382531416	7.368830449	7.093178218	6.973865342	7.02972131	8.608361664	9.903575185	9.954765649	6.997911994	7.437953316	6.156528944	5.284000831	6.52796588	6.915490649	7.772227293	9.420433618	8.134200713	8.293769952	8.168768037	7.61882125	7.737320744	9.199172531
CSF2RB	5.389685645	5.362288229	4.448301399	7.082930008	3.429522378	2.988160413	5.583134756	6.74903287	4.223035308	9.359285095	3.503609121	3.661647725	3.254108402	2.832615894	3.747934033	4.223035308	8.120350444	5.180554204	6.368354364	7.06145382	5.743922126	5.954457654	7.162804245	7.838862313	6.833956719	7.591258747	5.552248027	6.411113636	6.687634783	5.497205379	6.627295969	5.40076562	6.901513794	6.243896043	4.851643045	5.227207843	6.063871313	4.953726776	5.241961474	3.654847318	6.9124688	7.527334479	7.145753942	7.51245516	7.335121143	7.221362743	7.078576535	8.265271155	8.288934714
CSF3R	4.76602932	4.447213591	4.333626893	5.031868827	4.20173981	4.273240676	4.214847464	4.153201244	3.813594181	7.187224981	3.981552785	3.812009192	3.878650914	3.869041391	3.631443149	3.706102352	4.867515935	4.711574667	4.360888119	4.752766148	4.321515533	4.866172137	4.499371427	6.32681908	4.877295329	4.393637692	4.49903605	4.507982177	4.155307754	4.704089286	4.150633871	4.795224215	4.844811984	4.794374897	5.178608084	4.375425688	4.315633015	4.465339151	3.847275662	4.168526122	4.580352349	4.832663783	5.936719091	5.057953326	5.015883568	4.69065441	4.050187387	4.527494183	5.440810547
CSN1S1	2.461874959	2.77384697	2.4239952	2.612379588	2.533575406	2.700393015	3.019753799	2.769618295	2.301252426	6.174800336	2.301979446	2.402741389	2.497387686	2.776674985	2.582084859	2.20656179	2.600305427	2.221512554	2.321465554	2.614037892	2.818457267	2.141971246	2.870732002	2.707136899	2.654821601	2.614037892	2.498167242	2.549209751	2.542910226	4.037817376	2.688523734	2.443064545	2.842527749	2.896578587	3.106353234	3.294537218	2.990618383	2.950885966	2.984645112	3.11184388	2.956028286	3.120748212	2.716359477	2.710545813	3.022366827	3.945214136	2.980141292	3.433995604	2.724069112
VCAN	6.731993642	5.193567708	5.397075719	8.09897666	4.829184662	3.863311867	5.998268396	8.071388252	4.581512396	11.3891554	3.912370007	3.951769166	3.888115244	4.100096575	4.359504928	3.570289643	7.587175567	5.222583597	5.842918522	5.666737535	7.305733347	6.733744107	7.339525049	8.193520591	7.156591977	8.525470376	6.486140264	6.746817617	6.375248328	5.651603291	6.390408001	6.541907071	7.091153741	7.256694391	7.419338729	5.39804869	6.777004165	4.717112821	6.280748074	5.426635891	7.146735436	7.906422939	7.839471337	7.229493144	8.211726429	7.943006386	7.917835406	6.495741353	8.647496926
CSPG4	6.995807065	5.232902364	6.403212712	5.983667783	5.477350788	4.713901345	4.945930808	5.182526833	3.877532528	5.764941898	4.190734263	3.96126133	3.355743606	3.829181969	4.095475596	4.417074231	4.848614983	5.61110387	4.882963741	5.813866524	6.398302933	5.978743872	6.431828852	4.909828911	6.520514787	5.919615267	6.610992953	6.053965403	6.11948015	5.126267768	6.173311061	5.237272922	6.525028352	4.988497508	4.676971339	5.096210693	4.934343176	4.485967615	5.307602459	4.636618301	6.431014419	6.40941651	5.575044601	6.150059435	6.099861058	5.828357109	6.481721751	7.407402407	4.717220555
CSRP2	9.460301773	7.199469754	6.815910413	9.081409002	5.469426476	8.023309315	8.49229116	9.878492789	6.450520931	10.42475845	5.827864537	5.46216774	5.351415722	5.221546415	6.274998082	5.981932908	9.16934985	7.588691735	7.126847676	7.791949701	8.341671263	7.766304979	8.605171403	9.370865974	8.378276355	9.221988905	8.219830679	7.852201884	8.120752153	7.388264547	8.195078428	7.287649073	8.250105669	6.830678052	7.774072735	7.828019741	9.2556697	7.012457233	8.073415325	5.865877937	9.177378824	9.340279255	9.025941629	9.012508527	9.090942535	8.541451285	9.034496807	9.452932359	9.688934197
CST1	5.151866473	3.542436073	3.61704688	3.877010332	4.506820797	4.208023815	4.134051877	3.834653508	4.013489746	8.26746111	5.31645204	2.976792426	6.010521374	4.338972569	3.469778226	4.139176251	4.643035659	3.93633886	3.542835285	4.483617218	4.679366207	4.76301962	3.766341139	3.815381329	3.468520218	3.673884048	3.913447318	3.785376322	3.647795643	3.467172757	3.158387249	4.835956271	4.734243069	5.330286969	5.115988129	5.934631614	4.776648401	7.085544473	4.381856289	4.195374149	4.010429036	3.840543239	4.314069058	4.067447063	7.559616055	3.154309409	3.719741248	3.730112242	4.079297
CST2	5.764224961	5.313000313	5.486571302	5.610720289	5.939819303	5.14787426	5.208196397	5.140826617	4.847047161	8.833443989	5.490074749	4.395463005	5.961055939	5.138193287	4.793873148	5.424747342	5.301427229	4.606734124	4.860684841	5.168688835	7.298007797	6.188793354	5.155842401	4.648351308	5.172505903	4.664718074	5.529647046	4.112152923	5.186157386	4.609836755	5.060005495	5.357870703	5.896466984	6.569242356	9.222529096	5.730092759	5.798426258	7.717961355	5.092294577	4.388655645	4.13761085	5.134889342	5.721506109	5.287870667	6.652699874	4.350128501	4.744006894	5.998419584	5.206149876
CST4	6.804189193	6.496423812	6.806943775	7.032333817	7.021562176	6.499320752	6.851439747	6.625551954	6.471146156	8.494100664	6.573061371	5.992541337	6.948275892	6.94163803	6.623245715	6.740369303	7.120595869	6.123450524	5.460917464	6.495418031	6.702359164	6.520917944	6.218716667	5.787724908	6.279957329	6.039556451	6.192829672	6.217163872	6.434141748	6.006022546	6.230428298	6.429644627	6.50009299	7.507942293	8.034655338	7.260265674	7.050814435	7.739205983	6.393605201	5.71946032	6.32669697	6.289046416	6.25312574	6.728862617	7.796154849	5.979300375	6.217573871	6.758540241	6.316926047
CSTA	4.787857156	4.733567156	3.481177727	8.019864606	3.54076905	4.687825569	6.841673796	7.29582165	5.02637383	10.35067556	3.089958137	3.905291752	2.94435211	3.845121783	4.491954702	3.926471496	7.381975641	4.807422445	3.579669933	4.187743173	6.276272771	5.873256253	6.172609141	7.764508371	6.266512756	6.586883324	5.401117529	5.016544683	5.587411452	5.572711075	5.376955198	6.376443594	8.495650754	7.978403487	8.777066096	6.060790529	8.07046919	3.927311974	4.111985848	4.72508876	4.829336099	6.648688872	7.470983206	5.567176435	6.52140648	7.560676384	6.781273573	6.706936694	8.044671122
CTF1	4.52102936	4.26505137	4.043947981	4.634958836	3.783602222	4.517463943	5.429092082	4.599828284	3.626391487	5.367085192	3.862478648	3.708194057	3.651277527	4.294761941	4.919758277	4.882129202	5.453769445	5.640361245	4.413732744	4.438987536	3.84463518	4.333309642	4.447589873	4.702286295	4.405681519	3.993355101	4.76301962	5.19512836	4.34912945	4.037851598	4.347488457	4.862752834	4.86858996	4.610063348	5.779889895	5.873859732	5.249879367	4.118354426	6.412975803	4.727798133	4.56977602	4.390827928	4.481380714	4.406011542	4.158672824	4.198528506	4.796652011	4.391929715	5.324270291
CTGF	6.53275783	7.659781362	7.078354153	7.378631037	6.544797014	8.22061124	9.270443911	11.18511049	5.003290298	12.40499675	7.45084862	6.645340471	6.325085888	6.356286967	6.01069752	5.423883988	10.48645756	10.65033865	8.907557173	8.432270453	10.39903451	9.686563873	9.252975053	9.394289851	10.2960584	10.90102265	9.605127219	9.675038915	9.237525496	9.106249544	8.905107655	8.533160809	8.428841187	7.642602127	9.648643534	7.278563581	9.656190941	6.284496921	6.892853407	6.547071833	8.138417825	8.291810545	9.451018668	8.104414665	9.616481506	9.094756505	9.428646979	10.02176409	10.98391853
CTH	4.895303497	4.714481251	6.882235083	4.735011149	5.875698039	6.130541307	8.389761649	7.515392864	5.597687413	5.96511448	6.709715389	6.214643658	6.479343974	5.698621855	5.828105402	6.115170134	5.339611772	8.170929929	6.206956261	5.778012683	5.724647326	5.986764771	6.059691175	6.122742204	6.017788535	5.598989959	6.006244939	6.058533329	5.81155047	6.579238051	6.240422852	5.896399442	6.137235821	6.010736284	5.797079058	6.083194084	7.491052574	5.635536327	6.724430178	5.678100322	6.110603228	5.545869104	6.064744633	6.112645491	5.756273593	5.531992289	6.018606182	5.862017133	7.130953257
CTNNA2	7.60372184	9.172029205	8.77495272	8.106662634	8.400218816	8.782221435	6.565960247	6.475539859	8.542387981	6.523718094	8.48924502	8.063203672	8.979569146	8.781949839	8.879354413	9.586431953	7.77086357	9.258652001	9.376797155	9.440487004	9.593061011	9.646141105	9.651968636	8.414492073	8.475076738	8.406551634	9.839025052	8.350357719	9.521615703	8.627774333	9.337588403	9.09091263	8.698960177	7.886564385	9.535378512	8.169599643	7.888513011	8.569439811	10.82204581	9.451837073	9.508902024	9.474715464	8.354919893	8.537267731	8.996722595	8.849274079	9.406185729	9.314128648	8.738494337
CTRL	5.266038204	10.4401941	12.63601777	12.6950239	6.051187277	13.36736189	13.71460477	13.65219688	11.93600846	12.82695874	11.20373199	10.45257338	7.613015663	8.565304443	10.39886423	9.373478833	11.61389009	12.98055582	8.087234588	8.830996522	10.83093509	11.28508583	11.41514231	12.67873717	12.16699569	4.975478439	12.14000849	10.23833418	10.72923982	13.0641223	10.85745506	10.21356562	13.28976764	5.515775183	12.77613568	13.48852692	13.78375179	12.15211392	5.396209375	8.208338862	11.99221286	9.207036193	10.7293234	10.2895311	10.07549023	5.403868437	8.782307721	11.43841499	13.4915842
CTSE	7.395818423	5.969322486	6.637053121	6.781599098	6.240713629	6.632409227	6.099693375	5.97261741	5.969105513	9.816104342	6.437899934	7.242066986	6.573462344	5.886802692	6.24615642	4.471048738	9.335735785	7.658615721	4.758214182	8.148779739	5.859677709	6.084903669	5.896793677	7.977031439	6.527870524	7.15198063	5.995719626	6.416376083	6.042754383	8.166886368	6.414038962	5.644064998	7.847095079	7.088804508	6.623863386	5.546922725	5.875070235	6.715804384	7.282309672	6.759850247	5.440599824	6.862283797	8.422115655	7.193975846	8.137683893	6.600895119	6.331632545	5.62377788	8.462473439
CTSG	4.419808116	4.084170415	4.70814661	5.222799332	4.456032109	4.70799728	6.185983082	5.348796429	3.899703739	7.315724821	4.201469549	3.659042821	3.954788081	4.302922315	3.962473284	4.314101884	7.484205366	4.224593258	3.941018191	4.729145955	3.994901363	4.057698251	5.205324448	6.163515734	4.919499379	4.014228326	4.005773031	3.611011382	4.375882242	4.535153878	5.181918645	3.815860604	5.916568912	5.076461449	6.278077187	5.573840465	5.988477724	5.236774405	3.863065242	3.864784969	4.656821013	3.577569126	4.803560484	5.518988236	5.799372981	5.442901913	4.030984384	6.715020393	7.60114204
CTSH	9.979894778	8.245743874	8.784341682	9.993957981	8.477431103	10.09362278	11.05094635	11.00076168	8.550131569	12.08741787	7.797347114	7.734950181	8.220175498	7.977278824	8.373618589	8.037970157	10.94869028	9.973899745	8.26703954	9.010632326	8.497695034	9.159998948	9.299254443	11.43287807	9.291759877	9.254114015	9.082530274	9.397512751	9.410462712	9.233523092	8.667294401	8.624785206	10.58572666	10.96285992	9.904445236	9.737824502	11.11205676	7.722226103	7.868442061	8.053192161	8.802264658	8.674611558	10.67339569	9.830710382	9.367832508	9.091313505	8.76739661	9.007533487	11.35676275
CTSK	7.877893788	7.622751626	7.388421271	8.777779633	7.222373232	8.387818958	8.0707071	7.602497215	7.06269631	11.95305523	8.200794854	7.823329266	7.547283676	8.001339489	7.794331463	7.088309351	10.92984261	7.228935396	7.369549159	7.743017198	7.399167869	7.304797508	7.876353627	9.87880266	8.222011868	9.233012582	7.446695524	8.367615784	8.164754651	8.231669659	7.353535247	7.831406336	8.825890201	8.581048611	10.22105107	7.842349398	7.538004023	7.767491062	8.056598299	7.252240234	7.920331982	8.414826387	8.753022033	7.799158633	8.342263934	8.374344749	8.396141107	7.916580702	9.233132212
CTSV	5.91158081	7.181717608	7.302241786	6.722571142	5.093588897	8.426166216	6.136100045	6.052444872	6.271397368	7.343921111	7.229538632	6.232906118	7.259939462	6.981179684	6.996940451	7.219384173	6.233713192	6.564789309	7.239003344	7.316519334	7.375565474	6.600052359	6.611219431	5.074086154	6.726903363	6.31750749	7.435193325	6.06693027	7.01248819	6.431466644	7.703272668	6.599639864	6.38341468	6.98101337	5.964248411	6.524803137	6.697259892	6.4551491	8.963769984	7.030743085	7.706075269	5.867303563	6.563033546	6.125180118	6.276578534	5.833745858	6.179548988	6.603402389	5.375856445
CTSO	7.673886623	7.967155907	7.510061337	7.75913164	7.738261197	7.066529747	8.755768294	9.340784419	8.588754716	10.57015543	8.201809548	8.504179963	8.955664434	8.116389975	8.688972515	8.765833317	9.535193036	8.477625776	9.286117318	8.702474227	9.103428679	9.182524855	9.232286554	9.625921107	8.508151277	8.8213469	9.131103982	8.353306749	9.225454179	9.018864568	8.995025963	8.877150816	8.823416007	7.872980602	8.058115119	7.97279763	9.636103662	9.147042049	8.570711278	8.594535081	9.102310726	8.992818895	9.000721091	8.791654675	9.297523617	9.088060794	9.853406729	9.388209175	9.474513461
CTSS	5.799452784	4.932581435	4.211036175	7.417257501	5.761273101	4.543081467	7.169192301	7.140594773	5.955309171	9.422161465	5.498279639	4.226459533	3.438448299	4.230539987	4.97251359	4.005885511	7.989815995	4.768482394	4.787379301	5.618104797	5.168893464	5.758950747	6.105401992	8.777513276	5.810741478	6.460473358	5.075114189	5.423316562	5.935651389	5.507875744	5.149296135	5.291314854	7.805646514	7.633848633	7.084901817	5.941372107	6.986303977	5.128001847	4.533859529	4.842047881	6.009197489	6.444031169	8.000122127	6.381321673	6.948735488	6.846323116	5.995207896	6.153809511	8.496948018
CTSW	5.440293396	4.256602517	4.76971294	5.14094475	5.025547898	4.783381716	5.727579827	5.38113074	4.156486591	8.691929997	4.153561315	4.630471908	4.402720246	4.887050904	4.580526142	4.853987879	7.318764882	5.631149433	4.932886636	5.254565906	5.265251747	5.399949049	6.056321323	7.047200862	6.021150914	5.967064417	5.144175176	5.836299712	5.369510164	5.64586915	4.703803127	5.09467362	6.128557365	5.796170984	6.464335948	5.030611698	6.089055971	5.99294744	4.703084904	3.843787962	4.858763513	5.71708538	5.890961945	5.504378551	5.689823167	5.955600131	5.247324822	6.328878124	6.962894324
CX3CR1	5.895819611	5.032237552	4.527153573	6.08223091	4.128947564	5.567750287	5.918179375	5.670172776	5.760641839	8.004799206	6.413945546	6.151810515	4.941769362	3.710032465	5.151667031	5.360994665	5.091698499	4.892482766	5.403616899	4.425936927	6.150571961	5.939872545	6.026937361	7.893596076	5.654883818	5.408997499	5.421789722	5.163541326	6.368547	5.474989687	6.191690831	5.045982736	5.723006122	6.050400596	5.280102585	5.376718327	5.190824637	4.43498497	4.163491061	5.511169832	4.787757432	5.953623934	6.719784601	5.917808841	6.16225539	5.252280143	6.373395414	5.095785814	6.142019203
CYB5A	7.297462852	7.881579762	7.885455356	7.614840006	7.046006086	8.367638499	9.771626617	9.93780399	8.331867058	8.592617291	7.861898956	7.929264505	8.186415602	7.994570201	8.115221483	8.059369295	8.500074104	8.703425014	8.004367696	8.128663178	8.365558405	8.272261405	8.135577122	8.701599359	8.170406654	7.382888329	8.386836535	7.84409854	8.133148701	8.401539637	8.394116733	8.390188954	8.972451281	6.83754862	8.119987136	8.590700191	10.25090521	8.534136476	7.750000043	8.184122803	8.070119747	8.282765798	8.334826494	8.199159912	8.162646476	8.464161573	8.370863431	8.346797013	9.065647469
CYBB	4.370632917	4.299129436	4.028780351	4.65805839	4.050186664	4.502821908	4.925540449	5.265100706	4.659379244	7.394486075	4.539799694	4.504262868	4.461254335	4.030517528	4.25742611	4.453745022	5.035835578	4.330479014	4.645912529	4.441952749	4.928448416	4.8258666	5.205734323	5.787153637	4.474236743	4.621764105	4.634762396	4.208868969	5.260652594	4.805146999	4.608717584	4.502333579	4.912457799	5.30303366	4.937624173	5.767973652	5.409780093	4.972254681	5.045373665	5.130700708	4.655776373	5.19354875	5.822293882	4.892565051	5.524267096	5.684453304	5.076541863	4.644221993	5.720646712
CYP1B1	6.258361841	4.778739983	4.034279006	6.494908825	4.845146075	3.924079881	5.887274121	6.350156683	4.244703689	9.492940913	4.199234117	3.834928296	3.823150043	3.715887325	3.361951167	3.627984995	7.865307794	4.713183556	4.655073758	4.595602453	4.973619335	4.81336029	5.360036193	7.305530085	5.3440445	7.484419944	4.182646313	5.374931733	4.648704582	4.339904031	4.508510334	5.854324001	6.507608837	5.804858068	6.753608885	4.878737828	6.074668488	4.139296053	5.551153413	4.34117873	6.111615845	6.670895246	6.5608009	5.731588835	7.235035831	7.148175627	5.820485041	5.449411237	6.917728598
CYP2B7P	4.350989525	4.899514479	4.540598121	6.713624765	4.858301019	4.169874233	5.160410778	4.233103855	5.373659874	4.211645583	4.356369177	4.670026268	5.07719684	4.620515971	4.48950505	5.250157729	5.057839408	4.20110498	4.195414879	4.756590686	4.543272038	3.967880111	4.281767581	4.596736635	4.903277871	4.055969632	4.369840309	5.163450675	4.74849074	4.114549828	4.752543599	4.156206712	3.417307823	4.417309588	4.021246282	4.105553832	3.290671939	4.573553779	3.407270641	4.040237473	3.551954568	3.922459225	4.239916403	4.861036162	3.454455541	3.689812478	3.632146572	4.018570056	3.961249638
CYP2C9	3.484633068	3.349857885	3.561696903	3.689502286	3.508266727	3.368946074	3.368207083	3.561486823	3.536139677	3.638416039	3.445029528	3.358587896	3.454428506	3.31821519	3.455540836	3.523013012	5.652496869	3.661302954	3.439186939	4.324685049	3.240455482	3.456005562	3.430120585	3.561557267	3.409760207	3.317316811	3.663463798	3.649217821	3.264254599	3.355457624	3.321583535	3.492952649	3.570733187	3.592484622	3.776483037	3.707471274	3.789499616	3.655615501	3.597343237	3.710110139	3.823027799	3.800374385	5.673544458	4.073574606	3.761678553	3.553541589	3.625448022	3.642138119	5.14257067
CYP2C18	2.610973923	2.443970691	2.456973662	2.733540804	2.564658344	2.593301933	2.474411645	2.747891572	2.427362231	3.579331132	2.278455961	2.608480905	2.234974359	2.647819935	2.460117582	2.579113869	7.074372328	3.038788391	2.530964106	3.891667695	2.657623516	2.629326548	2.751252914	3.89136794	2.532933764	2.418051162	2.491840028	3.032842739	2.249930824	2.611419596	2.325908194	2.674375376	2.420152387	2.565994452	2.703014027	2.949112374	3.204150873	2.820908869	2.474334216	2.440659082	2.584907996	2.442493412	4.857625728	3.819046363	2.819371331	2.518692657	2.506398026	2.9693188	3.822578826
CYP2E1	6.420088806	3.723163075	5.168270144	5.099229402	5.407341614	7.269398442	7.354136037	8.477462099	6.473966515	6.621804055	5.229470161	5.38523419	6.971712117	6.233112967	6.389643665	5.021793461	5.962345422	7.064965693	5.27296689	5.515303361	5.657227653	5.480524979	5.150633744	6.881562018	6.455478363	6.917885474	5.049547181	6.812476852	5.820384517	6.481480797	5.894432741	5.785631324	7.770093976	5.567636056	6.858263547	6.651497214	8.148523264	6.522750371	4.366530376	6.081149767	6.217678824	6.17888955	6.360031738	6.057920374	6.348821578	6.586773872	5.965916665	6.320873648	8.516133842
CYP3A5	6.724499651	6.042396097	7.057168105	7.345696395	7.090248448	7.06533416	8.023974493	6.316657657	6.627814271	7.168086631	6.220400156	7.315185675	6.201589667	5.271005802	6.513790023	5.742170926	7.738939898	8.189873576	5.710329047	7.74887953	5.786068095	6.177740527	6.087191677	7.785758301	7.187152753	6.596039573	6.595428215	7.303334545	7.378291632	6.443308987	6.51323757	6.302066901	6.94402618	6.919200029	6.627955807	6.40786643	7.432760119	7.133593171	6.995637662	6.981314446	6.654910868	6.791662152	8.194063036	7.666598771	6.743516921	6.690657985	6.600096555	6.55075429	7.968678166
CYP27B1	3.619222618	3.513162071	4.922379249	4.990955987	3.332404958	5.217993255	8.188373956	7.294508609	4.619997546	4.568027226	3.746741366	4.01457928	4.166066178	3.813516458	5.072621003	4.726846133	3.496737707	6.490091706	4.005446319	4.152822097	4.476070031	4.877971252	3.879031583	4.903256464	5.144836341	3.862893855	3.548471467	4.506885949	3.765012951	5.349675168	3.90998041	4.442183912	5.597295073	3.729228222	5.769900779	6.730311458	6.804181107	4.756750934	4.758424174	5.351168392	5.275802463	4.350914966	4.955015862	4.371598112	4.297480621	5.168377923	4.58676963	5.513593563	6.810186753
DAB2	3.492832416	2.843114093	2.594429278	3.177236827	3.138943326	3.334077264	5.598173631	4.826206196	3.666187017	7.342336307	3.805712531	2.80557308	2.42775269	3.239166776	2.551923861	2.594781649	4.969381628	4.276478392	3.16543593	4.09013412	3.80855393	2.95788259	4.539077089	6.637875259	3.968146651	5.840426551	4.158615241	3.246456479	3.676485986	3.535675813	3.563397392	3.560617773	5.120909958	3.289190272	3.685394751	3.281771962	4.636074321	2.047317322	2.205366113	2.548089532	4.206185291	4.523336206	5.077299668	4.779108925	4.264478242	4.12729998	3.945477621	3.922036377	6.174580085
DACH1	8.089572427	8.110911341	8.556648526	7.895781306	8.171480842	7.609576336	5.997436814	6.29834654	8.551579395	6.815683133	8.153960649	8.208064455	8.604476103	8.055631106	8.406920449	7.845175569	7.059019914	7.0584825	7.934061595	8.453558812	8.304597594	8.429919408	8.702984989	7.561713964	8.255463975	8.408033351	8.596827656	7.470047333	8.268421734	7.018074911	8.295117292	8.061917392	7.788781879	8.168830815	7.704836864	8.09760111	7.912528288	9.197098876	8.383684141	8.594614727	8.229870318	8.222716856	7.530491253	7.857433064	8.443447435	8.803335522	9.100421833	8.716942124	7.360982952
DGKB	5.368835812	5.428039177	4.387120366	4.851677173	5.730087463	5.210871044	4.02517182	4.327390204	6.631176342	4.320219725	6.007648637	6.111730717	5.840117711	6.211068402	5.918637461	6.27128509	4.799661076	5.624000238	5.200389692	5.496995297	6.232110373	5.547292012	5.493413788	4.591233392	5.300835115	6.567912355	5.176590928	6.267803977	6.015315535	5.092296981	5.982067088	6.55405065	5.645885391	5.912261408	7.398656032	6.865505099	5.266972486	7.041964866	5.780399194	6.76289571	6.093341004	7.197941801	4.912591085	5.024088323	6.385669099	7.148975268	6.950162703	7.14248988	4.713555078
DGKG	4.620617091	5.227784675	4.8718304	4.613998923	5.206351579	5.010095694	3.925928267	4.37692847	6.474474296	4.357532561	5.667280854	4.590984785	6.425971596	5.872760238	5.586162668	6.002376797	4.713117424	4.104808841	5.430014337	4.92126043	4.997723896	4.527470154	4.667725439	4.015476589	4.516232122	5.675192746	4.877812461	5.446522253	5.229071877	4.407367882	4.578836493	5.425249268	5.150841147	3.390059453	5.743070908	5.815482995	4.532912731	6.225762712	5.61791906	5.692377148	5.020625319	5.261337765	3.742907322	3.798471275	4.667801831	5.210550676	5.2538656	4.940716729	3.615868218
DAZL	2.812348656	2.025992086	3.433011566	2.085053708	3.664203011	2.398086621	1.964688428	1.784969929	3.035521654	3.47836053	2.430369422	2.260964227	4.362355439	2.330359555	1.992599706	3.162980525	2.901931476	2.205083657	3.235303882	2.097661771	1.898097833	2.382495786	3.209605728	2.401942555	4.150511566	2.812337151	2.35321314	1.928232672	4.882843979	2.637653134	4.108971412	3.172719015	2.55048854	2.637941753	2.863832789	2.964151021	2.813476509	3.154285924	3.009812178	3.269008041	3.451968433	2.268064815	2.127132116	3.063744892	2.737847587	2.451407242	5.821550444	2.639408628	2.526206551
BRINP1	4.511730812	3.680812466	3.748781254	7.446397147	3.692077428	3.641701615	3.713795739	3.63523349	3.946999746	3.319973737	4.525984265	5.403419664	3.978343991	3.803216912	3.288037487	3.597316577	4.455505813	4.15923253	3.639354104	4.19775684	4.240079877	3.921552375	3.262011081	4.681151445	3.680904189	3.667417172	3.794822237	4.684903775	4.45931065	5.186021556	4.053352953	3.928580698	3.948894525	5.110062134	4.007469234	4.179676899	4.06653634	4.316133713	3.776867796	5.202979106	4.540342816	4.380674553	5.201352828	5.227540697	3.933913304	4.678903677	4.192478425	4.628529164	4.586145586
DCC	3.273725002	3.240867345	4.12588485	2.400175625	2.586795269	3.252733821	2.564873589	3.096806182	2.962484303	3.451789074	2.701657375	2.856598536	4.233791955	3.867217854	3.772107839	3.621758806	2.780856297	3.305339166	2.325145738	3.905763952	2.77583518	4.810584619	5.315487938	3.072253314	2.750802191	4.270871343	3.083442364	3.803661291	4.034076807	3.152580252	3.722948427	3.638172182	3.279918675	3.452926772	2.840965519	3.788587467	3.794772836	4.316318449	3.46801169	4.611492656	3.158988196	3.457409023	2.574213105	3.044216016	4.82548108	3.690262129	3.701764971	3.368204001	2.953441278
DCN	6.737847927	6.390446162	6.182256242	7.779106456	5.592339877	5.889502448	7.658867611	7.402886639	5.098569258	10.26362311	5.653051077	4.988030386	4.59332954	4.964890205	4.9209117	4.288871436	10.04357756	6.572824476	6.318608896	6.406658855	7.469504053	7.047496573	7.529047421	8.545192384	7.473806119	8.082766692	7.230905289	7.198289592	7.551332387	7.213096863	7.238343704	7.119628652	7.728221706	7.1351623	7.862123326	6.782664162	7.640418305	5.844162308	6.362567787	5.710030914	7.200855568	7.441755892	7.602817987	7.552539646	7.615118964	7.521412631	8.113363208	7.949209346	8.570884361
DCX	6.979148676	6.970939165	7.483909786	7.99043913	7.159438429	6.936238898	6.198763675	5.253655301	6.816846314	5.994686929	6.933558024	7.70744517	7.25601101	6.762014129	6.362517502	7.234178516	7.1989029	6.098188417	7.276239021	7.054707326	6.775264247	6.350155087	7.067378353	6.358084666	5.71777194	6.829152146	7.073465508	6.528495456	7.285000045	6.762151511	7.109556695	7.030208581	8.152137922	7.746915179	6.262421147	7.426219856	6.157219057	6.954598299	8.228636968	7.747450858	6.804044385	7.175715607	6.277005509	7.265106637	6.717713847	7.812305307	7.264345511	7.12236814	6.455911543
DDB2	9.640457691	10.12549228	9.662923261	9.790869119	9.686806524	9.12297973	8.478310234	9.168404365	9.286670629	8.945210838	8.571911065	9.715298419	9.748876914	9.776013076	9.193451726	9.192570418	9.086567432	9.394746014	10.49462588	9.065551571	8.747397181	8.813625756	8.812041036	9.462916588	10.07025459	9.059942049	9.304640017	9.237903458	9.074743126	9.177352898	9.634199093	9.368928034	10.023683	9.688513002	11.47409746	10.33354374	9.293807646	10.15168803	9.957472822	10.57096855	10.22826541	10.06898731	10.09969804	10.28958957	9.510912158	9.941027567	9.433363142	9.285988394	9.876985976
GADD45A	9.408499802	9.160261918	8.943303218	9.512512562	9.307884526	8.269679304	9.443896097	10.00221067	9.466883929	11.27632653	8.840318359	9.294675094	9.424927959	9.918737584	9.350812385	9.061252101	9.603656439	9.470668663	9.704540854	9.987557563	10.34776639	10.17733078	10.13097381	9.989980376	9.617637216	10.48125105	9.602795142	8.80747997	9.545860779	9.381505942	9.974358623	9.703415021	9.161945106	9.572526467	9.586514864	10.08953639	10.37736753	9.885901913	9.778621739	10.18258186	11.52227249	10.00077519	10.01541075	10.032901	10.00882122	10.53949703	10.51519751	10.50518123	10.29715656
DEFB1	5.897652228	6.917689303	8.713451979	9.28213597	4.596534039	10.20140997	13.02058987	11.98612412	8.450799017	11.31648457	7.489542952	6.375252255	5.125074066	5.613572578	5.371715869	5.896793677	8.204481798	11.96450797	5.241305804	7.524806027	6.427654675	7.120979557	8.046034236	11.0949105	7.620145289	5.739116029	7.971668244	7.47786383	6.933053809	9.284244387	6.611981183	7.243311132	10.6398971	10.36013051	8.222402522	9.499675569	12.44533264	7.579942275	4.27410101	5.345715305	8.24501332	5.839661004	10.61342921	8.2762836	7.543079653	4.651252954	5.619049375	8.265929946	11.24574137
CFD	7.02965911	7.372615852	7.131203364	7.028063044	6.703880782	6.850108556	7.950053469	7.236127092	6.031087404	9.466195908	6.863337077	7.07154998	6.665470378	6.851477264	6.602108361	6.583073504	11.91633035	7.375006444	5.788420071	6.306978469	8.274245664	6.932070587	7.359428604	7.379461871	7.665624459	7.808577718	6.4519886	6.744713455	6.802647303	8.510625994	7.833413769	7.638070344	7.446800099	7.698073184	8.13173356	8.089456368	7.214479303	7.237239609	6.494531675	6.783071639	6.593082705	7.425992866	7.30300688	7.41000472	6.599038971	7.889312639	8.36425053	7.548318029	7.156486419
DFFB	8.284912207	8.780994663	8.351989545	8.536443854	8.045116827	8.634869373	7.752926155	8.005603898	8.924071943	7.749510039	8.824233567	9.243584939	8.794915273	9.380192917	9.032385731	9.153247307	9.004952988	9.538175126	10.41789533	9.229683778	9.260248952	9.00874938	9.255852605	9.025823064	9.500942792	8.561120386	9.106638004	8.600763312	8.161938825	9.081444659	9.210851007	8.829518386	9.446894395	8.35120538	8.989725166	9.37890097	8.294634457	9.050572694	8.937107254	9.532807158	9.215403971	9.923365383	9.330397192	9.620266221	9.271728288	8.99594224	9.360684159	8.644092763	9.140483733
DFNA5	6.460444586	5.803503268	4.196379601	6.775449585	8.346269497	4.645991903	6.884219675	7.205063444	5.76569407	9.196802619	4.285587909	4.202163735	4.664304062	4.289631538	5.837783862	3.257873013	6.891434113	5.631988739	4.477180787	5.084697916	6.041446118	6.901499512	6.089253961	7.473812814	6.414605205	6.51298694	6.154214276	6.810852304	6.227509362	5.780646497	5.966944829	5.3304101	6.372629985	4.723163846	7.398853278	5.302707966	6.437504279	5.688169219	4.047474669	3.636102776	5.404729877	5.302986413	7.174419275	6.547428137	5.951330337	5.234769538	6.06287681	6.849267796	7.588728755
COCH	6.552006284	6.346298771	6.551474202	7.551485164	5.735676331	9.255046796	10.37421153	11.90146965	6.579429153	7.525130201	6.464254369	8.285096909	6.18729048	6.254184343	6.135635452	6.491835181	7.013913372	8.767306455	6.404564274	6.89170656	6.856548497	6.932570971	7.104921344	7.546354335	6.55708018	6.731147202	7.122490447	6.199709095	6.962642494	8.021342399	8.200128374	6.910410775	9.084693745	6.838920663	7.259485437	8.656272673	9.348288739	8.213380801	7.19947921	7.289417083	7.149873325	6.988672882	6.742504588	7.210935743	7.225335844	7.957231007	7.690435932	7.333645087	8.745806095
DHCR24	7.192772265	8.836396626	8.932627752	8.672775636	7.66523804	9.55607849	10.36009234	9.772193967	7.563445957	10.44249814	8.667116727	8.670229727	8.907065022	9.516007538	8.212751401	8.527761354	9.862665988	8.702384626	8.646846553	8.689654475	9.006754338	8.467003508	7.700571823	8.983085063	8.805115899	9.304842753	8.736096352	8.948967571	8.983363175	9.169690959	8.6794779	9.253681279	9.822117006	9.268753606	10.28850347	9.375004311	10.6973331	8.500982	9.119457511	8.848206616	9.019854245	7.879356158	10.04513668	8.581517689	8.484122981	8.354918649	9.804516149	8.034356581	10.33485262
NQO1	7.381020414	6.247577146	6.642293999	6.787594391	6.050753863	5.519690457	6.671280014	6.599988198	6.231314731	7.907439539	6.112526942	6.299233896	6.668223311	6.770764357	5.843025752	6.471848702	8.91588662	5.905115513	6.308392543	7.821621423	7.646668505	7.106323829	7.798603027	6.785102492	7.173359109	7.235250383	6.584143081	6.77824816	7.619952748	7.007090672	7.159471582	7.084524948	6.830783881	6.32890367	7.249615016	6.805549773	7.236396472	7.145729938	6.045645951	6.604135421	7.322991181	7.238489844	7.092269396	7.254552001	7.543658696	7.380506287	7.26068173	7.879380173	8.0241012
DIO2	3.822133751	3.659617236	3.780908194	4.279680602	3.473162858	3.439087216	4.473664681	6.574222305	3.453977872	6.155738902	3.70175847	3.427842319	3.365294422	3.713375996	3.632956768	3.56511485	3.648516893	5.805449873	3.924195825	3.750294016	4.971989372	4.357947568	4.475168139	4.730852589	4.510677494	5.326356665	3.793053236	4.322387285	4.378820363	4.12978703	4.064056689	4.48799658	5.335069954	4.330145976	4.407331429	3.95921843	4.844084847	3.713386901	4.246553212	3.715083539	4.745705986	4.492820589	4.245061242	4.993965695	4.85838206	4.695080281	4.6795726	5.669122788	5.995295881
DIO3	5.885798708	5.629911683	5.929118111	6.059365423	5.835007314	5.801018959	5.971698492	6.157100256	5.4825607	8.371372049	5.357285941	5.218238728	5.645951661	5.710859926	5.492672082	5.540825109	7.085428609	6.329577453	5.408325774	6.962942273	6.108066651	5.637310696	5.771363622	7.745729561	5.765853695	6.296103497	6.179090944	5.814281104	5.217245754	6.501435753	5.404496642	6.577998258	5.813276978	6.574747232	6.97515875	6.011729807	6.371585845	5.702177889	5.793502655	5.532582427	6.119693702	6.00906267	5.984472694	5.780236074	6.231739573	7.08204647	6.556899033	6.233551666	6.277911251
DMBT1	4.205064372	4.962144417	4.515060436	6.237096049	5.093385489	4.303445725	7.982501424	4.768185945	3.815421326	5.038773718	3.949808122	3.824951914	3.998530699	4.319798879	4.271676676	4.139176251	10.40987313	4.475950461	3.997094573	4.26227983	4.259236581	4.216616599	4.257156244	4.017922354	3.97075823	3.912225308	4.028580256	5.99505434	3.712639937	4.581148064	3.996210086	3.51356962	6.039277098	5.933654669	4.767594735	4.180196166	5.060377632	4.009943826	4.110644597	3.991414499	5.121374971	4.350589268	5.25794938	4.197984196	5.287614109	4.280299863	4.193958359	4.011945322	6.121986873
DMD	5.201563457	4.684847015	5.045875029	5.61284618	5.074127392	5.784096883	7.117118833	6.962590671	5.107219104	5.917467917	6.023930782	6.223508219	4.62887242	5.032222389	4.7734555	4.966226498	5.855215772	6.131859562	4.99007671	4.838456683	5.154949587	5.511319406	5.516555711	6.145147972	5.167341396	5.065610715	5.376370698	4.985946393	5.393427876	6.130871827	5.502988138	5.133657934	6.156784384	6.401447377	5.398387103	5.980805467	6.528599081	5.399334265	4.717552356	5.173325748	5.340749526	5.142540347	6.181162508	5.971847997	5.44516865	5.306619662	5.620945153	5.565006687	6.830355395
DNM1	10.85298923	10.10451772	10.32292099	10.45177144	10.89789502	10.26801674	8.899320053	7.993127522	10.42716242	8.603233341	10.31959064	10.24767607	10.5295413	10.14316833	9.932219805	9.957578382	9.389012747	10.11464778	9.27618994	10.12601282	9.990163989	9.71671031	9.894917677	9.541919969	10.31564711	9.417767119	10.03994685	10.21798172	9.578972775	10.55111681	9.968823403	10.08048935	10.17844166	10.65010585	11.12028967	10.50617355	9.611179882	10.37195616	10.40142935	10.31096778	10.49288486	10.32962848	10.20874033	10.21272727	10.40557764	10.4438137	10.16613614	10.34405484	9.712404313
DMPK	7.687971921	7.867374488	7.71607386	7.660262713	7.624055661	7.710305507	8.821854205	8.871235795	6.833064921	6.712817084	7.517606514	8.340371794	7.501647827	7.963464441	8.047167292	7.430088133	8.292322901	7.334745258	7.288330721	6.997723907	6.823534227	6.587830465	7.001143796	6.956641891	7.928370929	7.055421349	7.681330382	8.217089123	6.715408777	7.989068065	7.352470615	7.376541017	7.885759593	8.44617798	7.938335168	8.171906664	8.011480316	7.728255109	7.733313166	8.710154851	7.748367218	7.407848205	7.832848675	8.158438603	7.448493531	7.460896333	7.181219873	7.680390571	7.545388959
DNA2	5.324660383	6.10303171	5.245139916	6.154183906	4.907975697	4.276891908	5.514735316	5.0715033	6.137237782	4.995548938	6.507469587	6.070216729	5.925147235	5.936144381	6.34109944	5.888832546	5.892579448	6.708000428	7.548471653	5.907694881	5.82135874	6.072114759	5.910717113	6.536006577	6.298984443	6.047539414	5.852198513	6.147592583	6.156379668	4.727513785	5.791370566	6.435126853	5.862821297	4.891441295	5.287467664	5.332098874	5.598343532	5.901595043	5.959392007	6.39219462	6.092324963	6.665950557	6.782718187	6.90338824	6.137500902	6.49769028	7.124341722	6.701759019	6.251225405
DNAH5	9.106848334	8.851035593	8.651031783	8.933840381	8.485798713	8.309646013	6.902145729	7.355980953	8.830705038	7.63793585	8.935793908	8.710853909	9.258795744	9.045179018	9.105549668	9.627437151	8.487411826	8.547103348	8.970661497	8.951499701	8.907095726	8.245498875	8.708151974	8.314393267	8.423071012	8.810490861	9.087345865	8.955604615	8.995061095	8.377296862	9.10772373	9.354668232	8.895188201	9.472906849	8.888244386	8.60372939	8.018241364	9.13820241	9.046111283	9.14753114	9.111606865	8.983156152	8.962425722	9.587113268	9.498626573	9.006101464	8.887654717	9.116325797	8.598882873
DNASE1L3	2.980749215	3.230673305	3.579578314	3.714564268	3.401151464	3.810430893	5.759307691	4.073225278	2.933190174	5.5667231	3.211699869	3.139026672	3.057793094	3.326866512	3.169591383	3.201943183	5.36615458	3.533678339	4.15282667	3.336156204	3.339547422	3.200993261	3.117494185	3.167882026	3.224690698	3.032581525	3.135348133	3.219266622	2.978520346	3.665766777	3.271424825	2.958606404	3.697160981	3.214442031	3.901966015	4.568843043	4.01149063	2.978366556	3.406318121	2.93264268	2.881047596	2.996809167	2.982890164	2.880895761	3.000364069	3.486169355	3.153280516	3.011638606	3.390600412
DYNC1I1	7.278377932	8.231428798	7.153828451	7.223061871	7.769715581	7.639739579	5.11129088	6.119077286	7.724695617	5.86781799	7.681206279	7.671695516	7.615333264	8.069634928	7.255105466	7.49179564	7.706901776	7.600157052	7.464269089	7.510340469	7.573270829	7.354124352	7.717747473	7.139337914	7.526197218	7.357008493	7.430183937	8.160859682	7.51931022	7.532333167	7.634247072	7.665497876	7.705399899	7.713529907	7.520267167	7.870054014	7.211437614	7.527319018	8.261213626	7.93714578	7.633570423	7.880297201	7.539847527	8.017208708	7.40526565	7.761610321	7.826911285	7.736999725	7.035600659
DNMT3B	6.205966326	6.616754028	6.505121546	6.787335122	6.500025403	6.901852555	8.448093266	7.948478478	8.536398775	7.033150764	7.531853173	6.934511765	6.701374666	7.390534916	7.588874888	7.300766751	7.152105368	7.74380124	7.981059236	7.059296507	7.300532423	6.887297206	7.31886785	7.861979415	7.779894188	6.432356003	6.910954659	7.298428134	6.874430107	7.333942542	7.15586047	6.912338347	7.977339698	6.942689027	7.303916612	7.563299077	8.041917751	7.298175545	6.588676093	7.102353792	7.618587331	7.773983299	7.638100941	8.160522529	7.230925748	7.205169016	6.788218605	7.372399257	8.784699502
DNTT	3.774050934	4.679191372	4.14046814	3.848288432	4.168456218	4.083174415	3.540589649	3.57590487	3.854789341	3.137578966	3.9101339	3.576738688	4.287704201	4.824621033	4.419603295	3.871058408	3.724442185	3.569227546	4.114305192	4.481015786	4.056013015	4.403958416	4.223037652	3.010908589	4.328090595	4.451899237	4.215183804	3.813266944	4.477562338	4.53373403	5.570798259	4.459650773	3.579461939	3.91877088	4.049534243	4.934319229	3.913237055	4.149241732	5.147714072	4.752090296	5.046656367	3.852492362	3.868768313	3.923844855	4.757405975	3.782505595	4.508691078	5.08922574	3.750406777
DOCK3	9.267442146	9.925673582	9.068005833	9.255890367	9.161464535	9.137175624	6.488358492	7.117191622	8.806385041	6.938514542	8.898093237	8.607931483	8.86790261	9.210560792	9.394106481	9.397311671	8.0842477	8.819807903	9.592561701	9.133650739	8.955424696	9.098876548	9.040278988	7.754127141	9.134640327	8.986380857	9.228539617	8.852423699	8.71761886	9.107630052	9.374233526	9.379720688	9.163948594	8.800100766	9.164468105	9.13107406	8.662142692	9.292646633	10.09017282	9.219609749	9.449041776	9.39868513	8.539731933	9.008686658	9.640336843	8.928895507	8.89114937	8.976341201	7.836139736
DPEP1	6.811646397	6.372138828	7.006529606	7.249941716	5.83490842	10.51500957	9.974676922	9.390792205	5.920722221	7.289048619	6.428796416	5.954854813	7.661335643	5.825298081	6.11335922	5.676642384	6.185527969	7.681489322	5.516180887	6.626764527	6.436885397	6.318669868	6.344486368	6.629188995	6.567710688	5.320925474	6.69209276	5.926095863	5.909123717	7.63909381	6.444779253	6.238926053	8.496537777	5.788034777	7.141380056	8.324310969	9.422938266	6.253572396	4.841556978	6.08246587	5.87656995	5.906613051	5.930197858	5.574946784	5.922101453	5.870309039	5.789294054	6.215506795	8.506726477
DPP4	8.753084429	7.731842088	8.212181105	7.957085403	8.609714131	7.544137438	5.831940556	6.919042489	8.638179676	7.540872473	6.059271225	5.124328838	8.82076376	7.803340371	8.250379201	8.05148339	5.99619297	9.230342928	8.013441149	9.168853373	9.334216786	9.730206729	8.570094402	6.345555285	8.693665245	8.713406339	9.489710969	9.051994848	9.510858775	5.648306674	9.198934827	8.976516359	7.258013093	6.401115507	7.886793635	8.425666222	8.118713047	9.359386014	7.034239334	9.127031945	8.769107876	9.22199264	6.031221867	6.299294642	9.750902084	9.277668377	9.568715977	8.439069212	6.320840017
DPT	7.090678268	6.215913521	7.762679174	7.500721023	6.301863988	7.747180353	9.254866029	9.696434523	6.054828051	10.50656413	6.016240731	5.146434882	6.332742849	5.943699951	5.707037375	4.919002988	10.32139524	8.058786404	7.868924442	6.274620861	9.577586286	8.847360539	9.714902788	9.091288419	7.970621886	8.83870532	9.018881044	8.584985542	9.484860389	8.731191719	8.885449264	8.359581265	9.111687499	6.064433282	8.194980819	8.433388198	9.976056379	5.897703312	4.61303938	6.579810935	7.447604425	7.785501781	6.915711042	7.852801289	8.240184002	7.957510991	8.748131358	8.854114226	9.212738617
DPYD	3.756396492	3.641656038	4.121730309	4.467721273	4.469828444	3.896556334	5.306128626	5.661090925	4.13604561	5.689490684	4.672875309	4.97540997	4.374351185	4.409722184	3.824618638	3.48355051	4.996113885	4.49728308	4.470649865	4.08490622	4.636840632	4.426027959	4.966175743	5.457211886	4.428082947	4.70201299	4.082876957	4.48739129	4.257956982	4.083151488	3.864294976	4.750006058	4.765727364	4.880828672	4.478867318	4.851201205	4.818687901	4.252902807	3.253510097	4.208949422	4.625724508	5.093494107	5.870526809	5.343245389	4.387222176	4.443890597	4.832231623	4.89272981	5.912712556
DPYSL3	7.799153805	6.998091536	5.998599249	7.015545733	6.667360273	6.080784061	6.067334686	5.972671107	6.613416714	8.266157146	8.46017094	8.372766776	6.720713597	7.289243512	6.804124648	6.309433695	8.122913424	5.937750966	6.819834757	6.672398664	7.254547233	6.691872448	6.581522636	8.22876729	7.060475228	7.984849771	6.464799936	7.0733555	6.743864071	8.06152994	6.903240741	7.186188908	7.504256278	9.545137704	7.265288169	6.705020318	6.352824592	7.096549668	5.73250499	6.776933919	7.734702577	7.802899362	9.13007892	8.840758846	7.670124643	7.669833838	7.248395274	6.475563796	7.785357794
DSC2	4.601187738	5.559816994	5.616030667	5.734596242	4.617241789	5.745281083	6.249121681	6.061336921	5.193883147	6.823996366	6.463106734	6.39687758	5.852511869	5.535454182	5.78441137	5.104433622	5.835527552	5.143026143	5.922139351	6.049326295	5.524428836	5.488401546	6.63323622	6.092126499	5.442154758	5.37874006	5.267757974	5.828989507	5.265593048	6.272418885	5.64376741	6.079237084	5.861222305	6.101949396	4.85800331	5.768679385	6.201097606	5.908704003	4.952929862	5.94473851	5.18472214	5.917958998	7.135991646	6.056218135	6.413286555	5.669758229	5.584325285	5.545815474	6.984216423
DSCAM	7.205949675	6.889351272	7.651707783	7.025481373	6.880923712	6.475273312	5.021359337	4.322387287	6.818287644	4.67267198	7.485347055	8.401954577	7.017346611	6.77877917	6.614650581	7.415794116	7.698109925	6.729157979	6.20372562	7.080503824	6.904616642	7.157717665	7.377903235	7.413999108	6.570507653	6.613921314	7.052243451	6.931855766	7.128674877	7.3444566	7.259594374	7.540895959	6.204064843	7.850827319	6.566053642	6.956156646	5.793576579	7.570462797	6.339432805	7.350467918	6.200109511	7.500035893	7.607709235	7.820476198	7.798993911	7.26879184	7.194005507	6.599059489	7.124865849
DSG2	6.233912792	7.237942294	7.185608012	6.931515296	7.485922493	7.714081273	8.559215792	9.249848131	7.581569284	8.638145715	8.867189387	8.409723794	8.103242884	7.456776269	7.663211637	7.83376396	7.877997567	7.992081231	8.109209012	7.766638535	8.033966508	8.105353073	8.527317237	8.452693918	7.577133711	7.547221528	7.826327297	7.097390989	8.44430103	7.985241437	7.857446341	8.067208102	7.918780218	7.490825452	6.997195454	8.273245455	9.198145709	8.580887235	8.276552572	7.971278345	8.146265073	8.062818945	8.818127617	8.363368431	8.440680811	8.209183355	8.490557572	7.80012838	9.107004724
HBEGF	6.172595254	4.739135774	4.899984704	5.478782283	4.647934278	4.679155893	6.032964988	5.858236766	4.648381187	6.485780668	4.599596198	4.493280469	4.288125389	4.583798471	4.684505526	5.13944942	6.053173306	5.245998714	5.318294603	6.460502144	5.044971544	5.378610859	5.475150463	4.995737942	5.498224253	6.242507717	5.356916053	5.879044758	5.100402496	5.401534157	5.400529574	4.98252441	5.999573604	6.353277503	5.41624963	4.974466375	5.504037557	5.254581406	4.541781163	4.816420501	5.723307723	5.618521517	5.523487568	5.922342232	5.753051014	6.004875518	5.83141967	6.69091838	5.924598799
DTX1	7.538520283	5.842829201	6.236782139	8.284448445	6.083983862	7.007770824	7.285842604	7.977045253	6.146571412	8.763540074	6.006317374	6.140096265	6.998258496	6.284312619	5.654381904	6.066295537	6.978055767	6.720570986	6.018197386	6.244512656	6.53998703	6.28543196	7.070181581	8.408757199	6.904076168	7.425266638	5.908550165	7.333245323	6.68042104	6.85366409	6.400137358	6.498861283	7.500648335	6.835137168	7.964276236	6.00948034	7.501685381	6.121118795	6.168482003	5.637993976	6.421152296	6.822618823	7.475462753	7.390803325	7.095232366	6.842010184	7.260301247	6.279628287	7.736474085
ECM2	5.565563844	5.390975623	5.438857378	6.245693676	5.178508873	5.112004499	6.43529716	6.497873175	4.78625101	8.710792988	4.669319378	4.571867182	5.306823658	5.390211132	4.671484242	4.752072802	8.390014241	5.782011677	5.709107938	5.073259448	6.55997699	6.642479569	6.85639879	6.537523068	6.590936325	6.857102087	6.081691131	6.468240811	6.581375915	5.816722307	6.225923724	5.971832122	6.123843329	5.622592012	6.642963135	5.548394564	5.801716867	4.816679602	5.444952597	5.33291765	6.706037562	6.480488424	6.045264632	6.362529041	6.599136056	6.310417316	6.874826423	7.020987711	6.837150757
DUSP1	7.430033867	6.719466813	6.818010424	7.262455428	6.85704455	6.194555261	7.836383779	9.207443462	7.08182288	8.362446211	6.771059714	6.504959668	7.102734241	6.670936778	6.527479581	7.107768687	8.996157396	8.850527855	7.594223607	7.327335137	7.26153822	7.796421542	7.230888399	6.950139039	7.176154127	7.786967158	8.664070886	7.481239943	7.076794879	7.464822416	7.6919348	7.311346592	7.671075369	7.184939455	7.394290579	6.836174725	8.917042487	7.046283201	6.975367201	7.145656226	7.371148236	7.324403852	7.390541687	7.676764766	7.610750844	8.245887759	7.358694405	8.284833408	7.841203452
DUSP4	7.159478978	7.727462844	7.69852809	8.347165665	7.04485353	7.161194723	10.39993626	9.94507819	7.762465446	7.820376007	6.302839155	6.116467616	7.51708574	7.702089027	6.757519077	7.154759843	7.645658081	9.091805314	8.005189328	8.70213291	7.855508364	8.247440733	8.036761036	8.128153178	8.16100571	7.539532975	7.737085792	7.825147708	7.677126071	8.300715907	8.089695022	7.929491321	8.955927112	8.103176019	7.482170051	8.159066049	10.45498961	8.217303643	7.502522691	7.418678477	8.460167757	7.478387576	8.814047167	8.033247926	7.902100024	8.321555519	8.278678619	8.544694238	8.770773087
DUSP5	7.453835563	7.118722826	7.981854348	8.089982256	7.757639043	7.630617096	7.61267327	8.503167504	8.357744978	9.296092633	6.934036281	7.102382418	8.647923563	9.332597663	8.603131591	8.821574924	7.709081317	7.322518218	9.448852085	9.603846726	8.400560544	8.778096103	9.134856387	8.10268386	8.68304105	8.991664399	7.904276381	8.800978898	8.056880137	7.563279788	7.868810144	8.251355214	8.053544523	8.271759315	8.66806498	8.348709133	8.758960816	9.153999676	8.30832465	8.712894318	10.36901369	8.70069611	8.547315632	8.571230789	9.13544753	9.503374428	8.66756976	9.947978868	8.746492137
DUSP6	9.560362029	8.232519023	8.739232825	9.142051193	8.701027012	7.792526082	9.18856177	10.3092652	8.356310443	10.21044577	8.471408034	8.714193157	8.497953088	8.250697165	8.055557889	8.465454557	10.54480504	9.46453388	9.644666205	9.492711269	9.385272092	9.733654565	9.463753363	10.24434252	9.268023021	9.570366167	9.426969787	9.379871514	9.538439718	9.404630919	9.400297611	9.287404781	9.129948896	10.10923859	8.941221881	8.876246729	9.75056326	8.000626175	8.420359207	8.266638839	9.61011236	9.65852476	10.6358629	9.735276319	9.805275325	10.12257018	9.78269793	10.43625857	10.15018078
EBF1	7.818039912	5.043141932	5.428869946	6.467214386	5.732201854	5.895445703	6.988870013	6.759063185	4.639781784	8.875817335	6.361321387	5.979697083	4.352117699	3.957339174	4.110069399	5.426517026	9.091739587	5.477053147	6.707524082	6.260784098	6.825053706	6.526297865	7.434853482	8.442651373	7.211273906	7.687576384	6.913139865	5.79839057	6.925430967	7.280240131	6.674774547	6.38848356	6.875917205	7.288492569	6.081309673	6.443614159	6.796064583	3.510084337	5.706598721	5.320623864	7.015426497	7.208166111	7.535521057	7.682446715	7.285353472	7.451610513	7.347917727	7.658795155	7.781603433
GPR183	4.810842007	3.317548243	5.448743828	6.937107526	3.085449324	3.280209266	5.810997144	6.370568823	4.614057303	9.852162685	4.369010769	3.680342334	4.276478392	2.69803538	4.201884698	5.005331914	6.869883026	6.508527362	5.238826978	5.372442235	5.139119656	5.697248282	6.51832516	8.383332969	5.931243691	6.748658087	5.661506416	5.141585494	5.325905487	4.464999868	4.999672719	4.965026719	6.979778726	6.282514578	6.391714115	4.062820217	6.997810263	5.144800894	4.076184392	4.008981496	5.432268945	6.377921176	6.605783281	7.118288489	6.975614163	6.679653307	5.002623298	7.503004859	8.201191991
ECM1	8.603363579	8.307313434	8.056740919	9.337778971	7.50156252	7.884668412	7.25888341	7.308649302	7.759446769	10.1012026	6.798676563	7.019052837	7.403843457	7.367817228	7.807880038	6.828229545	7.486323034	7.369512729	7.12879872	7.064010875	7.416430608	7.921396441	8.116110254	8.293540735	7.756474241	7.984873261	7.081106078	7.144910867	7.40259121	7.244994066	7.443295344	7.252262555	8.509833899	8.18890964	8.745417208	7.714625858	8.885757841	9.31520372	8.288476126	6.70866251	7.912459834	8.034608824	8.558825358	8.274165733	8.273574432	8.943770847	7.632493626	8.573511501	8.366168669
S1PR1	6.758385723	4.563485115	4.775564627	5.767861259	2.640749399	8.209856109	6.444812763	7.102751062	2.226424337	8.166711827	4.115900176	3.401345692	2.265153615	4.65784611	2.753276691	1.942806144	8.963228801	6.955922581	6.45294613	6.547047074	7.046566757	7.007941632	6.926174694	7.432232967	6.79498011	6.612047162	6.901872544	6.84199548	6.79830123	6.359318722	6.319675066	6.844528461	6.255781694	5.47451706	6.917446771	6.398241944	7.930338251	5.063315944	5.580895687	5.053362853	8.076872633	7.705165154	7.198310524	7.529701256	7.601488304	8.080185465	7.767975037	8.967345624	8.084619625
LPAR1	7.820302157	7.186103203	7.807456013	7.466324209	8.523710122	7.151392184	8.105288332	7.733506162	6.872574857	9.430588401	7.31916728	7.313398631	7.264282356	5.924193107	7.323546332	6.401428107	8.711691556	7.077289288	6.437563544	7.427682339	7.443264336	8.064090649	8.526564558	7.66904854	7.062764147	7.98293715	7.097923419	7.201285032	7.936209699	7.154745151	8.184003565	7.5797237	7.333207312	7.056963503	8.020231095	7.386461878	7.637836298	7.949011079	5.533571286	6.961862557	6.464256586	7.534635401	6.759443696	7.506160878	8.306320033	7.81357645	7.673642794	7.609950096	7.57737222
S1PR3	5.361868945	4.590635858	4.314240063	5.403915163	3.992443431	4.668830188	5.892967891	5.707813055	3.979902962	6.39027627	3.842791584	3.289295141	3.349468815	4.003260191	4.231708271	3.379868838	4.673613245	4.891415983	4.930570409	5.502722641	5.190317697	5.660373814	5.645419224	5.86378536	5.564224066	5.843240337	5.298790065	5.590830843	5.332532381	4.791760451	5.449916526	5.302707781	5.319823803	4.814491605	5.157240725	4.703491598	6.469883841	4.871512669	5.018709437	4.163855959	5.384996418	5.685274198	5.868363765	5.881202376	5.925477709	5.800471388	5.811882571	6.106901679	5.292906808
EDN1	4.771499799	4.460304636	4.647858015	5.615837866	4.312193293	5.645694656	7.124383109	7.157220609	5.389655525	8.070720563	5.830218461	4.479667922	4.531404677	5.18162879	4.610921163	4.456231858	6.826503903	6.055192116	4.802949571	5.515992717	4.971313143	5.082014251	4.932633368	7.428320193	5.854527853	5.994655057	4.946696133	5.377765392	5.156649505	5.232961151	4.866161349	5.149202241	6.187365002	4.889240646	5.096732103	6.153595308	7.291273993	5.115578102	5.152535607	4.640774936	5.482613118	6.828712434	7.526397508	6.139611131	5.612978449	6.10142678	6.149774888	5.408788514	8.49867955
EDN3	9.064944817	8.970322786	9.011457828	8.860763302	8.99685127	9.59988334	7.142470672	7.797365063	8.901414526	7.229783273	8.772373094	9.25211259	9.488745359	8.416298812	8.997793939	10.13187494	8.590095482	9.256484932	8.482396638	9.769659204	9.930032338	9.710870548	10.06676422	8.375508988	9.340682149	9.347205829	9.307166911	9.129952007	8.954361326	8.988006747	9.242670724	8.864014145	9.122219941	8.326026221	9.415424486	9.582637962	8.771226004	9.931948352	9.843863679	9.505252031	10.60473692	9.719670444	9.185120556	9.074165207	9.531328306	9.825820305	9.531825471	9.39189899	9.45273003
EDNRA	5.139068079	4.078590443	4.392941749	5.110742676	4.417486015	3.68111458	4.423052884	4.897541673	3.386421578	7.831943147	3.326049394	3.399503912	3.354747211	3.836983487	3.758819419	3.519547455	5.340499079	4.163152384	4.78807707	4.500315912	5.421411712	4.941991213	5.227507492	5.582338022	5.616151704	5.97046101	5.42385802	4.61382808	5.74671165	4.377860327	4.932424093	4.548786267	5.508752755	4.90844512	5.075950635	4.262010366	4.880823207	3.933690059	4.833307296	4.315364609	5.660924847	5.792913137	5.940515471	5.695872191	6.024852204	5.662240297	6.11040922	6.028427785	5.799488017
EDNRB	7.580593089	5.467294247	6.742405584	6.468017297	6.287674788	6.477200826	7.981702692	7.771188369	4.743922573	8.58019264	4.639390664	4.774579298	3.875348369	5.195003944	4.756063453	3.832825115	8.158528131	7.707069591	8.023545194	7.619688064	8.163023625	8.742397438	8.041886481	8.034085598	8.977312802	9.521995638	7.760812732	7.586464313	8.474518764	7.007176217	7.578574835	7.842524219	7.318158842	5.801031404	5.432077605	6.737885529	8.807455083	5.506255883	6.797534459	5.516992754	8.48553887	7.940583346	7.285226475	7.326708167	7.696669287	9.380970285	8.996601354	9.06000211	8.475497957
EEF1A2	8.972137026	9.095709023	9.17326288	9.172885677	8.609520514	8.83235828	7.335551041	7.492226042	8.666846392	7.494682021	8.560680408	8.061216411	8.792648936	8.948278985	8.816857025	8.855911787	7.912979873	7.697620579	7.555532085	8.615236769	9.026350616	8.465757775	8.928288324	7.726655522	8.018285806	7.529579283	8.740630041	7.65694045	7.804918486	8.866706254	8.579781996	8.446898947	9.044490138	9.043905367	9.301957292	8.801368574	7.997397226	9.302710977	9.332834223	8.859425703	9.011679971	8.845245785	8.408695426	8.669630254	8.778846089	8.681631015	8.78188351	8.740706764	8.214503751
EFNA1	9.056211203	7.794072163	7.321254352	8.390837364	7.491394405	7.836551083	8.392114991	9.072097779	7.266109568	8.38446128	7.805042949	8.59665881	7.973291538	7.103673694	6.831508106	6.68736952	8.294683458	8.595516021	6.944413477	8.392899296	7.997225358	8.063463323	8.524837069	8.649959022	8.409548557	8.246420635	8.344315212	8.576159715	8.161933867	8.161202857	8.395070898	8.291392124	8.077520458	8.058125867	7.72085904	7.446675267	8.332499584	8.293769952	6.904216495	7.856518158	8.692665275	8.670682682	8.936969635	9.198643073	8.78712004	8.321908642	8.497707604	8.381135003	9.045279902
EFNB2	8.755815602	6.841239656	6.233563642	7.124371667	6.002277155	5.277226462	7.039313112	7.724454096	6.834997319	8.423461332	5.639122134	4.87589454	5.758425682	5.903469583	6.049546417	5.609578672	8.126573938	6.882254034	7.716411857	8.236383398	7.992393651	7.941332258	8.365253527	7.972065908	7.949372586	8.120338753	8.152385359	7.256969223	7.916036763	7.116132007	8.125941424	6.920316655	8.143728445	6.332145991	5.715912801	7.206889099	6.728132638	6.663798912	6.138187475	6.545789991	8.46722507	8.648024608	8.15154329	8.583902498	8.322133558	7.82264878	8.370000532	9.003793038	8.445242994
EGF	2.785672	5.617429401	8.061178236	8.062289118	2.550631007	9.880381499	12.06705501	11.11433427	7.705733991	8.933405498	5.230103021	5.577495909	4.030813686	5.428023773	6.354034176	4.870357727	8.179630986	10.2976899	6.158623376	5.467120388	6.187123313	7.455711776	7.104470826	9.305140476	8.352127521	2.618341353	8.219773897	7.326419127	7.853502865	9.134763174	7.199365202	5.745773245	9.532498941	2.938228868	7.382905505	9.771585351	10.93733881	6.128839667	2.603135793	4.145665879	7.00909849	6.200945283	7.628376762	8.745474596	5.971606142	3.319270366	5.26701483	8.001232294	10.49089225
MEGF6	5.372245437	5.466111947	5.89671164	6.277174409	5.212438072	5.697322257	7.042505594	6.964081861	5.253733695	8.021277582	5.463812019	5.050510068	5.047739931	5.176082486	5.165972266	6.178882982	6.831570704	6.42966957	5.752487298	5.217600919	6.493611871	6.419600478	6.713530143	6.980428928	5.837756463	6.199803676	6.036073566	6.624572043	5.821513202	6.721262856	6.022892756	5.508725352	6.439187028	6.605917357	6.843889545	5.731786953	6.201371959	4.784085379	5.122056312	5.43390686	5.29898636	5.83669384	6.72231047	6.005980094	6.308568958	5.901049833	6.313440944	5.906876181	7.500004274
EGFR	3.756830739	3.6259788	3.844570313	4.328776181	3.789552052	3.880677407	5.325830132	5.664623701	3.873665389	5.491180531	3.614077798	3.392414299	3.457204366	3.757851053	3.635999889	3.582643228	4.76883741	4.938811773	3.799068267	4.210688493	4.046867769	4.229359474	4.153827071	4.908657212	3.877378506	4.21037519	4.195347663	4.291032233	4.103991762	4.514518641	4.094989093	4.008156229	4.715057344	4.090778732	4.438259247	4.300339546	5.447924021	3.832178678	3.729058671	3.626981036	3.906076305	4.051292121	4.592482874	4.230452659	4.205052851	4.230135803	4.254902736	4.394517973	5.160496526
EGR1	10.80200978	9.37295402	9.794204128	9.635245324	11.53142042	8.510889561	10.15184759	11.62300407	10.09352426	11.71241539	9.911519661	10.31109189	11.02005788	9.366478665	10.36034382	11.65160309	11.95651957	11.69333967	11.66550448	11.0665528	9.945139731	11.14406527	10.12134504	11.03919561	10.7337825	11.40426625	11.9189143	11.22256589	10.35583382	10.12447301	11.07632691	9.850102824	10.58137481	12.06589298	10.77559502	10.54488632	10.66699248	10.72907451	10.64437878	11.10305907	11.73817453	10.71635298	10.53754539	11.84288073	10.63735649	11.15755455	10.53700829	11.98700185	11.23485314
EGR2	6.65865559	6.218148876	6.930523394	6.263041115	6.129771593	5.599858804	7.220351901	7.927966496	6.071862482	10.49785525	5.772960441	4.056021629	4.963857125	4.581683987	5.45242217	4.094279247	8.736350085	5.895378576	7.892051483	6.399069332	6.702869403	6.882493845	7.139114407	7.085508014	7.446810742	8.995929898	8.085243379	6.445985709	6.362022381	5.781967977	7.20314686	5.710703732	7.03406168	8.830086946	8.707649801	6.2791789	6.782521897	4.086647874	5.852707857	4.999887082	6.966480257	7.102476434	7.076237685	6.687576051	7.483723887	6.296386113	6.65990525	9.232068594	8.784010791
EGR3	8.597936295	4.603869915	6.250808926	6.311895521	8.000283422	6.090646029	7.773160096	8.204694802	5.424411635	10.61441078	6.185338245	6.487556038	5.925005569	5.813810083	8.193066813	6.601092721	9.420308824	5.839722561	9.368820823	8.596707377	6.381989133	7.251374026	6.424802692	8.142523448	8.377772566	9.347195976	9.961522474	7.238103822	6.157823626	5.975568215	7.705569639	5.540901012	7.48594443	10.84471744	9.272246686	8.375220214	6.307675996	6.324385463	5.873023283	7.007853198	8.311941406	7.754161642	8.27695219	9.541254995	7.387283953	7.339649359	7.453261262	10.60251734	9.10276848
EGR4	7.159267689	6.964567248	6.131497244	6.051518983	6.494294821	5.905494306	5.163825015	5.085168168	6.054832586	5.633162436	5.734325242	6.134044659	6.12958048	6.498232263	6.820781425	6.106263259	6.007244779	6.484719188	7.330584156	7.03594328	6.045253009	6.468715442	6.522264178	5.712049669	6.460425473	7.362285307	7.143920282	7.400105004	5.761344886	6.209878837	6.412036565	6.109820998	6.435974128	9.510882892	7.705942311	6.888486507	6.606495805	7.505615709	6.338768315	6.435025959	7.544590551	6.21112167	6.142196846	7.644717999	6.785888713	6.641652928	6.922116537	8.397373716	5.671175577
EPHA2	5.176942194	5.183410893	4.807570053	5.007642342	5.087429635	5.453460649	8.064112247	7.118655645	5.104481567	7.106605807	4.756095788	4.210786046	3.990241356	4.701792973	4.210375464	4.773955825	7.404578824	6.518305959	5.495885131	7.770138954	6.133559632	5.973977752	6.632022473	6.825080881	6.186710952	5.840563675	6.191615339	5.15605938	5.490299288	6.200341	5.657066212	5.143823224	6.526927663	6.973686029	5.766002949	7.248927574	7.480874746	4.941053425	5.829466012	5.627754722	6.756789848	6.560307939	7.766318919	7.432248572	6.98722298	6.467851764	7.304142431	6.948858792	8.676054849
EIF4A2	3.784109193	4.73499495	5.740740583	5.007873273	4.642153187	5.081459614	5.318006246	3.478913741	5.745413709	4.275492542	5.293001163	5.22591547	5.513546309	5.045519758	5.132311245	4.037983848	5.545477673	5.287268092	5.951728751	5.251934027	5.05354456	5.876694672	5.012367009	4.891360904	5.396471811	4.882997133	5.207306345	5.137708631	5.36448443	4.26697748	5.211071154	5.266966994	5.91285705	3.369009827	4.552548726	5.292372261	4.311544632	3.864154712	4.83907157	5.037432897	4.827653284	5.317062195	5.037319822	5.074709542	4.257083027	4.99505944	6.70956064	5.671439008	5.059207057
EIF4EBP1	9.620001036	9.345812628	9.46046884	9.608756709	9.639881897	9.836869675	10.78295002	11.43834394	8.785933028	9.052502465	8.183186626	8.140688642	9.420368345	8.20886159	8.741004431	8.620823783	8.142982695	8.814842084	7.749404457	8.621320389	8.681689005	8.961751195	8.82846506	8.669399343	8.66590319	7.899171594	8.612320825	9.27706156	8.052628954	9.486050992	8.870183005	8.913357885	9.995453436	8.344265664	9.272793357	9.931542388	10.73783253	9.496456686	8.359536391	8.67370072	8.634559148	8.301200407	8.232075366	7.94514148	8.760585564	8.569516399	8.855637446	8.595452247	9.987326678
ELAVL4	8.716560047	9.392808685	8.630862646	8.726248598	9.001185409	9.005846977	6.87215947	7.639264245	8.936289549	7.381772209	8.915472055	9.146720189	9.549734435	9.217488144	9.222372037	9.599742916	9.080594	8.716772817	9.42935088	9.497780081	9.235685195	9.402142231	9.262027385	8.16284499	9.193444205	9.568184336	9.579544542	9.183824368	9.528757794	9.019588905	9.200184331	9.557397593	9.240695549	9.604086395	8.861541662	8.991387467	8.340759557	9.201322104	9.889782019	9.61658152	9.328280644	9.499274481	9.303151932	9.213290824	9.426809346	9.513943232	9.781559577	9.566707788	8.369473544
ELF3	9.792167566	7.869050644	8.196277134	9.439875744	8.327332051	9.254725801	11.02427382	10.10085945	8.401589655	10.2546385	9.200046826	8.596268407	8.671970779	8.63496107	8.669736006	8.72828511	10.2449932	10.01002635	7.527953762	8.850835496	8.643359472	8.536895513	9.091326704	10.27869956	8.989163079	9.651667204	9.269017693	10.10495423	8.244482765	8.541970239	8.523571699	9.167200675	9.975967369	10.15238223	8.894298092	9.158676779	10.29896884	9.068680037	7.243508172	8.925655185	9.319290468	9.859269149	10.64239862	9.904273691	9.879406515	8.410779181	8.450912356	8.86281486	10.48065344
ELF4	7.716439846	5.83394823	5.3892589	6.118436079	6.106656482	5.802535733	4.763583304	5.683596527	6.159539288	7.094215509	5.671518177	5.973736817	6.207002457	6.285757034	6.48673115	5.521257676	6.690280583	6.033039318	5.353475932	6.700472193	6.372912569	6.653112358	6.762792806	6.097591315	6.56341545	6.126773538	6.117801022	6.919302102	6.462815685	5.487095071	6.514323986	6.095652733	5.720742833	6.03622712	8.6298565	5.324791942	5.508515221	5.934149052	4.52113943	6.314979817	6.800315269	6.584328731	5.96568459	5.930830012	6.913368217	6.551961117	6.697607089	6.844201009	6.582076703
ELK3	5.620555845	4.964697241	4.976103026	5.159061307	5.686268402	4.403624462	5.877256997	6.281503609	4.77039447	6.934909839	4.667454199	4.301295946	3.384420412	4.093850377	4.671169858	4.293844565	6.955836159	5.089523865	5.366737082	5.377924951	5.673156694	5.539136119	5.804270952	6.17139097	5.91548417	6.176145331	5.359495831	5.079058324	6.246901109	4.965132244	5.268780374	5.066956791	5.405419412	5.290039854	5.359776723	5.385725725	5.791305929	4.85838634	4.686869132	4.596101614	5.799273528	6.007531632	5.912227002	5.743736482	6.05338514	6.507095664	5.949868233	6.173403461	6.13144206
EMP1	6.314578353	4.91308458	5.195235906	6.116651383	5.472273888	4.800361141	6.905795679	7.23888353	4.32077092	8.552957189	5.01728913	4.237399858	4.19833473	4.348292603	4.46962978	4.377165292	8.404270534	6.019168382	6.323753109	6.486631055	6.338226932	6.087983148	6.282507627	6.727822237	6.819873532	7.846243915	6.278465063	6.161261175	6.446654779	5.860310156	6.011934471	6.292862187	6.302541944	6.127138249	6.748119962	5.532874682	6.897318547	4.652332667	5.476314315	6.50925259	7.005363349	6.751859044	6.45213649	6.350417632	6.690487439	6.951214397	6.462469174	7.386383411	6.875425871
EMP3	7.679463463	7.501491271	7.289123971	8.496487699	6.52386061	8.458886301	9.277113701	7.277756344	6.210433616	10.1636104	6.521163396	6.706596392	5.847246206	6.536651254	6.967489945	5.410686926	9.360683161	6.763880228	7.080287633	6.996335605	7.368286638	7.251662737	7.845398017	8.242818251	7.218033228	8.412599894	7.573425681	7.051890788	7.128536721	7.571636376	7.026735198	6.994568942	8.413644232	8.133072579	8.099254778	7.541211872	8.304008482	6.81973051	7.87988094	7.057329917	7.956134838	7.58646694	8.15109206	7.519659723	7.824644163	7.876565973	7.510440825	8.123759039	8.064797801
ENG	7.551678471	6.677354005	6.814045839	7.328014687	6.529967488	6.099849323	7.059352609	6.595387331	5.647039762	7.286366936	5.693284806	5.308833894	5.122847404	5.84969381	5.808300585	5.641061957	7.15074771	6.153388049	6.06896067	6.745414579	6.998703378	6.928331801	7.169342386	7.181680765	7.319629311	6.810750691	7.328320316	6.463689822	7.007022222	7.098290011	6.932438636	6.909777629	7.359000332	6.973462509	7.396141153	6.873245505	6.688066584	5.816107226	6.648089003	6.159083958	7.578081322	7.358227618	7.154706622	7.066464579	7.525024623	7.286810088	7.712124248	7.509934893	7.486759463
ENPEP	7.590192116	5.746423778	5.473140074	4.998468688	4.542341502	4.737889627	5.751550812	6.689980646	3.403461292	7.564749216	4.397713169	3.413085966	3.686369285	4.880202755	4.227873411	3.626854906	6.435704694	6.726594734	7.472579272	7.083680034	7.31039837	7.785751459	8.316811463	6.734826688	7.375205289	7.439877881	7.332297326	6.650457646	8.115832251	5.24974971	6.911032235	6.292014313	5.94996233	4.655084806	5.426225367	5.402607494	6.677916365	4.444876683	4.682946693	5.371847285	8.684965888	8.106602778	6.620233144	7.339817536	7.747711987	7.751227882	7.70426554	8.479897675	7.097938636
EPB41L2	7.131228486	6.596715378	6.624673682	7.073969983	6.839762589	7.135195169	7.450858285	7.522252039	7.11227588	8.804432976	8.697534293	8.752771293	6.994894544	6.311260615	6.77043683	6.871040188	7.715682441	6.803357697	7.707527157	7.003727486	7.358696919	7.267820779	7.285787217	8.355459933	7.580398589	7.346636256	7.340894993	6.8882938	7.18946959	8.164201406	7.49697364	7.232852867	7.811037309	8.489963416	6.982922856	7.411882913	7.511959349	7.421721804	7.013217052	7.432569917	7.294870174	7.506682151	8.435472079	8.739250758	7.380837686	7.604034191	7.768674111	7.565014998	8.228719667
STOM	7.914890266	7.169226839	6.955803934	7.663030297	6.581680886	7.383556414	7.589490863	8.171987308	6.781354047	8.68733499	6.944755877	6.250287068	6.839422779	7.014032017	6.786685864	7.20129955	8.678442893	7.567602017	7.451081512	7.822131782	8.01213123	7.805463919	7.945364803	8.259899483	7.971183302	8.168513533	7.705441409	7.868352876	7.81880947	7.274524088	7.858335562	7.865922681	8.602154638	7.520825381	8.121200188	7.47894146	8.1117001	7.348301375	7.618197379	7.384748687	8.673016933	8.535469956	8.43533671	8.288283848	8.250088365	8.387460309	8.456736295	8.714592738	8.662935617
EPHA3	4.615162456	3.996857432	4.272751199	4.815345643	4.250550026	3.976888214	4.879918329	5.293241972	3.975991326	6.243355006	4.63671525	4.072836286	3.83510676	3.541473315	4.135791679	3.64455988	5.100836674	4.806848475	5.00500578	4.533591702	5.281558466	5.117694073	5.255692917	5.741606269	5.155993836	5.580152468	5.117228459	4.972748618	5.427684896	5.119204885	5.013069784	4.726008308	5.622378181	4.905343856	4.994210065	4.820314734	5.095333373	4.650632953	5.597397607	4.789246212	5.486835685	5.535078631	5.973918752	5.69052819	5.486818208	5.584883734	5.997544054	5.73078658	6.158451054
EPHA4	6.800080815	5.434999376	5.389112987	5.1263765	5.972811889	4.568198623	4.490225724	4.467817306	5.265116877	5.645853706	3.264414166	4.452959978	5.577258947	4.596827468	6.221914455	5.99061885	5.157140597	5.135151504	5.773825534	5.763928137	5.568219987	6.02018095	5.646037734	5.489961426	5.103886337	6.179677893	5.209823133	4.937094545	5.728145522	4.214259514	6.012054174	5.144122029	5.054632471	5.004816491	5.404107432	4.698657264	5.786523356	5.842978166	6.074001989	6.799020601	6.004947014	6.484660793	5.083063495	5.241752907	6.100321043	6.531176953	6.320677144	5.926885462	4.848005922
EPHA5	3.534262272	3.060140407	3.126705124	3.069388459	3.101458127	3.083002947	3.006626145	2.824071552	4.326073696	2.826019924	5.813155349	5.338660021	3.936184648	4.05648017	3.249741408	3.207847123	4.388335908	3.425158095	2.922259379	3.425856948	4.015837636	3.391973008	3.108877893	4.339424841	3.139185796	3.064364144	3.790075748	3.447837543	3.540061503	4.540849615	3.884331445	3.325456613	2.968000233	5.459455998	3.243853221	3.270476798	2.832477231	3.158322599	3.842394323	3.740032956	3.370498201	3.800314261	4.796679533	5.760830236	3.195334958	3.542672471	3.560424112	3.26662438	4.686493696
EPHA8	7.839776675	6.736012371	7.166430117	7.088134618	7.497348208	5.862331503	7.190746652	6.095920078	7.65071511	5.341100101	6.072963223	6.11654989	6.528613722	5.995156083	6.851750781	6.895376568	6.197083063	6.774889469	5.432437771	6.066621918	7.106507744	5.821789802	6.000093812	5.08191349	6.335587401	6.368647203	6.048061592	7.569454952	6.0629266	6.58503365	5.821039084	6.816848374	7.060288883	6.11930045	7.454730217	8.375399591	7.08305443	6.79474312	5.95096552	5.67034384	5.813837389	7.403640837	5.787002231	6.438832478	6.13952311	7.801171528	7.246181472	6.966861112	5.377898783
EPHB3	5.052230432	5.141955213	5.234360363	5.276634894	5.127823563	5.435454377	7.998861592	6.472926061	4.506966059	5.354126932	4.756598084	4.603029642	4.771316545	5.143026299	4.864406629	5.111807974	5.062903768	5.243441881	4.739827041	4.604909548	4.86107005	4.885643048	4.998228207	5.03388482	4.868064871	4.514365877	4.959830577	5.082719065	4.698586677	5.32406129	5.013171326	4.776409389	6.283866383	5.178311153	5.635560347	5.776149199	6.86426907	4.763495391	4.887911742	4.911482327	4.867689793	4.583868024	4.795423572	5.017104856	5.078527847	4.979071823	5.082538576	5.112595362	5.693664081
EPHB4	7.412460102	6.951803717	6.852627732	7.854962766	6.219021176	6.868181937	8.4212015	9.267772809	5.992904274	7.813115366	6.6088348	5.940544422	5.777084342	6.329899005	6.124445667	5.992764022	8.278526352	6.982388443	6.388135806	6.828041586	7.078874661	6.725495345	6.723447094	7.360453659	7.111943477	7.112082586	6.919028578	6.773887738	6.859017347	7.2484408	6.669577269	6.814295105	7.866663946	7.481921154	7.494897237	7.305640315	8.105801351	6.080963448	6.340087151	6.519887224	7.1024566	7.134124999	7.36123384	7.167212241	7.210459272	7.128564398	6.853157986	7.708376458	8.16322437
EPHB6	6.80876558	6.19570792	7.29530926	7.544870158	6.212221469	6.593640546	8.824528769	8.44381746	6.394124567	8.475773883	5.793771031	5.612581436	5.575205991	5.729159044	5.748046962	5.697704428	6.342426684	8.321508402	5.667820394	6.146170008	6.197864945	6.601714753	6.499040324	8.406536671	6.890375428	6.013213696	6.612578269	7.041551668	6.191085495	7.177981584	6.33808838	6.70742726	7.469075972	6.018371698	6.634282336	7.253263311	8.374235752	5.1136693	5.400929398	4.677452117	6.694230314	5.985144682	7.357666246	6.849297312	6.424146478	6.060198949	5.831061594	6.687773418	7.973353117
EPHX1	9.920768734	10.70858711	11.64841395	10.97902469	11.74329551	11.57978158	12.2909063	11.65362284	11.85764543	10.90147111	10.59150906	9.448395377	11.65705863	11.36938243	10.84847808	10.33770464	10.61573167	11.02264106	10.45602867	10.4536364	11.96966817	10.2382782	10.6225204	10.92379123	11.41944887	10.29273896	11.25322967	11.26511254	11.74512896	11.46771952	10.99807292	11.51966097	11.51691352	11.09668072	12.0806457	11.67293041	12.35334394	12.30373265	11.50871093	10.17575449	11.6551575	11.13157726	10.95531222	10.63921191	11.34663341	11.49740528	11.41156084	11.38692015	11.40679753
EPO	5.027604499	5.252435476	5.524450952	5.303892061	5.332683339	6.070791692	7.373784548	7.248117278	5.120549462	5.320527579	4.902710701	4.789548223	4.396302391	5.050811134	5.124078751	4.950744826	4.994232659	5.250802796	4.962206292	4.916172981	5.179928291	5.199707822	5.342656858	5.100851835	4.785471485	4.53718464	5.277574674	5.002113243	4.886778653	6.026873896	5.041388397	4.773276625	5.740599108	5.376090773	5.639770505	6.472379104	6.964469521	5.309062649	5.292812256	5.261636453	5.145367937	4.982040552	5.454469933	5.021015759	5.066712628	5.319063367	5.210558782	5.212982054	6.274304353
EPS8	8.754801568	7.260286282	7.704114117	8.489111458	6.121290362	7.060001668	9.320554459	10.18873066	6.431895289	11.13862104	5.742045208	5.276082561	5.310299429	4.28236484	5.352855914	5.46923775	10.26556181	9.02714253	8.362279209	9.019730535	9.284095601	9.098511988	9.380516143	10.47571737	9.418415189	9.876056418	9.006026077	8.98440865	9.315738647	8.738330915	8.608722915	8.416797362	9.242768825	7.021375358	8.855716873	7.997458639	9.666370989	5.640872677	7.450096757	6.167413386	9.477394077	9.189455708	9.733633768	9.283699622	9.496873743	9.590489432	9.759796528	10.12980243	10.43218853
ERBB3	6.010720156	4.963004357	5.673735746	5.860213993	5.884646744	5.789460483	6.893657007	6.787374669	5.58819623	6.020920196	4.121449996	4.496947513	5.522584159	4.380834882	5.117341586	4.76873726	5.690718078	6.300804788	4.980934705	5.42205121	5.811450564	5.405565903	5.134034398	6.049701238	5.811568475	5.227985261	5.940731065	5.43269196	5.799786446	5.321021971	5.542621468	5.139229741	5.706011078	4.986779721	5.483604736	5.714794461	6.483017876	5.759971756	4.032210679	5.384392444	5.216555828	5.144261568	5.70954682	5.189608651	5.42646939	5.189046375	5.771980222	5.426567384	6.39860606
ERBB4	6.498253199	4.988192849	5.397234208	5.380214201	6.211568849	5.568002879	6.372880767	6.806205464	6.124146752	5.589021113	5.439328647	5.377719452	6.166548852	5.455611975	6.245626206	6.005453699	3.716040658	5.491462507	6.393150317	6.099290079	6.567176235	6.250024182	5.453515769	6.183437717	6.38310162	5.928527151	5.840698065	5.878250719	6.671263993	5.767803434	6.612577059	6.26619799	6.000672757	5.118319813	6.705345509	6.129611737	6.562142047	6.362207463	5.014285997	8.588552314	5.963265921	7.17499727	5.990615401	5.713778601	5.913503072	6.773561041	7.043136366	5.997435691	5.668543622
EYA4	4.334040002	4.492285363	5.70136768	3.735001099	4.020709897	4.081958489	3.903046339	3.483759869	3.440051681	4.4662201	7.41569597	7.910083778	4.802342803	4.296571822	3.195166428	4.555697327	5.587352165	3.899779154	5.210316044	3.940209903	5.108021271	4.845967289	3.392641045	6.776910098	4.734897532	4.337598325	4.737127287	4.969917842	5.985057898	7.325962481	4.904713703	4.634583	4.801308539	6.542881272	4.062627575	5.091954664	3.689982208	4.079808448	3.566059429	4.080539485	4.574506697	4.781487651	7.78397017	7.12506871	3.69137912	4.41588554	5.09022159	3.793369953	7.372632309
ERG	6.685534025	5.437009816	5.305583073	6.209930368	5.195607106	4.87200106	6.181941456	6.074401624	3.972556712	7.669175469	4.467347388	3.899412937	4.098769465	4.009549864	4.320505673	3.730118866	6.728997378	4.926965698	5.631354073	6.066470097	6.276425873	6.135694701	6.579906949	6.614109236	6.727439705	6.889015498	6.537886231	6.418905028	6.85451586	5.778297346	6.280500283	6.27396542	6.081483311	5.106567876	6.144969118	5.239181164	5.642995727	4.490726926	5.096444757	4.861545932	6.356882682	6.252688081	6.034737255	6.177445741	6.312260069	6.273608538	6.787514128	7.233215929	6.454490066
ERV3-1	5.89026522	4.24283362	4.061223374	3.366099844	3.886491138	5.167405659	3.574650309	4.210944481	3.660759575	3.604498027	4.947228668	4.646599731	4.686207499	3.893226231	3.160816968	4.925535498	5.427646522	5.590550671	5.113200094	5.417593304	3.749418435	4.546864126	5.352404485	4.133271971	3.806297657	4.129414253	4.60294065	4.069089771	4.196704026	3.853000831	4.309640237	4.323561385	5.523885705	6.237733494	3.600222269	7.716762579	4.54404377	5.348373549	4.738054509	7.192227762	4.859828919	5.726766999	4.276678008	5.226061122	4.69115152	4.548828495	5.58168744	4.795151555	4.169152879
ETS2	7.916706176	6.480207145	6.294152459	6.822930177	6.918487545	6.614461079	7.315552221	7.16241403	7.104489821	8.456271545	6.586536896	6.04228589	7.232283953	7.101474173	6.96417862	7.79379061	8.169196665	7.299249124	7.328331195	8.846943581	7.653263619	7.596033116	7.900893356	8.085916149	8.397928228	9.113125012	7.690414984	7.835392789	7.163278233	6.723187423	6.915451797	8.249807747	7.509457519	6.447173054	6.991781399	7.007599037	8.137374854	7.377048893	8.017285213	7.852032786	8.842376842	8.471613019	8.330734097	7.912961387	8.656548338	8.627982931	8.353333596	8.161572912	7.574864292
ETV1	5.539152812	5.746691824	5.823454179	5.547124079	5.684062433	5.514706041	5.058599381	5.596727752	6.923861863	5.895774676	7.768973008	7.720817796	6.585841205	5.852807331	6.134805097	6.273229317	6.06020461	5.716926074	6.490241304	6.037839154	6.722971404	6.378204786	6.61608998	7.243818983	5.905941362	6.527448682	6.537513012	6.20891834	6.740820748	7.542062611	6.266642589	6.554927267	5.94694721	7.017748807	6.398669757	6.783724168	6.267325802	6.673838997	6.872881613	6.588912991	6.64525136	6.811531682	8.013734852	7.868042128	7.179934302	7.1982538	7.033717909	6.758265641	7.423088262
ETV5	8.194879502	8.247249164	8.388476643	8.56360764	7.939281797	8.76782609	9.366456467	10.35541437	8.855457324	8.63745251	8.502608443	7.541079114	8.977000168	8.54602066	8.46237404	9.317650915	8.234551809	7.934095203	7.644168352	8.559592113	8.763966605	8.566761413	8.48888947	8.310295916	7.886474107	8.305985671	7.637891105	7.90621907	8.266424033	8.176422281	7.925634548	8.703868637	8.958472713	7.915707167	8.5904504	9.163408663	10.09601842	9.00573272	8.741101181	8.488642403	8.648133798	8.27385674	7.840906663	8.042183473	8.442164279	8.63569672	8.494476594	8.3344548	8.098429268
MECOM	5.016185715	4.183477647	4.825357317	4.676580431	4.160328294	5.191607208	6.928039303	6.51345765	4.200768506	5.021395103	3.872778072	3.573721372	3.828763763	3.922775847	4.180766656	3.904880859	4.717042913	5.386589699	4.917762846	4.360282336	4.869860303	4.619338802	4.997388837	5.817205504	4.797846202	4.585122608	5.025578806	5.021165617	4.639929535	5.171550749	4.622695158	4.531628859	6.024346571	4.133162142	4.876983986	5.475211481	6.726662547	4.509033652	4.390417582	5.016809257	5.60264103	5.267141966	5.326849834	5.279420684	4.96259178	5.086226133	5.090828282	5.327897927	6.355127672
EVI2A	5.222461609	4.397099555	3.802851346	5.309653946	4.184026824	3.775079381	5.527608455	5.82507781	5.553197393	10.04598307	5.04071378	3.930696436	4.101384788	4.282132124	4.70879737	3.828301577	5.545508733	5.673470017	5.198986117	5.256195824	5.633016615	5.995513323	6.170746996	8.54654344	6.020039761	5.941494804	5.654221637	5.182163316	6.112241582	4.437843973	5.683124959	4.454045853	6.824047069	5.889917728	5.798872137	5.210286781	5.96307647	5.178917062	3.151819873	3.424369723	4.622555494	5.759372953	5.683351023	5.699925749	5.701823607	6.190156728	5.606567393	6.217630045	6.561856035
EVI2B	4.295850339	3.383536596	2.587624745	4.51668975	3.282913939	2.236726941	3.852802094	4.884768064	4.60618216	9.02823289	4.11988093	2.488147587	2.685909002	2.469419594	2.719971218	2.180817571	5.83969336	5.526477724	3.08458462	3.954439042	4.031021758	4.999263658	5.180846389	7.742648279	5.143008431	5.111377377	4.288306275	3.657898584	4.819990001	3.983327662	4.050711571	3.368639091	5.64829993	6.045026251	3.489121834	4.753754337	4.871894073	4.040753248	4.731958426	4.130212918	3.475044272	4.142940418	6.815874356	5.027016915	5.420378363	6.075907357	4.914663895	4.796633401	6.856436947
EVPL	4.293842397	4.785106574	4.92557139	4.902865077	5.058846856	5.284645722	5.986986464	4.810245295	4.659392365	4.847452536	4.570913119	4.812561664	4.719965402	5.626703679	4.453409986	4.703803127	5.190727478	4.838651881	4.615056597	4.794531697	4.410760048	4.96974546	4.655619237	5.059534136	4.823844605	4.953995762	4.443948914	5.22626288	4.856543936	5.195248078	4.88594286	4.520502337	5.994183949	6.261217579	5.931223205	5.759971272	6.011452956	5.368967457	5.016745358	5.033148178	5.548844669	5.108220079	5.08176956	5.47131196	5.420131589	5.174431454	5.553630122	5.475477722	6.899341232
EYA1	4.640766919	4.545386891	4.65394226	3.516558644	5.787552462	3.458222741	3.063688389	4.693041173	5.049323996	3.374363357	4.112234923	4.013308918	5.565877425	4.6658902	4.668649508	4.03389216	3.138462197	5.428001272	6.629222052	6.216404943	6.070600232	6.376878968	7.132167474	3.186081745	5.358225669	4.394985213	6.795063354	4.646500657	5.68848009	3.121159098	6.357397772	6.046175556	3.533877378	3.955184527	3.350273656	6.130842143	3.833717918	5.866945063	3.530980901	6.138114222	5.760057276	7.519020595	3.686900611	3.619206645	7.388856495	5.479453698	6.839491413	4.25279511	3.995252893
EZH2	7.150357966	6.954660149	6.201461595	7.668617109	7.156591756	7.477496189	8.642430189	8.567526554	7.762562292	7.995831821	7.267550283	7.668687292	7.873215901	7.264039896	7.328841024	7.343309692	7.80785383	7.949195646	7.778656542	7.047485887	7.330532651	6.957143139	6.657219177	8.168696167	7.995686261	7.631940422	7.012729481	7.854311185	7.225467813	7.603252589	7.048072733	7.238525122	7.930972785	7.417330906	7.619227198	7.570439509	8.313736754	7.712773266	7.19437903	7.447084656	6.891091463	7.388213702	8.567465387	8.016035801	7.295017908	7.761250632	7.313416323	8.031120698	8.885572028
F2R	4.817378381	3.997892454	4.137924786	5.326225743	3.973858616	4.953344121	4.786576023	4.996973812	3.902102386	6.341311602	3.380083621	3.511540812	3.956638309	3.922541375	3.741522281	3.264244901	4.682370184	4.632252097	4.005124626	4.382949799	4.831472784	4.898045354	5.354538791	5.498146823	5.30522472	5.924569091	4.816971032	4.775010339	5.533338371	4.574490864	4.623253234	4.51731348	5.29254267	5.023328612	5.157409646	5.273594877	4.977481248	4.447943148	4.93668748	4.338741843	5.157070569	4.999909589	5.275097633	4.720184173	5.415092803	5.322289377	5.304371811	5.325865806	5.595012607
F2RL2	5.584752124	4.862567723	4.8483942	6.0168061	4.938946909	3.78709659	4.823127964	5.98774547	3.620744988	7.710791191	4.238691441	3.345355664	3.958346948	3.020100354	4.643397296	4.119242849	5.403832808	4.766257424	4.972412448	5.000674536	5.577593313	5.304260341	6.327834719	6.297373453	5.237697091	6.26182851	5.664897158	5.151980989	5.536305729	5.122924838	4.927139604	5.215971125	6.103221366	5.594495619	5.141067255	4.851263876	5.392937735	4.615243256	4.749322229	4.509321931	5.083404544	5.550844317	6.197953358	5.933023466	6.239033475	5.989976051	5.865489989	5.557811956	6.47963542
F3	9.205355283	9.780125477	10.08540195	9.414453101	8.790155979	8.709675532	11.25526038	10.4936667	9.632090057	10.77700331	9.924346933	7.833053873	9.099727091	10.04501294	9.205719137	10.35093017	11.68191931	10.62543329	9.989407366	11.62476959	10.37721563	11.1151877	10.39790111	10.88116773	10.23248124	10.18050979	9.56302657	9.610523843	9.625617556	9.72766882	10.24863071	10.25442447	10.58692803	9.644256738	10.10986564	10.20971441	10.86461759	9.468879918	10.80338105	9.870983945	10.89154307	10.34470676	11.00824428	10.40566067	10.5598876	10.63285399	10.03435309	10.91057301	11.23724113
F5	7.348354675	5.11388505	5.495819213	6.449421472	5.661379508	6.172784292	3.792009179	5.871551543	6.164710476	6.716247949	6.722991257	8.317796757	6.411444472	5.481642262	4.905470919	6.393553089	9.129044572	7.046139126	5.960820631	6.935449416	7.209468666	5.598442972	5.274965399	7.932188624	6.692327227	6.808703033	6.020216871	7.33559989	7.114850081	7.305102682	6.270092921	6.473636336	5.336614938	6.35434118	6.700248409	6.861197551	5.297437027	6.435776614	4.816911797	6.706580428	4.793638361	7.083460507	7.719197068	7.329458862	6.062052295	6.959012842	7.686852001	6.412815205	7.493473135
F8	7.189284628	7.345286508	7.438950224	6.586078154	7.051534704	8.258978194	9.240577286	7.022805489	7.249180007	7.739276317	6.571128938	6.757358234	7.239183651	7.350642901	7.359902865	7.722874223	7.318476642	8.046987148	7.235446575	7.312124694	7.962814738	7.846835822	7.266063004	7.269497528	7.833302065	7.518021022	7.296100712	7.532722559	8.087563863	7.272224299	7.588363598	7.541508897	7.870710961	7.431242107	7.536856768	9.16745548	8.77002832	7.225304365	7.373330237	7.86206635	7.457393807	7.16498455	6.416010666	6.802122753	6.911995736	7.382160283	7.773934437	7.863003383	7.008866113
F10	11.23105308	10.13989147	9.818806872	9.926678336	10.7911494	8.537912497	7.21721302	7.194747439	10.46382583	7.949337112	9.207956047	9.688754282	10.13169312	8.959604851	9.43097122	9.309450842	8.369059185	10.17374026	8.264997256	9.723693444	9.859118305	10.03262678	10.13291549	8.516280496	9.61098267	9.436230661	9.99649434	9.971267149	9.935337835	8.894324495	10.41726474	10.05326432	9.585915571	10.4748161	10.1809676	9.672769717	9.063238903	10.76064323	8.429055947	10.27629255	9.071115239	9.924557991	8.753863427	9.833150308	10.51552335	9.900570539	9.776052137	9.277950262	8.671062908
F12	6.010899654	5.804281949	5.23011587	5.95904109	5.884426738	5.454890859	5.365511525	5.314896313	5.177672296	4.816934329	5.272629794	5.14876732	5.327553325	6.152702252	5.816527334	5.850924378	4.776932572	4.810765884	4.925872447	5.210007356	5.288456589	5.299692708	5.581945268	4.513367091	5.03011248	5.732451528	5.306072659	6.295515089	5.099756162	5.595045821	5.256193347	5.732790543	5.915097715	6.410538976	6.102901746	6.62336267	5.528275769	5.811924279	6.031236877	5.663331911	6.466051442	5.894883125	5.312799826	5.355974152	6.446542644	5.920899635	5.367131767	5.556699915	5.050151261
F13A1	8.355985509	5.416776937	7.064628339	7.086485909	7.185007659	6.239489159	8.423768526	8.612811856	7.307787178	10.85964431	4.889854685	3.849441015	7.897516256	6.595075386	8.211247138	7.041905324	10.46762081	7.59329996	6.388600049	7.3486686	7.6948898	8.571888564	8.944493326	8.51835119	6.954771323	8.177321998	7.733204006	8.280286751	8.88651079	5.987019333	8.703104324	8.204072602	8.302989835	6.397715359	8.327898677	6.900826755	8.236875372	7.870473723	5.997484671	6.667492748	6.811162063	7.792586082	7.171357976	6.407652654	8.527822526	9.264678382	8.128288748	8.608696049	8.478560937
FABP4	6.591230874	6.098694569	4.791426489	5.330793366	4.45350162	4.78996533	6.313038527	6.267049458	4.338723013	8.711694851	4.828204318	3.972666271	4.352089566	3.556749393	3.807555436	4.264998379	9.319671089	6.523473344	5.511895401	6.625471583	6.428332413	7.201209378	8.350756932	7.509363052	7.750190339	6.775235588	7.543398036	7.011943328	7.799603467	9.116189106	9.309405873	6.130648835	6.14579088	6.060897676	7.137028844	7.294070856	6.866748192	4.815977398	5.126734426	5.992814067	8.582514198	8.094074705	6.89154215	7.794602604	7.26222856	8.541594459	8.600739492	9.217903443	6.537041441
FABP5	9.167599779	9.263764809	9.27844583	8.960945022	7.632422698	7.419656053	8.936019583	10.05178712	8.52830887	10.10652473	9.237371292	10.07712445	9.770515081	8.159279808	9.5897699	8.116628614	10.15744995	10.49407411	9.852292225	10.13345668	10.25361863	11.09452825	10.68658706	10.73298496	9.863762469	8.740118095	10.47296123	10.31604093	10.91096143	9.64934654	10.94590756	10.25252821	10.06986645	9.596575246	8.77978392	9.541706253	9.020725668	10.2630464	8.365913708	9.499281993	9.893505565	10.79956723	10.09754719	10.53903084	11.14317432	10.71271432	10.62902817	11.11815186	10.04839885
FANCE	8.157601075	7.965123169	8.044614383	7.782039181	11.2625657	7.660726637	8.084217786	8.309179628	7.092708175	7.43794384	7.378359572	8.541698915	8.0402686	7.477632413	7.775812786	7.606157885	8.632964591	8.167375288	8.296389974	8.242274269	7.330657786	8.067963729	8.018254251	8.498511973	7.752254384	7.524820287	8.601849638	8.15986722	7.992591761	8.348886075	8.30470712	7.930230704	8.33557579	8.822609161	7.478545512	7.991428282	8.419330485	7.685203481	7.604057067	7.533362626	7.543146923	7.935670473	8.358277041	8.516416063	7.730160563	7.937177301	8.362335065	7.698379548	8.703782064
FAP	11.29610262	10.69613709	11.10807732	10.06608954	11.58333271	9.756640752	7.87435877	9.160915588	11.02279217	10.75963268	7.21337942	6.251007536	10.91628018	10.36915051	11.22465316	10.29504733	6.608718918	11.3340967	11.02894244	11.65134637	10.97908286	12.07222655	11.37438763	9.037409854	10.95619483	11.22974345	10.90765275	11.75707821	11.61236197	8.118490838	11.90393839	11.64586367	10.19522926	9.388156983	10.06689905	10.72909794	10.84978305	11.54144544	10.11422097	11.13657705	10.89009	11.77836389	8.855903365	8.497772922	12.4060229	11.43895478	11.54112719	11.28236681	8.265137447
FBLN1	6.20439971	6.053595237	6.295846266	6.611749372	5.492143539	5.82623404	6.934639758	7.021051243	4.912838313	8.640274359	5.453267384	4.96445191	4.995405895	4.939683667	5.009747377	4.815412294	9.212652403	6.204412853	5.868978957	5.925477373	6.620150477	6.319137139	6.753084876	7.900113892	6.855729036	7.504103517	6.504264564	6.976733726	6.604991919	6.810839605	6.616422949	7.043201821	6.998507085	6.174686505	7.256789661	6.479320737	6.821528817	5.082193913	5.807412826	5.617142449	6.742306252	6.685069547	6.973221256	7.068237404	6.523265592	7.010309533	7.113512041	6.69959837	7.77914924
FBLN2	6.117827067	5.541123216	5.924522676	6.585782227	5.803876521	5.839422598	7.507590797	6.400452297	5.056950805	9.213921589	5.870063744	5.281866252	5.349263112	5.372712912	5.475895964	5.524159371	9.776676549	6.157686798	5.920024011	4.863130386	6.64569035	6.09846741	6.086870165	6.685806784	6.150005423	6.526429589	6.001938657	5.621230527	5.649928434	6.252342586	5.952109562	5.710877418	7.186051483	6.325709732	8.609710925	6.384789981	6.990350386	5.57510258	5.916642443	6.172579268	7.977875119	7.414570951	6.389352372	6.523081025	7.089210839	7.22269716	6.860916692	6.606810556	6.596126782
FBN1	6.523177611	5.175555205	5.318197854	7.005808543	5.088802428	4.850530781	7.291584753	7.094953587	4.485737954	10.54393925	4.372834208	3.935177205	4.669889611	4.355585688	4.164939322	4.332241548	9.249016233	5.998561101	5.678959468	6.047168744	7.381230989	6.791070893	7.371947691	8.191505878	6.819387028	8.101781815	6.525114144	6.453937973	7.358208523	5.921639652	6.855254804	6.759101503	7.514327091	6.249365304	7.240502284	5.486601004	6.541058006	4.344135682	5.671953494	4.878177853	6.979118799	7.292025801	7.120447102	7.105976222	7.534035945	7.622717751	8.048672981	7.645025359	8.2557257
EFEMP1	6.011231252	3.782106499	4.766467292	6.978862968	5.590320568	4.807886594	7.052108685	8.587046109	4.179713937	9.773995363	4.94646675	3.979996978	4.127310037	4.177041829	3.998549939	2.848652822	9.761434272	6.103075221	5.348241917	5.251234266	6.729153319	6.335128605	7.1412861	7.894279863	6.751910834	7.178730487	6.179019839	6.71060097	6.391757937	6.116749657	6.658113941	6.336967233	6.808322091	5.42550319	6.886030355	5.536911755	7.179185639	4.3886906	4.649077336	4.701500116	6.020861786	6.709035519	6.795986282	6.75464173	6.797855991	6.989082563	6.86296694	7.146416553	8.159507406
FBP1	7.493413981	7.268531339	7.295675713	8.067465222	7.083255112	8.195831281	9.528347376	8.772137906	7.064729389	7.974738653	5.701165237	6.586410867	6.7986443	7.091923355	7.512644059	7.039785896	8.377217287	7.686490648	6.31861832	7.625769124	7.211198892	7.493617275	7.691658364	8.383651581	7.440703941	7.493757775	7.152737713	8.075183177	7.553055534	7.961518566	7.370063809	7.325005342	8.014020758	7.281792906	8.174691941	8.296951385	8.635807894	6.837103189	7.232728867	7.5787065	7.053739479	7.011231409	7.48838345	7.559432625	7.866973415	7.790577746	7.39502205	7.516097379	8.968287264
FCER1A	4.752635461	3.391431099	3.204409902	5.243813013	3.554031209	3.880264804	5.228019206	4.809600837	5.356448437	7.040340525	3.282085574	4.723831307	4.665417586	3.484235544	4.432678633	3.648397647	5.703187803	4.113197525	4.607899663	4.392290394	4.514073326	4.70477147	5.270986746	5.674217934	4.629310687	4.626109501	4.379838479	4.503187951	4.817004109	4.471208155	4.727506205	4.165359392	5.582633985	5.587155589	5.065055622	3.971398669	5.456925106	4.438540178	4.190302125	4.643126954	3.963919087	4.567191731	5.460028145	4.826202673	5.133453073	4.665424336	5.296669709	5.476870715	5.406890128
MS4A2	3.99191104	3.156068813	3.624441804	3.612369599	3.272245482	3.205203246	3.190445941	3.490322963	3.096422241	4.79180131	3.389047717	3.186675657	3.184857537	2.929610335	3.133636485	3.368389429	5.069164748	4.36313899	4.17902466	5.623675475	4.150414088	4.470072245	4.478413346	4.340234811	5.385005027	5.74052074	4.210759292	4.346607581	4.245927711	4.032270418	4.575084096	3.910322886	4.830773048	3.332447635	4.092003486	3.822017714	3.65994889	3.879239839	3.640398492	3.375857469	4.865093903	4.840711247	4.545045004	5.709954359	4.855446203	5.179816735	4.983475333	6.213145462	6.027438496
FCER1G	8.593877835	6.196674595	5.86630145	8.561462761	6.36982316	5.437326356	8.788339756	8.253658977	7.069750874	11.14922893	5.241396642	5.348548573	3.580674944	4.771442623	6.331314642	4.113785606	9.869581733	7.556914492	6.258326356	6.485377761	6.663666463	7.235658319	8.074649559	9.447290622	8.007819938	7.899204107	7.180955923	7.118860936	8.32746332	6.838883946	7.748870196	7.483210592	9.079490512	10.22659798	9.194803222	7.658678671	8.160696378	5.253451707	6.674087383	5.548489021	7.725232832	7.656946372	9.982744272	8.506775089	8.242780075	8.276343103	7.930056157	8.731926155	9.523666168
FCGR1A	4.035474587	2.610185374	2.909639681	3.80771132	2.163704356	3.380734846	5.545146699	4.907074943	3.024484347	7.456334528	3.166336153	2.787623927	2.397526318	2.3284659	2.191230013	2.001430072	2.690321865	2.763661941	2.41734564	2.397526318	3.307293715	2.841006823	3.476277679	4.440629218	3.491120524	4.220612773	2.971370557	3.611434756	4.105639392	2.860855948	2.992082398	3.816838054	3.539798698	4.960438232	4.960268154	3.705738046	4.733039979	2.957629785	2.823764642	3.09962442	2.452957828	3.942487865	5.021950792	3.488681851	4.558228033	3.852221921	3.798383617	3.267613261	4.780962124
FCGR1B	5.984685058	4.378582913	3.936203056	6.526993432	3.70321416	5.166642206	8.312552468	7.468263652	4.547750971	9.68773705	4.992603503	3.637191666	3.400138678	4.055739342	4.066147442	3.366943525	4.691397263	3.538109423	3.469829425	3.846551197	5.18573603	4.711006649	5.793622294	7.079935474	5.412771668	6.732849811	4.828803749	5.791964084	6.578338123	4.707590418	5.025057391	6.087932497	5.295865371	7.245750782	6.858795942	5.718803225	6.949009726	3.521794749	4.796524711	4.097743102	3.887633738	5.941312398	6.789429103	5.383518879	6.8126025	5.766933512	5.762964236	4.682466356	7.016198513
FCGR2A	6.012125171	6.14038849	5.309427988	6.943072368	4.874382349	4.920243364	6.516757851	6.085561701	5.605616001	7.623346914	5.535279008	5.24312814	5.07278967	4.664900363	5.071964929	6.032032241	6.229709758	5.61178723	5.833456846	5.17411795	5.960189754	6.092216277	6.452226678	7.373632066	6.031262419	5.764830884	5.694729541	5.782210641	5.952810753	5.522484124	5.925794593	6.416215164	6.632160082	7.021419477	6.436185191	5.947549527	6.802222712	5.202901974	5.185737567	5.37365717	6.291211922	6.328153037	6.735785471	6.777718604	6.829250413	6.53856288	6.128625119	5.994455375	6.77917466
FCGR2B	4.125755505	3.707177391	3.926094142	7.272653535	3.777279156	3.942963365	6.753947766	6.134588584	5.295383991	9.679909925	3.682512524	3.675838702	3.179185458	4.391426545	3.724904174	4.27952359	8.271241427	6.048002891	4.148154321	4.236859952	5.612508743	5.838492245	5.592880756	9.262117026	5.265560728	4.835664702	5.06598869	6.032571173	5.11075881	4.860684841	4.744266786	5.115157769	6.670649997	6.231949832	6.99904029	4.60002434	6.580698211	3.922062968	4.278458488	3.584959193	5.000574955	4.453648825	5.904695608	5.737381384	6.119889064	6.897931463	6.10238706	5.93453117	7.640068147
FCGR3B	4.439583962	4.659121507	3.919327998	4.360234573	3.325280284	4.445758588	4.649418835	5.183510808	3.614482176	7.917870876	4.154793042	3.604264209	3.339749018	4.611846778	2.809793048	2.815812223	5.55772535	4.495289274	4.388216135	4.54446513	5.019115657	5.572180322	4.234156386	5.305619069	5.512716724	5.523010884	4.990820693	4.766687943	6.121735784	3.710000483	4.175822311	5.135517461	4.72902643	4.65465394	3.739389173	4.330012117	4.150984238	3.318757507	4.260460548	3.702877814	4.059409517	5.07320057	5.183315251	4.800871408	5.010673549	5.699185624	4.664689036	4.168747378	4.741107298
FCN1	4.032550582	4.047011315	4.168993982	4.822907598	3.823996222	4.107264868	5.914629437	3.806181752	3.871267898	6.299620566	3.678945858	3.644958503	3.512504133	3.888195231	3.611491139	4.014329383	4.535211807	3.898756649	3.819942767	3.581673408	3.916455054	4.714142072	3.920199513	3.53116366	4.204365754	4.664434837	4.134404536	4.334108823	3.86082105	4.862194752	4.090702799	4.757359467	4.718700885	4.487712972	4.617252184	4.578815092	4.874913862	4.31015706	4.291614811	3.848858637	4.56977602	4.022294989	5.174543227	3.982036278	4.719203919	5.100475256	4.642962597	4.782883186	5.143072216
GPC4	5.322804687	4.283107991	5.403732034	6.60535048	4.410764539	5.933035169	8.515248465	9.415058235	5.247555329	9.114080103	5.714714077	4.584742797	4.409795793	3.721481806	4.432119999	3.887387964	7.6008379	6.61024055	5.064750693	5.896695771	6.507071887	6.109679776	6.331318087	7.765834876	5.97596523	5.862627113	6.085797176	6.146751161	6.551722839	6.531075354	6.052782145	5.349933337	7.166650711	5.849051095	6.64681595	7.101872329	8.748631588	5.096751182	5.531833209	4.6572994	5.970402617	5.857576382	7.453825067	6.445009139	6.010402913	6.128056964	6.530712121	7.123970122	8.367767317
FES	6.321614121	4.72438397	5.49942034	5.681660196	5.158598189	4.776413357	8.44848526	5.63192195	4.666035337	6.649705479	5.14673413	5.029887247	4.226729634	5.301160167	5.50159823	5.053919176	6.439798997	5.754067147	5.041868984	5.350778469	5.336252358	5.584595721	5.59858345	6.28988388	5.71280009	5.69273398	5.454582904	5.492350281	5.334117036	5.674620621	5.59672151	5.599426477	5.670074168	5.95189979	5.52959951	4.943326406	5.353845581	5.126712333	5.045003695	4.477603485	5.809535084	5.572286461	6.109229398	5.662405967	5.824261895	5.744390695	5.285456074	5.967591783	6.090412238
FGA	3.922176985	2.875135659	2.815946565	2.949583213	2.804682355	2.575685161	3.556626259	5.128147406	2.976132688	5.095054784	5.665438552	3.09705471	3.539835806	2.914979528	3.345702925	2.732437286	2.942828109	5.937874618	2.679312933	3.662703387	3.183567972	2.648927686	3.57182617	4.580068393	3.697981161	7.038933434	2.951985348	6.418828092	3.783003935	4.865897453	2.698451831	5.405355209	4.222913366	4.722992814	3.380820101	2.975542828	4.266026718	3.742754788	2.987597194	3.746832945	4.16534608	4.79693234	6.637641292	6.03835845	4.620864264	4.651293574	3.268436546	2.903904121	5.107569614
FGB	4.136889837	3.671752095	3.107579661	3.148003497	3.512387202	3.660885197	3.352929625	3.977795112	3.443181405	4.44763491	7.779163229	6.397472957	3.536154119	3.44726755	3.453681221	3.458971877	4.499813865	4.496959941	4.046756497	3.624242971	3.678095867	3.457319383	3.697685315	6.76922995	3.819403735	3.678934022	3.521089875	5.60578734	3.514593279	6.772849544	3.464068315	5.180141968	4.35634766	5.958767206	3.772666596	3.343883864	3.765120201	4.316796457	3.731003652	4.659817162	4.10554659	4.63198852	4.778957995	8.760884991	5.889101794	4.90093226	3.588354588	3.78035876	7.087541382
FGF1	3.63411301	4.229627133	3.872751174	3.424476179	3.747882566	2.681413275	3.660769735	3.890266921	2.968347068	5.38052279	5.782578159	5.620718828	3.6355543	3.846248433	3.622621783	3.023709835	5.013237392	3.664411712	4.281150207	3.778578224	4.290693255	4.270837825	4.776229119	5.232591837	3.994582256	4.300898766	4.460720192	3.894637653	4.44666968	5.118390976	4.260476853	3.604515021	4.226927676	5.730603429	4.080507	3.542051703	3.390997587	3.313210286	3.761418078	3.933679267	4.010423155	3.91106172	5.674616974	5.753459487	4.446866273	4.311629653	4.883041204	5.254601849	5.832010835
FGF2	4.451781792	4.626129997	5.18458581	4.961552175	4.732913282	4.797124672	6.090134752	5.606381909	4.420955038	7.76025727	4.996030276	4.885718523	4.082873909	4.092964786	4.082603583	3.970293811	7.473000504	4.888269734	4.533733311	5.037893307	5.286368762	5.158259351	5.545221549	6.041299367	5.493550463	6.885385384	5.01411304	5.068033536	5.758175672	4.848241189	5.362495441	5.128567198	5.351955679	5.258508934	4.964894893	4.518936207	5.870343003	3.928378247	5.372638167	4.496983932	5.708354405	5.08203033	5.859335495	5.97515882	5.772352261	5.641490095	5.534386891	5.92615259	6.261878668
FGF9	7.254704799	8.170922385	7.567441298	7.824435398	7.737729246	7.606747966	6.778229259	6.708326549	8.240760139	6.581945246	7.699025395	8.273675215	7.779483274	8.057796165	8.703538768	8.606965188	8.171445396	7.999402283	8.953145247	8.147661484	8.119796565	8.113685641	7.932108696	7.762024806	7.981271839	7.459628836	8.29456561	6.916930901	7.29975559	7.656417572	8.125402264	7.833160875	7.83248153	7.094095746	7.872053877	7.655487777	6.537667803	8.244237398	8.67167667	8.898007389	8.333139692	8.068083355	7.755126891	9.091230868	7.939251239	7.991458576	8.478663252	8.209503702	8.161330137
FGF13	5.254876151	4.628341984	5.608010163	5.383926158	4.610373529	7.578341437	7.076268549	7.748731822	4.603837412	9.085352588	6.996929417	5.204599813	4.727727228	3.777043883	3.756929733	3.817657368	8.310627624	4.883155484	4.51774212	4.989621554	5.863883878	5.939677553	5.87455242	8.495868231	5.583287162	5.874992633	5.705740124	5.743479975	7.433880519	6.04159312	6.589000103	5.922822013	5.843678274	5.57832409	4.734931517	5.612214149	6.258610883	3.606701993	4.810219623	4.25162753	5.955300975	6.717880375	7.63495576	6.148359051	6.232260416	5.763608305	6.526927663	6.40499287	8.470079169
FGF14	6.509316279	7.135780404	6.422826167	5.953834937	6.847397765	6.384865015	4.788278083	5.841386388	7.549050398	6.121949647	7.628369863	7.733125122	7.749644456	6.468820568	6.597143485	7.618157155	5.730952852	6.151262536	7.709582253	7.129848627	7.167653005	7.05180524	7.368627104	7.162490468	6.493941051	7.073312639	7.087881639	6.418575008	7.232621666	7.193774771	6.953490559	7.021717108	7.24836375	6.995183492	7.1148932	6.781491437	6.19698345	7.651857121	7.234736059	7.511288614	6.948260315	7.337714072	7.109935308	7.014220894	7.395201276	7.543625586	7.677518723	6.965572327	7.05580017
FGFR3	6.472831875	5.981935195	6.362522055	6.728658185	5.539875773	6.396530753	7.791602358	7.563804466	6.499202563	6.967684224	5.09274828	5.487955573	5.669871766	4.893513373	5.617612498	4.954247049	7.076621017	7.385003721	5.498315538	6.068839893	5.895142375	6.135318845	6.210569036	7.78856262	6.480572795	4.953297277	6.524754941	6.351477672	5.861078528	6.882115019	6.388150738	5.910529408	7.334155202	5.961561953	6.854383972	6.888368959	7.608766645	5.857376904	4.742084734	5.916132375	5.707645068	5.379622173	7.130841435	6.93036262	5.771164595	5.193025751	5.87740313	6.243061859	7.789660211
GPC5	2.797475651	2.586876067	3.313183532	4.41318243	3.661058226	2.409150481	3.377950407	3.571079215	3.172719015	4.037748198	6.321632753	5.495247269	2.872970823	3.233934602	4.6875607	3.689483385	4.319674726	2.83730936	3.238795088	3.132109841	3.803467469	3.886989882	3.934963792	5.187122425	3.455209171	4.547347621	4.1177986	6.046366775	3.876818298	4.234651279	3.825519251	4.562596263	7.106629396	5.595887077	3.47051654	4.844025052	4.054381044	3.847091864	3.514302622	3.089764698	4.510070547	4.372087671	5.506290174	6.619430611	5.315620748	4.963472492	4.444260291	4.568050563	5.676251715
FGG	4.532404502	4.652038801	3.601264503	3.33035235	4.294398967	4.150628799	4.682991298	6.31305694	3.989919304	7.581717823	5.523179352	6.034340314	3.581991459	3.995006274	4.559998101	3.606760328	4.53073386	5.137681624	3.854214485	3.846478701	4.106031796	3.951352322	4.055775577	6.296736738	3.791333098	5.391159537	3.601264503	8.111166405	4.146356765	5.195252433	4.052241913	5.399752856	5.082907808	6.783967835	4.132689538	3.808481787	4.70871135	4.068225645	3.5284827	4.332174751	4.920941948	3.985921099	6.709360198	6.846643897	7.326069635	4.067679484	3.856762828	3.860466615	7.04812601
FGL1	6.441712818	6.479906052	9.667501403	11.04169384	5.874645233	11.40819957	12.91931194	12.69534605	9.460220859	10.63222264	7.339631335	5.542654338	6.085207697	6.339050978	8.41298757	9.604797446	7.829248927	11.15765438	5.429096707	5.178040623	7.58419878	8.072003489	7.585554173	8.736647797	8.146943681	5.710066764	9.62481753	8.1599404	7.984214442	10.83188321	8.208173025	7.358528813	12.10617397	7.104710966	11.05710154	10.51376865	9.793432036	10.44317467	5.222718781	5.751242029	6.649900438	7.080231568	8.241830045	7.137486247	7.599651647	5.087199496	6.114235869	9.7835956	11.60357773
FGR	6.207909872	5.939248502	2.863013193	6.59698338	5.165025334	2.754830456	6.896275839	6.103687447	3.924991319	9.314672622	3.770802022	4.18374758	3.02082149	3.320779903	4.942425639	3.912134343	7.89865157	6.096393955	4.72043901	5.590392051	4.837918285	5.929135942	5.566634109	8.110806901	6.310209446	6.720952458	4.195178131	6.514344665	5.034472892	4.919613447	4.775716761	6.010076035	6.470630395	8.001581364	6.510974817	3.407545939	6.489791106	4.558953721	6.271402392	2.564006372	5.38715429	5.522460328	7.519970069	6.025600272	6.513567807	6.638289537	5.82455424	6.357836658	7.601802401
FHIT	6.551039865	6.756582937	7.360132292	6.263818913	6.635574255	7.082403082	8.964638226	6.964560903	6.938761212	6.226841802	6.102899325	5.482987538	6.56193225	6.68336881	6.159131483	6.83166335	7.372808994	5.359470282	4.985297329	6.226976307	5.904242041	5.613042624	6.156830931	6.066926201	5.686158647	6.074549256	5.479452129	6.497158011	5.88356441	5.589291343	6.307157335	6.636214999	6.593617459	6.852533753	6.052899679	6.504584928	7.43606972	7.019368649	6.305408993	6.770841113	6.799390387	6.277456581	6.344682653	6.471071252	6.564236036	6.119341936	5.290823142	5.990894924	6.374750291
FHL2	7.463680053	5.88539858	5.851864466	7.18845964	4.495776179	4.984716248	6.843987545	7.443360466	5.25881888	10.22834886	4.369547919	4.207225185	3.81735402	4.098452646	3.758060554	2.564620258	9.12605182	7.120058454	5.936229947	7.731846127	7.998578524	8.298324697	7.913938333	7.963851351	7.040073214	7.616658413	7.270572452	7.447334294	7.958720695	6.820121309	7.44250394	6.949334678	6.75670621	6.355263606	6.827266458	6.600755092	7.49978586	5.450368287	5.232936295	5.185505783	7.246754645	7.353352338	7.602885776	7.384501709	7.625064677	7.771834425	7.585289295	8.323782409	8.760672749
FKBP1B	11.39770066	10.2113689	10.55026564	10.30807413	11.27239823	9.745355018	8.756791384	8.993860644	10.4667774	9.202157681	9.677704582	10.08432742	10.43390335	9.585519987	10.39086116	10.12557354	8.708699689	11.29245748	9.104807997	10.07900283	10.04350082	10.12643288	9.87440447	9.338584098	9.849793131	10.48706499	9.667727348	10.89632151	10.0117387	9.751764141	10.32629288	10.53562502	10.11502718	10.44380597	11.67481141	10.28224562	9.99384323	11.0041612	9.101489563	10.68248281	9.396806369	9.832429681	9.339949832	9.399615641	10.3479533	10.58701941	10.57749683	9.989641808	9.125182912
FKBP5	9.013865764	9.73579009	9.399452951	9.932501827	9.146096647	8.882386886	8.672826329	9.604809801	9.219769787	8.274900146	9.727045801	9.709861516	10.08541837	9.068108496	8.548806923	10.50702102	9.522270104	11.11246887	9.912669326	10.3335137	9.418974867	10.26049659	9.094493414	9.359108569	8.898111051	9.924811469	8.857100178	10.65133948	9.179034493	10.12385448	9.371560159	11.00739471	8.624343315	9.581204636	8.85460611	9.455557975	10.5152402	10.64421577	10.57201802	9.347478784	9.844306993	9.128684198	9.612086536	8.08561637	9.324255071	10.39059378	9.687559068	9.673473827	8.915868107
FOXF1	8.27423447	6.651902749	6.585529814	6.75337384	5.454995724	6.065680231	6.650067776	7.465976888	4.636760081	8.954955679	5.296565283	5.271473128	4.623191915	3.500844833	5.06636506	4.114425476	8.916162948	7.168236331	8.174254797	7.615112137	8.269529936	8.622615233	8.728203832	8.136658009	8.090925449	7.834638195	8.346700908	7.38712538	8.224681687	7.380084785	7.988621813	7.108396877	7.185098212	6.811524367	7.101676333	6.217998954	7.872960057	5.641886719	6.923110155	6.241281773	9.462772959	8.942805478	8.489746291	9.503347778	8.487592505	9.142910862	8.933011152	9.448550551	9.081816643
FOXF2	5.858576293	4.763712582	2.985609371	5.305664475	3.460753178	2.735118679	5.249429948	5.813752268	3.406274834	7.960192775	3.185140798	2.776073445	3.371202634	3.521267598	3.273542028	2.937455253	6.55532929	4.479271329	4.873577415	5.087720725	6.042707679	6.058224236	5.680063987	6.727680584	6.530199587	6.977491662	6.236617993	6.798859766	7.110307236	5.479107464	5.719054701	5.776775086	3.817211032	4.737837288	5.549416038	5.819934014	5.18878779	4.881671538	5.388031539	3.481224574	6.243044089	5.173489359	6.619049468	6.77827272	6.336991923	5.854321127	6.010801006	7.66313478	7.21441563
FOXC1	6.112714642	5.043202604	4.903644966	6.432114349	5.089947393	6.085242848	7.158739772	7.568568219	5.166508735	8.611634183	5.313361579	4.881708836	4.558764845	4.685348044	4.862712725	4.892096171	7.639538708	5.80229065	4.265580078	5.876865867	5.719340707	5.380852233	5.808805854	8.096210797	6.168776161	6.74051424	5.1845149	5.685507972	5.160815224	6.288682167	5.334210438	5.296938636	7.200202104	5.902017177	7.02423491	6.523204725	8.116691002	5.71670027	5.517636977	4.617710733	6.013355626	5.298344533	7.234526852	6.470289971	6.248074338	6.132759031	6.356799845	6.831055937	7.829677172
FOXD1	3.161935734	2.827551364	3.026395841	2.686068237	2.710952154	2.73834096	2.633859407	4.109933621	2.959440798	6.167010546	2.488147587	2.967784684	3.286442746	2.902397703	3.011734164	2.971604277	6.78844849	2.983047858	2.679735171	3.021875209	3.078205013	2.714977219	3.240576878	3.869826144	2.983184185	2.722539653	3.296807751	2.662419447	2.611187187	2.941488197	2.464805834	2.95709983	2.919085966	2.712276917	3.072823926	2.575881815	2.732666338	3.106592643	2.772872768	4.85843123	2.51492849	2.859830407	3.55942183	2.694940999	3.096071983	3.944331832	2.813585171	2.62429254	2.482043069
FOXE1	5.120161986	5.362730219	5.28931168	5.402827582	4.548551002	5.087104129	3.513308544	3.772824139	4.881857583	4.264548543	4.984387594	5.039612273	4.837083676	5.097365656	4.669974067	5.454708389	5.394522286	3.557043317	5.45189244	5.15540113	4.854355521	4.54869613	4.943501331	4.605370825	4.925692534	4.113871588	5.768960065	4.855916635	5.260100021	5.818519051	4.835382296	4.074643984	5.975947105	5.447281572	5.164387462	5.860793111	3.995201471	4.27671887	5.425513474	5.13589652	4.79575326	5.031049967	5.229348895	5.318203025	4.48984933	4.581559207	4.859580693	4.944213942	4.92476674
FOXS1	6.771098207	5.331601801	5.76083274	6.36759094	5.363184625	5.377202257	5.45360132	5.404259606	4.767735073	7.063235701	4.377493838	5.12311256	4.701174842	5.303998976	4.789601131	5.368102289	4.683953881	5.223647069	4.726778865	5.597496996	6.800317695	5.743330106	6.306408933	6.357887075	6.990624944	5.809847823	5.856803543	5.542595608	6.083686758	6.047317089	5.986333089	4.906429133	5.957025312	5.24140158	5.249120971	5.126962417	5.06816677	5.007950602	5.498633984	4.534464196	5.745650404	6.045992264	5.647553527	6.54807785	6.329494486	5.589096886	6.387405048	6.09265521	6.10449524
FLI1	4.417277327	3.9949479	4.542308268	4.269455583	3.863630638	4.027889842	4.641603796	4.818608606	3.779694612	5.698532077	3.515865711	3.379020155	3.382501198	3.603109734	3.506897812	3.664639389	5.174493642	4.055222407	4.342121654	4.563399038	4.858294851	4.958694206	5.218096336	5.267774576	4.801548931	5.09864373	4.950126611	4.307876633	4.823014914	4.505217492	4.763097702	4.377918623	4.672407526	4.318265353	4.73983405	4.160497009	4.925270043	3.80892568	4.13497613	3.862856263	5.224638762	5.13110189	5.059223972	4.910570656	5.050036109	5.372733696	5.312781705	5.257505901	5.261649888
FLNA	8.420762491	7.183146248	6.918781567	7.960877293	7.286240867	7.386247704	8.04144432	8.06271906	5.913686617	9.876842752	6.303937957	6.352301973	5.726260606	6.052081758	6.319713119	5.732538647	8.497150037	7.40047912	6.810761283	7.147539275	7.47959854	7.270453977	7.69746625	8.547004481	7.575714983	7.925331818	7.335526027	7.023014036	7.096466258	7.762630829	7.105263435	7.227142332	8.066767911	8.250686684	9.031184738	7.436650659	7.637930498	6.645413366	7.186521052	6.318033471	7.468255189	7.818399138	8.617044237	7.838875305	8.155725731	7.754745448	7.621173619	7.675854973	8.439943978
FLNC	5.461275771	5.345780268	5.906245707	6.251548003	5.744099506	5.640266659	6.754975241	5.962286453	5.138594935	8.024600521	5.512862812	4.999518972	4.942904589	5.217275765	5.416953	5.41767595	8.716957565	5.368596619	5.286803003	5.347047549	5.403762904	5.447258873	5.749813505	5.769937323	5.275433728	5.726847602	5.175705722	5.914715464	5.104549704	5.429025371	5.313484712	5.461275771	5.55730526	5.895972033	6.515410551	5.878060252	5.596616285	5.160965687	5.320685478	5.160965687	5.401472259	4.895648594	5.514718132	5.099667622	5.805160362	5.637195538	5.345856939	5.747012464	5.781468807
FLT1	7.667617018	6.982353326	7.036302503	7.302725583	6.505899679	6.71406369	6.846904854	7.051427441	5.820437488	6.9860836	5.489770812	5.741759969	5.498035477	5.914731709	6.510186932	5.646002656	6.896884686	7.240001422	7.856117946	7.669129547	7.824857588	7.754942396	8.012008968	7.548501014	7.754448256	8.040746037	7.874063674	7.612221314	7.97620527	7.355557288	7.769044346	7.481800454	7.783127077	6.993482044	6.844836938	7.022929011	7.073633086	6.8599379	7.3098744	6.611736655	8.481202622	8.237987344	7.615512311	8.093705908	7.953633868	8.111167992	8.301673229	8.459833804	7.814236681
FLT3	3.555566611	3.791155399	3.376316431	4.954439099	3.66192146	3.809879899	6.195831044	7.002766742	4.93215627	6.925300789	2.768528674	4.093939132	3.162408387	4.164332431	3.440300173	3.827207167	4.284142206	5.90283446	3.516178123	3.785826329	3.751735181	3.92105455	4.070449194	5.810402397	4.175260734	3.438127198	4.216069703	3.99202324	3.749404507	4.908104647	4.144530012	3.561114251	6.965375579	5.44409476	5.575974207	6.456030186	7.835776801	5.211591781	3.980348705	3.611163271	4.839104909	4.565618203	5.461733985	5.406343861	4.578815092	4.468700436	4.692437958	4.801698435	7.827980025
FMO1	7.043771546	4.688379347	4.71220132	7.135171983	4.79682142	5.163551678	7.548947327	7.171220313	5.755396284	10.29149886	4.334464748	4.206878913	4.306147009	4.862609667	4.33032267	4.154576986	7.70156453	6.631925152	4.26948075	5.516543469	5.339212861	5.723327758	5.956894222	8.839874679	6.500074687	7.467558301	5.631084781	5.893602992	5.995600364	5.843294651	5.629000954	5.731724352	7.457632133	5.843352782	7.144808334	4.444321451	6.715136692	4.455586924	3.980348705	4.714354429	5.398358121	5.902576307	7.41797805	6.14259896	7.370695181	6.97492906	6.036110121	6.510521456	8.728547728
FMO2	5.195683406	4.600865195	4.930121406	4.594140587	4.236952496	5.223895421	7.63648509	5.76372067	4.06882229	7.170759947	4.245918606	4.569377377	4.353151697	4.081800733	4.028123442	4.383993907	7.971470421	6.314402128	4.902926866	5.576902336	6.749890809	6.33714741	6.8098185	7.757326334	5.823512558	5.50215867	6.82178304	5.476882256	6.242000342	6.17852383	6.148058134	4.209764659	5.154720074	4.553456031	5.310070874	5.778193717	6.060731528	4.173030652	4.801071357	4.613490105	5.784577717	5.617171871	6.069754628	5.114790753	5.968791521	6.804439997	7.009990079	6.55887718	6.471824502
FMO3	5.394576934	3.546383549	4.514200059	4.678041072	2.760829214	4.127925151	5.714646377	5.91609655	3.421441681	6.617855647	2.622421096	3.456546467	2.607987562	4.17031806	3.086332803	2.608976595	4.647477668	3.989601128	3.956638086	5.162464652	5.501501367	6.802996057	6.514968521	5.901515603	5.966677197	6.186918691	5.51670581	5.051238446	5.597439106	4.544441934	5.95673898	5.356824179	4.278276925	4.166148503	5.392974015	2.993008895	5.032522179	4.054680267	3.663059005	3.39767064	5.33182471	6.915838986	4.777617377	5.824082272	6.594702307	6.265100877	6.748680759	6.875280547	6.166941801
FMO4	4.429767186	5.396655763	4.664553836	5.72195648	3.471646686	4.129124819	6.701581376	7.09277444	4.785203561	7.382362595	3.587617312	5.307573781	4.830911701	3.624415959	5.034118761	5.654497151	5.870235706	5.978840662	5.253167774	4.986984144	4.617529807	4.373440745	5.364868131	6.909378957	5.426904318	5.857650736	5.430044914	5.249036601	5.028268177	5.561823157	4.754460859	5.028268177	5.485465702	4.779732171	5.720214151	4.882450887	6.105091429	5.325167455	6.120623128	5.313580895	5.570062899	6.172883687	6.087675368	5.544399046	5.589909766	5.091846368	6.225235813	6.315871954	7.138680153
FMO5	3.84984704	4.439070884	3.66478543	4.767455993	4.468216964	5.493955335	6.134723774	6.364822696	5.566275904	5.814569063	5.00699717	4.795589793	5.379050662	4.105026673	4.355655981	5.125160483	5.764783	5.540716315	5.311822992	4.709282069	5.111925693	4.647935121	4.986351559	6.025610196	4.603032324	4.26670393	4.522752837	5.038596129	4.80727346	4.614323901	3.991917628	4.977523289	5.551970012	4.683639402	5.027749868	5.351315252	6.489101287	6.162833732	6.242679954	4.552591578	4.628187336	4.856423694	5.188126159	4.969508595	4.805570688	4.740682056	5.388014045	5.035189475	6.008879128
FMOD	8.05414279	6.58892609	7.141467322	7.83030957	5.652300454	7.469956	9.286178264	10.61504831	5.731474128	10.7410834	5.751046363	4.877470367	5.130179718	5.533926421	3.996947004	4.316228134	9.2307188	7.753446924	6.58880433	6.830582172	8.62394644	7.749093789	8.289303339	8.577826737	8.173199116	8.172525505	7.720829948	7.867335658	7.869270722	7.614252846	7.566655354	7.560735575	8.840966767	6.556350935	8.96120333	7.306334043	9.285257866	5.576033024	6.593655719	5.926234221	7.631769453	7.290399728	7.495919714	7.281906411	7.973557595	7.346595067	8.109832525	7.908032279	8.618693431
FN1	7.493204279	6.461180093	5.361508255	7.7680722	5.696616392	5.728952917	7.081764949	8.143760601	5.786400221	9.552136624	6.775653972	6.047581548	5.252127507	5.595533895	5.846137608	5.288354398	7.98850083	6.540988131	6.476113014	6.932875702	7.298990386	6.922243851	7.313234134	7.787030255	7.260230069	8.158134046	6.749359773	7.494453701	6.906030652	6.847056313	6.890730077	6.997257907	7.674015862	7.959743636	9.367383676	6.217560514	7.164071471	5.763863606	6.968796809	6.38426662	7.649718317	7.685610671	8.508011944	7.512040612	8.368776852	7.832636768	7.431154646	7.651699369	8.357535668
BC052775 /// FNTB	4.87897735	6.451525123	4.702637397	5.275676585	4.429919972	4.626891833	4.138163808	4.173314095	4.835664702	3.452260429	5.787601444	5.577584938	5.517667556	4.765278419	3.94648981	5.290838114	5.002831844	3.828860539	5.476244876	3.34272987	4.735981795	3.977978118	3.622683169	5.264794258	5.480552913	4.375518925	4.554498442	3.800328391	4.064300711	4.073908528	4.288153315	4.520502337	6.118304586	10.1390323	5.360079061	5.236446927	4.891749053	4.89422799	5.691014255	6.165559266	5.33764309	5.906045894	5.774815614	4.765106898	5.822336368	5.180739149	5.240323935	5.000545508	5.272979244
FOLR1	3.718134055	3.68372274	5.534880911	8.069436822	3.784492214	6.097630486	7.813606747	7.452612141	4.334371956	8.310677055	5.042146125	3.483207338	3.688636563	3.729318574	3.409959995	3.437106512	9.622944617	6.667766582	3.049435124	7.617686063	4.698079249	5.629000954	4.687680677	8.636463167	5.778517612	4.585460107	4.39785085	5.444602479	4.461051037	5.649107944	3.989951073	4.160377698	5.222140691	4.212841607	4.659981394	6.82272791	7.946468831	6.666384989	3.809371073	3.148848441	3.633335263	4.904699631	9.268628136	7.905188469	5.112473087	3.556287437	4.081427208	4.61480522	8.990736402
FOLR2	7.396303491	6.111646123	6.459819369	7.309025138	6.177350898	5.896187809	8.690636135	7.209731627	5.567433658	9.888348775	5.59739078	5.56507705	5.436997803	5.882008603	5.616604609	5.358345853	9.811515956	6.365781558	5.916163781	6.256287802	7.146910387	6.542194928	7.382254848	8.443849248	6.912730089	7.440922709	6.31552656	6.224768942	6.919685064	7.052720829	6.769858255	7.033387772	7.812693158	8.19394394	7.582751202	6.244935803	7.283298315	5.934923232	5.736767838	6.292218287	6.80721864	7.03046883	7.27034404	7.321389722	7.407192735	8.606350927	6.743958717	7.028959907	7.795640789
FOS	8.218931723	6.969157404	7.630352794	7.36634045	8.129864084	5.209120138	8.468550123	12.48401516	9.296577231	11.06476406	8.349352195	7.571576821	8.343093014	6.766249874	6.958591579	9.488053903	12.05930108	12.23180229	10.12034358	9.184642148	8.033521705	10.10919324	8.755590347	8.157972586	9.309127879	9.874585255	11.88040433	9.883467207	8.569531825	7.906877179	10.01352597	7.809586214	9.135263608	9.341278791	7.295469748	8.283362088	10.61336601	7.865516032	7.299344313	7.46511959	9.874312667	8.771442278	8.549077625	9.813411803	8.887012824	9.763220993	7.848699945	11.74490179	10.3511287
FOSB	7.844143092	5.474446284	9.332547073	8.093136538	6.83041494	7.458046028	9.404915991	9.848163392	6.45328829	11.26899321	5.591208105	5.383179614	5.625789537	5.586077753	7.309081094	6.49757204	11.41992084	9.978828491	7.974030979	8.680549887	6.882748004	8.027813446	6.529082538	6.661109745	9.760803591	10.25333955	9.809530303	6.35563144	6.645434395	7.898762961	9.331536892	6.547188323	9.235569294	9.20894857	10.17672572	8.069379596	8.620522876	4.335345959	6.225473721	6.739463352	7.686178285	6.20703192	6.45902831	7.368405704	7.114745107	7.522116608	6.098236936	9.812743877	8.164617991
FOSL2	6.14778075	4.829267431	4.960949555	5.780513024	4.842765897	5.343037987	7.913296651	6.979808918	4.799749619	7.51066357	4.91840776	4.253487903	4.571130253	5.311178104	5.087337703	4.680826536	7.094913176	6.593724771	5.130147415	6.223327827	5.673462361	5.416150428	5.698839997	6.238949253	5.898100508	7.052157121	5.412545736	5.731896547	4.910076439	5.398630257	5.234446803	6.023867428	5.782470625	6.95635218	5.634386789	5.338316544	6.684040184	5.291708729	5.453317974	4.772530417	6.658166572	5.822645811	6.559841501	6.122356979	6.388850935	6.408789849	5.329316343	6.493281427	6.477696298
FPR1	4.398804515	3.562820904	3.504735825	4.684062641	3.809230451	3.863186581	4.499937404	4.520332451	3.400689178	6.456983051	3.673170363	3.522588559	3.192920826	3.636911516	3.047578876	3.334713148	4.399396122	3.773327652	3.753832478	3.656412912	3.866317701	4.065912755	3.849743773	4.435775506	4.304886499	4.582024334	3.674800483	4.655701492	3.366607303	4.123570963	3.491871088	4.043879671	4.226201763	5.235146316	4.207983889	4.393663137	4.927740294	4.145420476	3.568029504	3.577199014	4.037647988	4.183550623	4.64679089	4.090869084	4.371565075	4.649470894	3.890047547	4.309286639	4.380842142
FPR3	3.05654749	3.04366361	2.708736756	3.821531865	2.832674391	3.480182581	4.300174777	4.743708339	3.272128619	6.989384119	3.144435438	3.075315798	2.783217838	2.775009095	3.246888644	2.990959576	4.242496182	3.372437134	2.881198992	2.837498279	3.634045734	3.804521605	4.006145721	5.389668069	3.201435378	3.604948658	3.240787415	3.22221125	3.502742536	3.184956266	3.288453809	3.284163085	4.236263377	4.437440308	4.348283497	3.960453006	4.788285728	2.798959133	2.95198711	2.55599931	4.085428684	4.578743656	5.597744011	4.355202324	4.326426199	4.592002494	3.857792511	4.543585833	5.18412594
FRZB	7.161963863	6.815298409	6.686876422	7.195310445	6.136865421	6.309980178	6.075946663	6.495446744	6.360941292	8.856695306	6.567546164	6.79072818	6.641772221	6.691893459	6.532005413	6.599573685	6.648733925	6.63592999	7.273018473	6.685422144	7.609324859	7.798336903	7.504456545	7.524727382	7.171947347	7.518261361	7.706035844	6.644035473	8.285056987	6.910848146	7.652514233	6.936990243	7.416261658	7.324800702	6.798900633	6.434922344	6.513526872	6.770507802	5.837869175	6.924008175	7.301954832	7.401558091	6.855776443	7.344769529	6.904256758	7.43863895	7.983225195	7.546225985	7.796874405
NR5A2	3.06409806	4.85424039	4.884754963	5.215438014	3.448634323	6.144598178	7.719982841	7.732721032	4.631570746	6.0910452	3.841812938	4.520399333	4.513938953	4.294782328	3.64599749	4.213530206	5.112257444	6.416998885	5.305005816	4.504480218	4.656708568	4.686921814	4.620339448	6.734749136	5.019804349	4.471865787	5.301275898	4.827439064	5.30488989	5.461059353	4.283332922	4.478080266	6.014880559	4.031926441	5.196259428	5.522395454	7.69061673	4.646202543	4.082735647	3.907398211	4.979278916	4.361444809	5.412436252	5.328997551	4.573834725	4.428718285	4.80550774	4.949926583	7.055016431
GAST	5.285751157	6.043870003	5.730234736	6.55094949	5.585601157	5.117945509	5.588488081	5.760723325	5.364391235	4.978610594	5.131032144	4.935223939	5.632123997	6.145395241	6.109842954	5.93128928	5.178982353	5.92553809	5.61444763	6.036727451	6.068694635	6.884764365	5.657431203	4.824519501	5.214162377	5.543919065	5.006561432	5.480896415	4.858824685	5.621710827	5.748404145	5.954083027	5.067975537	5.632761162	5.673027055	5.505728994	5.730654209	7.287268489	6.701991907	6.524007734	6.965620069	6.465437928	5.248281276	5.071945243	6.271740897	7.262208388	5.951671278	5.285877621	5.189869451
FUT3	4.259026595	4.399884814	4.719701412	5.779623853	4.975788741	4.534353709	5.469968421	5.563564867	4.32084074	5.619507352	4.207235437	3.910542392	4.037227555	4.524419689	4.58003384	4.387991236	5.901809679	4.502743129	4.153439141	4.564954211	4.105523208	4.60009648	4.364156726	5.443001344	4.635435994	4.045900002	4.258817646	4.843833879	4.335721574	4.456010743	4.37599415	4.246644222	5.405090752	4.650295461	5.485117046	4.922380407	5.654116917	4.709805665	4.683212191	4.329938059	4.500885641	4.721470159	5.554563645	4.521767328	4.865434299	4.550569921	4.328064256	4.396383396	6.097148012
FUT8	3.56468903	5.431991254	4.772088535	4.94841914	4.885054016	4.437282018	6.158123572	7.167900599	6.191674781	6.38778882	6.648225665	6.804463237	6.154371831	6.532011399	6.518867553	5.721539926	5.867879596	6.547547963	8.118556419	6.387307669	6.968860523	7.08381175	7.327779335	7.727693202	6.446154098	6.754273261	6.967590224	5.860730873	6.919582196	6.848933139	6.906615051	6.256447945	5.806578544	4.251647348	5.473608684	5.331381754	6.827775536	5.955424589	6.058812398	6.050050636	7.512025565	7.139340046	7.110805607	7.442623887	7.415693144	7.317628101	7.291625187	6.661688151	7.76537845
ACKR1	5.43726971	4.567217327	4.249363846	7.391031216	4.276478392	3.6609456	6.144444226	7.046102887	4.01433164	9.373103537	4.990416652	4.035518987	4.579487617	4.372093819	4.201884698	4.300956467	10.77572587	4.663087858	4.375093351	3.874003858	4.444155272	4.166019767	4.363335423	7.147837939	5.740354391	4.479500758	4.134832803	4.864588863	4.440607199	4.94572473	5.583543713	4.871418543	6.426514355	5.788994704	7.186013979	5.153011189	6.644662777	5.213507605	4.545487935	4.557630586	5.51110438	6.484055618	4.83773171	4.378616594	5.327807277	6.024698021	4.682443486	4.973635179	6.787932656
FYB	3.415341569	3.30931538	3.139328539	3.747040155	3.008313669	2.875041435	3.701442741	3.955065679	3.722561414	7.398063735	3.826368917	3.199431311	2.774754379	2.886073193	2.847962499	3.098698688	3.87334457	3.525505543	3.261751501	3.251542647	3.643673547	3.667274808	3.752549206	5.728763507	3.626451349	3.677035613	3.573064478	3.674707602	3.662987403	3.612056054	3.496802266	3.598591896	4.568580259	4.602273234	4.261761778	3.811169029	4.414744854	3.660527563	3.651863704	3.396462411	3.551145696	4.009593845	5.080194071	4.302924006	4.471863302	4.643283734	4.129436305	4.372688831	5.268561354
FYN	8.282189379	8.793609422	8.036808243	8.038180253	7.938091997	8.245148877	7.067778501	7.661167644	8.760304248	9.251410531	8.520865021	8.616925829	8.713824263	8.597612768	8.747297756	8.624908195	9.020833476	8.980635663	9.11734169	8.995187929	9.201345985	9.222136282	9.256033582	9.090867702	9.359184877	9.242911767	9.256880401	9.049307346	9.49964354	8.652247789	9.251167175	9.291362502	8.464304011	7.448296289	8.545083914	9.088772306	8.356543966	9.133903098	9.149766239	9.249928238	9.055879814	9.236270672	8.85679421	9.126375218	9.322446003	9.707337044	9.723481967	9.306948694	8.943727448
IFI6	8.335916489	8.493023756	8.080020059	7.151190975	7.076928784	7.812017664	6.79832891	6.786913788	8.904145898	7.289666143	9.708648442	11.36990268	9.06696214	8.533029035	8.567272701	8.813842254	8.666664098	8.545531089	8.541291403	8.310393683	8.092461041	8.170233417	8.23140931	7.510995697	8.638880879	8.464325349	7.922797324	7.06642622	7.718206043	8.337563896	9.181396854	8.702313099	7.786376719	8.615622825	7.878329834	8.234561264	8.116260147	12.15985845	9.41221897	8.850404018	8.939625564	8.626010387	8.268373258	8.165604445	8.721961071	9.181631791	8.183108035	7.935891578	7.804240271
G6PC	2.975874358	3.067753285	3.016030076	4.353862796	3.283022307	3.368940441	3.377800135	3.214790055	3.599996797	3.459947421	3.128515828	3.483584638	3.21202099	3.118299662	3.249765615	3.126074431	3.797584793	6.961610729	3.13788249	3.202236257	3.243850439	3.608639621	3.278361738	4.62787296	3.202465838	3.12463307	3.273589462	2.855720709	3.399263049	3.169299333	3.200873646	3.317264541	3.02901458	3.236718948	3.032247238	3.034506623	3.12312684	3.103728128	3.779110262	2.976885804	3.17757746	2.926758535	4.154790882	3.19780916	3.162453983	3.533793603	2.939385681	3.211740981	3.585002787
GAGE1	4.911988007	4.340982927	3.853714916	3.874290852	3.894591566	3.619660357	3.124673188	3.18483087	3.901525793	3.329157759	3.852211935	4.685181319	4.618876378	3.928016181	3.77385857	3.587176433	3.621843359	4.203857326	3.902698634	4.079055665	3.601338032	3.867028312	3.953059005	3.690209898	4.145683393	3.661936656	4.794142125	3.999952785	3.085845539	4.041829255	3.624505313	4.070077847	4.344023913	4.425461024	4.710180603	4.53091553	4.310980532	4.484666233	4.680101556	4.788335767	3.659488958	5.177398016	5.310895492	4.885892417	4.635572751	5.217824118	4.321489289	4.541408272	3.705154821
GABRA1	3.717298338	7.802571112	5.8697051	6.381746593	4.581000067	5.984807222	4.459948442	3.732374758	3.838365273	3.265449613	5.414251345	5.911115085	6.992045235	5.628112757	6.099591221	6.511867392	5.12905916	6.771201594	8.507849464	5.426727233	7.04520672	6.67239487	5.537353872	5.336727889	3.896933104	4.834894096	7.724322127	4.378749798	6.020713745	6.088127656	6.964144922	6.040094665	7.209226763	4.485975399	5.087165121	3.03384277	5.191531035	6.295095499	5.453910802	5.586795427	4.553523483	4.638462776	4.399256177	5.402837184	5.837159956	5.179526025	7.42542324	4.511624716	3.572987219
GABRA2	3.156218264	4.671379136	5.534138493	4.261052238	4.461387321	3.547988202	3.317574581	3.049392284	3.297530676	3.754264939	3.379807878	3.149514537	5.725678861	3.153057114	6.03264218	3.845772578	3.628664665	3.831984593	5.832855713	5.265652275	4.035577228	3.574195917	3.944472001	3.863431555	3.2518461	3.504218559	6.055598315	4.034391549	5.666928609	4.331040204	4.507362975	3.578793204	2.85199157	3.163381322	4.396254237	3.91246402	2.947335703	3.627396297	3.386069206	3.773642551	3.610379688	3.115223808	3.682859735	2.816638739	3.578146699	3.048670974	3.287754452	3.834089315	3.146879843
GABRB1	4.053015139	4.088868281	2.846165255	3.442976343	2.531643118	2.617033973	2.500588473	2.517814486	3.91701253	2.821698965	4.663150706	5.271214115	5.312985379	3.533676038	3.008920042	3.031599885	2.797058874	2.489540166	4.351576131	3.356077945	4.477641192	4.041477117	3.061099486	4.105214308	2.613410553	2.791811074	4.093146217	3.906932773	2.913182196	3.357905893	4.213242788	3.479900938	3.036208128	4.275334928	4.760196528	3.248314721	2.92317376	3.889755509	4.351851983	3.738421668	3.370940153	5.014735642	4.379782321	3.862586484	3.360262625	3.053288087	4.334084088	3.270957791	3.982096878
GABRB2	4.513467579	6.209353787	5.693856218	5.285501494	6.12915333	4.383894962	3.522140207	3.480726607	2.977023018	4.208698407	4.187245736	5.413823388	5.224098302	4.681480105	4.00797794	5.200071324	3.44714656	4.335535323	6.270351023	3.907787213	5.310823769	5.516275572	4.302051019	3.802942709	3.848003091	3.067254312	5.440568963	3.455110203	5.614760684	4.383200001	5.901037771	4.430656776	4.267353939	5.549732451	4.159726461	4.024616283	3.821895645	4.827813311	6.079860561	4.930098482	4.309654436	3.808343155	4.271368282	4.975860865	4.188094694	3.805317115	5.504821153	5.019298346	4.375329592
GABRG1	2.327520104	3.028660325	2.302572841	2.35022424	2.163506208	2.438208166	2.489033842	2.354599756	2.367331099	2.404479271	2.357552041	2.67492187	2.385090813	2.269231985	2.412059084	2.866407226	2.106830816	2.576258201	2.863063278	2.885350575	3.45926508	2.811380533	4.017753926	2.565929401	3.071513492	3.109321426	5.670830662	2.938321326	3.717393298	2.491532807	3.166498371	2.457080475	3.447990464	2.660860044	2.500735053	2.525778632	2.942033567	2.597444509	3.308575181	3.282620075	3.988312404	3.319544234	3.119582048	2.969361748	3.078817431	3.258527551	5.557773588	4.223206282	3.127475523
GABRG2	6.538124979	7.858987346	6.920067815	7.207314309	6.718745789	6.362267832	4.521118121	4.777182926	6.797168491	5.449480343	6.18322368	6.340794042	7.598744076	7.129932141	7.218890653	6.989131985	5.009707691	6.864581843	8.328095448	7.585782235	7.745962556	8.461309744	6.82712473	6.743446252	6.26351647	6.621289463	8.095697495	6.693043535	7.838276775	5.597669169	8.407894544	7.592800513	7.106019601	7.247795719	7.437522396	5.493986887	6.440395777	8.386995058	6.264735621	8.374575108	7.591248368	8.23700919	6.232400813	7.192401137	7.922640192	7.235561031	8.62677883	7.192901089	4.684887518
GABRP	3.384024966	2.493727796	2.569920085	3.308252506	2.34225439	2.770755114	2.986034971	2.625528864	2.959766143	7.435722665	3.434485948	2.103633866	2.451933462	2.215925603	2.219508529	2.184737965	7.370868328	2.313320174	2.197987212	3.305761368	2.404132925	2.385468015	2.477097408	5.699044892	3.327315746	6.761307338	2.626927482	2.339397505	2.501268722	3.182227583	2.681618661	1.933303015	4.122799064	6.097335177	4.037552482	3.010905327	3.206707208	3.137022723	5.759767086	2.775520661	3.407167797	4.527650988	6.782791335	6.744361338	7.526192009	2.77994245	2.764096434	3.019831354	8.730180992
GABRR1	2.703296823	2.496637316	2.98059967	3.260736424	2.632357596	2.849627686	2.645865224	2.369905335	4.015349347	2.78491934	3.101960311	4.201553783	3.144363407	2.361425801	3.581673408	3.346428981	4.112587397	3.459899622	2.585928359	3.099783395	3.640234003	3.416097619	4.023240911	3.837772248	2.514082864	2.808433888	3.431689326	3.187253922	4.427070757	4.567746246	3.291907489	4.144920635	2.308749068	5.144492211	3.045105755	3.525032077	3.151550279	3.055585768	2.795577299	2.445687913	3.139961783	3.724555559	4.237075968	5.650493082	3.412111243	3.500092443	3.022126357	4.512247564	3.783570086
GAD1	5.039960312	4.275712644	5.024165366	4.40135553	3.893656223	4.491846208	3.689520043	4.039872481	4.845262155	4.382773034	2.76908903	3.607885796	3.338524916	4.824770167	3.897148468	3.909270402	4.307205839	4.034212463	3.679892318	3.614914781	4.849300786	3.99221677	3.755906419	3.570124943	5.022914121	4.749983284	4.31398832	4.205312006	4.388238677	3.799031491	3.820975663	4.384530865	4.317844801	4.575176336	4.277252236	5.148056197	4.028671927	4.361036807	4.208730695	5.897103763	5.351829175	4.680867687	3.594534344	4.362256375	3.902955619	3.778517224	3.607197407	4.071782008	3.789992683
GAD2	8.325059653	8.80170328	8.476711604	8.478475892	8.991319648	8.601410342	6.728841889	7.431665642	9.019699641	7.13503943	8.813110202	8.354434206	9.100942189	8.996240394	8.940865329	8.666642208	8.228029747	7.626910926	8.214306755	8.294729345	8.740677718	8.168207076	8.054558027	7.293628994	8.386261362	8.725310583	8.40837773	8.223411826	8.948188935	8.077800878	8.204278827	8.174878049	8.366874938	7.986847118	8.839985947	8.515253934	7.738293169	9.06636162	8.95922209	9.50574812	9.516200093	9.239932889	8.11364834	8.668447221	8.510008744	8.982430728	8.641466941	8.833689728	7.562273555
GALK1	5.872166017	5.49527981	5.893687656	6.161874523	5.467133489	6.169220096	8.455765955	7.058626124	4.948267279	6.428083819	5.08237717	4.666924383	4.695584512	5.05826909	5.49835841	5.039811908	7.730390533	5.955516384	5.199032471	5.01807583	5.338769313	5.329285624	5.311676966	5.943447452	5.515459698	4.874840589	5.831728494	5.321787056	5.122030884	6.426164246	5.512440206	5.148347737	6.154124781	6.049957914	6.204618615	6.284645798	6.889840057	4.971364329	4.842509128	4.817703702	5.287040856	4.860737599	5.592940308	5.050977347	5.565479383	5.175835313	5.463167436	5.7707999	6.612162002
GALR1	5.445859443	6.383666059	3.111196905	4.340931379	4.455387966	4.632417748	3.765705117	2.951972603	2.355565456	3.75127567	3.490800923	2.89857313	4.73171553	3.430131416	2.537563845	4.513436265	2.31319411	2.582084859	5.329142549	3.769141542	5.778005256	5.235059438	4.233392048	2.599618504	6.106061242	5.805345059	2.845982137	6.020501826	2.458127697	2.968928455	6.871087446	3.960306163	3.534996302	4.834962305	5.5318458	5.197373818	3.012230746	5.857855259	5.321368353	7.018479825	4.028348676	5.372428848	3.563499339	4.229657293	4.404908687	5.017300435	6.988317472	5.435571667	3.749014951
GAP43	6.017698031	7.492850095	6.523128723	6.546444064	6.220214339	7.515435759	5.658073812	5.336712596	7.200886186	7.397000482	5.314496226	5.463585062	6.611363556	7.593736901	7.281520024	7.235520708	5.213030878	6.845067645	5.765141535	7.104920468	7.763489507	7.974615432	7.401156093	4.731887709	6.699226602	6.807454721	6.686216004	6.417051593	7.323893919	4.947323485	7.029815592	7.715774056	7.140090716	6.640935398	6.799829681	7.608761532	6.426409551	7.729872774	7.60431624	8.146253555	8.021521928	6.791883552	5.180575805	6.080769321	7.138667274	8.210645899	6.959275204	8.2383109	6.174667072
LRRC32	8.54385791	6.228316541	7.135885877	7.876112476	5.89257003	6.189166897	6.955226417	7.221317654	4.166365663	9.124523987	4.148415137	4.891375814	4.066401914	4.579879305	5.234272701	5.241641829	7.726123577	5.95909703	5.616457591	7.281990824	7.407617713	7.670253614	7.483374918	7.984867128	7.696002699	8.060910196	7.129425156	7.315097052	7.304706019	6.945024417	7.194384758	7.569957631	7.247318829	6.820250626	7.453963368	6.728243304	6.761735104	5.942051545	6.393106727	5.785218252	8.589816097	7.752981888	7.786526051	8.193578959	7.978265541	8.656165456	7.879868509	8.634938475	8.132440559
GAS1	3.723380698	5.110020491	5.412798263	4.811399795	3.781030081	5.171135863	6.673763986	7.045764026	4.255175117	7.006948502	4.219808037	4.198587814	3.870868237	4.380815962	5.491920979	3.774540733	7.288595633	6.51092392	5.270628025	4.867950112	5.863496973	6.148018244	5.715503429	6.399358994	5.513698708	5.215758776	6.022081925	4.773694882	5.765724536	5.587872432	5.937440647	5.412891295	5.713599372	5.298313609	6.005526388	6.195993462	7.056161025	4.516902797	4.484376925	4.972372042	5.613288121	5.605617186	5.413987462	5.331962641	5.828172886	5.864008296	6.161847483	6.22193948	6.76892103
GAS6	7.588483385	6.704351554	7.132748263	7.716021999	6.603010444	6.879384087	8.02505426	7.775261762	6.106192572	8.48137076	6.47430857	6.145775706	6.268591342	6.424708192	6.147490035	6.406180851	8.045061196	7.182495665	6.485369123	6.952920462	7.543744231	7.05958005	7.341194283	8.213509125	7.111403825	6.911996151	7.231639535	6.979707397	6.651471977	7.546441325	7.257853795	6.993539127	7.514695811	6.961915187	7.939340237	8.054672733	7.755320807	6.249054158	6.479569649	6.467681109	7.312757598	7.394107572	7.537177115	7.263008014	7.376880965	7.562715663	7.385211952	7.300893733	7.966660192
GAS8	9.632965707	8.598688305	8.994985744	8.316461007	8.92699396	8.496674188	8.700818563	7.83210014	9.096847693	7.934162622	8.631277374	9.470137757	8.771597212	9.032406025	9.300911755	8.434061271	8.471688365	8.826747696	8.485200519	8.464016116	8.208850846	8.447549431	8.343825499	8.636886331	8.7779323	8.44977104	8.434707644	9.383024396	8.394491413	9.028781687	8.766177872	9.05964254	8.60549395	9.396461384	11.61777026	9.082400948	7.929952879	8.614530629	8.43628369	8.481736154	8.650693356	8.499905188	8.923520268	8.764569749	8.805483079	8.531390779	8.620083477	8.650207648	8.394474483
GATA3	3.232915301	3.030433986	3.179637859	3.487990526	3.763900476	3.045864646	3.279182684	3.343671453	3.020279088	6.239193511	3.299267646	3.724530487	3.155950716	3.174738022	3.156230815	3.36125708	3.644604737	3.144055184	3.16454212	3.055471214	3.06743718	3.113938972	3.422580392	4.255081049	3.174224138	3.931503895	3.136299137	2.981265685	3.131592528	3.212541481	3.333152828	2.927365378	3.494722878	3.27494177	3.416649701	3.417894324	3.192110099	3.581568556	3.400447445	3.035704899	3.408122087	3.051285608	3.104391028	3.711128217	3.546572255	3.651965015	3.372975217	3.452160918	4.147115386
GATM	3.94363116	4.77813687	5.464456571	5.350539492	4.123152061	6.261911257	7.552411543	7.990045645	5.797963639	6.386075923	5.114726679	4.984276666	4.537131761	4.922730876	5.279969931	5.056130887	5.474445375	7.042307059	4.713655598	4.542039269	5.089955578	5.612806091	5.448764739	6.545257578	5.810358581	4.134261838	5.574088136	4.999050672	5.467001986	6.411995698	5.171012848	4.84777265	6.592009107	4.527415764	5.788599582	6.692532554	8.092423448	5.825317638	4.281176125	4.606228916	5.813801831	5.075026486	5.916238422	5.766692796	5.21668942	4.327461322	5.354642817	5.603737151	7.342444384
GBP1	4.442117177	3.627358591	3.681940585	4.423142402	3.624975556	3.925053965	5.479350087	6.025071904	3.670695835	7.800645304	3.810371563	4.200193898	3.652940458	3.625655138	3.279221272	3.410043096	6.750573253	4.482767687	4.988043291	4.74523574	5.474198719	5.138128221	5.060906916	6.341438371	5.355446299	6.339555772	4.876296454	4.437621329	5.154532424	4.41571625	5.15505187	4.823338859	5.230241565	5.278160487	4.266908271	4.077812144	4.772060593	3.861004562	3.627465715	3.334798216	4.677564744	4.976878592	5.42550715	4.966231805	5.899333475	5.53209195	5.448982946	6.132320265	6.319870807
GBP2	5.453547123	3.9715161	4.136062124	5.814959441	4.338738931	4.550118424	6.110473126	7.36409937	3.801118537	9.57145874	4.177368968	3.678608936	2.742119321	3.631461505	3.942484448	3.927588093	8.543654429	5.366407533	5.677286797	5.394944612	5.042436232	5.147323968	5.617812152	8.273684732	6.372874495	7.396058727	5.213454617	5.483592454	5.931423893	4.85050677	5.426070574	5.154922823	7.498483515	7.061536828	6.6371197	4.645838657	6.095331874	4.30015198	4.222976957	5.165102739	6.246021748	5.521600653	7.540145309	6.061880258	5.957217611	6.652720343	6.629220787	6.91560962	8.289701608
GBP3	8.001984176	6.122484742	7.598331923	9.149864968	5.626696217	6.108951191	6.351043713	8.652689214	7.058711455	10.48195411	8.158863605	6.377605221	4.558471856	5.257292422	6.143172959	4.711785384	10.60725336	7.25198386	7.085664915	8.085927318	6.093900079	7.345851377	7.383179998	10.40914685	7.826775428	7.537170538	7.538181154	8.047882397	8.378799285	7.655474976	7.621568834	7.375774252	9.166343176	9.213747953	6.616153683	6.922256663	7.841468357	6.260975514	6.282775771	4.470869456	7.598499002	7.162572538	9.376655192	8.846607358	7.414207967	6.485140825	9.024765355	8.030866533	10.1472276
GC	13.07182437	12.18213791	12.64641646	12.38525247	12.60426951	12.12441022	10.49382721	11.03498688	12.84651633	11.39333485	12.57524828	12.57306928	12.48892999	12.10004628	12.50388029	12.12656184	11.30072094	12.54893587	11.82242796	12.57931767	12.29863191	12.50068875	12.41721475	11.34089515	12.40749607	12.32436183	12.4142979	12.34009125	12.79372782	11.25207828	12.48753479	12.31012986	11.9475913	12.45983546	12.56365808	12.50823176	12.13625096	13.05884343	11.05987908	12.78456811	12.10424324	12.61018917	11.68536108	12.32156622	12.63255531	12.40258937	12.52167203	12.32333391	11.54513581
GCG	14.12445471	14.00574473	14.09113432	13.98118552	14.05651762	13.90673388	13.32353431	13.79197461	14.20921812	13.76696241	13.91391863	13.15478951	13.9705619	14.14287602	14.17259895	14.15253134	10.74823504	13.88599246	13.91131038	14.12014404	13.8668843	13.9862855	13.97031904	13.55070023	14.01847196	14.10045345	13.76088352	14.13398354	14.0585906	13.35961943	14.00183866	14.10821889	13.96112511	14.03723747	13.94401438	14.07513355	13.93702569	14.33524358	14.15660464	14.3451842	14.30428418	14.33865292	13.6975445	13.80440666	14.2086888	14.16102955	14.03016404	14.0452962	12.94700405
GCK	9.170106978	8.846988515	9.095147095	8.418567267	8.706386122	8.804055006	7.234949748	6.342709028	8.812182308	7.047004133	8.168271622	8.440377977	8.819940505	8.38014719	8.657591642	8.413821606	7.459238877	8.06531791	8.169899655	8.580513663	8.884837936	8.716229472	8.660688672	7.34252183	8.49126946	8.319814953	8.413969598	8.423635331	8.428550329	8.369152954	8.845488047	8.574508295	8.426880752	7.523740049	8.630048325	9.745006072	7.466116246	9.00299261	8.802541051	8.950041616	8.453434776	8.554897824	7.849519161	8.237346789	8.551098662	8.837235246	8.940583604	8.556838035	7.44119178
GCNT1	8.237993417	8.256739689	8.069643289	8.100279864	8.258945647	8.074683144	6.470073941	6.99373875	9.04600861	6.783530796	9.066181912	9.141350252	9.234539941	9.016579355	9.2528554	8.907949114	8.797848099	9.549312649	9.129507268	9.131735657	8.834163353	9.494144374	9.411633779	8.442338923	8.689567825	8.862078699	8.942688627	9.044948041	9.07196872	8.724511696	9.053437742	8.849605734	8.584787819	8.890196962	7.958436397	8.570380424	8.141901475	9.166678548	9.257580565	8.914511668	8.8374968	8.954958408	9.499583649	9.385632919	9.12812082	9.687012398	9.494090329	9.301449498	8.191019614
MSTN	5.016311834	5.721979312	5.238333013	4.59204587	4.253532601	5.777353386	5.329374888	4.134051877	5.23173758	4.822408248	6.538508406	6.680954686	5.209943196	5.136497109	5.304009879	5.423363247	5.495625592	5.600278912	5.687077551	5.268301109	5.516300517	4.735369862	5.230774963	6.847312314	5.227283562	5.608515277	5.106756955	5.166309077	5.363572037	5.292333043	5.133848936	4.742379357	4.984531833	4.868880805	6.491877674	6.998087529	4.500280558	6.008284984	5.15955134	5.391980095	5.04472423	5.945343705	6.62529999	6.973058201	4.938345667	5.500499512	5.767689298	5.755284997	6.693972583
GDF9	4.409074293	5.041076988	4.119474095	4.110495203	4.830921437	4.438113915	4.687137536	5.874638929	5.7487512	4.140804086	5.592973245	5.361817079	5.756698362	5.365897467	5.187336794	5.128051417	4.319054156	5.675313772	4.876677186	5.717604352	5.447957831	6.112977914	5.117482522	4.981376539	5.301631802	5.497246686	5.291392586	4.983685876	6.165688265	5.631058557	5.660875657	5.575170063	4.13916006	4.415001419	4.294820088	5.601283454	4.569524046	5.219755469	4.76167997	5.423412441	5.311215543	5.985611546	6.50882287	5.99586219	5.637932364	6.040300363	5.912647938	5.654336469	6.255613886
GDF10	2.901574047	2.905574554	4.583909752	3.421688541	2.989656396	6.037283146	9.08469144	8.510005991	3.202031481	4.729421292	4.388084491	2.468125056	2.617510558	3.434400068	3.152914043	3.208286453	5.843185825	6.168935167	3.166179047	3.028302608	4.171312501	3.599099494	3.727420786	5.045210956	4.556392184	3.140529428	4.003333484	3.269024309	3.97829039	5.251686477	3.913324435	3.51356962	5.692818994	2.588158882	4.13933025	5.7478531	8.716823114	3.464535599	2.824389226	2.81404498	3.790822126	2.866115376	2.987367033	2.759926898	2.90460512	2.560394016	4.051228671	4.718492702	6.43185826
GEM	8.833576513	7.962659716	7.947930835	8.920990678	7.346343083	9.412764224	8.253686223	10.98253787	8.882064932	11.80073447	9.868143603	8.188645682	9.216244482	8.971343224	9.386463219	8.9977083	9.791497815	9.267228719	10.4544714	9.891678516	11.13954355	9.587461658	10.48039923	10.29035296	10.200387	11.0793036	10.8720659	9.850411973	10.42299605	9.525298121	10.06015267	9.846110442	8.371357711	10.37135752	10.26784842	7.795059365	9.62448451	8.715056148	9.051983708	9.34391121	11.47164735	10.89984666	10.19366397	11.47542857	10.9114121	10.48712292	10.58061702	11.14688264	11.00617217
GFI1	4.894843659	4.039652102	6.074200048	6.25417992	5.14613798	7.258517938	9.249874294	9.264999005	4.986808201	7.279494405	3.692297135	4.599725309	5.383137759	5.560280448	5.234491109	4.572475483	6.203360625	7.912394991	5.477532292	6.01298689	5.802561584	5.077656711	5.706908071	8.032921164	6.402271042	5.188119019	6.050943428	5.561244091	5.484834804	7.16999313	4.982202272	6.012553239	7.734794263	4.492634146	5.952181947	7.514734208	8.68869656	5.754413824	5.310296201	5.874045908	6.313327697	5.307975011	6.674169288	6.119492733	5.652913254	6.492730146	5.204900415	6.527365022	8.674201986
GFRA1	4.574372976	5.106136844	5.684886711	4.927785511	4.363600176	4.887316154	6.596653242	6.918745056	4.369224282	7.785881832	5.475049044	6.75515457	4.716559832	5.427679975	4.712164412	4.944548329	7.627623086	4.910063351	5.140719191	5.009150241	6.1864772	5.233945896	5.46885747	5.784487433	5.093843742	5.385509438	5.239398886	4.805631358	5.819206012	5.340014504	5.066665477	5.564058022	5.583806829	5.2985931	5.972592643	5.835997308	5.731397127	6.388233891	5.162787551	5.418316795	4.886712706	5.457467818	4.955112552	6.369035876	4.52502758	5.11222169	5.715367758	4.714732093	6.032222536
GFRA3	3.84465318	4.072353267	4.279457977	5.030221218	4.472057264	4.210174131	6.225194755	5.648808513	4.060290206	6.814225254	3.537331907	3.618205059	3.828041142	4.20129072	4.000206346	3.907506002	4.684370013	4.836671177	3.784010275	3.6734738	4.197714492	3.816832701	4.013074612	4.621851589	3.815710674	4.403349045	4.152018888	3.739778255	4.184288472	4.249647805	3.980540524	3.855596827	4.789650121	3.897537	4.213403141	4.41311793	5.298167238	4.02823434	4.001875148	3.957711913	4.36706006	3.823574505	4.544362265	3.921609291	4.05412077	3.81178899	3.737653355	4.568437169	5.264204353
GGTA1P	7.57045387	6.312836208	6.638711712	7.218162323	7.160754469	5.548946272	7.645275717	7.350227854	5.683875984	10.1717053	5.252828319	4.956966905	4.130030965	5.814562603	5.731170532	5.037852204	9.715181747	6.30583131	6.350910259	5.605902573	6.731788192	7.270164517	7.788939724	8.925850519	7.479375018	6.716863695	6.530107475	6.295974092	7.130376031	6.662355404	6.823211777	6.491144591	7.737879217	7.35946917	7.044556743	7.004061471	7.430665124	5.381793223	5.610740466	6.150216204	7.091262152	7.560739664	7.263243089	7.575705024	7.561425573	7.611273786	7.559490751	8.18246825	7.959706045
GGT5	8.31374689	6.404652685	6.558856284	7.697807319	6.332334725	6.169467086	6.853934686	6.844875197	5.00795002	9.260269898	5.249843163	6.000623028	5.238135189	5.531236163	5.471176039	5.291209135	8.373809443	7.425489773	6.116192102	6.398715089	7.212275786	7.274297322	7.215491854	7.953773098	7.53715304	8.247022335	6.894390636	7.006630958	7.353312767	7.587586548	7.222121524	6.959785032	6.862177842	7.147863241	7.360554791	7.060633496	7.45866541	5.940883168	6.532047772	5.733568227	7.043463501	7.238777275	7.785316234	7.740716343	7.942508195	7.974409143	7.483359305	7.24033136	7.729129381
GHR	8.255941974	7.088211177	7.953104929	7.518394896	7.55565829	7.343073561	7.485731089	7.553752728	7.397854282	9.134623942	6.279127305	7.206458908	7.01847566	7.098130019	8.332121818	7.775084762	8.997151441	7.779596532	7.164439193	7.609109403	8.13227632	8.434447033	7.510140539	7.688602049	8.561533567	8.781373451	8.011514062	8.282820313	8.664076211	7.016638619	8.281378405	7.445426162	7.190642532	6.329148341	7.224632294	7.738932463	8.15499748	7.440871712	6.182100619	7.788304491	7.89079979	7.843787309	7.097356239	7.281685293	7.146452241	8.43119625	9.540996249	8.385640045	7.93423578
GHRH	5.463655129	7.877240484	6.611393675	5.973321867	5.840407878	5.847332462	5.632640427	5.705707048	4.579879305	4.512467563	5.7524519	6.650876504	6.615520272	5.672080109	4.86922447	5.331601801	5.800789388	5.175705722	7.202616529	5.611586957	5.676811171	6.235182251	4.891228572	6.035370975	5.252474703	4.899688047	6.822702984	5.989742694	5.355115437	8.702688212	6.165148154	5.459858625	6.034990386	5.036642702	7.120064828	5.563390076	6.194064985	6.302457916	5.3968963	5.641669524	6.020477313	4.480779294	5.627221008	6.455571843	5.040506604	6.140616008	6.569398979	5.368540252	6.473712301
GIF	4.990513083	2.957120134	2.790702348	2.514867249	2.774901401	2.841377342	2.828472065	2.871501495	3.339016617	3.766762195	2.790702348	3.022241068	3.173781309	2.90740879	3.034925918	3.055757905	3.246037132	2.991413956	3.001569089	2.785694378	3.094333116	2.928423816	3.241513261	4.207516919	3.821719332	3.487750321	2.790315937	2.88369851	2.537129226	2.710144995	2.574651146	3.463081217	3.511858496	4.257897803	3.553367321	3.45667559	3.483004016	3.797007421	3.594608421	3.810234547	3.797920063	5.120885756	5.194724378	4.920848163	6.547119806	3.851136538	3.892449337	3.617910695	5.047392947
GIPR	8.239151719	8.431959944	8.172773197	8.221775393	7.953855899	8.107209942	7.238764478	6.645801181	8.086152364	6.747896643	8.142376592	8.632627868	8.499832425	8.0431185	8.32271221	8.123702015	7.818031711	7.656179995	8.773578425	7.970360488	7.30744504	7.614581091	7.728710894	7.442070979	8.281079995	7.782344981	8.053661956	8.27912905	7.710854759	8.474200418	7.958876844	7.9253756	8.352024816	8.514993651	9.084530566	8.161779258	7.430906267	8.08419785	8.315763944	8.263320616	8.588473596	8.935644929	9.028725202	9.237125094	8.100343713	7.926658257	7.929569496	7.556577592	7.825294341
GJA1	11.09988305	8.305907328	9.659634289	9.81449386	7.662055281	8.798634764	10.70487727	11.1631824	6.730152107	12.05324829	7.745677227	6.486460433	6.633273337	6.837992643	7.149695091	6.195747138	11.45561585	9.954238802	10.83381123	10.24856147	10.70527519	9.998339158	10.98934038	11.20168573	11.18165025	11.32779695	11.28307516	10.1513136	11.33125165	9.206112158	10.78551008	10.59626062	10.19102771	9.74431509	10.65544546	8.946816268	10.46841538	8.019782352	9.108824674	8.71427459	11.63996733	10.7137998	11.43883324	11.20574126	10.77067618	10.64414008	11.27117341	11.66083821	11.39252922
GJA3	7.915826817	6.190994495	6.341981919	6.420812954	6.819601685	6.408057043	4.608602912	6.039894624	6.545844852	5.249378092	5.110335096	4.579802552	6.303990697	6.492633126	6.718904454	6.713699569	4.122956585	6.507630241	5.482652246	6.855621145	6.826281349	7.211098934	7.747038031	5.48421657	6.264993236	7.553324823	6.182833587	7.025417082	6.360118186	5.062065697	7.154083382	7.411628987	6.285612151	5.775459798	5.137324378	7.153004639	6.238195487	6.750622928	6.466332035	6.593456495	6.918028091	7.106212174	4.318931118	4.311924196	8.105801156	7.439045564	7.041305833	6.150033029	4.375604162
GJA4	8.506982176	5.62396344	6.450576788	7.301391199	6.077150391	5.309377251	6.720330889	6.887535119	4.297261832	7.240513118	5.047828143	4.150319687	4.463330998	4.904300992	4.932282307	4.710000407	6.55747767	6.262351319	6.215102828	6.609677372	6.827979972	6.69041417	7.376185298	6.694344999	7.536438718	6.977541274	6.501659022	6.921464234	6.701407459	6.227012645	6.871075411	5.932203128	7.418078542	5.651455807	5.958089385	6.020745429	6.579472074	5.099978719	5.292010341	4.632486739	7.920941477	7.974438512	7.352275556	7.670355411	7.240438725	7.457485244	7.710890425	8.464909361	7.03095445
GJA5	6.334013371	4.531342498	5.308825981	6.521821794	4.603853374	4.067329537	5.794365685	6.362391726	3.906271154	6.227306876	4.456406679	3.750373075	4.017799508	4.420224596	4.509117108	4.382001486	5.254952394	4.548144669	4.871696789	5.4825143	6.170276582	5.577022678	6.934332599	6.190379392	5.219337192	5.94722642	6.523704653	5.46671524	5.870960687	4.887536351	5.923488978	5.656200438	5.919822746	4.177295242	5.129218657	3.953356133	5.166888951	4.791963043	4.749681228	4.54262179	6.589484997	6.881646618	5.677344351	6.479792343	6.174795995	5.484728057	6.150425578	6.897043593	6.74621152
GJB1	6.391661435	6.565410951	7.536648634	7.518930392	7.769227717	7.944243299	9.281197988	9.696195402	6.456773557	7.590760641	6.40806395	6.269473061	7.373538789	6.712484908	6.856624456	6.320280454	7.167491246	7.157143135	6.712788993	6.405461363	6.268529216	6.648541164	6.619444801	7.714420169	6.809893773	6.294381095	7.083313396	6.373419315	6.895265373	7.518848702	6.719241187	6.589592083	7.866545305	6.343070756	8.255343144	8.199990685	8.88689541	6.767507258	7.022673332	6.704939233	6.822887722	6.454759127	7.123065967	6.89093406	6.041957034	5.985098207	6.88461799	6.81662767	8.538165939
GJB2	3.116125807	2.742711368	2.310765482	2.943946869	2.394674722	5.397626774	7.194150686	4.902097047	2.470237918	8.344532055	2.391833455	2.470168079	2.984168905	2.596365988	2.286194439	2.537913528	6.343616499	3.069404881	2.590026742	3.034902791	2.755795753	2.75992746	2.944483765	4.53458755	2.868064293	3.256832386	2.50021227	3.176848588	2.38238022	3.198715386	2.562148864	2.512248007	3.885074739	2.968931297	6.103583996	4.016800751	4.828284565	3.580822749	3.278112831	3.088967545	3.650567991	3.037153121	4.315724947	2.841765441	4.284712423	3.846276099	3.046621749	2.70681717	6.788610908
GPC3	3.22021397	3.454545021	3.511485344	4.244851273	3.532613571	4.133453323	5.31615142	4.559883601	3.93794331	5.594687352	3.166679986	3.444413002	3.014620501	3.320053717	3.328768592	3.212698426	5.919474231	4.599819204	3.658510204	3.347705527	4.142032536	4.428405869	4.347567458	5.74382684	4.807534076	4.515380016	3.984285074	3.697845969	4.367747354	4.8208616	4.237588752	4.268122382	4.527939952	3.774601524	4.067035024	4.176771676	5.119709787	3.175678336	4.106929503	2.972444261	3.694050529	3.920804587	5.368224391	4.787081517	4.335687974	4.615875637	4.525858183	4.077564362	4.691002971
GLDC	4.158797191	5.191608471	4.649807161	4.25993808	5.272707829	4.121465623	3.628720813	3.614944424	6.39264871	4.620137895	6.135428649	4.920545274	5.473823217	4.490502144	5.894498935	3.742326174	4.140346379	7.02920717	5.057434041	4.590878376	6.44684674	4.773453058	5.28214104	5.030106246	4.158797191	5.848774728	5.60901125	4.985706127	6.958221367	4.754727213	5.432960437	5.272707829	4.349263683	5.981050733	5.451330815	5.313219891	4.510770696	7.096605492	3.43161645	6.471733205	5.552162892	5.59518762	4.192644867	6.30538488	7.852447333	6.764114817	7.224030755	5.298841688	6.454232132
GLI1	4.033731016	4.089172483	4.127992834	4.581702477	3.86383189	3.773047785	3.816838054	4.483818733	3.145836916	6.756810441	3.075952865	3.217706547	2.902051394	3.577201405	3.894172888	3.507886431	4.462906242	3.934307411	3.267610293	3.212965885	3.38796819	3.626824616	4.025955944	5.545553044	4.839431145	5.231087442	3.107360673	4.102748916	4.020398358	3.962169976	3.830264635	3.721601932	5.690899065	4.725821261	5.981050733	5.431854589	5.829134355	4.433518989	4.999756501	4.225526643	5.576608004	4.994013452	5.93818941	5.631246371	5.862779676	5.536497676	5.808862129	5.52769166	7.068491354
GLP1R	5.989630881	7.121654947	7.057621237	6.717739781	6.723995506	8.732260199	6.265261908	6.053324062	6.605933247	5.058260267	6.526868523	5.788751415	6.741360856	7.161947224	6.932361873	6.987595606	5.965487198	6.275769981	6.784216261	6.521175951	6.606296421	6.33493688	6.357560909	4.879812302	6.687192361	6.566834961	6.84614965	6.951818904	6.747789439	6.443499876	6.728711982	6.494896406	6.76391781	5.337951538	6.641499943	6.804454722	6.402877896	6.640707277	6.953871999	6.948904786	6.721840953	6.238064996	5.539446885	5.964147969	6.142662726	6.84709287	6.717959429	6.386787123	5.479130353
GLRA1	5.121834503	5.753726121	6.165777063	5.108039389	5.356024316	5.114938201	4.263754288	4.134051877	4.530799432	4.913580785	5.126223681	5.370568943	5.961130378	5.815947417	5.299549851	6.138579286	4.974521242	4.828641355	6.551218589	5.460485996	5.748783076	5.348011369	4.604826638	4.120917304	4.241995887	4.316162369	5.171087108	5.318011171	6.101785374	5.505660067	5.473054606	5.175705722	4.516003114	5.195909288	4.89577976	4.914505842	4.381813033	4.721839203	4.846409925	5.245223256	5.335137148	4.455910812	4.690109473	4.856630693	4.809911518	4.544082407	4.941053425	4.735860736	3.9449616
GLUL	7.209981351	7.280580423	7.058236498	7.914577578	7.339675662	7.596681013	9.131516501	9.163671047	7.231321505	9.231428946	7.489748448	7.025248809	7.422629786	7.244184643	7.290096192	7.128768843	9.143235614	8.61601772	7.541626059	7.522732065	7.10885301	7.569470847	7.614130294	8.804389356	7.346519039	7.902077895	7.777440662	7.952235825	7.584248688	7.827807149	7.538368046	7.791440662	8.267537566	8.5561411	7.716308279	8.561462876	9.126091916	7.38866444	7.095147242	7.476039902	7.73159235	7.508658868	8.311645213	7.941103675	8.058848083	7.940727187	8.1048391	8.106563116	9.294930511
GMPR	5.510559663	7.054962206	6.000347174	6.758241941	5.865032136	7.485908714	6.811907353	7.210624665	7.32865584	6.702291916	6.933747715	6.897871322	7.105194015	7.396006629	6.961154238	7.370565236	6.746589564	7.427470296	6.039720456	6.707358197	7.293763453	6.794442565	7.040328368	7.000371539	7.247535628	7.12119232	7.063417942	6.950854056	6.974625718	7.190686092	6.801711065	6.886690935	7.562416475	5.685235232	7.152435748	7.954835813	7.581721938	7.369919525	7.90129646	9.22977566	6.704160734	7.266153458	6.975758726	7.026807404	7.072928351	7.205274019	7.212106515	7.079179425	7.221273335
GNAZ	12.41479019	12.15716139	12.09513086	11.84500885	12.00125666	11.62770182	9.370893678	9.661645038	11.83846051	10.09298872	11.31178552	12.06754624	12.0642855	11.84889108	12.06557075	11.97432571	11.23252752	11.74025723	12.209093	12.49879265	12.35059284	12.44938892	12.49441837	11.71875022	11.86940346	12.06423197	12.51385163	12.16283244	12.25657075	12.49660435	12.44473595	12.18030213	11.82587897	11.92828012	12.23325269	11.96166702	11.09830318	11.90158674	11.74676742	12.19669023	12.33929744	12.48669189	12.06969862	12.53586859	12.35848415	12.4253303	12.51472021	12.08329541	11.62570268
GNB3	7.792762029	7.688301616	7.883741732	7.695536717	7.42976917	7.413932901	7.236612621	6.825094846	7.553775549	6.67062662	8.019870328	7.78318304	7.803981683	8.178295411	8.116956725	7.794945712	7.502394088	7.772200886	8.019888799	7.481435405	7.283657135	7.247329859	6.953549149	7.151834412	8.065179403	7.575252651	7.379834955	8.026590638	6.996228149	8.140460368	7.468436611	7.542420406	7.627358576	7.787697269	10.35454129	7.685233433	6.740782145	7.952113277	8.145792996	7.85672825	8.13878225	8.090288332	8.50360141	8.554385935	7.258328352	7.504592522	7.270889986	7.443705743	7.062025487
GNG4	6.250604764	7.834266545	7.620844384	6.512130187	7.264827686	7.760242892	5.6254761	5.883151785	7.922408531	6.381107837	8.101160296	7.689347721	8.104428482	7.93066616	7.502308645	8.303807655	6.457257082	7.526958986	8.417010261	8.692265879	8.448822888	8.615105915	8.100682212	6.898953278	7.389698634	7.770033253	8.441845348	7.68665154	8.597814474	7.945148493	8.43786692	8.025834898	6.772870079	6.962901535	7.92487131	7.931206299	7.203353308	8.339610904	8.651511416	8.603481488	8.709743655	8.50327773	7.932282217	8.020997437	7.807402872	8.241866087	8.558145208	7.941476973	7.132884096
GNG11	6.675755329	5.217387423	5.591337808	6.564998587	5.011698321	5.615554631	6.88847089	6.715093013	4.873642404	8.772612136	4.570266851	4.392193519	4.636790817	3.622146336	4.632429716	4.446167634	8.636721827	6.611867776	6.064923835	6.448289312	7.496567546	6.559074606	7.213209232	7.50789928	7.113913052	7.51985997	6.774627874	6.374247087	7.711758274	5.722612248	6.724745456	6.772781952	5.945064548	5.833217978	6.323620063	6.27986159	6.817142482	5.49082156	5.328175195	5.74490092	6.941234915	7.063266865	6.86139585	7.088152972	6.947633179	6.684005137	7.647490153	7.750929005	7.928902368
GNRHR	3.56726827	3.225811161	3.305285098	3.519920957	3.64184033	3.570314192	3.395493964	3.039400232	5.574956679	4.262638161	4.623766751	4.102080413	4.363221808	2.716834315	2.801471892	3.782332092	3.044028465	2.695281922	4.639087327	2.93507157	2.836092342	3.41796378	3.028003494	3.706139476	3.321932863	3.292773399	2.923697404	2.772659083	3.407258271	3.972929473	2.791905438	2.782353397	3.054169714	3.540591494	4.381858867	3.303924741	4.420936642	4.424010915	3.92215827	4.508582453	2.791722946	3.941128183	3.460364206	3.711149715	3.973694226	3.87147863	3.296178858	2.782030952	2.858282117
SFN	4.917723146	4.81848159	5.10136287	6.38002994	5.235889274	4.901816401	5.112283536	4.804487701	4.773166481	5.509606475	4.741209418	4.728790107	4.660213155	5.010026887	4.852910711	4.692039655	7.615217222	5.121426426	4.590480817	8.971494333	4.880895288	4.74874757	4.716826409	4.794043564	4.652595416	4.636579316	4.63432827	4.618585335	4.439987845	5.036819716	4.736399896	4.601469343	4.707733764	5.417391594	5.111676011	4.851493692	5.20718364	4.979663628	4.75614917	4.7309896	4.634309042	4.79172792	5.643121991	4.856590322	4.958207892	5.014146351	4.708416284	4.761449032	6.02723302
GP2	4.378302821	10.26013663	12.07557592	12.04686435	5.828045495	12.87525343	13.45226072	13.43155882	11.54751634	11.90301802	11.20026989	11.03118542	7.830193259	8.967338654	10.32411567	10.19057021	11.60063598	12.91438573	9.168002142	9.844416554	11.04746084	11.2415234	11.47324064	12.59962358	11.92773712	3.898511577	11.8837604	11.09166935	10.94071837	12.50164514	11.14724936	10.86401681	12.80722738	4.850288995	12.24559829	13.12664387	13.43214952	11.62679973	5.635571909	8.474412752	11.92043084	9.476753055	11.01147177	10.7203272	10.28287976	3.92858586	9.828328417	11.61110625	13.23254488
GPD1	7.159707283	7.43329345	7.461815284	7.545674947	7.495847521	8.013153272	5.903447458	5.987487085	7.3575334	5.998258537	6.987800149	6.757920626	8.115846597	7.826544415	7.814655244	7.381596159	6.416622794	6.614311903	6.98454153	7.228774639	7.111422924	7.017756133	6.973562596	6.334554266	7.988186906	6.739801066	6.91532253	6.64783075	6.639447286	6.919359166	6.766816723	6.748604199	7.579490792	7.044421164	8.233981419	7.393835211	7.385277741	8.704370973	8.312848689	7.612740828	7.776807528	7.58766413	7.102883983	7.501492151	6.903807357	7.237729075	7.406761144	7.300346035	6.560692665
GPM6A	8.858108612	9.871489745	9.254851345	9.111055583	9.282656249	8.717477104	6.323578583	7.891414662	8.611575688	7.792603372	8.906582596	9.101316475	9.822911624	9.411888505	9.344627276	10.06454975	9.345915205	8.969147579	10.06880936	9.471289539	9.325564285	9.380417256	8.181428178	8.708992066	9.416056498	9.364872004	9.313166372	8.992991503	9.268814458	9.158831603	9.705375249	9.65095522	9.355575074	9.231704201	9.234927981	9.353948768	8.809519097	9.014575944	8.92484096	9.917734962	9.667155824	9.82715931	9.259780541	9.179975394	8.879131744	9.23480994	9.608504218	9.335872942	7.791231773
GPM6B	7.535521889	5.926236151	6.062629001	7.098573782	5.635093838	6.29904317	7.49010526	7.630916037	6.19880211	9.134854559	6.448530719	6.066671071	6.357761265	6.024166002	6.167445983	5.980105094	7.257996596	6.279188831	7.127153936	6.943246911	7.186718161	6.799738888	7.302998845	7.519903819	6.779988228	7.818112052	7.159710898	6.793753923	6.732070519	6.267810319	6.660767976	6.475615495	7.053576005	6.827707328	5.651102522	6.560646857	7.197848993	5.988791349	6.628347544	6.295402716	6.627795952	7.390235933	7.813606124	6.833737422	7.352237472	7.554486691	6.858246512	7.931298605	7.505096235
GPR3	6.698683109	6.250849412	5.064995433	5.099511202	4.715697038	4.954783578	4.976718669	4.697200759	5.558704504	5.168460048	4.943362733	4.686288232	5.316189834	5.485321992	5.151859682	4.91372327	4.815290285	5.07830883	4.897426342	5.64569823	5.277543314	6.046964371	5.512882386	4.635204366	5.18787917	5.762087301	4.701727629	5.832534745	4.687963127	5.517568595	5.190696733	5.677154746	5.555292169	6.595785962	6.07487386	6.483678342	5.217818454	5.313711798	5.680479314	5.219071044	5.974563495	5.29665926	5.169105804	5.284107285	5.866666117	6.210764305	5.568003658	6.063656872	4.805879306
GPR4	8.513664444	6.628140155	6.24685941	7.878961488	6.376914897	6.410601477	7.326492588	6.941282204	5.26590489	7.059599185	5.172503665	5.436837887	5.597068066	5.546331485	5.018444496	5.597300795	6.876092527	6.465524337	6.94463417	7.28056357	7.387969979	7.575057034	7.468576229	7.142073705	7.49959458	7.774319364	7.78825095	8.051603888	7.848525474	7.005342857	7.003886064	7.245900672	7.6688616	6.316486445	6.550520192	6.66102144	7.39363394	6.17383729	6.131259268	5.906667603	8.615586504	8.023716532	7.795151667	8.143785383	7.92228409	7.975744048	7.806383292	8.912276854	7.211953248
GPR6	5.423335166	5.434092931	6.705597478	5.874729835	5.637216906	6.4826302	4.318937247	4.872516412	5.999753832	5.086836676	6.030714766	4.05583766	5.906824213	6.511032281	5.550272215	5.436992738	4.880519899	4.871639362	4.943437145	5.483098698	6.116834741	5.526323599	5.288687973	4.545777616	4.606327839	5.759215684	4.877332709	5.662646284	4.782109872	6.444952208	5.366948509	5.543552076	5.755139257	5.636818677	6.148427187	5.227285079	5.384299533	5.810272549	5.808150936	6.331529859	5.98436669	6.151967053	5.153195945	5.081965373	5.381863305	4.411559834	5.033731243	5.528540021	5.151495705
PRLHR	8.053346952	6.208132794	7.144435551	7.027622019	6.504293107	6.190704622	4.742852952	4.731369588	7.015908729	4.528320191	5.743372873	5.167775495	7.189801234	6.368331854	7.702834584	6.451301687	4.927779457	6.532439089	6.538893769	6.500578088	6.956401182	7.571186048	7.106311417	5.166061924	6.055967553	5.611807371	6.664985125	6.326852331	7.460659184	6.028735916	7.986189795	7.161993687	6.780264244	4.959232601	5.753527378	6.29069975	6.444782192	7.374603694	5.034483873	6.754687432	6.131004783	7.553332264	4.794062657	5.811152771	6.556335395	6.656280124	7.843325853	5.827294111	4.261122564
GPR18	4.993872348	4.86332477	4.483769941	4.42420829	4.138995361	5.591583882	2.972549461	4.301374137	6.828148686	8.37911918	6.246637997	5.979860656	5.15787916	5.021401879	5.940933856	5.467441374	4.823185099	4.857394946	6.669550759	5.783135513	4.79716232	4.660894092	4.865828658	6.621327335	5.315193083	5.480957427	5.2008774	4.271726562	4.77527284	5.055691796	4.902304988	4.986814808	5.237072119	5.681606843	3.53064563	6.150471491	5.191436909	6.546406032	5.476844139	6.560986942	6.177579955	6.649358649	6.833860532	5.912037093	6.115094951	6.162447595	5.726274368	5.701623821	6.825276741
GPR19	7.800535072	7.323958153	7.011760706	7.559522764	7.466574687	7.890563576	4.663919874	5.666765035	8.38809931	6.404361038	7.754595897	7.41853024	7.867990477	8.71578312	7.578280575	7.186084143	6.488086515	6.770446557	7.96508884	7.629366539	8.549954519	7.955536363	8.353092986	7.072799574	7.305831717	7.554974775	6.994285011	8.162433211	7.817946526	7.014412612	8.012125094	7.825258315	7.636074961	7.84903321	8.344515115	8.578281282	7.678609748	7.994204077	8.388057668	8.414959502	8.098373657	8.770064697	8.222692096	7.78974326	8.287605897	8.050535182	8.329070456	8.771815832	7.493728257
LPAR4	8.293217242	7.62186522	7.97054995	7.102323789	6.582289061	5.987508605	5.790844928	5.662153831	9.279627143	7.739513174	7.903617682	7.242839961	8.329591948	8.984016186	8.963132382	8.259930012	7.594393473	6.625767617	8.767397428	8.071408839	8.950644535	8.430957965	8.650927728	6.306278992	8.184012182	7.254152449	9.162989928	7.181852475	8.805722506	6.848890577	8.323233524	7.585914383	8.612586422	5.873688143	8.193255594	8.216313036	7.012511467	7.667042094	8.607901124	8.535015173	8.344729376	8.831791094	6.43632731	8.040064375	7.99479723	7.888298268	9.060102392	9.180940696	6.136157642
GPR34	3.535083393	3.146431082	2.213716929	5.330688708	2.009489407	3.52558668	5.421730546	5.201301877	3.899703739	8.349918316	3.527083006	2.715607634	2.518872242	2.585716231	2.63960808	2.548111717	6.443103786	4.450848342	2.837331413	3.622776259	4.938362804	4.564962753	4.797112267	7.713732218	4.075359485	4.040594821	4.189479232	4.470303138	5.743378319	4.175876898	4.752016301	4.781062204	5.473934636	6.384234317	3.909176274	3.365698887	5.083897942	3.027308851	2.183124036	2.355984298	3.407096756	3.945543593	6.934358921	4.262661242	5.009452542	4.902200025	4.871652607	4.532285281	6.174577014
GPR37	5.714553803	4.659339985	4.077616893	5.225805496	3.844666683	4.674803028	4.877602394	5.214465045	5.277252321	4.413368547	4.182100198	4.425961848	4.909377528	3.697374451	6.473157514	4.594827528	2.220121422	3.615319845	4.934684024	4.800284475	6.237427593	4.712150025	5.799508147	4.971235939	4.756600524	5.241660722	5.863367735	4.948211698	6.140161195	3.797387665	6.424841826	4.610087481	4.743042702	2.619554534	5.268787737	4.361324732	3.459488102	5.841671551	3.025623605	5.692313598	3.340740593	5.577688054	4.453387022	4.778701962	5.702797805	4.198341907	6.204984058	5.317678953	4.347385793
GPR39	6.341015598	6.091684201	6.079783613	6.942767059	6.211820811	6.772847356	7.069762513	7.040684294	6.25789286	8.017280276	6.731524781	7.261194597	6.977783576	5.920667182	6.051589391	6.090090725	6.103942428	6.186165954	6.795888997	6.273217386	6.505706246	6.205031891	6.036068401	7.916685488	6.117819518	6.364433651	6.295930518	6.947527881	6.285860848	7.218058292	6.326909972	5.865609978	7.741559387	6.558429094	6.531338396	6.764334481	7.451498869	6.05317757	6.499478201	6.31470589	6.287879835	6.562629298	8.169811212	7.535716978	6.32905457	5.822023868	5.894940719	6.177512032	8.062432257
FFAR1	8.191970524	8.616879034	8.535318955	8.32880548	8.477224956	8.792173548	6.684124587	6.763054028	8.105983956	6.584163112	7.628726837	8.173740587	8.735082505	8.377852524	8.553593701	8.381170528	7.521801329	7.750962574	8.287327367	8.108555555	8.145720357	8.154936403	8.559398264	7.226728162	8.158876229	8.127078902	8.714198622	7.852813798	8.071840662	7.557113556	8.280405254	8.253967418	8.178186115	7.806914539	8.745025564	8.593718736	7.993018784	8.824414615	9.144094461	8.547646961	8.333274598	8.472222048	7.734205257	8.145626537	8.32984795	8.291032564	8.63349357	8.479314679	7.431694334
GPX2	7.504465477	6.548724451	6.18021723	7.086167704	6.407862935	7.010452448	6.120363212	5.901532788	7.270894236	7.434064617	6.951745939	6.351460321	7.462568553	6.894022006	6.298372586	7.139633385	9.587742276	5.510509763	6.121232796	7.550810748	6.836726802	6.127378915	6.464592239	6.741005192	7.069008249	6.725344963	6.263246781	6.940253075	6.863238393	6.792168105	6.003965762	6.727051271	6.902324671	6.874999773	7.478145449	6.777187704	6.571567289	7.275566834	7.483201791	6.803725779	7.201441486	7.533555706	7.209400768	7.268434216	7.627244039	6.266245537	6.574208729	6.843528207	8.067753894
GPX3	10.81899568	11.03590484	10.80066817	10.23546319	9.830112677	10.65611799	9.224778896	9.802593259	10.97829806	10.32866972	11.12898912	9.713194489	10.36738328	10.69932966	9.731914805	10.75075842	10.40558849	10.22613704	9.248351249	10.14394403	10.98642342	10.89146971	11.2697583	9.75932697	10.21391864	10.50266904	10.13361013	9.067960933	10.50056577	10.87470378	10.55223743	11.00635586	10.85692592	9.797005429	10.98268585	11.35923339	10.48814101	11.2463768	10.90863041	11.01377187	10.89533429	10.69175856	9.772513955	9.926704206	11.46129971	11.1115232	10.51512739	10.78717798	10.2193438
GRIA1	3.023077682	3.604552513	2.991770129	3.35773839	2.971393109	3.175901623	2.813592449	3.380618901	2.874285334	4.199638065	4.00524967	4.096617264	3.489619729	3.471003568	2.9230608	3.320514996	3.174521038	3.296614582	3.467694125	3.211188276	2.894296112	3.825562726	3.425927272	4.726953253	2.869732981	2.907232699	3.444498552	3.214350432	3.033914218	4.212062874	3.438542069	3.650976885	3.759222338	5.875939373	3.804113812	3.466881942	3.255636878	3.562822931	3.27801992	3.720927344	3.29183793	3.095099911	5.152777189	4.450699969	3.634316021	3.900754919	3.134302558	3.844124166	4.367503197
GRIA2	8.406899828	8.166174496	8.052261769	8.171996278	8.721732961	8.874815056	6.295155149	7.071907753	9.194343942	7.309149109	9.259748282	9.326491212	8.852532528	8.394668883	8.320795652	8.665879526	7.981457456	8.422446279	9.060391878	8.301840435	8.293605581	8.505649356	8.269460079	8.39349327	8.040685029	8.282860827	8.184350225	8.19520365	8.6492963	7.519009404	8.376674487	8.386081532	8.558442126	8.69822399	8.571359303	8.946466265	8.315857908	9.251502238	9.403362034	8.904941706	9.000742627	9.028200324	8.537016536	8.845104136	7.97213499	8.78039378	9.050061319	8.622895307	8.251215856
GRIA3	8.80280961	8.914681918	8.340878115	8.115340906	8.71266054	8.453876582	6.185760465	6.482425515	9.021505668	6.551824686	8.723929006	9.08417232	8.978499939	8.628022006	8.398222998	8.506300805	7.913870138	8.623652186	8.230422019	8.699824742	8.450888966	8.610387948	9.106388402	8.423452114	8.584947663	8.516497079	8.768720049	8.433417533	8.729749668	8.33736789	8.711305818	8.691755373	8.814248864	8.900725031	8.309836738	8.24611561	8.136198532	9.219745504	8.831230798	9.504484115	8.796038082	8.892448982	8.986995066	9.294728217	9.4076655	9.046538903	9.159795456	8.703614652	8.258778167
GRIA4	5.253813589	5.647774378	6.075646527	5.25658798	4.809404515	4.273538831	4.188719953	5.21860601	6.534204061	5.473090355	4.003723716	3.159580227	6.767864064	7.036843343	6.383801452	7.223209118	2.716191473	6.086356806	6.953839918	6.223488059	6.513331657	6.976404747	6.855802441	4.100876927	5.538111046	6.418537313	6.023855568	4.520082968	6.101877863	3.514571279	6.16604614	5.962507048	5.316848813	3.724877335	5.122639351	7.228797768	5.665466649	6.252880087	7.178558089	7.308074874	7.574096206	6.284930951	3.011904761	3.83943519	5.574936568	6.3116028	6.288302448	6.564075983	3.30055234
GRIN2A	6.386067073	7.427010482	6.986176993	7.452498853	7.829727134	7.287009621	5.726877186	6.05252482	7.669847307	5.942896969	7.106802097	5.596224177	7.568211043	7.777789947	7.366308932	8.490501721	6.322147917	7.460322279	7.117686109	7.76875936	7.613516585	7.832863111	6.609098591	5.710765211	7.70731373	7.754272048	7.213524585	7.471253274	8.229751947	6.26677447	7.540192119	7.659291521	6.664192474	6.630986139	7.429921034	8.103311044	7.191440544	7.83204167	8.6102065	8.13359361	8.119835953	7.460253875	6.384263947	6.974424152	6.656299928	7.809505508	8.071788722	8.365778339	6.49460692
GRM3	5.958415249	7.942263806	6.321830313	6.660799269	5.581774484	5.303119162	4.50004065	4.296930131	4.9702624	4.251784435	5.332178995	6.621041524	6.911256669	7.937690148	5.840470712	7.722454641	5.454749847	6.609460186	7.802336532	5.989117362	6.64019283	6.940598954	6.023790393	5.37923927	5.573203493	4.712058235	7.14898795	5.539374851	5.331601801	6.454751285	6.343499612	5.40390567	6.576845473	5.13546343	5.907211581	3.674834723	4.069744702	6.072587884	6.375494903	6.296545748	5.34929841	5.782026927	6.154997059	6.452920871	5.842753752	5.960984437	6.669095952	6.939986366	5.597878066
CXCL1	5.236743796	4.051321541	5.10679662	5.839683691	4.315162748	6.06558857	6.794663404	6.729814971	3.642218724	10.35340909	4.655888445	3.715438048	3.683514947	4.22169798	5.647727051	4.02885244	8.392449342	8.473275706	3.829523958	7.770466491	4.269608974	4.693603333	4.720577713	7.529122775	8.318063927	6.790848049	4.556962441	6.04622025	4.032169745	4.112597912	4.814179982	4.24568859	5.87408352	6.304435802	6.235577998	7.106462159	7.731700065	3.426737339	4.776406208	4.819471497	3.360901216	8.218428887	7.916153539	6.274503257	6.585101945	4.977542938	3.739630295	5.793933913	10.43246192
CXCL2	3.581161706	3.223603549	3.362052791	3.753430174	3.024632505	4.157048326	5.265746106	6.100421216	3.122164119	5.782941454	4.800810073	3.029851812	2.92437969	3.124472839	3.211820915	2.919788448	5.689439653	6.684391925	3.642628717	4.689566364	3.242638187	3.937260609	4.242996387	5.017119827	5.61563674	4.630776653	4.076995694	5.126373602	3.80680603	3.92949128	4.122091211	4.440704786	5.430819409	4.668633445	3.749483515	5.878123392	7.096149457	3.67979169	4.231560641	3.505592001	3.471117123	6.239990832	6.316189248	4.358403322	4.025607229	3.455835087	3.094729231	4.939766536	7.543745463
CXCL3	4.084517656	4.022321505	4.213970831	4.257545405	4.13040746	4.380891894	4.714287858	5.835392723	3.649520846	7.878947791	4.067059831	3.641597013	3.821864069	4.444399241	3.449403145	3.604586704	9.093040779	5.635279471	3.825430082	7.399137273	4.046998894	5.012680237	4.203733726	5.780207096	7.493590416	5.789597249	4.419634553	4.816565758	4.005904209	4.529666169	4.385093978	4.580140331	6.408146233	4.836540933	4.738012014	5.146101548	5.570613798	4.038052436	4.454286017	3.973788363	4.591968561	8.026894497	6.654483603	5.088109614	5.174855275	4.824481689	5.155846968	5.228259717	9.69841149
GRP	6.858219553	4.75641101	4.592305377	3.66946865	5.588347184	4.001483399	3.561378966	4.115782108	5.682082347	6.481899372	5.10717867	5.811191169	3.935661676	5.472294921	4.26083354	4.422241396	3.845142008	4.276478392	4.432441339	4.617834148	5.185554751	5.156745162	3.98298673	5.094387255	4.858292445	4.832381194	5.7006939	6.970928868	5.6680643	5.782755546	4.618608583	5.03628304	3.989380007	7.437908045	4.393073683	5.201317818	5.446749208	3.701509292	4.508397283	5.115526147	4.421985043	5.785713466	6.951271262	6.155446605	6.106925774	7.072155893	6.022553176	5.483042701	5.663269332
GRPR	3.052125079	3.317345368	3.649883537	3.888527077	3.222353483	4.861571206	5.31517432	5.387597527	3.014027185	3.314711474	3.038252227	2.76665995	3.61430537	3.015550759	3.131056134	3.364461207	3.205242971	4.463648006	3.304047821	2.991014437	3.390945634	3.649601525	3.237151886	3.938044742	3.242978123	3.155040562	2.837090786	3.482767986	2.998969358	4.318909089	3.695014854	2.991344187	3.782854401	3.582203204	4.134290004	4.462599593	6.569370734	4.217469902	3.524593086	3.089609021	3.457011206	3.180899757	3.17574556	3.715000825	3.167714147	3.663033026	3.47172426	3.644266066	6.015869892
GSTA1	8.805839816	7.503262781	8.436305784	8.895339564	5.484970164	9.187472945	9.991084624	8.946383188	8.127556148	8.81544113	7.395308311	6.883394057	5.942123408	7.883908074	7.711494518	8.080682651	8.674486008	8.860028039	7.309702159	8.481624399	7.955657018	8.443905554	9.111193444	9.271196551	8.24921675	7.291327022	8.62986746	9.617036709	8.539554813	8.385359454	9.503240119	8.060081524	8.755015107	7.71149112	7.951703589	9.397668763	9.700863339	9.590967636	6.628879482	6.791697482	7.129097583	6.856839958	8.845277935	8.496068717	8.273546897	5.751649966	9.062485546	8.733884718	9.214138385
GSTA3	2.872164219	2.710944379	5.256223819	4.153740075	2.668864833	7.047023895	6.484122772	8.204721422	3.633620006	4.654350393	2.79226223	2.886968832	2.924388239	2.415850826	2.582406652	2.924510599	3.192324949	5.132663527	2.626371747	2.673348751	3.478913741	3.578213136	3.291881223	4.370017352	3.174411362	2.037579579	3.153863309	3.187071573	3.23373573	3.821069647	3.217932528	2.901145042	4.384051962	2.737253472	4.078718067	5.662469905	6.518325032	3.66478114	2.848561745	2.629695249	3.082548398	2.784294676	3.568818955	3.351240077	2.821415699	2.807074828	3.259671798	4.709630149	6.487786238
GSTM5	5.535198741	3.619750371	4.891691434	5.932277357	4.099730288	4.294200402	6.172233235	5.629000954	3.413893028	8.118345144	4.53623877	2.89171326	3.89097738	3.000885945	2.415160713	3.052260452	8.90982194	4.431251272	3.737094817	3.942145066	5.516300517	5.163874438	5.861559586	6.961139031	6.08513043	6.48066879	5.810744517	5.505434285	6.331669209	5.871683087	5.63708297	5.835167088	5.69617275	6.718561195	4.725610142	5.382469449	6.037648688	3.942672574	4.184907784	3.518870964	4.113780881	4.473114729	5.310358917	5.243253922	5.286010366	6.340356142	5.99654842	6.783456113	7.188957545
GSTP1	11.32225994	10.85166897	10.86355781	11.28181005	11.22226674	11.49714736	12.37177639	12.38668494	10.48694128	12.27068202	10.93128059	10.896811	10.44100525	10.79931944	9.912124804	9.790328615	11.75828065	10.59678987	9.819820173	10.76761722	10.96726506	11.31644817	10.93315194	11.57963615	10.06487406	10.41498407	10.75587389	9.371656511	10.63333137	11.34660925	10.38679743	10.93477055	11.36346825	11.08386527	11.08721381	11.44136981	12.26412437	11.54881436	9.262972676	10.59870798	10.5954128	10.84396268	11.46356156	10.82949671	10.81235139	10.70407532	10.81621844	10.33085968	11.99701148
GSTT1	6.483851281	7.717460101	7.337279772	3.633895423	7.444085421	8.322449118	7.430341679	6.983649218	6.679180418	6.831086359	4.032497383	3.618424532	6.885988783	7.924053657	3.669825202	6.844641579	7.527245642	7.745940852	7.256005434	7.495530167	6.67403763	7.316861406	6.670662679	6.87665	6.855284113	6.787850734	6.865692	7.583566405	6.49492434	6.934372647	6.88480185	6.730983656	6.841670925	8.070547562	4.332425195	8.063577776	3.97793594	3.577554216	7.310320827	8.127560472	3.969950467	3.555447105	7.061324701	7.374620032	5.526117527	7.501182591	7.589402402	7.048793177	7.169972549
GSTT2	5.728379887	7.047598371	7.396334227	8.561332095	7.118983183	7.20928869	6.503992819	7.139107026	7.498502575	6.607851137	7.901917326	8.37912773	8.039456015	8.067200644	8.144986007	8.537536505	6.351171081	7.623052936	6.458156265	6.312761571	7.204637819	6.320893	7.385515435	8.172577527	7.54678866	7.47500441	7.660018777	7.166826918	6.784815835	8.181250227	7.11926933	7.583458661	7.913209834	7.845349379	8.639136048	6.484055618	7.868093064	9.157881514	7.409380197	6.916802092	8.4732838	7.972778111	7.769663927	8.02723106	7.458214925	6.696657061	7.344160222	7.610618691	7.588850342
GTF2I	5.34097722	5.579212779	4.872016695	4.980847032	4.682156569	6.501642907	5.378904225	5.091620945	5.783243098	4.921297189	5.888487454	5.715578294	6.29643903	5.118833725	4.956860154	5.64834242	4.786927868	6.219811108	6.983489361	5.802763074	6.384033345	6.267737703	6.373509726	4.918802529	5.568688902	5.314709699	6.349375765	4.895332497	5.971258903	5.111651308	5.810292416	6.030388587	4.568826952	6.040798004	4.337270589	4.814791637	6.202958707	6.408062243	5.927735052	5.585045543	6.055053306	5.907171411	5.516389264	6.225957802	6.214862205	5.879335248	6.206413402	6.147346978	5.324270291
GUCY1A2	5.638161813	5.667606541	5.860306805	5.851011362	5.506665419	5.408124392	6.300433078	6.392804826	5.301440318	6.981125872	3.539772775	4.359499928	4.21302534	4.231287615	5.479464292	4.927065012	5.466609514	5.844345441	5.336712754	5.78117602	5.014715653	5.899932733	6.049005794	6.74302659	5.998107052	5.730839235	5.766352692	4.85405989	5.740826598	4.397789945	5.312830793	5.322665184	5.348850696	4.418000772	4.65571166	5.689565809	6.842025517	5.175319906	7.16661978	5.441514651	6.462669268	5.759617048	5.431792509	5.745338671	5.965757932	6.168691418	6.02571815	6.436460172	6.842539031
GUCY2C	4.376891105	4.526787963	4.21463524	4.491199607	4.771146555	4.705859887	4.537947037	4.666263624	4.318655989	4.452929624	4.739487011	5.043011878	4.785209449	4.652753873	4.192819436	4.523877714	4.614620293	4.304168597	4.590865612	4.469014516	4.810281203	4.517802534	4.669311178	4.880796537	4.762969077	4.298378602	4.997031298	4.523877714	4.220581292	6.073611496	4.666164052	4.146826672	4.523436935	4.585496098	4.989125987	4.69500596	4.572557569	4.401420728	4.257865786	4.022595922	4.506228495	4.63107331	5.1618185	5.358633041	4.701009084	4.923248438	4.665032354	5.422629982	6.726286646
GYPC	7.639513017	5.753726121	6.589926997	8.529499024	6.263764583	7.167399872	9.513617961	9.470508217	6.386173052	10.53201868	5.556636929	5.963856651	5.44259437	5.542352102	5.65712649	5.958542754	9.215415168	7.650511715	6.376506018	6.533300648	7.227940407	7.273886274	7.492795195	9.153570124	7.572709804	7.059391054	7.659640972	6.427810909	7.082809712	8.179937989	7.206595714	6.886478367	7.783967663	6.982838414	7.407179991	7.997409366	8.990915604	5.916346725	5.592167227	5.390247661	6.707202702	6.162916807	7.732475518	7.069983283	7.102249665	7.340872708	7.221355004	7.114978283	8.687215224
GZMH	6.823145766	5.669500729	5.254131663	5.212014226	4.401597149	4.766909335	4.494608925	5.637978337	4.659178602	7.108047108	4.380137789	4.199612652	3.974444195	4.795842203	4.645375445	3.99571272	6.964204738	4.347765243	4.656688081	3.811897537	4.917337026	5.076887291	5.774488985	7.278415815	5.150135686	5.221036491	4.724913033	5.750296584	5.008740957	5.307046079	4.626732856	4.74115706	5.369647784	5.417944296	5.842417725	4.689915655	5.137671697	4.428166042	5.557188173	4.202680416	4.862723727	5.076259414	6.057699735	5.610356943	5.084626434	5.874501714	5.193876038	5.983334295	6.313764387
GZMA	4.74124905	5.086726748	4.634410087	5.622145166	6.343252254	5.321835844	5.689178275	6.208194651	4.792602829	9.831926941	5.948082098	5.289978786	4.413972979	4.19769427	4.129247933	4.558870291	6.643168667	5.834934419	4.8193719	4.942201497	6.202189877	5.76538558	5.799077987	8.488382967	6.298984443	5.601466199	4.203742789	5.195350545	5.252162221	5.064849021	4.937069032	5.192471439	6.064832213	5.043071853	5.924238263	5.187871626	6.298131783	6.01676569	4.384903666	4.00309049	5.15266408	5.20225398	6.187984355	6.550245916	6.309380132	7.562408767	5.418202642	5.40989761	7.589452195
GZMB	6.300244673	5.345923224	3.933427805	4.628666866	2.5862018	2.703056673	4.909164835	3.797464901	2.959768853	7.757512196	2.997130543	2.514551613	3.110178741	2.629504197	2.639938431	3.345236477	5.742534802	3.370815869	3.461342353	2.728907878	3.639640181	4.746379645	4.168674787	6.695966739	4.894183075	4.759012514	3.416899871	5.393398447	5.220118607	3.31247193	3.723663093	4.141110789	4.110835172	4.226139476	3.687535818	3.72378922	4.206141659	4.779433097	3.507820308	3.445619623	4.009318854	4.16517534	6.23705379	5.985870041	5.672990621	6.017960283	4.582087194	5.475312012	6.603465228
GZMK	3.647822661	4.663919029	3.95203183	6.487054331	4.920367543	4.270082331	5.563777493	4.568685232	3.189574636	9.887580328	3.126785621	3.001766831	2.9870884	3.20035089	3.220722894	3.211447249	8.607065158	5.411636916	4.624437498	3.83671075	5.172796055	4.201884698	5.29805311	8.164119418	5.56764134	6.363523697	4.13747994	4.444354247	4.935323957	4.860684841	4.436101003	3.816838054	6.562469576	6.825093734	6.676246064	5.421232558	5.016022462	3.187394785	4.210420741	3.194068008	3.220060409	4.413879645	5.933936701	4.246796462	5.197640899	8.29396873	4.601043036	5.237072119	6.81477079
H1F0	9.108241168	10.43427085	9.724662804	9.008497645	8.947645257	9.611749008	10.81232722	10.18799453	9.146483549	9.757422488	9.485647546	8.770804027	9.040089686	9.391486406	10.40221718	10.52837041	10.20775171	9.917438554	10.42005138	9.757410373	10.25884606	10.12238916	10.43039224	9.990891819	9.232317626	9.32709293	10.13485181	9.946751395	10.36314881	10.13104322	10.51331303	9.56563297	10.36187155	9.203700306	9.416723397	10.45323449	10.80279211	9.323053061	9.634656319	10.23303992	10.1309781	10.28641324	10.15123527	10.31212772	10.60306249	10.07916619	10.70872009	9.981785682	10.8067732
HIST1H2AE	6.232028316	7.213119051	6.110588331	8.137205859	6.435552709	6.758893389	6.136100045	6.335730612	6.843553162	6.262040009	6.221474939	6.343524139	5.808060958	6.737639918	5.753534172	6.824333035	5.394668033	5.843976089	8.171770466	7.540656898	6.216686078	7.06512116	7.794945712	6.5848325	5.86528567	6.565868219	7.070458559	6.667635432	7.141982413	7.286918197	6.315682028	7.406288451	7.657853953	6.397715359	6.624464742	7.411591898	5.930133186	7.503415905	7.511482483	7.042490244	5.627724329	6.738045481	6.356341252	7.66675603	7.80515753	7.457509377	7.796517606	6.711001102	6.324213052
HIST1H2BD	9.090911054	8.265799757	7.918697624	8.535009083	7.561904314	7.944617972	7.847337847	8.928643494	7.889389849	7.096380409	7.36012218	7.116850246	8.523274329	7.727585938	8.125750635	8.721861608	7.537212818	7.686018227	8.686601618	8.441957637	8.303473166	8.994534129	9.462911009	7.521000064	7.922076711	8.034005992	8.598780381	8.610874605	9.149711193	8.429048659	8.970247868	8.98451592	8.646219851	7.47943949	8.987191783	8.382764446	8.235655401	8.415680632	8.138060472	8.79979658	8.979058371	8.354098691	6.716649629	8.07707687	9.488532745	9.446937053	9.159718129	8.452541313	7.845900007
HABP2	6.221351186	5.562742033	5.797909329	8.754296795	4.609296506	6.617844164	9.094245378	8.729154373	6.045349883	9.824528697	4.4627671	3.897323111	4.480841059	3.932768424	4.292060415	4.496341468	8.033417127	7.408944142	4.962021206	6.24094715	5.193057769	6.310311737	5.359322873	9.889219168	6.277588171	5.107489553	6.183079692	7.36729731	6.284277544	6.337037784	5.360407235	6.42609978	7.712277093	5.546584672	7.129421879	7.426302674	8.498763382	4.276503195	4.005466493	4.035050578	4.93910259	5.009752696	7.237113189	7.67502965	6.526854838	3.913951676	4.884978859	5.851930317	9.908821809
HAL	6.368822076	5.246182372	5.94095505	4.942631404	6.725130091	3.595732336	3.678554492	3.338227339	4.620004516	4.52636375	3.161082514	4.170218072	4.84165993	3.293420807	4.201386144	5.153557637	3.231138605	6.229660156	5.606054918	5.707339103	4.662404088	5.10440896	4.231904399	4.500499524	4.419663677	4.160118828	5.192866531	5.669511094	5.28070695	4.444263235	5.876965964	5.132783111	5.41715032	5.059363747	4.563137337	5.481904705	4.558103373	5.289645322	4.626718911	3.627276312	4.283854704	5.779206331	3.80077069	3.069302033	4.147451726	4.744391692	4.544501929	4.460268119	3.915299025
HAS2	4.047046439	2.715180615	3.020559868	3.245493955	3.190196358	3.162628111	4.242435	3.769415238	2.986397906	7.065734846	2.933784896	3.039941486	3.018421467	3.131358598	2.957754153	3.015509336	5.295519204	3.098941675	3.374728355	4.143918092	4.272145281	3.392215009	4.692723153	4.126685215	3.573888407	6.142035037	3.142896774	3.489225859	3.645924497	3.396678999	3.483892647	3.327478163	3.960737804	3.556205978	4.464244154	3.745568597	4.010264785	3.225022012	3.35209352	3.645812026	4.152914839	4.862527045	3.662599858	4.067991078	4.179655422	4.27638982	3.763857697	4.255094448	4.182881968
HBB	5.848785771	5.292389292	4.68154669	6.239612777	5.143535576	4.825617143	5.353156819	8.240101721	4.829765507	6.552839813	4.774411667	4.592369965	5.3210452	4.708879402	4.574025177	5.429460686	6.824732591	6.369225091	6.047662735	4.792169111	6.562708976	6.393212221	5.890630594	4.831962506	6.609114961	6.447581105	5.814406401	4.806678191	7.019601371	5.575724045	5.135708821	5.663120706	5.20947279	5.299930988	5.125780572	6.586720859	5.072183849	4.907946103	5.399895679	4.602337506	5.20904191	5.78438421	4.501297843	5.386914006	6.570594178	6.35394575	6.650193946	6.882703643	5.040665746
SERPIND1	7.734626964	6.553920087	7.563398638	7.043949611	7.552119265	6.930307673	4.85991293	3.947677098	7.300199436	4.880032991	3.737816556	3.153581432	7.359809756	6.240616899	6.863415275	5.595223172	3.639811473	7.899969525	5.832480079	6.996335605	8.101728087	7.235980891	7.789519085	4.940517849	7.768060427	7.954176361	7.975778035	7.29579044	8.528087421	4.80375738	7.926086351	7.416166673	5.823011034	5.953708984	6.956905238	6.458918797	5.349040278	7.583946848	5.213335257	7.604826876	6.503119459	6.871169717	3.319229648	5.425998524	7.942657675	8.207602426	7.690582271	7.464504384	3.786927409
HCK	5.39192315	5.005511433	5.133748488	6.836883844	5.703565792	5.427951943	7.032788817	6.819883229	5.133999846	9.406666004	5.226925498	4.772854594	4.354309917	5.163123493	5.353247197	5.082223517	6.47411508	4.896858528	4.410404776	5.300048205	5.597763223	5.928035909	6.381345058	7.363220217	6.389988382	5.747544659	5.230204315	6.239303712	5.628906194	5.300907407	5.771630584	6.195995649	5.928725276	7.061917088	5.889872053	5.986860229	6.445675066	5.261150276	4.611462855	4.35584234	5.505684863	6.976315876	7.459122137	6.037617043	6.889725033	6.582477364	5.874425184	5.820412073	7.168711526
HCLS1	7.592658209	6.888270148	5.573662598	8.120575488	5.469174435	4.149944454	6.518509567	6.651822239	5.811899868	10.09974098	5.483740616	4.703419227	4.485640808	5.182608093	4.81082126	4.276478392	8.415034084	7.220186052	5.182231912	6.114706006	6.661355729	7.153271774	6.930841118	8.613053832	7.41988961	7.879730369	6.174694941	7.481196376	6.89410015	6.55230679	6.629248481	7.179094702	7.932012866	8.602908137	7.531199365	7.010366964	7.448445744	6.302653062	5.882532678	5.186117256	7.015901096	7.258627578	8.460955646	7.015640739	7.592767854	7.47697497	7.346085292	8.018561184	8.347079323
HDC	6.345188717	5.041250008	5.248235599	7.376426389	4.276770051	4.330071968	5.893477248	4.848935061	4.063499333	7.626450003	3.500639771	3.778373589	3.550891109	3.578503354	3.702374035	3.883472158	8.198385107	5.872314353	4.869795564	7.344464999	5.363886034	5.321822429	7.281816897	7.01248819	6.630041855	8.809586442	5.193964791	7.501644385	5.079714265	6.035218028	5.614337341	6.885352049	6.915295811	4.280361133	9.002719555	5.185808631	5.287308968	5.37225414	3.632437036	3.827271696	5.769900779	6.511861943	5.737608656	6.744569132	8.24340831	7.554703036	6.202905071	8.3293067	7.808868716
NCKAP1L	4.9022282	4.607489803	4.424319915	5.217997469	4.826060407	4.485486224	4.828115019	4.727491874	4.485954499	7.590400418	4.626776315	4.186812397	4.135688782	4.397860721	4.168322228	4.10655949	5.986114277	4.523334025	4.268877788	4.385572479	4.404331271	4.340356295	4.686678629	6.283771828	4.90402762	4.739501225	4.637742415	4.651967826	4.811162559	4.859772992	4.349400353	4.779114368	5.177937298	5.859503935	5.3831196	4.945339723	4.916752202	5.086779622	4.078254896	4.337186206	4.493540348	4.691997725	5.679716338	4.814274201	5.173293813	5.136275067	4.953370246	5.052522752	6.08475653
CFH	8.058269797	4.836852432	4.745966255	7.548028729	5.941582475	5.048643833	6.760533179	7.775121596	3.63727673	10.89928045	5.220508069	3.4667561	3.678878794	4.049425474	4.724462205	3.003243971	10.09175724	5.834826829	5.902340962	6.631031479	6.925393454	6.719771344	7.086173769	9.444987026	7.853911716	8.558102813	6.706068858	7.935244119	8.264971712	6.592373338	7.270100424	8.579542184	7.955155152	6.480743968	7.651207035	5.955589651	6.829277005	5.797562708	6.440035596	4.232993915	7.566655451	8.035430805	8.281604782	8.304042681	7.684964743	8.103559299	8.208035634	8.437703419	9.106376757
CFHR2	6.123303068	4.715882708	5.413616477	5.604031487	5.36842105	4.508695734	5.525994665	6.0304103	4.631126056	8.215711069	4.919881087	4.55657584	4.244841045	4.516689212	4.201884698	4.542027411	7.39008881	5.025769016	4.675059706	5.192782226	5.680234633	5.362613915	5.694888473	6.17612372	5.36021355	5.992661878	5.3426524	5.815392938	5.988052381	4.927366376	5.35333215	5.233737259	5.774720817	5.079570306	6.383966668	5.124747429	4.973887797	5.190990691	4.85280312	5.201410202	5.799990785	5.891938602	6.300158338	5.738894045	5.643338879	5.656011961	5.713474349	5.784375947	5.671431536
HGD	7.131440711	6.678769902	7.021330015	7.04201885	7.332934177	6.93225038	7.807432022	7.61141878	6.207260178	6.179584777	8.778254678	9.300285156	6.878397957	6.774006197	6.574246349	6.739877314	9.239213645	8.525896547	6.883899505	7.039428472	6.549482534	6.739212647	7.432041543	8.620065183	6.928845009	7.123318595	6.723769075	7.82984856	7.097558802	9.897048106	7.0775217	6.886949576	7.435601896	9.88345317	7.32059188	7.310860135	7.428729455	6.7996596	6.706907594	7.284754052	7.236792409	6.837023298	9.686331384	9.69182749	7.178600934	6.717018727	6.98074646	7.052598101	9.368951118
HGF	3.78887469	3.57822087	3.309369476	3.923082122	3.276371082	3.747828825	3.836531448	4.138041728	3.075325003	6.465793753	3.6142492	3.044790553	3.037518893	3.244512625	3.345553879	3.175082903	4.773478958	3.7476639	3.406313313	3.246147626	4.151046333	3.910951825	3.900850061	5.104537033	3.771945996	5.272056684	3.770018721	3.980585924	4.419814105	3.70248097	3.883583931	3.936290411	4.537632029	4.091171953	4.508375298	4.091712764	4.267654837	3.665192545	3.976843755	3.908469386	4.348973605	4.454216275	4.940191501	4.810342208	4.708792837	4.647782061	4.501467297	5.123078287	5.267840077
HHEX	7.039549544	6.557824127	7.851284332	6.949724646	6.690703283	7.572169957	8.141024816	9.281113199	7.95034827	8.765582958	7.738151811	8.408095785	8.193131779	7.364839963	7.939817776	7.683341927	7.823921233	8.315548104	8.486278364	7.739553025	8.710424524	8.010075203	7.965421418	8.544893353	8.339690637	7.773639731	8.771535789	7.099411191	9.531174518	7.144610788	8.510964634	7.780037814	7.667767267	6.147881417	7.20119933	7.672530737	9.067902627	8.593888812	6.769800595	8.264971311	8.012375407	8.647651867	8.129766334	8.112901334	7.510820622	8.691039174	9.94486272	8.457360951	9.067481805
HK1	6.895280002	5.73653374	4.96172921	7.501598196	4.784761615	5.002753085	7.463042295	7.420241081	4.675087315	8.56863022	4.570083993	4.365435892	4.39965276	4.891308579	3.825760976	3.881115043	7.230926039	6.141857758	4.784761615	5.884368822	6.028026963	5.877751537	6.388386119	7.434827741	6.460944151	6.762110168	6.035002161	6.765795316	5.903111974	6.308480084	6.001205822	6.353374588	6.614978933	6.660436571	6.354291353	5.673916124	7.094112749	5.133917649	5.342184656	4.845880262	6.711833131	6.776331225	7.347730305	6.755424577	7.487120261	6.897038942	6.493513787	7.207616368	7.590669369
HK2	4.106332799	4.433459654	3.750097085	4.539037248	3.816186808	4.624158577	5.076963096	4.927974131	4.0523917	6.440016697	3.8317066	4.206987778	3.945869833	3.633613609	3.73792126	3.65604611	5.126354819	4.793975348	3.559979606	5.263122967	4.312671842	4.24321897	4.566731653	5.153641519	4.430585273	4.895904529	4.181123019	4.538521286	4.0287461	5.040721594	4.387564466	4.32365861	4.865547497	5.323128558	4.490080622	4.240667326	4.821273356	3.867182459	3.762288688	3.363425698	4.164357087	4.485235629	5.204798188	4.224340454	4.784457736	4.763540917	4.22113717	4.320727521	5.466955177
ZBTB48	9.069303886	8.354928669	8.344190318	7.886885506	7.703002657	7.888304115	7.317419946	6.533633004	7.555308398	6.823284101	8.112451179	8.470580799	7.927829632	7.566939717	7.500499776	7.619830918	7.683953595	7.753278022	6.606952152	7.866379762	6.940618134	7.243135754	7.084014256	7.554140948	8.059392296	7.008221602	7.292223651	7.873575851	6.880724523	8.592395863	7.397285412	7.676140714	7.857540109	9.762663636	8.811101319	8.22707578	7.199228252	8.207619765	7.774959967	7.736735884	7.67191362	7.800247677	8.425687633	8.098411235	8.02852129	7.963560129	7.221833972	7.484700591	7.613217053
[truncated: 4,443 more rows]
[truncated: 3 more columns]
