# Supplementary material for: Identification of Inflammation-Related Biomarkers in Diabetes of the Exocrine Pancreas With the Use of Weighted Gene Co-Expression Network Analysis
Source: Front Endocrinol (Lausanne). 2022 Apr 14;13:839865. doi: 10.3389/fendo.2022.839865 (PMC9046596; doi:10.3389/fendo.2022.839865)
Supplement: Supplementary file 1 [file DataSheet_1.zip › Additional files/Supplementary/Supplementary Table1.xlsx]

## Sheet: Sheet1
	GSE76896		GSE164416
Variable	ND, n=32	DEP, n=20	ND, n=18	DEP, n=35
Sex(female/male)	16/16	6/14	10/8	18/17
Age(year)	60±14	66±9	56.72±10.89	67.45±9.55
BMI(kg/m2)	24.9±3.4	26.0±3.9	22.9±2.88	26.03±4.36
Diabetes duration (years)	——	0.02±0.1	——	——
Blood glucose in ICU (mmol/l)	——	——	——	——
Fasting glucose (mmol/l)	5.3±0.6 (n=27)	6.7±1.7	4.93±0.32	6.55±1.39
HbA1c(mmol/mol)	38±6.6 (n=31)	46±9.8	——	——
HbA1c(%)	5.6±0.6 (n=31)	6.4±0.9	5.25±0.3	6.29±0.95
Blood glucose at 2 h in the OGTT (mmol/l)	6.1±1.3 (n=27)	12.0±1.4(n=12)	5.87±1.2	11.82±2.54
Histopathology
Chronic pancreatitis	6 (18.7%)	4 (20.0%)	4 (22.22%)	6 (17.14%)
Benign tumour	8 (25.0%)	1 (5.0%)	5 (27.78%)	3 (8.57%)
Malign tumour	18 (56.3%)	15 (75.0%)	9 (50%)	26 (74.29%)
